# Supplementary material for: Effects of a social stimulus on gene expression in a mouse model of fragile X syndrome
Source: Mol Autism. 2017 Jun 23;8:30. doi: 10.1186/s13229-017-0148-6 (PMC5481916; doi:10.1186/s13229-017-0148-6)
Supplement: Supplementary file 2 — Differentially expressed genes in lateral amygdala (XLSX 5388 kb) [file 13229_2017_148_MOESM2_ESM.xlsx]

## Sheet: MvsWinNS_DEG.txt
	logFC	logCPM	LR	PValue	FDR		Sig genes
Fmr1	2.09993	5.38282	302.429	9.73949e-68	1.31386e-63		Fmr1
Pou3f1	1.46106	5.35429	37.445	9.40275e-10	6.34216e-06		Pou3f1
Pdzd2	0.980362	7.69008	23.457	1.27734e-06	0.00574378		Pdzd2
Xdh	0.841205	3.54115	22.1801	2.48233e-06	0.00638794		Xdh
Thumpd1	0.486934	5.8016	21.7646	3.0823e-06	0.00638794		Thumpd1
Adra2c	0.803875	5.71325	21.6511	3.27021e-06	0.00638794		Adra2c
Kcnj16	-0.803748	5.01691	21.5679	3.41522e-06	0.00638794		Kcnj16
Necab2	0.611189	7.32708	21.2605	4.00918e-06	0.00638794		Necab2
Wnt2	1.23176	2.80239	21.1433	4.26179e-06	0.00638794		Wnt2
Rgs14	0.5462	6.36938	18.8504	1.41382e-05	0.0190724		Rgs14
Eri2	0.740227	2.94931	18.5184	1.68274e-05	0.0206365		Eri2
Clec12a	2.28375	1.2623	18.0061	2.20193e-05	0.0247106		Clec12a
Mchr1	0.654372	5.5842	17.8571	2.38131e-05	0.0247106		Mchr1
Tmprss6	2.09462	0.645122	17.1849	3.39118e-05	0.0326764		Tmprss6
Kcna5	0.756446	4.70272	16.8425	4.06126e-05	0.0348942		Kcna5
Odz1	-0.620385	6.04504	16.8067	4.13867e-05	0.0348942		Odz1
Pwwp2b	0.711801	4.71885	16.4948	4.8785e-05	0.0372731		Pwwp2b
Cbr3	0.877486	4.19438	16.3931	5.14712e-05	0.0372731		Cbr3
Prkch	1.15446	4.77099	16.3557	5.24973e-05	0.0372731		Prkch
Pomc	-2.63114	1.01652	16.215	5.65432e-05	0.0375108		Pomc
Mctp1	0.846939	7.43408	16.1541	5.83933e-05	0.0375108		Mctp1
Calb1	0.690858	7.58019	15.9426	6.5294e-05	0.0400371		Calb1
Ccbp2	1.46742	1.83203	15.4547	8.45086e-05	0.0495661		Ccbp2
Myo3b	1.35251	3.41127	15.231	9.51279e-05	0.0534698		Myo3b
Dlx6	0.675834	5.12574	15.1039	0.000101754	0.0549063		Dlx6
Aqp4	-0.455348	6.78731	14.9155	0.000112434	0.0555925		Aqp4
Ptprv	1.36928	4.97415	14.9096	0.000112789	0.0555925		Ptprv
Optn	-0.533598	4.15497	14.8142	0.000118638	0.0555925		Optn
Ntng1	-1.06279	4.67571	14.7778	0.00012095	0.0555925		Ntng1
Fabp7	-0.656972	3.52994	14.7365	0.000123631	0.0555925		Fabp7
Fst	1.22658	2.2461	14.546	0.000136776	0.0577057		Fst
Arhgdib	1.13437	3.96375	14.5445	0.000136885	0.0577057		Arhgdib
Ier5l	0.629055	4.42228	14.449	0.000144006	0.0584759		Ier5l
Hvcn1	1.18449	2.03784	14.4054	0.000147382	0.0584759		Hvcn1
Fads2	-0.436349	7.02109	14.3251	0.000153801	0.0588997		Fads2
Epha8	0.820297	3.81539	14.2425	0.000160697	0.0588997		Epha8
Tac1	0.995418	6.93583	14.0853	0.000174705	0.0588997		Tac1
Pbx3	0.669411	5.9033	14.0682	0.000176295	0.0588997		Pbx3
Srgap1	0.805555	6.32032	13.9723	0.000185524	0.0588997		Srgap1
Gh	-6.39004	3.46349	13.952	0.000187542	0.0588997		Gh
Lmo2	0.775672	4.92834	13.8923	0.000193589	0.0588997		Lmo2
Kcnc4	-0.752412	5.53726	13.8731	0.000195573	0.0588997		Kcnc4
Syt6	1.05361	6.81033	13.8108	0.00020217	0.0588997		Syt6
Acvrl1	1.28649	4.76693	13.7641	0.000207263	0.0588997		Acvrl1
Pard3	0.642726	5.64152	13.7569	0.00020805	0.0588997		Pard3
Serpina9	1.78393	4.93799	13.746	0.000209265	0.0588997		Serpina9
Slc25a18	-0.701586	5.08263	13.7421	0.000209698	0.0588997		Slc25a18
Lrrk2	0.756935	6.82099	13.6911	0.000215479	0.0588997		Lrrk2
Slc14a1	-0.546283	3.76668	13.6815	0.00021658	0.0588997		Slc14a1
Tmem90b	0.68005	5.76143	13.647	0.000220588	0.0588997		Tmem90b
Slc35d3	1.05947	5.28703	13.6294	0.000222675	0.0588997		Slc35d3
Tns1	0.439741	5.99052	13.5704	0.000229784	0.0590383		Tns1
Slitrk1	-0.576485	6.37243	13.5527	0.000231952	0.0590383		Slitrk1
Pou3f4	0.890255	3.12891	13.4324	0.00024732	0.0617841		Pou3f4
Arhgap10	0.814075	4.91442	13.3668	0.000256113	0.0620401		Arhgap10
Grm4	0.837793	5.34641	13.3409	0.000259682	0.0620401		Grm4
Klf5	0.616293	3.73124	13.2778	0.000268564	0.0620401		Klf5
Efna5	-0.526323	4.17889	13.259	0.000271268	0.0620401		Efna5
Mn1	0.57504	5.85881	13.2586	0.000271339	0.0620401		Mn1
Itpripl2	0.752207	2.37513	13.1468	0.000288011	0.0637066		Itpripl2
Tmem158	0.788685	7.34541	13.1447	0.000288328	0.0637066		Tmem158
Sertad4	0.749272	5.4346	13.0919	0.000296581	0.0637066		Sertad4
Hmgcs2	0.780185	3.32933	13.0404	0.000304841	0.0637066		Hmgcs2
Ccdc136	-0.490292	5.62682	13.0352	0.000305686	0.0637066		Ccdc136
Slc4a11	1.15639	2.75457	13.0117	0.000309548	0.0637066		Slc4a11
Tbc1d4	0.713345	5.23663	12.9988	0.000311686	0.0637066		Tbc1d4
Ano2	0.967811	4.80108	12.9065	0.000327436	0.0640213		Ano2
Accn4	1.09276	6.30004	12.8858	0.000331087	0.0640213		Accn4
Elavl4	-0.63043	6.48055	12.8714	0.000333638	0.0640213		Elavl4
4930534B04Rik	0.813974	3.19082	12.8356	0.000340079	0.0640213		4930534B04Rik
Efr3a	-0.65882	6.45147	12.7922	0.00034807	0.0640213		Efr3a
Tbc1d16	0.538493	7.09027	12.7766	0.000350989	0.0640213		Tbc1d16
Shb	0.73305	5.06341	12.7593	0.000354238	0.0640213		Shb
Zswim6	0.761163	6.30892	12.7592	0.000354253	0.0640213		Zswim6
Coro7	0.49674	6.50234	12.7317	0.000359505	0.0640213		Coro7
Tbc1d8	0.986893	6.30621	12.7256	0.000360683	0.0640213		Tbc1d8
Tmod1	0.694735	6.53706	12.6967	0.000366299	0.0641737		Tmod1
Tnc	-1.12473	3.32016	12.6723	0.00037111	0.064183		Tnc
Rcsd1	0.807565	2.69495	12.6157	0.000382522	0.0653192		Rcsd1
Ppp4r4	0.622847	5.92274	12.5609	0.000393892	0.0664201		Ppp4r4
Fancb	1.02056	2.45395	12.4922	0.000408659	0.0674158		Fancb
Btbd11	-0.725855	4.58472	12.487	0.000409792	0.0674158		Btbd11
Tesc	0.724575	6.36838	12.3497	0.000441069	0.0715538		Tesc
Hrh3	0.448847	7.37156	12.3149	0.000449364	0.0715538		Hrh3
Dtx4	-0.616066	4.84476	12.3087	0.000450858	0.0715538		Dtx4
Lingo3	0.914095	6.61288	12.1933	0.000479617	0.0750408		Lingo3
Cdc42ep3	0.898676	4.68856	12.1606	0.000488085	0.0750408		Cdc42ep3
Ptpn5	0.828079	8.84586	12.1533	0.000490016	0.0750408		Ptpn5
Rin1	0.566867	6.45124	12.1218	0.000498351	0.0750408		Rin1
Zfp521	0.665451	4.61468	12.0955	0.000505437	0.0750408		Zfp521
Parp3	0.931619	2.88995	12.0927	0.000506206	0.0750408		Parp3
Wdr17	0.609718	6.01424	12.0266	0.00052448	0.0769047		Wdr17
Ppp1r16b	0.685478	7.74971	11.9841	0.000536576	0.0771989		Ppp1r16b
Sowaha	0.680739	7.71277	11.9794	0.000537931	0.0771989		Sowaha
BC002230	0.434174	4.58701	11.9008	0.000561098	0.078104		BC002230
Ppp1cc	0.548572	8.06279	11.8489	0.000576954	0.078104		Ppp1cc
Zfp503	0.656014	4.51806	11.8477	0.000577329	0.078104		Zfp503
Klf16	0.489327	6.31584	11.8379	0.000580387	0.078104		Klf16
Drd1a	1.14782	7.39089	11.8366	0.000580783	0.078104		Drd1a
Actn2	1.07324	6.60949	11.8278	0.000583529	0.078104		Actn2
Polr3gl	-0.563785	3.8142	11.8192	0.000586217	0.078104		Polr3gl
Adra2a	-0.77988	4.47975	11.789	0.000595801	0.078104		Adra2a
Ido1	1.45755	3.69284	11.7858	0.00059684	0.078104		Ido1
Atg14	0.401509	4.79783	11.7653	0.000603462	0.078104		Atg14
Rims1	-0.493066	7.29053	11.7516	0.000607926	0.078104		Rims1
Chst15	0.636212	6.12813	11.6544	0.000640511	0.0815141		Chst15
Cbln1	-1.34343	3.40619	11.5014	0.000695435	0.0855232		Cbln1
Dhx32	0.549946	5.62646	11.4937	0.000698342	0.0855232		Dhx32
Camk2n2	-0.588839	6.54626	11.4814	0.000702949	0.0855232		Camk2n2
Npr3	-1.48212	3.23998	11.4772	0.00070455	0.0855232		Npr3
Mpped2	0.579405	5.76288	11.4648	0.000709258	0.0855232		Mpped2
Rps6ka4	0.410531	5.39791	11.4566	0.000712393	0.0855232		Rps6ka4
Ccno	1.22344	1.13815	11.4462	0.000716391	0.0855232		Ccno
Dbp	0.731478	6.99621	11.405	0.000732477	0.0860257		Dbp
Traf3	-0.505247	6.25626	11.3869	0.000739628	0.0860257		Traf3
Dpysl3	-0.618775	4.90597	11.3866	0.000739747	0.0860257		Dpysl3
Rcl1	0.516457	4.07127	11.362	0.000749637	0.0860257		Rcl1
6030419C18Rik	0.476536	7.87287	11.3542	0.000752756	0.0860257		6030419C18Rik
Cpne5	0.671636	7.82815	11.3392	0.000758862	0.0860257		Cpne5
Scd1	-0.507778	8.12418	11.2757	0.000785297	0.0865878		Scd1
Lpl	0.764202	7.07351	11.2564	0.000793487	0.0865878		Lpl
Dpp10	-0.542299	6.95692	11.2548	0.000794185	0.0865878		Dpp10
Col1a2	-0.70653	2.96515	11.2475	0.000797282	0.0865878		Col1a2
Dact2	0.520782	5.61957	11.1683	0.000832064	0.0865878		Dact2
Fmo2	1.05387	1.72311	11.1674	0.000832454	0.0865878		Fmo2
Foxo1	0.791647	6.35787	11.1566	0.000837335	0.0865878		Foxo1
Zfp516	0.497726	4.82529	11.1563	0.000837457	0.0865878		Zfp516
Kcnk2	0.76608	6.95673	11.1179	0.000854992	0.0865878		Kcnk2
Rgs8	0.447633	7.68416	11.1158	0.000855956	0.0865878		Rgs8
Fblim1	1.36924	1.74722	11.0959	0.000865185	0.0865878		Fblim1
Neto2	0.686757	6.90685	11.0911	0.000867443	0.0865878		Neto2
Sun2	0.787314	6.63282	11.0622	0.000881042	0.0865878		Sun2
Kcnj4	0.619407	7.25014	11.0478	0.000887919	0.0865878		Kcnj4
Ubqln4	0.373118	7.14083	11.0195	0.000901575	0.0865878		Ubqln4
Col23a1	-0.715622	4.42718	11.0103	0.000906073	0.0865878		Col23a1
Cacna2d3	0.748359	7.80818	11.01	0.000906238	0.0865878		Cacna2d3
Ccbl2	0.744118	2.71466	10.9967	0.000912722	0.0865878		Ccbl2
Inf2	1.00528	8.55492	10.9915	0.000915312	0.0865878		Inf2
Slc24a4	0.659125	5.44436	10.976	0.000923011	0.0865878		Slc24a4
Mapk4	0.545737	6.73462	10.9637	0.000929123	0.0865878		Mapk4
Ccng2	0.483392	5.49244	10.9555	0.000933243	0.0865878		Ccng2
Tcp11l1	-0.587884	4.391	10.9342	0.000944035	0.0865878		Tcp11l1
Camkk2	0.651551	8.02861	10.9203	0.000951162	0.0865878		Camkk2
Mfsd7b	-0.503695	3.40789	10.9122	0.000955314	0.0865878		Mfsd7b
Dlgap3	0.665142	9.05426	10.8977	0.000962844	0.0865878		Dlgap3
Mast1	-0.711739	6.36084	10.8923	0.000965643	0.0865878		Mast1
Id4	0.601028	7.08701	10.8914	0.000966138	0.0865878		Id4
Egr3	0.648372	6.32096	10.8681	0.000978326	0.0865878		Egr3
Fam70a	-0.781404	5.68187	10.8595	0.000982901	0.0865878		Fam70a
Gdf10	0.803266	3.57742	10.8357	0.000995614	0.0865878		Gdf10
Gmpr	0.358857	5.51723	10.8352	0.000995863	0.0865878		Gmpr
Pcp4l1	1.11416	8.64954	10.8301	0.000998653	0.0865878		Pcp4l1
Cacnb2	0.537494	6.64672	10.8032	0.00101323	0.0865878		Cacnb2
Syt12	0.470471	4.99593	10.7937	0.00101844	0.0865878		Syt12
Gpr158	0.58354	8.28267	10.7596	0.00103741	0.0865878		Gpr158
Kcnh4	1.02188	4.76261	10.7518	0.0010418	0.0865878		Kcnh4
Arhgap27	0.679785	4.36601	10.7389	0.00104909	0.0865878		Arhgap27
Gng4	-0.749039	6.08135	10.7101	0.00106551	0.0865878		Gng4
Adrbk2	-0.662352	6.49855	10.6849	0.00108015	0.0865878		Adrbk2
Arl4d	0.708168	4.62159	10.6644	0.00109219	0.0865878		Arl4d
Sh2d5	0.500232	6.80761	10.6627	0.0010932	0.0865878		Sh2d5
Akap5	0.68156	8.12242	10.6548	0.00109786	0.0865878		Akap5
2900052N01Rik	-0.41804	6.23611	10.6499	0.00110075	0.0865878		2900052N01Rik
Obfc2a	-0.735879	3.42873	10.6474	0.00110224	0.0865878		Obfc2a
Mgat5b	0.504723	6.98835	10.6452	0.0011036	0.0865878		Mgat5b
Luzp2	-0.365504	7.37264	10.6333	0.00111071	0.0865878		Luzp2
Sema3f	0.561928	4.40278	10.6205	0.0011184	0.0865878		Sema3f
Kctd1	0.691305	6.80793	10.6013	0.00113006	0.0865878		Kctd1
Unc5d	-0.709648	6.06881	10.5872	0.00113875	0.0865878		Unc5d
Ablim2	0.636179	7.80983	10.5775	0.00114472	0.0865878		Ablim2
Kif21b	-0.436546	6.75837	10.5676	0.00115089	0.0865878		Kif21b
Asphd2	0.418279	6.38554	10.5674	0.00115097	0.0865878		Asphd2
Acy1	0.764196	4.44061	10.5665	0.00115156	0.0865878		Acy1
Hras1	0.409976	7.21413	10.5619	0.00115441	0.0865878		Hras1
Gnb5	0.717876	7.80331	10.5614	0.00115472	0.0865878		Gnb5
Klhl33	0.871092	2.11156	10.557	0.00115751	0.0865878		Klhl33
Scrt2	0.608218	5.75268	10.5515	0.00116092	0.0865878		Scrt2
2410066E13Rik	-0.524763	5.07225	10.548	0.00116314	0.0865878		2410066E13Rik
Scube3	0.981911	3.72722	10.5406	0.00116777	0.0865878		Scube3
Nfatc2	0.635176	4.93606	10.5387	0.00116903	0.0865878		Nfatc2
Csgalnact1	-0.507501	4.3642	10.5185	0.00118187	0.0865878		Csgalnact1
Usp3	0.584353	4.86964	10.514	0.00118472	0.0865878		Usp3
Zfpm1	0.424646	4.77469	10.4891	0.00120079	0.0865878		Zfpm1
Ppp1r7	0.478359	7.32563	10.4839	0.00120419	0.0865878		Ppp1r7
Tle4	0.574729	6.49906	10.4721	0.00121194	0.0865878		Tle4
Kcnh3	0.434545	7.2096	10.4684	0.00121435	0.0865878		Kcnh3
Ppp1r1b	1.22975	10.6328	10.4661	0.00121588	0.0865878		Ppp1r1b
Dcn	-1.40115	4.07145	10.4553	0.00122296	0.0865878		Dcn
Gabrb1	-0.462837	4.72414	10.4468	0.00122864	0.0865878		Gabrb1
Tcea2	-0.562786	4.02648	10.4421	0.00123177	0.0865878		Tcea2
Gabrd	0.975383	6.23751	10.4407	0.00123268	0.0865878		Gabrd
Plcl2	0.420296	6.5241	10.4396	0.00123343	0.0865878		Plcl2
D17H6S56E-3	1.60822	1.04347	10.4198	0.00124669	0.0865878		D17H6S56E-3
Cacna1i	0.584783	7.0058	10.4157	0.0012495	0.0865878		Cacna1i
Stc1	0.702375	3.57089	10.4125	0.00125164	0.0865878		Stc1
Rasgrf2	-0.585573	6.50402	10.3946	0.00126387	0.0869881		Rasgrf2
Rarb	1.06036	5.94003	10.3608	0.00128719	0.088143		Rarb
Chl1	-0.630835	7.98785	10.3327	0.00130695	0.0890444		Chl1
Oxtr	-0.780344	4.16103	10.3035	0.00132778	0.0900087		Oxtr
Serac1	-0.393218	4.75743	10.2713	0.00135115	0.0911348		Serac1
Chst8	-1.16369	3.02331	10.215	0.00139301	0.0934908		Chst8
Gsg1l	0.653147	7.01239	10.1958	0.00140758	0.0937126		Gsg1l
Bcl11b	0.694699	8.26598	10.1894	0.00141253	0.0937126		Bcl11b
Tubb2b	-0.38017	6.6009	10.1833	0.00141715	0.0937126		Tubb2b
Tmem200b	1.29836	3.17283	10.1527	0.00144087	0.0942447		Tmem200b
Ccdc88c	0.629921	5.66463	10.1391	0.00145154	0.0942447		Ccdc88c
Slc5a3	-0.482262	6.00917	10.1373	0.00145302	0.0942447		Slc5a3
Gng2	-0.770789	7.70077	10.1334	0.0014561	0.0942447		Gng2
Zfp180	0.508014	6.21275	10.1247	0.00146297	0.0942447		Zfp180
Clip4	0.481431	7.08146	10.1187	0.00146773	0.0942447		Clip4
Unc13c	0.655859	7.55788	10.0843	0.00149538	0.0942447		Unc13c
2810032G03Rik	0.679882	3.33161	10.0831	0.00149632	0.0942447		2810032G03Rik
Homer2	-0.655865	5.28438	10.0804	0.00149854	0.0942447		Homer2
Eps8	-0.410037	5.39323	10.0659	0.00151036	0.0942447		Eps8
Pptc7	0.462799	6.62432	10.0653	0.00151084	0.0942447		Pptc7
Lmo7	0.615091	7.67576	10.0599	0.00151528	0.0942447		Lmo7
Reln	0.578472	6.97031	10.0551	0.00151925	0.0942447		Reln
Zswim5	0.505728	5.3893	10.0385	0.00153299	0.0942447		Zswim5
Cd302	0.767199	3.42011	10.0327	0.00153788	0.0942447		Cd302
Kcnc2	-0.570343	6.42686	10.0266	0.001543	0.0942447		Kcnc2
Tmem108	-0.879138	4.07592	10.0254	0.00154396	0.0942447		Tmem108
D630023F18Rik	-0.9384	2.33274	9.98041	0.00158214	0.09614		D630023F18Rik
Rasd2	1.23082	8.95636	9.96993	0.00159117	0.0962429		Rasd2
Rassf5	-0.675652	4.38671	9.96193	0.0015981	0.0962429		Rassf5
Spon1	-0.504182	6.56308	9.9109	0.00164303	0.0965398		Spon1
Klhl13	0.615133	7.21171	9.90086	0.00165202	0.0965398		Klhl13
Cd4	1.3072	6.12536	9.8991	0.0016536	0.0965398		Cd4
Gabra3	-0.612792	7.11044	9.89559	0.00165675	0.0965398		Gabra3
Lrrc10b	1.29455	7.49891	9.88457	0.0016667	0.0965398		Lrrc10b
Fam38b	-1.11566	1.53404	9.87277	0.00167743	0.0965398		Fam38b
Fxyd6	-0.77914	6.2879	9.86972	0.00168021	0.0965398		Fxyd6
Dgkb	0.673187	8.52896	9.86594	0.00168366	0.0965398		Dgkb
Tmem90a	1.27695	7.97993	9.86161	0.00168763	0.0965398		Tmem90a
Ky	0.837939	2.3758	9.85973	0.00168936	0.0965398		Ky
Lrtm2	0.652664	6.2951	9.84811	0.00170006	0.0965398		Lrtm2
Phex	1.90249	0.76884	9.84572	0.00170227	0.0965398		Phex
Six3	0.573082	6.51636	9.83919	0.00170833	0.0965398		Six3
Wnk4	1.05806	3.6017	9.83399	0.00171317	0.0965398		Wnk4
Myo1b	0.739155	5.99989	9.83132	0.00171565	0.0965398		Myo1b
Galnt9	-1.15233	5.57074	9.8293	0.00171754	0.0965398		Galnt9
Irs4	-1.78266	2.66857	9.81479	0.00173114	0.0966206		Irs4
Fgfrl1	-0.497234	3.36904	9.80147	0.00174372	0.0966206		Fgfrl1
Xkrx	1.17324	1.82679	9.79611	0.00174882	0.0966206		Xkrx
Ctsz	0.488408	5.05009	9.79376	0.00175105	0.0966206		Ctsz
Sez6	0.708433	9.21514	9.78598	0.00175848	0.0966206		Sez6
B3gnt2	0.965408	6.03709	9.77108	0.00177278	0.0966206		B3gnt2
Zim1	-0.889455	3.07139	9.75313	0.00179017	0.0966206		Zim1
Foxp1	0.828487	7.7238	9.73517	0.00180775	0.0966206		Foxp1
Gcnt2	0.928537	6.22454	9.73481	0.0018081	0.0966206		Gcnt2
Prima1	0.972327	3.90014	9.72416	0.00181862	0.0966206		Prima1
B3galt2	-0.58193	5.23211	9.72082	0.00182192	0.0966206		B3galt2
Pcdh15	-0.485698	4.29284	9.713	0.00182969	0.0966206		Pcdh15
Resp18	-0.743198	6.11085	9.70942	0.00183326	0.0966206		Resp18
Fam78a	0.814754	3.64439	9.70529	0.00183739	0.0966206		Fam78a
Arhgap33	0.496413	8.29244	9.70147	0.0018412	0.0966206		Arhgap33
Smg5	0.509404	7.22115	9.69158	0.00185114	0.0966206		Smg5
Gfap	-1.26269	6.78613	9.69013	0.0018526	0.0966206		Gfap
Carhsp1	0.494398	6.31102	9.67918	0.00186368	0.0966206		Carhsp1
Car11	0.627217	7.917	9.67265	0.00187031	0.0966206		Car11
Znfx1	0.422265	6.43506	9.66858	0.00187447	0.0966206		Znfx1
Rgs20	0.635627	5.78812	9.66718	0.00187589	0.0966206		Rgs20
Gm1337	0.67448	7.19223	9.66654	0.00187655	0.0966206		Gm1337
Kremen1	0.586201	5.16794	9.65562	0.00188773	0.0968271		Kremen1
Slmap	0.579316	7.87643	9.60978	0.00193544	0.0982568		Slmap
Aff3	0.376442	6.54219	9.59013	0.00195626	0.0982568		Aff3
2010300C02Rik	0.539695	8.64957	9.58989	0.00195651	0.0982568		2010300C02Rik
Itpka	0.435275	6.50481	9.5881	0.00195842	0.0982568		Itpka
Pde1b	1.06287	9.68213	9.58491	0.00196183	0.0982568		Pde1b
Ptpn7	1.55066	3.34803	9.58055	0.00196649	0.0982568		Ptpn7
Slc8a1	-0.826232	7.72512	9.58046	0.00196659	0.0982568		Slc8a1
Shank3	0.692941	8.92992	9.57018	0.00197764	0.0984441		Shank3
Cnst	0.535605	6.50136	9.55425	0.00199486	0.0986616		Cnst
Spry2	0.51188	5.78431	9.55263	0.00199664	0.0986616		Spry2
Dach1	1.15185	5.77863	9.53912	0.00201138	0.0987667		Dach1
Kcnj2	0.856553	5.67774	9.53727	0.00201341	0.0987667		Kcnj2
Hcn1	-0.696517	6.00142	9.51747	0.00203525	0.0994764		Hcn1
Tiam2	0.63949	6.54146	9.50117	0.00205341	0.09954		Tiam2
Sncaip	0.639169	3.03494	9.49507	0.00206024	0.09954		Sncaip
Ptpn3	-0.956083	4.87603	9.49082	0.00206503	0.09954		Ptpn3
Meis2	0.640329	8.53226	9.4899	0.00206606	0.09954		Meis2
Ifngr2	-0.519749	5.55886	9.47921	0.00207813	0.0996189		Ifngr2
Zfp385b	0.591361	6.06852	9.47141	0.00208699	0.0996189		Zfp385b
4931428F04Rik	-0.453723	4.66802	9.46889	0.00208986	0.0996189		4931428F04Rik
Gng7	1.07008	9.89421	9.44988	0.00211163	0.100303		Gng7
Agpat4	-0.438633	5.47243	9.43556	0.00212818	0.100734		Agpat4
Me1	-0.442761	6.09391	9.39102	0.00218051	0.102555		Me1
1110012J17Rik	0.728907	6.91679	9.38437	0.00218844	0.102555		1110012J17Rik
Aff2	-0.578889	4.38397	9.3835	0.00218947	0.102555		Aff2
Car10	-0.891514	5.89126	9.35785	0.00222033	0.103454		Car10
Adcy8	-0.693093	4.21255	9.34865	0.00223149	0.103454		Adcy8
Ror1	1.16417	1.04719	9.34313	0.00223822	0.103454		Ror1
Rxfp3	-1.76532	2.18954	9.34129	0.00224048	0.103454		Rxfp3
Trnp1	0.551509	7.92007	9.33548	0.00224759	0.103454		Trnp1
Rgs9	1.11173	8.47106	9.32718	0.00225779	0.103454		Rgs9
Prr13	-0.521487	4.94636	9.32349	0.00226235	0.103454		Prr13
Syt17	-0.936128	4.89299	9.28674	0.00230818	0.103867		Syt17
Clspn	1.81317	3.35622	9.28632	0.00230871	0.103867		Clspn
Slc17a6	-1.15579	4.9154	9.28384	0.00231185	0.103867		Slc17a6
A2ld1	-0.532771	3.50329	9.27891	0.00231807	0.103867		A2ld1
Adcyap1	-1.75571	2.75444	9.27844	0.00231867	0.103867		Adcyap1
Tmem132c	-0.700683	3.06594	9.2774	0.00231999	0.103867		Tmem132c
Nt5e	0.588929	4.71413	9.26609	0.00233436	0.103867		Nt5e
Myadm	-0.503357	6.18549	9.2619	0.0023397	0.103867		Myadm
Camk2d	-0.720313	7.39185	9.25784	0.00234489	0.103867		Camk2d
Fkbp1b	-0.535089	3.96303	9.25057	0.00235423	0.103867		Fkbp1b
Lrrtm3	0.432822	6.54175	9.24645	0.00235952	0.103867		Lrrtm3
Sec14l1	0.520733	8.07263	9.24303	0.00236393	0.103867		Sec14l1
Cbx4	0.439441	6.6383	9.23537	0.00237384	0.103867		Cbx4
Gpr123	-0.756878	6.06068	9.23127	0.00237916	0.103867		Gpr123
Cnrip1	-0.653604	5.9217	9.19709	0.002424	0.105146		Cnrip1
Ddit4l	1.05388	3.71283	9.19186	0.00243094	0.105146		Ddit4l
Prkar2b	0.500433	7.01462	9.18211	0.00244393	0.105146		Prkar2b
Marcksl1	-0.663437	6.47317	9.18122	0.00244511	0.105146		Marcksl1
Sphkap	-0.587177	7.18781	9.17742	0.00245019	0.105146		Sphkap
Ramp1	0.393935	6.06286	9.17367	0.00245522	0.105146		Ramp1
Grik1	-0.725171	4.07984	9.15386	0.00248193	0.105953		Grik1
Gulp1	0.765642	2.93708	9.14194	0.00249817	0.106207		Gulp1
Zfyve28	0.599969	6.18729	9.13311	0.00251024	0.106207		Zfyve28
2610018G03Rik	0.828834	3.53716	9.12965	0.002515	0.106207		2610018G03Rik
Gm5567	-0.399599	6.06446	9.12273	0.00252452	0.106207		Gm5567
Foxo3	0.418379	5.43564	9.11586	0.00253403	0.106207		Foxo3
Akt2	0.531094	6.7992	9.10398	0.00255055	0.106207		Akt2
Ildr2	-0.79297	6.95487	9.10085	0.00255491	0.106207		Ildr2
Slc35f5	-0.573195	3.53602	9.09968	0.00255655	0.106207		Slc35f5
Snx25	0.411403	6.04031	9.09812	0.00255872	0.106207		Snx25
Bcr	0.609193	8.53522	9.09169	0.00256773	0.106254		Bcr
Rasgrp2	1.15374	6.95987	9.0816	0.00258194	0.106515		Rasgrp2
Itih3	-0.79858	5.6355	9.07277	0.00259443	0.106688		Itih3
Slc41a1	0.554957	6.90395	9.0669	0.00260278	0.106688		Slc41a1
Doc2a	-0.920492	5.16658	9.06194	0.00260985	0.106688		Doc2a
Itgb1bp1	0.641815	5.55058	9.05584	0.00261858	0.106721		Itgb1bp1
Plcxd1	0.522019	4.6764	9.04658	0.00263187	0.10694		Plcxd1
Chrm4	0.817725	6.27786	9.03233	0.00265246	0.107299		Chrm4
Angpt1	-0.932243	2.16949	9.02946	0.00265662	0.107299		Angpt1
Dner	-0.484644	7.39077	9.00422	0.00269356	0.10817		Dner
Postn	0.728776	1.98352	9.00027	0.0026994	0.10817		Postn
Sez6l	-0.723827	7.80669	8.99835	0.00270224	0.10817		Sez6l
Slc17a8	0.997086	3.51797	8.98591	0.00272069	0.10852		Slc17a8
Adcy5	0.946567	9.79848	8.98163	0.00272707	0.10852		Adcy5
Epha5	-0.496715	6.76638	8.97062	0.00274355	0.108854		Epha5
Tcf7	1.03522	3.03689	8.9606	0.00275865	0.10913		Tcf7
Asb11	1.0955	1.87266	8.95529	0.00276667	0.10913		Asb11
Arpp21	0.891213	10.14	8.945	0.00278231	0.109195		Arpp21
Atp2a3	-0.591214	2.69602	8.93333	0.00280013	0.109195		Atp2a3
Rac3	-0.526509	3.75822	8.92753	0.00280904	0.109195		Rac3
Gpr6	1.11083	5.47734	8.92554	0.0028121	0.109195		Gpr6
Wls	-0.417962	4.79296	8.92416	0.00281422	0.109195		Wls
Itga9	0.892487	5.09523	8.9211	0.00281895	0.109195		Itga9
Fgf3	1.15496	0.928515	8.89862	0.00285387	0.109195		Fgf3
Lass4	-0.390559	5.06557	8.89057	0.00286648	0.109195		Lass4
1700040I03Rik	0.575369	3.38115	8.87186	0.002896	0.109195		1700040I03Rik
Homer1	0.502839	7.41123	8.86812	0.00290195	0.109195		Homer1
Kazn	0.485522	7.7628	8.86584	0.00290556	0.109195		Kazn
Fam98c	0.397352	4.33176	8.86318	0.0029098	0.109195		Fam98c
Itgbl1	-2.3325	1.38138	8.85477	0.00292324	0.109195		Itgbl1
Rxrg	0.959554	6.26116	8.85202	0.00292764	0.109195		Rxrg
Stmn2	-0.556884	8.16689	8.84979	0.00293123	0.109195		Stmn2
Mtfp1	-0.686278	5.49222	8.84415	0.0029403	0.109195		Mtfp1
Atxn1	0.391791	6.78837	8.84341	0.00294149	0.109195		Atxn1
Sdk1	-0.639747	3.63652	8.83835	0.00294966	0.109195		Sdk1
Sox5	-0.802202	4.6513	8.83487	0.00295529	0.109195		Sox5
Kcnab1	0.840544	8.2173	8.82713	0.00296785	0.109195		Kcnab1
Pcdh19	-0.907674	5.83407	8.82713	0.00296785	0.109195		Pcdh19
Gsta4	-0.571415	4.69602	8.82451	0.00297211	0.109195		Gsta4
Sstr1	-0.762398	4.22835	8.82118	0.00297753	0.109195		Sstr1
Kcnj3	-0.766716	4.87977	8.8207	0.00297833	0.109195		Kcnj3
Tmem25	-0.510293	4.89139	8.81983	0.00297974	0.109195		Tmem25
Gbp3	0.759618	1.87717	8.81813	0.00298252	0.109195		Gbp3
B3galt5	0.492766	6.17989	8.81547	0.00298688	0.109195		B3galt5
Fam110b	0.389555	5.61022	8.78843	0.00303147	0.110526		Fam110b
Cacng4	0.62883	5.36026	8.76184	0.00307599	0.111458		Cacng4
2010001M06Rik	1.17181	2.86846	8.75757	0.0030832	0.111458		2010001M06Rik
Pde7b	0.816993	7.64545	8.757	0.00308416	0.111458		Pde7b
Syt13	-0.584935	7.05086	8.75126	0.00309388	0.111458		Syt13
Casc4	-0.30869	7.18656	8.74156	0.00311039	0.111458		Casc4
Emb	-0.486607	4.65078	8.73869	0.00311528	0.111458		Emb
Peli2	0.630537	5.57781	8.72115	0.00314539	0.111458		Peli2
Rap2a	-0.445093	6.67304	8.71787	0.00315107	0.111458		Rap2a
Drd2	0.9798	7.17534	8.7174	0.00315187	0.111458		Drd2
Pvrl1	-0.665047	5.55274	8.71667	0.00315313	0.111458		Pvrl1
Spnb1	0.450079	8.27947	8.70696	0.00316997	0.111458		Spnb1
Ano3	0.820529	7.4665	8.70515	0.00317313	0.111458		Ano3
Esyt3	-1.32292	1.59548	8.69943	0.00318309	0.111458		Esyt3
Cacna1g	-0.636017	6.13529	8.69912	0.00318364	0.111458		Cacna1g
Nnat	-0.952367	8.24139	8.69489	0.00319103	0.111458		Nnat
Phactr2	-0.764471	4.97185	8.69368	0.00319316	0.111458		Phactr2
Insl6	1.33233	0.460275	8.68534	0.00320779	0.111458		Insl6
Slc1a6	-0.780322	2.76426	8.68185	0.00321395	0.111458		Slc1a6
Sstr5	0.849238	2.77391	8.68181	0.00321402	0.111458		Sstr5
Itga4	-0.974592	2.79884	8.67499	0.00322607	0.111589		Itga4
C330005M16Rik	-1.41399	0.376845	8.6684	0.00323775	0.111707		C330005M16Rik
Xylt1	-0.551802	4.47268	8.63794	0.00329234	0.113056		Xylt1
Capn5	-0.667349	5.80168	8.62952	0.00330759	0.113056		Capn5
Caln1	0.425774	7.3642	8.62427	0.00331713	0.113056		Caln1
Srrm4	-0.469659	5.29451	8.62051	0.00332398	0.113056		Srrm4
Dlx1as	-0.80862	3.60673	8.61939	0.00332603	0.113056		Dlx1as
Itpr1	0.797204	9.81725	8.61877	0.00332716	0.113056		Itpr1
Kctd17	0.682899	7.74083	8.60522	0.00335201	0.113615		Kctd17
Pde8b	0.460684	6.9104	8.59813	0.00336509	0.113772		Pde8b
Ryr1	0.740229	4.83174	8.58571	0.00338812	0.114264		Ryr1
Htr1b	0.831838	4.92955	8.56167	0.00343315	0.115494		Htr1b
Dclk3	0.545964	6.86283	8.55095	0.00345342	0.115813		Dclk3
Gabra4	0.590641	7.35448	8.54759	0.0034598	0.115813		Gabra4
Mbtps1	0.388535	7.09016	8.52837	0.00349653	0.116748		Mbtps1
Bag5	0.411566	5.86938	8.52395	0.00350503	0.116748		Bag5
Gpr52	0.946514	4.61752	8.49706	0.00355721	0.118194		Gpr52
Sorcs2	0.421527	6.50769	8.48959	0.00357184	0.118389		Sorcs2
A230046K03Rik	-0.32898	5.76679	8.45365	0.00364312	0.120107		A230046K03Rik
Bicd1	-0.353842	4.99534	8.45085	0.00364873	0.120107		Bicd1
Lipa	-0.407287	5.40328	8.45001	0.00365041	0.120107		Lipa
Rhobtb2	0.56913	7.46156	8.44346	0.00366358	0.120248		Rhobtb2
Krt10	0.85654	4.12235	8.4344	0.00368188	0.120551		Krt10
Osbp2	0.438635	6.5507	8.42634	0.00369825	0.120551		Osbp2
Bag2	-0.714144	2.74916	8.42565	0.00369964	0.120551		Bag2
AI593442	0.805042	8.16738	8.41474	0.0037219	0.120579		AI593442
Hebp1	0.413523	4.81829	8.40425	0.00374345	0.120579		Hebp1
Gpr88	1.13216	9.49975	8.3998	0.00375262	0.120579		Gpr88
Speg	0.416399	7.50382	8.39483	0.0037629	0.120579		Speg
Sowahc	-0.627177	3.66597	8.39242	0.00376789	0.120579		Sowahc
Prkar2a	-0.345837	6.31952	8.38585	0.00378153	0.120579		Prkar2a
Dcx	-0.476753	4.72551	8.38392	0.00378554	0.120579		Dcx
Decr2	-0.341924	4.77246	8.3812	0.00379123	0.120579		Decr2
Neurod1	-1.60659	2.12149	8.37791	0.00379808	0.120579		Neurod1
Kcnd2	0.489601	7.57149	8.37066	0.00381327	0.120579		Kcnd2
Grb7	0.764172	2.37216	8.36942	0.00381587	0.120579		Grb7
Kcnip2	0.691445	7.03971	8.36763	0.00381964	0.120579		Kcnip2
Htr1d	0.743043	3.88013	8.36517	0.0038248	0.120579		Htr1d
Onecut2	0.999425	3.56995	8.36089	0.00383383	0.120579		Onecut2
Adamts3	0.729963	6.33298	8.36054	0.00383456	0.120579		Adamts3
Foxp2	0.654894	5.96993	8.35334	0.00384979	0.120776		Foxp2
Usp28	0.510389	4.8927	8.33744	0.00388363	0.12133		Usp28
Klf12	-0.382793	5.24334	8.3366	0.00388543	0.12133		Klf12
Disp2	-0.627996	8.84343	8.33006	0.00389944	0.121486		Disp2
Prkcd	-1.19312	4.54213	8.32093	0.00391909	0.121649		Prkcd
Flrt3	0.349475	5.84763	8.31731	0.00392691	0.121649		Flrt3
AK129341	0.492522	4.9838	8.31475	0.00393244	0.121649		AK129341
Calb2	-1.26803	4.5997	8.31069	0.00394125	0.121649		Calb2
Inpp5j	0.384223	6.49247	8.30677	0.00394975	0.121649		Inpp5j
Vgll3	-2.10426	0.365288	8.29761	0.00396972	0.12196		Vgll3
Ankrd37	0.761732	2.61203	8.29386	0.00397793	0.12196		Ankrd37
Wipf3	0.466361	8.55877	8.27809	0.00401264	0.122626		Wipf3
Pdyn	0.564445	5.32687	8.27573	0.00401784	0.122626		Pdyn
Dlx5	0.455289	4.72576	8.26689	0.00403746	0.122727		Dlx5
Ngef	0.654011	8.67962	8.26604	0.00403934	0.122727		Ngef
Ssh3	-0.387307	4.5654	8.25674	0.0040601	0.122808		Ssh3
Pak3	-0.400825	7.26106	8.25668	0.00406023	0.122808		Pak3
Dlx1	-0.602699	4.02201	8.24158	0.00409415	0.123557		Dlx1
Cd200	-0.404759	6.76316	8.22431	0.00413329	0.123975		Cd200
Igsf11	0.415619	6.54361	8.2243	0.00413332	0.123975		Igsf11
Slit2	-0.844099	5.16599	8.21904	0.00414532	0.123975		Slit2
2610017I09Rik	0.561596	4.40333	8.21668	0.00415072	0.123975		2610017I09Rik
Fads3	-0.617255	4.88517	8.21512	0.00415428	0.123975		Fads3
Kcnk12	-0.757845	2.46078	8.20842	0.00416965	0.123975		Kcnk12
Cst6	0.963109	1.47483	8.20725	0.00417233	0.123975		Cst6
Rgs10	0.463737	5.42412	8.18813	0.00421653	0.124622		Rgs10
Radil	0.427799	4.24133	8.18752	0.00421796	0.124622		Radil
Sema4g	-0.500201	5.35086	8.18586	0.00422181	0.124622		Sema4g
Ptprk	-0.63912	5.41268	8.17929	0.00423713	0.124801		Ptprk
Nckap1	0.365515	8.40921	8.16915	0.00426088	0.125227		Nckap1
Hpca	0.861591	10.4122	8.14892	0.00430869	0.126277		Hpca
Glyctk	0.717582	2.8628	8.14613	0.00431531	0.126277		Glyctk
Grin3a	-0.517026	4.59574	8.13746	0.004336	0.126349		Grin3a
Lrp12	0.399892	6.58705	8.13376	0.00434485	0.126349		Lrp12
Met	-1.81777	1.56574	8.13331	0.00434593	0.126349		Met
Ppp2r2a	0.45131	7.58149	8.12943	0.00435525	0.126349		Ppp2r2a
Eps8l2	-0.99426	1.99631	8.11525	0.00438944	0.126868		Eps8l2
1810041L15Rik	-0.451393	6.1105	8.11422	0.00439194	0.126868		1810041L15Rik
Vmp1	0.329384	6.66823	8.09844	0.00443034	0.126908		Vmp1
6330403K07Rik	-0.532897	7.45362	8.095	0.00443876	0.126908		6330403K07Rik
Ppp1ca	0.524155	8.24047	8.09319	0.00444318	0.126908		Ppp1ca
Slc39a6	-0.533636	5.69599	8.08911	0.00445321	0.126908		Slc39a6
Mta3	-0.408231	5.87338	8.08907	0.00445329	0.126908		Mta3
Fam132a	0.532061	3.55392	8.08876	0.00445407	0.126908		Fam132a
Gng3	-0.405636	7.50334	8.08322	0.00446771	0.126908		Gng3
Gpr165	-0.761468	4.16206	8.08203	0.00447063	0.126908		Gpr165
Ppp2r5d	0.380327	7.61291	8.07905	0.00447799	0.126908		Ppp2r5d
Gpx3	-1.13537	4.38755	8.06366	0.00451618	0.127722		Gpx3
Unc5c	-0.515215	5.5088	8.05146	0.00454671	0.128316		Unc5c
Actn1	0.569819	7.50853	8.03397	0.0045908	0.12929		Actn1
Reck	0.541563	3.19539	8.02298	0.00461874	0.129806		Reck
Rasl10b	0.601975	8.84451	8.01726	0.00463337	0.129946		Rasl10b
Napepld	-0.621671	3.80771	8.01346	0.00464308	0.129949		Napepld
Rerg	0.418457	5.17936	7.99414	0.00469289	0.130776		Rerg
Vsnl1	-0.597186	8.57581	7.99139	0.00470002	0.130776		Vsnl1
Kcnt1	0.515799	7.28123	7.99073	0.00470174	0.130776		Kcnt1
Hapln4	-0.696862	6.76728	7.97954	0.0047309	0.131317		Hapln4
Abca4	-1.04071	1.85155	7.97571	0.00474091	0.131324		Abca4
Lasp1	-0.31476	6.90506	7.96729	0.00476303	0.131666		Lasp1
4930539E08Rik	-0.694847	3.84864	7.96092	0.00477981	0.131696		4930539E08Rik
Itga8	-0.913835	1.78316	7.95947	0.00478364	0.131696		Itga8
Myh14	0.558066	5.81179	7.95425	0.00479747	0.131808		Myh14
Prosapip1	0.682303	8.7941	7.94655	0.0048179	0.132101		Prosapip1
Clvs1	0.393747	6.75789	7.94077	0.00483333	0.132138		Clvs1
2010012O05Rik	-0.322225	4.85337	7.93072	0.00486023	0.132138		2010012O05Rik
BC057022	0.52802	4.84807	7.92824	0.00486691	0.132138		BC057022
Strn	0.851095	7.62339	7.92552	0.00487424	0.132138		Strn
Pmepa1	0.613453	7.36238	7.91844	0.00489335	0.132138		Pmepa1
Ap1ar	0.379531	6.96302	7.9142	0.00490482	0.132138		Ap1ar
Sh3rf2	1.11223	5.81014	7.91094	0.00491367	0.132138		Sh3rf2
Ano10	-0.381452	4.12481	7.91074	0.0049142	0.132138		Ano10
Miat	-0.578955	6.45995	7.90886	0.00491934	0.132138		Miat
Htr6	0.625029	2.5076	7.90659	0.00492551	0.132138		Htr6
Cntnap1	0.558368	8.72423	7.9002	0.00494294	0.132138		Cntnap1
Adcy6	-0.540017	5.31547	7.9	0.00494348	0.132138		Adcy6
Vwa5b1	-1.32302	1.77648	7.89612	0.0049541	0.132138		Vwa5b1
Dpy19l3	0.394053	7.07549	7.89288	0.00496298	0.132138		Dpy19l3
Ctdspl	0.434534	5.60069	7.88765	0.00497734	0.132138		Ctdspl
Rgs4	0.764971	8.89463	7.88293	0.00499034	0.132138		Rgs4
Itga5	1.21111	4.1534	7.87276	0.00501849	0.132138		Itga5
Cyld	0.56742	8.07603	7.87197	0.00502068	0.132138		Cyld
Nr2f1	-0.75915	5.47931	7.86638	0.00503625	0.132138		Nr2f1
Ccdc50	-0.316648	5.83154	7.86583	0.00503776	0.132138		Ccdc50
Arl4c	-0.424409	5.41258	7.86354	0.00504416	0.132138		Arl4c
Ppm1e	-0.84458	7.82505	7.86327	0.00504492	0.132138		Ppm1e
Tdrd7	0.376077	5.38725	7.86165	0.00504943	0.132138		Tdrd7
Spock3	0.812945	8.23508	7.85988	0.00505437	0.132138		Spock3
Tln2	0.385584	7.80778	7.8361	0.00512131	0.133616		Tln2
Ckap4	-0.454483	4.58822	7.82928	0.00514065	0.133616		Ckap4
Tpst1	0.322348	5.33172	7.82555	0.00515127	0.133616		Tpst1
Samd14	-0.520409	6.01429	7.8245	0.00515427	0.133616		Samd14
Wdr6	-0.67577	7.69589	7.82098	0.00516431	0.133616		Wdr6
Serf1	-0.499963	3.0635	7.81889	0.0051703	0.133616		Serf1
Slmo1	0.347936	5.14776	7.80869	0.00519954	0.133999		Slmo1
Cyp26b1	-0.887829	5.63065	7.8068	0.00520501	0.133999		Cyp26b1
Fbxl16	0.75289	10.6168	7.78596	0.00526539	0.135296		Fbxl16
C530008M17Rik	-0.630545	6.50255	7.76598	0.00532395	0.136319		C530008M17Rik
Galntl1	-0.65741	7.37465	7.76547	0.00532544	0.136319		Galntl1
Pth2r	-1.05199	0.534311	7.76074	0.00533941	0.136418		Pth2r
Rcn1	0.802456	5.58812	7.75205	0.00536516	0.136817		Rcn1
Tox2	-0.601388	4.91394	7.74241	0.00539387	0.137289		Tox2
Abi3bp	0.659887	3.83621	7.73569	0.00541399	0.13754		Abi3bp
Usp46	-0.440164	6.76093	7.73052	0.0054295	0.13754		Usp46
Gpr155	0.726868	7.30899	7.72892	0.00543432	0.13754		Gpr155
Myo1e	-0.410535	3.90951	7.71424	0.0054787	0.138404		Myo1e
Sh3gl2	-0.552499	7.95929	7.6886	0.00555708	0.140121		Sh3gl2
Coch	1.13853	5.35109	7.67973	0.00558446	0.140361		Coch
2900092D14Rik	0.431045	4.17776	7.67874	0.00558753	0.140361		2900092D14Rik
BC031361	0.70438	3.041	7.67525	0.00559833	0.140361		BC031361
Vip	-1.17258	3.34872	7.67208	0.00560818	0.140361		Vip
Fbxo32	0.739876	5.42081	7.66523	0.00562951	0.140542		Fbxo32
Paqr6	-0.553029	3.57813	7.65593	0.00565859	0.140542		Paqr6
Klf6	-0.380529	5.34608	7.65368	0.00566568	0.140542		Klf6
Trpc3	0.654441	4.77263	7.65215	0.00567047	0.140542		Trpc3
Camk1	-0.478729	5.46104	7.64679	0.00568735	0.140542		Camk1
Igsf9	0.807918	3.18486	7.64531	0.00569202	0.140542		Igsf9
Scn4b	1.36022	9.85888	7.64449	0.00569461	0.140542		Scn4b
6030405A18Rik	-0.910551	4.99311	7.64085	0.00570611	0.140542		6030405A18Rik
Rab40b	0.429789	5.24064	7.63987	0.0057092	0.140542		Rab40b
Agpat9	0.645128	2.86138	7.6322	0.00573352	0.140824		Agpat9
Lhx9	-2.7307	1.49661	7.62618	0.0057527	0.140824		Lhx9
Zfp941	-0.467021	4.91862	7.62527	0.00575561	0.140824		Zfp941
Ccnd1	-0.466963	4.98639	7.62314	0.0057624	0.140824		Ccnd1
Lnpep	-0.300513	5.91993	7.61237	0.00579693	0.141276		Lnpep
Chrd	-1.14787	3.40688	7.61084	0.00580185	0.141276		Chrd
Tubb2a	-0.55461	8.26951	7.60502	0.0058206	0.141477		Tubb2a
Nexn	1.05013	5.75704	7.5873	0.0058781	0.142581		Nexn
Hlf	0.570282	7.77869	7.58452	0.00588715	0.142581		Hlf
Mesdc1	0.631812	6.10206	7.57973	0.00590284	0.14267		Mesdc1
Pcp4	0.851642	9.08819	7.57694	0.00591196	0.14267		Pcp4
Arhgef15	0.515394	4.58118	7.56399	0.0059546	0.143338		Arhgef15
Lrrc57	-0.364311	4.39858	7.55921	0.00597042	0.143338		Lrrc57
Slc29a4	-0.577019	4.62374	7.55445	0.0059862	0.143338		Slc29a4
Plxna1	-0.870999	6.6396	7.55405	0.00598755	0.143338		Plxna1
4930572J05Rik	0.604261	5.75572	7.55247	0.00599278	0.143338		4930572J05Rik
Fam150b	-1.7913	0.33758	7.53811	0.00604074	0.144229		Fam150b
Cdh2	-0.377081	7.39236	7.52368	0.00608933	0.144684		Cdh2
Gabbr2	-0.686064	7.73144	7.5205	0.00610009	0.144684		Gabbr2
Prmt2	-0.43121	6.04505	7.51816	0.00610799	0.144684		Prmt2
Slc41a2	-0.380259	4.55086	7.51756	0.00611005	0.144684		Slc41a2
Tiparp	0.367074	4.30351	7.51657	0.0061134	0.144684		Tiparp
Nfix	-0.623683	5.57499	7.50801	0.00614253	0.144883		Nfix
Lsamp	-0.344354	6.28353	7.50026	0.00616902	0.144883		Lsamp
Il20ra	1.14661	1.20232	7.49915	0.00617282	0.144883		Il20ra
Nup35	0.473212	4.5238	7.49679	0.00618089	0.144883		Nup35
Fam59a	0.413915	5.65503	7.49532	0.00618594	0.144883		Fam59a
Kdm4b	0.39397	6.72843	7.49523	0.00618627	0.144883		Kdm4b
Smarcd3	0.359861	6.85789	7.48797	0.00621126	0.145216		Smarcd3
Fam198b	0.616856	3.51969	7.47821	0.00624501	0.145653		Fam198b
Fgd4	-0.737491	3.7267	7.47634	0.00625151	0.145653		Fgd4
Zdhhc14	0.310538	6.10144	7.46688	0.00628443	0.145814		Zdhhc14
9930013L23Rik	-0.594956	3.31758	7.46513	0.00629055	0.145814		9930013L23Rik
Kcnd3	-0.508907	6.68036	7.46369	0.0062956	0.145814		Kcnd3
Raph1	-0.445964	5.84321	7.46195	0.00630167	0.145814		Raph1
Cib2	-0.575194	3.76548	7.45789	0.00631589	0.145893		Cib2
Tgfa	0.797837	6.59451	7.45149	0.00633839	0.145923		Tgfa
Gamt	0.507235	4.13958	7.45137	0.00633883	0.145923		Gamt
Dapk1	0.293961	7.26601	7.44324	0.00636752	0.146334		Dapk1
Pcdh8	-0.6871	5.73974	7.43563	0.00639448	0.14662		Pcdh8
Pik3c2b	0.58712	5.50748	7.4336	0.00640172	0.14662		Pik3c2b
Cobl	0.360739	6.72512	7.42217	0.00644251	0.147304		Cobl
Zbtb8a	0.804765	2.76183	7.4188	0.0064546	0.147331		Zbtb8a
Gm10754	1.19411	3.18037	7.40634	0.00649945	0.148104		Gm10754
Doc2b	0.326256	7.03341	7.40168	0.00651628	0.148179		Doc2b
Slc26a10	0.965711	3.18766	7.39595	0.0065371	0.148179		Slc26a10
Flot1	-0.452057	6.15569	7.39198	0.00655152	0.148179		Flot1
Cacna1h	0.415651	7.06695	7.38879	0.00656317	0.148179		Cacna1h
Oxr1	-0.492043	7.81808	7.38858	0.00656394	0.148179		Oxr1
Cdk14	-0.648156	7.53745	7.38728	0.00656866	0.148179		Cdk14
Kcnj11	0.357019	5.47899	7.38013	0.00659484	0.148294		Kcnj11
Gpr83	0.484962	6.46538	7.37616	0.00660943	0.148294		Gpr83
Galnt13	0.598987	6.40232	7.37592	0.0066103	0.148294		Galnt13
Ptprz1	-0.306049	8.07893	7.3739	0.00661772	0.148294		Ptprz1
Klhl36	0.469109	3.09615	7.36991	0.00663243	0.148377		Klhl36
Rap1gap	0.505202	8.90203	7.35901	0.00667275	0.148804		Rap1gap
Epha7	0.367825	6.42221	7.3586	0.00667427	0.148804		Epha7
Osbpl8	0.517495	7.61334	7.35582	0.00668459	0.148804		Osbpl8
Zdhhc22	-0.458331	4.26955	7.34558	0.00672279	0.148893		Zdhhc22
Mprip	0.375893	8.32788	7.34535	0.00672365	0.148893		Mprip
Vti1b	0.296442	7.16736	7.33969	0.00674486	0.148893		Vti1b
Dnajc2	0.355933	5.63573	7.33152	0.00677556	0.148893		Dnajc2
St8sia3	0.613187	8.89869	7.33115	0.00677698	0.148893		St8sia3
Oaf	0.533317	3.19702	7.33103	0.00677742	0.148893		Oaf
Lsm11	-1.03973	4.6404	7.32915	0.0067845	0.148893		Lsm11
Tmem54	0.754471	3.08939	7.32779	0.00678963	0.148893		Tmem54
Hist1h2be	0.744978	1.89038	7.3268	0.00679337	0.148893		Hist1h2be
Sertad2	0.377925	5.28297	7.32532	0.00679897	0.148893		Sertad2
Epb4.1l4b	-0.678151	3.27096	7.31876	0.00682386	0.149093		Epb4.1l4b
Slc6a7	-0.702456	5.75943	7.31533	0.00683688	0.149093		Slc6a7
Ppp1r26	-0.518862	4.65845	7.31418	0.00684127	0.149093		Ppp1r26
Mast4	-0.38018	6.34683	7.31085	0.00685397	0.149129		Mast4
Vwc2	-0.723407	2.96176	7.29294	0.00692261	0.15038		Vwc2
Pde10a	1.12598	10.2909	7.28122	0.00696793	0.151121		Pde10a
Pxdn	0.580149	6.74887	7.26624	0.00702626	0.152142		Pxdn
Runx1t1	0.390844	5.66843	7.25335	0.00707689	0.152992		Runx1t1
Spata2l	0.50511	6.08873	7.24804	0.00709784	0.1532		Spata2l
Chia	0.821201	1.34965	7.24325	0.0071168	0.153364		Chia
Slc7a3	-0.744622	3.18995	7.22979	0.00717037	0.154191		Slc7a3
Pax6	-0.560463	3.85927	7.22787	0.00717803	0.154191		Pax6
Dnmbp	0.442093	4.21236	7.22309	0.00719717	0.154356		Dnmbp
Fam105a	0.408631	4.73154	7.20128	0.00728516	0.155695		Fam105a
C77370	-0.491664	6.05859	7.19992	0.00729067	0.155695		C77370
Zfp710	0.293972	4.97569	7.19705	0.00730237	0.155695		Zfp710
Nrbp2	-0.376158	6.80178	7.19621	0.00730577	0.155695		Nrbp2
9030425E11Rik	-0.586147	4.28461	7.18848	0.0073373	0.15612		9030425E11Rik
Gabre	-1.04085	2.00321	7.16316	0.00744161	0.15809		Gabre
Gm129	0.563557	3.71698	7.15926	0.00745781	0.158185		Gm129
Hs3st5	0.586241	3.53945	7.1512	0.00749138	0.158537		Hs3st5
Sytl4	-1.70847	1.43181	7.14514	0.00751674	0.158537		Sytl4
Nrg3	-0.473542	5.08126	7.14291	0.00752608	0.158537		Nrg3
Pitpnc1	0.402955	7.10735	7.14064	0.00753561	0.158537		Pitpnc1
5033411D12Rik	0.894376	1.06983	7.13884	0.00754321	0.158537		5033411D12Rik
Itgb8	-0.318171	4.76849	7.13712	0.00755042	0.158537		Itgb8
Dgat2	0.453559	6.42581	7.13564	0.00755666	0.158537		Dgat2
3110047P20Rik	-0.83824	4.9761	7.1312	0.0075754	0.158683		3110047P20Rik
Smpd3	0.612696	8.19379	7.12302	0.00761006	0.159162		Smpd3
Ysk4	-0.626401	2.60239	7.1192	0.00762626	0.159185		Ysk4
Me3	0.353636	5.52008	7.11656	0.0076375	0.159185		Me3
Col6a1	0.327979	6.01131	7.11444	0.00764657	0.159185		Col6a1
Glra1	-1.4639	0.519342	7.10648	0.0076806	0.159389		Glra1
Sobp	-0.615131	6.31349	7.10557	0.00768449	0.159389		Sobp
Nr2f2	-1.16989	5.49835	7.10386	0.00769179	0.159389		Nr2f2
Crhbp	-0.941834	4.02228	7.09893	0.00771301	0.159584		Crhbp
Hspa1a	-0.767694	1.78291	7.09093	0.00774751	0.159771		Hspa1a
Olfm3	-0.353482	5.71619	7.08841	0.00775841	0.159771		Olfm3
Gprin1	-0.609045	6.8404	7.08721	0.00776359	0.159771		Gprin1
Sqle	-0.406945	5.9314	7.08586	0.00776944	0.159771		Sqle
Sema5a	-0.458383	5.82989	7.07361	0.00782273	0.160388		Sema5a
Akap7	-0.362889	4.78352	7.07196	0.00782997	0.160388		Akap7
Rbck1	0.349345	6.39473	7.07078	0.00783512	0.160388		Rbck1
Zeb2	-0.531236	6.80149	7.0623	0.00787231	0.160905		Zeb2
Tle2	-0.36632	4.12034	7.05814	0.00789061	0.161035		Tle2
Htr2a	0.358193	4.78469	7.05415	0.0079082	0.161151		Htr2a
Grm2	-0.877129	3.92392	7.0397	0.00797224	0.161309		Grm2
Dab2ip	0.337873	7.14106	7.0395	0.00797312	0.161309		Dab2ip
Ryr3	0.646572	6.99723	7.03716	0.00798357	0.161309		Ryr3
Erbb4	-0.341779	5.14256	7.03691	0.00798465	0.161309		Erbb4
Dcbld1	0.410124	3.57347	7.03667	0.00798572	0.161309		Dcbld1
Slc22a4	-0.634391	2.09762	7.03378	0.00799863	0.161309		Slc22a4
Mxd1	0.476015	5.11235	7.03042	0.00801368	0.161309		Mxd1
Kcna4	0.613278	6.06127	7.0299	0.00801596	0.161309		Kcna4
Lphn2	0.418592	7.1245	7.01948	0.00806277	0.161309		Lphn2
Plxnc1	-0.681815	6.05577	7.01787	0.00807001	0.161309		Plxnc1
Ngb	-1.11383	2.96082	7.01608	0.00807809	0.161309		Ngb
Fam84b	0.820968	4.18566	7.01398	0.00808757	0.161309		Fam84b
Acvr2a	-0.379286	6.41949	7.01387	0.00808808	0.161309		Acvr2a
Ypel2	0.39068	6.73343	7.01314	0.00809138	0.161309		Ypel2
Blcap	-0.365645	6.66133	7.00932	0.00810865	0.161309		Blcap
Htr5a	-0.463263	4.28149	7.00456	0.00813023	0.161309		Htr5a
E130309F12Rik	0.563627	5.71206	7.0039	0.00813325	0.161309		E130309F12Rik
Abcb1a	0.365701	5.0447	7.00193	0.00814221	0.161309		Abcb1a
Slc35e3	-0.310972	5.20322	7.00172	0.00814315	0.161309		Slc35e3
Cblb	-0.334269	4.76457	6.98967	0.00819813	0.162064		Cblb
Dleu2	0.907077	1.92078	6.98811	0.00820531	0.162064		Dleu2
Krt9	0.731707	3.41885	6.97647	0.00825883	0.162746		Krt9
Rcc2	0.290611	6.92237	6.97378	0.00827128	0.162746		Rcc2
Tubb4b	-0.421096	7.92821	6.97275	0.00827604	0.162746		Tubb4b
2010-02-28	-0.447313	4.82477	6.96787	0.00829862	0.162789		2010-02-28
Dok6	-0.369866	3.7489	6.96706	0.00830237	0.162789		Dok6
Stmn1	-0.457304	8.44735	6.96437	0.00831489	0.162798		Stmn1
Basp1	-0.621461	9.06762	6.95319	0.00836697	0.163433		Basp1
Gpc4	-0.803935	2.98033	6.95222	0.00837153	0.163433		Gpc4
Rnf150	0.317032	7.32633	6.94664	0.00839767	0.163639		Rnf150
Stk32a	0.793495	4.61643	6.94208	0.00841911	0.163639		Stk32a
Calcoco1	0.376642	6.73678	6.93986	0.00842955	0.163639		Calcoco1
Lmtk2	0.338256	7.80701	6.93506	0.00845224	0.163639		Lmtk2
Cadps2	-0.712273	5.67529	6.93503	0.00845236	0.163639		Cadps2
Phf15	0.282816	6.42487	6.9345	0.00845487	0.163639		Phf15
Dhrs7	0.414914	4.82276	6.92571	0.00849652	0.164054		Dhrs7
Adora2a	0.855936	8.00031	6.92299	0.00850946	0.164054		Adora2a
Stk32c	0.375289	7.35302	6.92229	0.00851279	0.164054		Stk32c
Cyp4x1	-0.594377	2.90405	6.9158	0.00854375	0.164336		Cyp4x1
Shisa4	-0.440846	6.17717	6.91225	0.00856073	0.164336		Shisa4
Nhsl1	-0.366834	4.96624	6.91157	0.008564	0.164336		Nhsl1
Ndst1	0.265061	6.95577	6.9001	0.00861908	0.165158		Ndst1
Actr3b	0.31222	6.26842	6.89651	0.0086364	0.165255		Actr3b
Fam155a	-0.4208	6.34379	6.89198	0.00865831	0.16544		Fam155a
Kcnip1	-0.448767	4.73659	6.88169	0.00870834	0.166161		Kcnip1
Pcdh18	-0.574918	3.19253	6.87298	0.00875084	0.166736		Pcdh18
Upk1b	-0.931622	1.70969	6.86719	0.00877927	0.167041		Upk1b
Kcnk1	0.38461	6.70206	6.85921	0.00881855	0.167552		Kcnk1
Axin2	0.307062	4.76795	6.84526	0.00888769	0.168629		Axin2
Wscd2	0.344001	6.50659	6.84035	0.00891214	0.168653		Wscd2
Dlk2	-0.591398	3.75845	6.83998	0.008914	0.168653		Dlk2
Thsd7b	-0.697381	3.43529	6.82978	0.00896501	0.169381		Thsd7b
Arl5a	-0.325097	6.80669	6.82262	0.00900103	0.169763		Arl5a
Zbtb17	0.331193	4.98285	6.82077	0.00901039	0.169763		Zbtb17
Pcsk1	-0.560882	4.29969	6.81525	0.00903827	0.17005		Pcsk1
Mpdz	-0.471129	5.98846	6.8097	0.00906638	0.170342		Mpdz
Gpr139	1.25377	2.53982	6.80468	0.00909195	0.170585		Gpr139
Gpd2	-0.388127	7.00117	6.79671	0.00913259	0.171109		Gpd2
Ptpn14	-0.724387	3.2431	6.79166	0.00915846	0.171356		Ptpn14
Tpm1	0.367173	7.66217	6.78807	0.00917692	0.171379		Tpm1
Cdkl4	-0.516755	4.45395	6.78648	0.00918509	0.171379		Cdkl4
Nov	-1.30543	6.0191	6.7835	0.00920044	0.171428		Nov
Lrrc20	0.328936	4.81912	6.77477	0.00924555	0.171913		Lrrc20
Tub	-0.452051	7.18566	6.77352	0.00925202	0.171913		Tub
Rps6ka5	0.568593	5.73987	6.77108	0.0092647	0.171913		Rps6ka5
Pvrl3	-0.713217	3.92894	6.76618	0.00929016	0.172149		Pvrl3
Golga7b	-0.461422	6.18814	6.7615	0.00931457	0.172364		Golga7b
Kcna6	-0.352889	6.79094	6.75074	0.00937086	0.172945		Kcna6
Hspa1b	-0.532826	2.93593	6.74636	0.00939394	0.172945		Hspa1b
Tmem215	-1.11004	2.64121	6.74588	0.00939642	0.172945		Tmem215
Podxl2	-0.437146	6.89754	6.74539	0.00939904	0.172945		Podxl2
Klf9	0.456373	8.31934	6.74329	0.00941007	0.172945		Klf9
Ppfia2	-0.494692	6.56274	6.73552	0.00945117	0.173264		Ppfia2
Sgk3	0.466014	4.2795	6.73515	0.00945311	0.173264		Sgk3
3010026O09Rik	-0.512438	3.0539	6.73119	0.00947414	0.173414		3010026O09Rik
Klc3	0.740882	1.72952	6.71956	0.00953611	0.174312		Klc3
Cobra1	-0.383747	5.00525	6.706	0.00960893	0.175405		Cobra1
Acer3	-0.400808	3.45348	6.69798	0.0096522	0.175891		Acer3
Tenc1	0.333338	4.60305	6.69434	0.00967197	0.175891		Tenc1
Sh3bgrl2	0.332238	5.43334	6.69384	0.00967465	0.175891		Sh3bgrl2
Map3k9	-0.34124	6.08095	6.68732	0.00971011	0.176292		Map3k9
BC068157	-0.603532	5.05766	6.6836	0.0097304	0.176292		BC068157
Nav3	-0.432599	6.1499	6.68186	0.00973988	0.176292		Nav3
Wwox	-0.391481	4.01002	6.67945	0.00975309	0.176292		Wwox
Ephb1	0.500199	6.01181	6.67529	0.00977586	0.176292		Ephb1
2610019F03Rik	0.447826	4.88135	6.67444	0.0097805	0.176292		2610019F03Rik
Timp2	-0.516405	9.03122	6.67304	0.0097882	0.176292		Timp2
Wdr1	-0.402223	6.99758	6.67008	0.00980448	0.176349		Wdr1
Spata6	-0.913249	1.48407	6.66771	0.00981751	0.176349		Spata6
Rabl2	-0.424153	3.65972	6.66354	0.00984054	0.176528		Rabl2
Etv1	-0.51057	6.63513	6.6515	0.00990722	0.177442		Etv1
Fam46a	-0.587319	3.13199	6.6496	0.00991781	0.177442		Fam46a
Akap1	0.404794	6.11719	6.64661	0.00993446	0.17745		Akap1
Dpyd	-0.805994	2.52448	6.6448	0.00994459	0.17745		Dpyd
C77080	-0.533402	3.92374	6.64188	0.00996085	0.177489		C77080
Gstm5	0.275699	6.72803	6.63766	0.00998451	0.177489		Gstm5
H2-T23	0.75301	1.61044	6.63735	0.00998622	0.177489		H2-T23
Mpp6	0.395194	5.33172	6.63008	0.0100271	0.177848		Mpp6
Gtf3c1	0.278026	7.74918	6.62906	0.0100328	0.177848		Gtf3c1
Ptprg	-0.383144	6.8674	6.6222	0.0100715	0.1783		Ptprg
Tmem14a	0.365075	4.37939	6.61626	0.0101052	0.178662		Tmem14a
Aldh1l2	-0.564445	2.47898	6.60342	0.0101783	0.179719		Aldh1l2
B3galnt1	-0.347868	4.98053	6.59431	0.0102305	0.180237		B3galnt1
Tomm70a	0.438875	8.69973	6.59364	0.0102344	0.180237		Tomm70a
Ak4	-0.795694	5.27099	6.58939	0.0102588	0.180312		Ak4
Ube2ql1	-0.51329	7.28503	6.58556	0.0102809	0.180312		Ube2ql1
Taok3	-0.264966	6.25877	6.58522	0.0102829	0.180312		Taok3
Tmprss7	-0.911328	0.942545	6.58363	0.0102921	0.180312		Tmprss7
Ndst3	-0.570695	4.546	6.57886	0.0103197	0.180561		Ndst3
Gpr22	-0.717512	5.31549	6.56627	0.0103929	0.18124		Gpr22
Jmjd4	-0.308889	5.73219	6.56472	0.010402	0.18124		Jmjd4
Mtss1	-0.373445	5.54808	6.56468	0.0104022	0.18124		Mtss1
Fam163a	-0.729465	1.85468	6.5607	0.0104255	0.18124		Fam163a
Pde5a	-0.735019	2.76498	6.56068	0.0104257	0.18124		Pde5a
Cntnap4	-0.479553	4.98688	6.55302	0.0104706	0.181787		Cntnap4
Farp1	-0.347052	5.82376	6.55052	0.0104853	0.181809		Farp1
Gm11110	1.02419	0.738552	6.54802	0.0105001	0.181831		Gm11110
Cgnl1	-0.446968	4.5661	6.54475	0.0105194	0.181931		Cgnl1
Plekha5	0.447757	6.52936	6.54089	0.0105423	0.182094		Plekha5
Lnx1	-0.5215	4.08702	6.53219	0.010594	0.182753		Lnx1
5330417C22Rik	0.30699	5.47455	6.52941	0.0106105	0.182804		5330417C22Rik
Tspan33	-0.503376	4.17583	6.52283	0.0106498	0.183248		Tspan33
Pnma3	-0.574007	4.54708	6.49618	0.0108106	0.185514		Pnma3
Smarcd1	0.406878	8.04158	6.49425	0.0108224	0.185514		Smarcd1
D18Ertd653e	0.449547	5.17581	6.49418	0.0108228	0.185514		D18Ertd653e
Smyd2	-0.431536	5.68867	6.48779	0.0108618	0.185947		Smyd2
Rhof	-0.425652	5.42751	6.47894	0.010916	0.186413		Rhof
Psd	0.377597	8.70179	6.47667	0.01093	0.186413		Psd
Rps6ka3	0.440692	4.90005	6.47544	0.0109375	0.186413		Rps6ka3
Ccm2	0.482578	6.43751	6.47383	0.0109475	0.186413		Ccm2
Fam40a	-0.489438	5.84524	6.47209	0.0109582	0.186413		Fam40a
Unc119	-0.460979	4.515	6.46686	0.0109905	0.186612		Unc119
Zfp367	-0.418947	3.35959	6.46572	0.0109975	0.186612		Zfp367
Arpp19	0.664878	9.0956	6.45426	0.0110687	0.187304		Arpp19
Rhbdd2	-0.289314	6.3664	6.44943	0.0110988	0.187304		Rhbdd2
Rgs17	-0.340085	7.19299	6.44855	0.0111043	0.187304		Rgs17
Nicn1	-0.268596	6.37809	6.44807	0.0111073	0.187304		Nicn1
Arhgap32	0.421967	8.72597	6.44613	0.0111195	0.187304		Arhgap32
Synm	-0.426035	5.47848	6.44491	0.011127	0.187304		Synm
Pde4b	0.271414	7.27467	6.44357	0.0111355	0.187304		Pde4b
Fam149a	-0.405983	4.40942	6.43466	0.0111915	0.187823		Fam149a
Ssbp4	0.293056	7.66646	6.43423	0.0111942	0.187823		Ssbp4
Tlcd1	-0.336177	3.9173	6.4308	0.0112158	0.187952		Tlcd1
Kctd8	0.575395	4.68213	6.42473	0.0112542	0.188177		Kctd8
Hdac9	-0.60771	4.72302	6.42427	0.0112571	0.188177		Hdac9
Idh1	-0.290489	5.48024	6.4215	0.0112747	0.188237		Idh1
Shank1	-0.580348	8.17054	6.41358	0.0113251	0.188845		Shank1
Dpysl5	-0.331444	5.98267	6.40492	0.0113805	0.189534		Dpysl5
Crabp1	0.53674	3.0987	6.40174	0.0114009	0.189639		Crabp1
Nkrf	-0.325933	5.38385	6.39103	0.0114699	0.1905		Nkrf
Trp53i11	-0.613727	6.482	6.38933	0.0114808	0.1905		Trp53i11
Sema7a	0.531057	7.09602	6.38184	0.0115294	0.19107		Sema7a
Rsph9	-0.774567	2.34781	6.37842	0.0115516	0.191092		Rsph9
Clstn2	-0.506523	6.08151	6.37683	0.011562	0.191092		Clstn2
9430020K01Rik	0.682058	8.08088	6.37223	0.011592	0.191092		9430020K01Rik
Ppp1r1a	0.406707	6.60162	6.3722	0.0115922	0.191092		Ppp1r1a
Cdh8	0.51602	6.18465	6.37077	0.0116015	0.191092		Cdh8
Dnahc6	0.94647	4.02401	6.36158	0.0116618	0.19185		Dnahc6
1700003D09Rik	0.950973	4.58184	6.35506	0.0117047	0.192322		1700003D09Rik
Pld5	0.486767	4.28881	6.35089	0.0117322	0.19254		Pld5
Hdc	-1.60136	0.567683	6.34306	0.0117841	0.193098		Hdc
Dclk2	0.257236	6.72481	6.33881	0.0118124	0.193098		Dclk2
Cebpa	0.437005	3.53165	6.33803	0.0118176	0.193098		Cebpa
2900056M20Rik	-0.32855	5.6409	6.33491	0.0118384	0.193098		2900056M20Rik
Kcnj6	-0.9819	3.97879	6.33151	0.0118612	0.193098		Kcnj6
Ralyl	-0.40026	5.9597	6.33079	0.0118659	0.193098		Ralyl
Gdpd5	0.501234	5.74714	6.33072	0.0118664	0.193098		Gdpd5
Sema4a	-0.492389	5.3408	6.31775	0.0119535	0.193616		Sema4a
Jakmip1	0.346513	7.02097	6.31754	0.0119549	0.193616		Jakmip1
Prrg3	-0.326855	5.54481	6.31607	0.0119649	0.193616		Prrg3
Ivns1abp	0.608414	7.89852	6.31365	0.0119812	0.193616		Ivns1abp
Npas2	0.389627	6.13945	6.31155	0.0119954	0.193616		Npas2
Evc2	-0.644438	3.59195	6.31108	0.0119985	0.193616		Evc2
Rabgap1l	-0.386368	7.17101	6.31106	0.0119987	0.193616		Rabgap1l
Cyp2s1	0.924354	4.00704	6.30672	0.0120281	0.193716		Cyp2s1
Trpc5	-0.601707	3.8793	6.30591	0.0120336	0.193716		Trpc5
Fbxl21	0.427794	3.14849	6.30045	0.0120707	0.193926		Fbxl21
Nrip3	-0.601468	7.34423	6.29976	0.0120755	0.193926		Nrip3
Shisa6	-1.27721	5.59224	6.29208	0.0121278	0.194408		Shisa6
Mafa	0.963268	0.807506	6.29094	0.0121357	0.194408		Mafa
C330006A16Rik	0.302296	6.27047	6.28903	0.0121487	0.194408		C330006A16Rik
Sgpp2	0.735969	5.24296	6.28484	0.0121775	0.194555		Sgpp2
E230025N22Rik	1.59309	0.244866	6.28349	0.0121868	0.194555		E230025N22Rik
Pgm2l1	-0.541403	8.46716	6.27722	0.01223	0.194797		Pgm2l1
Mme	1.03638	5.66798	6.27401	0.0122521	0.194797		Mme
Dgki	0.495476	6.04408	6.27287	0.01226	0.194797		Dgki
Perp	-0.968739	2.09297	6.27218	0.0122648	0.194797		Perp
Gda	-0.458807	8.08718	6.26889	0.0122876	0.194797		Gda
Ptger4	1.09488	1.02022	6.26718	0.0122994	0.194797		Ptger4
Efhd2	-0.527298	7.04979	6.26668	0.012303	0.194797		Efhd2
St3gal1	-0.444173	4.59861	6.26013	0.0123485	0.194959		St3gal1
Greb1l	-0.539028	3.49438	6.2591	0.0123557	0.194959		Greb1l
Acot7	-0.333505	7.87564	6.25898	0.0123566	0.194959		Acot7
Gm4980	0.539129	3.44101	6.2514	0.0124095	0.195566		Gm4980
Arl10	-0.534098	3.64635	6.23054	0.0125565	0.197652		Arl10
Fam81a	-0.700095	6.6516	6.22807	0.012574	0.197678		Fam81a
Bri3bp	-0.320075	6.92882	6.22618	0.0125875	0.197678		Bri3bp
Ly6e	-0.497484	6.73176	6.22228	0.0126153	0.197884		Ly6e
Fat4	-0.561281	4.17759	6.2151	0.0126665	0.198456		Fat4
Prom1	0.399534	4.39876	6.20142	0.0127648	0.199333		Prom1
Frzb	-0.870282	3.44809	6.1955	0.0128076	0.199333		Frzb
Lrba	0.368259	5.89385	6.19504	0.0128109	0.199333		Lrba
Gab2	-0.316303	4.83175	6.19431	0.0128162	0.199333		Gab2
Magi2	0.257604	7.35918	6.19403	0.0128182	0.199333		Magi2
Nucb1	-0.263857	6.502	6.19261	0.0128285	0.199333		Nucb1
Asap2	-0.390311	5.33415	6.19204	0.0128326	0.199333		Asap2
Grhl1	-1.07102	3.37691	6.19093	0.0128407	0.199333		Grhl1
Adamtsl2	-0.59679	2.17844	6.18741	0.0128663	0.199361		Adamtsl2
Micu1	0.325764	6.72839	6.18662	0.012872	0.199361		Micu1
Aacs	-0.436581	5.15066	6.17376	0.0129658	0.200584		Aacs
Arfgap3	-0.396797	3.93013	6.16452	0.0130337	0.201294		Arfgap3
Faah	-0.651563	5.51078	6.1617	0.0130546	0.201294		Faah
Scara3	0.421862	4.18685	6.16144	0.0130565	0.201294		Scara3
Auts2	0.300143	7.21762	6.15685	0.0130904	0.201534		Auts2
Ippk	0.345979	4.83517	6.15529	0.0131019	0.201534		Ippk
Amph	-0.45692	7.82473	6.1522	0.0131249	0.201657		Amph
Nefm	0.482727	8.83154	6.14687	0.0131645	0.202036		Nefm
Akap2	-0.318739	6.75969	6.14188	0.0132017	0.20207		Akap2
Spata13	0.376076	5.83858	6.14184	0.013202	0.20207		Spata13
Satb1	-0.600375	5.7199	6.14054	0.0132117	0.20207		Satb1
Erf	0.370592	6.13146	6.13714	0.0132371	0.20223		Erf
2010-09-08	-0.661054	5.70017	6.13225	0.0132737	0.202386		2010-09-08
Nhsl2	0.290706	7.08041	6.13178	0.0132774	0.202386		Nhsl2
Taf4a	0.306854	4.81467	6.12956	0.013294	0.202411		Taf4a
Slc38a7	-0.29192	5.10456	6.12001	0.013366	0.203277		Slc38a7
Mblac2	-0.35558	5.16154	6.11133	0.0134318	0.203897		Mblac2
Cxcl14	0.337607	6.37435	6.10992	0.0134425	0.203897		Cxcl14
Atp2b1	0.725027	10.3513	6.10735	0.0134621	0.203897		Atp2b1
Cort	-0.885377	1.64322	6.10668	0.0134672	0.203897		Cort
Npas3	-0.415682	4.19996	6.09942	0.0135226	0.20435		Npas3
Ppp1r3g	0.456676	2.97688	6.09793	0.0135341	0.20435		Ppp1r3g
Klhl14	-1.02739	1.36631	6.09682	0.0135425	0.20435		Klhl14
Ablim1	-0.335828	6.74997	6.08895	0.013603	0.204849		Ablim1
Kirrel2	0.492318	3.50138	6.08856	0.013606	0.204849		Kirrel2
Prokr2	-0.632199	2.85841	6.08602	0.0136256	0.204915		Prokr2
Gns	-0.272695	6.39459	6.07973	0.0136742	0.20496		Gns
Nipsnap3b	-0.473533	2.82255	6.07719	0.0136938	0.20496		Nipsnap3b
Vasn	-0.68322	2.24321	6.07456	0.0137142	0.20496		Vasn
Ubl3	0.336274	7.64958	6.07453	0.0137145	0.20496		Ubl3
Fstl5	-0.452049	5.17434	6.07441	0.0137154	0.20496		Fstl5
Hmgcs1	-0.316357	7.83952	6.07104	0.0137416	0.20496		Hmgcs1
Arhgap20	0.371297	7.0278	6.06877	0.0137593	0.20496		Arhgap20
Lancl2	-0.416995	6.20011	6.06813	0.0137643	0.20496		Lancl2
Sox8	0.284133	6.03975	6.06799	0.0137653	0.20496		Sox8
Slc9a5	0.342318	5.77056	6.06509	0.013788	0.205072		Slc9a5
Elmod1	0.506235	8.96634	6.05881	0.0138371	0.205303		Elmod1
Mapk6	0.356562	6.71328	6.05838	0.0138405	0.205303		Mapk6
Dmkn	1.04266	2.89906	6.05726	0.0138492	0.205303		Dmkn
Akap9	0.463808	7.94088	6.055	0.0138669	0.20534		Akap9
Orai3	-0.510593	3.6335	6.04322	0.0139598	0.206488		Orai3
Rbm24	0.396705	5.11424	6.02734	0.014086	0.208127		Rbm24
Pdzrn4	-0.630129	3.17998	6.02337	0.0141177	0.208367		Pdzrn4
Nrn1	-1.12736	6.1267	6.02139	0.0141335	0.208373		Nrn1
Ptpn11	0.302766	8.06246	6.01877	0.0141545	0.208454		Ptpn11
Fcho1	0.369028	7.05183	6.00213	0.0142886	0.2102		Fcho1
C2cd2l	0.351205	8.27779	5.99951	0.0143098	0.210283		C2cd2l
Apba2	-0.402408	7.42763	5.98717	0.0144103	0.211529		Apba2
Sarm1	-0.358763	5.04196	5.98259	0.0144478	0.211848		Sarm1
Jazf1	-0.347858	5.00013	5.97123	0.0145412	0.212986		Jazf1
Nmnat2	-0.289625	7.48843	5.96758	0.0145712	0.213166		Nmnat2
Tbc1d9	-0.369335	7.08439	5.9654	0.0145893	0.213166		Tbc1d9
Dscam	-0.415028	6.16571	5.96383	0.0146023	0.213166		Dscam
Srf	0.283457	6.22769	5.9621	0.0146167	0.213166		Srf
Snhg4	-0.585503	2.11738	5.95321	0.0146905	0.213963		Snhg4
Crim1	-0.55069	6.32521	5.95171	0.014703	0.213963		Crim1
Pnrc1	0.271968	5.47549	5.94557	0.0147543	0.214478		Pnrc1
Rundc1	0.375774	5.98803	5.94345	0.0147721	0.214502		Rundc1
Ntsr1	-0.496713	3.83348	5.94158	0.0147878	0.214502		Ntsr1
Entpd3	0.434849	4.63776	5.937	0.0148262	0.214651		Entpd3
Slc7a10	-0.335809	5.03003	5.93657	0.0148299	0.214651		Slc7a10
Tead3	0.740781	1.20236	5.9332	0.0148583	0.214832		Tead3
Kdm3a	0.408817	5.86581	5.92389	0.0149369	0.215659		Kdm3a
Scai	-0.308638	5.93716	5.92141	0.014958	0.215659		Scai
Tnr	-0.353716	6.66183	5.9203	0.0149674	0.215659		Tnr
Susd1	0.391106	3.74192	5.91889	0.0149794	0.215659		Susd1
Ncald	-0.63355	8.3965	5.91149	0.0150424	0.216162		Ncald
Ppp1r12c	0.276211	6.70069	5.91048	0.015051	0.216162		Ppp1r12c
Prkaa2	-0.280903	5.54047	5.90582	0.0150909	0.216162		Prkaa2
Sema3a	-0.414729	4.80166	5.90416	0.0151052	0.216162		Sema3a
Slc4a8	-0.310036	7.12959	5.89731	0.015164	0.216162		Slc4a8
Cd24a	-0.895251	3.08466	5.8958	0.015177	0.216162		Cd24a
Aph1b	-0.399353	4.32988	5.89554	0.0151792	0.216162		Aph1b
Trpm3	-0.47838	6.02656	5.89428	0.0151902	0.216162		Trpm3
Plce1	-0.322473	4.95278	5.89408	0.0151919	0.216162		Plce1
BC031353	0.351967	5.90259	5.89256	0.015205	0.216162		BC031353
Rnd1	-0.420336	3.76798	5.88793	0.015245	0.216162		Rnd1
Tacr1	0.501685	5.52072	5.88674	0.0152553	0.216162		Tacr1
Hook3	-0.257696	6.54101	5.88486	0.0152716	0.216162		Hook3
Atp2b4	-0.635672	8.54522	5.88027	0.0153115	0.216162		Atp2b4
Nfib	-0.630044	5.99591	5.88005	0.0153134	0.216162		Nfib
Osbpl3	0.34634	4.51193	5.87798	0.0153314	0.216162		Osbpl3
Xkr8	-0.478942	2.93781	5.87782	0.0153328	0.216162		Xkr8
Cpne7	-1.33747	6.40224	5.87664	0.0153431	0.216162		Cpne7
Dlgap2	0.351495	6.4606	5.87511	0.0153564	0.216162		Dlgap2
Katnal1	-0.276531	6.51715	5.87301	0.0153747	0.216162		Katnal1
Ldb2	-0.33298	6.04159	5.87012	0.0154	0.216162		Ldb2
Hrh1	-0.450567	3.72769	5.86937	0.0154066	0.216162		Hrh1
Serpini1	-0.431895	7.59092	5.86763	0.0154218	0.216162		Serpini1
Ephb2	-0.577559	3.91149	5.8667	0.0154299	0.216162		Ephb2
Adra1d	-1.80757	3.17384	5.8635	0.015458	0.216162		Adra1d
Nav1	-0.301924	6.93577	5.8624	0.0154677	0.216162		Nav1
Cdk18	-0.446673	5.46416	5.86193	0.0154718	0.216162		Cdk18
Col8a1	-0.984991	2.50769	5.86168	0.015474	0.216162		Col8a1
Kcnq5	0.359796	7.22599	5.86111	0.0154791	0.216162		Kcnq5
Rxfp1	-0.994474	1.36563	5.8591	0.0154967	0.216173		Rxfp1
Inppl1	0.296467	5.37681	5.85738	0.0155119	0.216173		Inppl1
Dagla	0.296559	7.1311	5.85552	0.0155283	0.216178		Dagla
Apc	-0.379762	8.89263	5.84204	0.0156476	0.217615		Apc
Sepn1	-0.310523	4.79907	5.83825	0.0156814	0.217754		Sepn1
Pafah2	-0.475381	2.72341	5.837	0.0156926	0.217754		Pafah2
Col25a1	-0.423539	7.04443	5.83549	0.015706	0.217754		Col25a1
Jak2	0.290658	5.95256	5.83117	0.0157447	0.218065		Jak2
Cd59a	0.527606	5.0526	5.82867	0.0157671	0.218152		Cd59a
Baiap3	-0.92773	6.0862	5.82351	0.0158134	0.218451		Baiap3
H1f0	-0.270443	6.65394	5.82265	0.0158211	0.218451		H1f0
Baiap2	0.458164	8.98479	5.81627	0.0158786	0.21902		Baiap2
Vash1	-0.340315	5.4582	5.80984	0.0159367	0.219598		Vash1
Sprn	-0.5	6.99976	5.80568	0.0159745	0.219894		Sprn
Glt8d2	-1.3215	1.9212	5.79375	0.0160832	0.221165		Glt8d2
1190002N15Rik	-0.396362	5.39716	5.78524	0.0161613	0.222012		1190002N15Rik
Eif2c2	-0.259397	6.71967	5.77785	0.0162294	0.222592		Eif2c2
Rem2	0.613595	5.54727	5.77706	0.0162367	0.222592		Rem2
Phf17	0.319219	5.51207	5.77414	0.0162637	0.222592		Phf17
AW551984	-0.932262	4.706	5.77351	0.0162695	0.222592		AW551984
Rab11a	-0.256974	6.44517	5.76987	0.0163032	0.222827		Rab11a
Eepd1	0.506723	4.30013	5.76614	0.0163379	0.222895		Eepd1
Jph3	0.341625	8.23688	5.76245	0.0163722	0.222895		Jph3
Tmem151b	-0.356482	7.13795	5.76227	0.0163739	0.222895		Tmem151b
Fxyd7	-0.522016	4.91083	5.76223	0.0163743	0.222895		Fxyd7
Dusp8	0.276737	7.68286	5.75785	0.0164151	0.223226		Dusp8
Mettl9	0.297387	6.06191	5.75024	0.0164864	0.223969		Mettl9
Cpd	-0.267078	7.11112	5.74704	0.0165165	0.223982		Cpd
Nfs1	0.283946	5.24169	5.74661	0.0165205	0.223982		Nfs1
Fam19a1	-1.35349	4.08031	5.73814	0.0166004	0.224799		Fam19a1
Slit1	-0.901338	6.22582	5.73507	0.0166294	0.224799		Slit1
Gp1bb	0.455017	3.65783	5.7336	0.0166433	0.224799		Gp1bb
Magel2	-0.878054	3.21803	5.73316	0.0166475	0.224799		Magel2
Col11a2	0.458933	4.44315	5.72904	0.0166866	0.224962		Col11a2
Lrrc8b	0.297292	6.04297	5.72838	0.0166929	0.224962		Lrrc8b
Apba1	-0.312589	8.07391	5.71807	0.0167912	0.226061		Apba1
Pafah1b3	-0.735028	2.5803	5.70934	0.0168749	0.226885		Pafah1b3
Oprl1	-0.406294	5.56619	5.7072	0.0168954	0.226885		Oprl1
Spint1	0.781002	1.43371	5.70643	0.0169029	0.226885		Spint1
Cdc25a	-0.481565	2.60405	5.70248	0.0169409	0.226957		Cdc25a
Cdk19	0.443265	6.91132	5.70238	0.0169419	0.226957		Cdk19
Xkr4	-0.391487	4.68881	5.69726	0.0169914	0.227207		Xkr4
Syt2	0.653047	6.07308	5.69673	0.0169966	0.227207		Syt2
Lrrc3b	0.428719	3.57777	5.69524	0.017011	0.227207		Lrrc3b
Zbtb8b	-0.657071	2.26779	5.6915	0.0170473	0.227337		Zbtb8b
Cadm1	-0.510373	7.34689	5.69076	0.0170545	0.227337		Cadm1
Pml	0.487442	3.67479	5.68054	0.0171541	0.228215		Pml
Inhba	0.708546	2.60478	5.67773	0.0171816	0.228215		Inhba
Ric8b	0.480892	6.81473	5.67661	0.0171926	0.228215		Ric8b
Jag1	0.531985	3.36159	5.67645	0.0171941	0.228215		Jag1
Ankrd33b	0.373713	6.2567	5.67535	0.0172049	0.228215		Ankrd33b
Adam11	-0.504325	7.09362	5.67281	0.0172299	0.228293		Adam11
Gap43	-0.374263	8.20573	5.66973	0.0172601	0.228293		Gap43
Usp53	-0.34867	4.28557	5.66898	0.0172675	0.228293		Usp53
Pcdhb13	0.487725	3.0609	5.66786	0.0172785	0.228293		Pcdhb13
Fam160b2	0.360891	6.13432	5.66452	0.0173114	0.228345		Fam160b2
Grm1	0.342131	6.56146	5.66403	0.0173163	0.228345		Grm1
6330527O06Rik	0.434281	7.13776	5.65779	0.017378	0.228618		6330527O06Rik
Ndufs4	0.2794	5.95177	5.65196	0.0174359	0.228618		Ndufs4
Agbl4	-0.41964	3.27532	5.65138	0.0174416	0.228618		Agbl4
Gtf2ird2	-0.34522	4.09831	5.64871	0.0174682	0.228618		Gtf2ird2
Traip	0.498973	3.56356	5.64711	0.0174841	0.228618		Traip
Hopx	-0.559792	3.65015	5.64636	0.0174917	0.228618		Hopx
Ankrd13d	-0.351991	5.10779	5.64194	0.0175358	0.228618		Ankrd13d
Pif1	1.00059	1.50717	5.6416	0.0175392	0.228618		Pif1
Tmem141	-0.513904	3.25235	5.64033	0.0175519	0.228618		Tmem141
Dlg1	0.301754	7.64397	5.63917	0.0175635	0.228618		Dlg1
9930014A18Rik	1.00675	1.81434	5.63912	0.017564	0.228618		9930014A18Rik
Antxr1	-0.373657	4.04791	5.63688	0.0175865	0.228618		Antxr1
Fmnl2	-0.319278	5.76345	5.63601	0.0175952	0.228618		Fmnl2
Kndc1	-0.369339	7.13303	5.63532	0.0176021	0.228618		Kndc1
Neb	-1.32314	0.568428	5.63491	0.0176062	0.228618		Neb
Foxg1	0.33575	7.3534	5.63472	0.0176082	0.228618		Foxg1
Rpap1	0.309594	4.74511	5.62952	0.0176605	0.229077		Rpap1
Pcmtd1	0.294771	7.37751	5.61863	0.0177705	0.230056		Pcmtd1
Eef1e1	-0.314953	4.31562	5.61769	0.01778	0.230056		Eef1e1
Zfp57	-0.844143	2.17766	5.61618	0.0177954	0.230056		Zfp57
Kcnq3	0.375879	6.06442	5.61368	0.0178208	0.230056		Kcnq3
Cnr1	0.627488	8.30232	5.61364	0.0178213	0.230056		Cnr1
Dbi	-0.333054	6.19951	5.6111	0.0178471	0.230073		Dbi
Nudt10	-0.400436	3.69205	5.6094	0.0178644	0.230073		Nudt10
Pcdhga10	0.465507	3.4459	5.60822	0.0178765	0.230073		Pcdhga10
6230409E13Rik	-0.247099	6.9342	5.6049	0.0179103	0.230073		6230409E13Rik
St8sia2	0.487059	4.10252	5.60312	0.0179285	0.230073		St8sia2
Nrtn	0.883358	1.86258	5.60223	0.0179376	0.230073		Nrtn
Lin7a	-0.282866	6.52015	5.60181	0.017942	0.230073		Lin7a
Trappc2	-0.291945	4.59847	5.59457	0.0180163	0.230643		Trappc2
Mest	-0.27239	5.18933	5.59364	0.0180258	0.230643		Mest
Slc36a4	-0.267127	4.96016	5.59115	0.0180514	0.230643		Slc36a4
Lpcat4	0.471464	6.78509	5.59063	0.0180568	0.230643		Lpcat4
Sgsm1	-0.38431	7.01135	5.58639	0.0181005	0.230643		Sgsm1
Ypel1	-0.489625	4.22802	5.58576	0.0181071	0.230643		Ypel1
2410022L05Rik	-0.466158	3.69075	5.58473	0.0181178	0.230643		2410022L05Rik
Aqp11	-0.59304	2.88881	5.5842	0.0181232	0.230643		Aqp11
8430427H17Rik	-0.383619	6.099	5.58051	0.0181615	0.230913		8430427H17Rik
Bhlhe22	-1.68985	4.39833	5.57763	0.0181913	0.231074		Bhlhe22
Trim3	-0.328505	6.63735	5.57358	0.0182335	0.231139		Trim3
Coro2a	-0.36029	4.98177	5.57237	0.0182461	0.231139		Coro2a
St8sia1	-0.328831	5.82015	5.5722	0.0182478	0.231139		St8sia1
Ppm1l	-0.303217	5.77415	5.56911	0.01828	0.23133		Ppm1l
Gpr68	-0.882017	2.13645	5.56188	0.0183557	0.232038		Gpr68
Ctif	-0.274513	6.84105	5.55886	0.0183874	0.232038		Ctif
Ccdc74a	-0.473196	3.86564	5.55776	0.018399	0.232038		Ccdc74a
Nr1d1	0.303583	6.61017	5.55627	0.0184146	0.232038		Nr1d1
Ccng1	-0.267593	5.89733	5.55557	0.018422	0.232038		Ccng1
Stx12	-0.245315	6.77549	5.54667	0.0185159	0.232792		Stx12
G6pc3	-0.342643	5.10644	5.54662	0.0185164	0.232792		G6pc3
Prss56	1.72427	1.02527	5.53837	0.0186039	0.233675		Prss56
Gnai1	-0.33566	7.0395	5.53343	0.0186565	0.234118		Gnai1
Gm2115	-0.999005	3.42696	5.52925	0.0187012	0.234142		Gm2115
Eif2c4	0.566724	4.29309	5.52875	0.0187064	0.234142		Eif2c4
2310003H01Rik	-0.437621	3.34775	5.52837	0.0187105	0.234142		2310003H01Rik
Urb2	0.326548	4.50301	5.51409	0.0188639	0.235365		Urb2
Sec14l3	0.825698	1.32944	5.51374	0.0188677	0.235365		Sec14l3
1700084C01Rik	-0.383127	3.54746	5.51363	0.0188688	0.235365		1700084C01Rik
H2-Q4	0.51664	2.63541	5.51278	0.018878	0.235365		H2-Q4
Pde1a	-0.628448	7.93205	5.50826	0.0189269	0.235756		Pde1a
Zfp467	0.353501	5.23555	5.49931	0.019024	0.236661		Zfp467
Unc13b	-0.467248	4.57708	5.49823	0.0190358	0.236661		Unc13b
Gnal	0.601078	9.71599	5.49628	0.019057	0.236661		Gnal
Zfp574	0.300586	5.28193	5.49117	0.0191127	0.236661		Zfp574
Rbp4	0.562261	3.7927	5.49078	0.019117	0.236661		Rbp4
Ckb	0.546269	10.2712	5.48996	0.019126	0.236661		Ckb
Plxna4	-0.345475	7.26964	5.4898	0.0191277	0.236661		Plxna4
Klhdc2	-0.264282	6.71601	5.48654	0.0191635	0.236661		Klhdc2
Slc25a37	0.367894	4.84982	5.48516	0.0191785	0.236661		Slc25a37
Igsf1	-0.871916	3.7679	5.48464	0.0191843	0.236661		Igsf1
Socs5	0.250891	7.03402	5.48389	0.0191925	0.236661		Socs5
Dnpep	0.300311	4.82219	5.48132	0.0192207	0.236792		Dnpep
Dcaf12l1	-0.33543	5.60212	5.47928	0.0192432	0.236846		Dcaf12l1
Thsd7a	0.608463	6.7484	5.47773	0.0192602	0.236846		Thsd7a
Fam184b	0.470157	3.73616	5.47502	0.0192902	0.236913		Fam184b
Agfg2	0.326821	5.93096	5.47406	0.0193007	0.236913		Agfg2
Kcns3	-0.852502	1.21593	5.47098	0.0193348	0.237017		Kcns3
Mtap6	-0.255196	7.21483	5.47011	0.0193444	0.237017		Mtap6
Itga3	-0.367324	4.57176	5.46318	0.0194213	0.237402		Itga3
Kcnj9	-0.334896	6.39982	5.45888	0.0194692	0.237402		Kcnj9
Slc4a7	-0.466157	4.63373	5.45833	0.0194753	0.237402		Slc4a7
Cftr	0.903591	2.3776	5.45758	0.0194836	0.237402		Cftr
Tuba1c	-0.342205	5.61964	5.45702	0.0194898	0.237402		Tuba1c
Ppfibp1	-0.268307	5.60226	5.45564	0.0195053	0.237402		Ppfibp1
Mink1	0.415809	9.22204	5.45543	0.0195076	0.237402		Mink1
Gpt2	0.267895	6.25114	5.45463	0.0195166	0.237402		Gpt2
1700001L19Rik	-0.627677	3.11705	5.44931	0.0195761	0.237631		1700001L19Rik
Arhgef26	-0.57402	5.2654	5.44721	0.0195996	0.237631		Arhgef26
5730508B09Rik	0.583106	2.6916	5.4446	0.0196289	0.237631		5730508B09Rik
Elavl2	-0.413939	6.47339	5.44422	0.0196332	0.237631		Elavl2
Lmbrd2	-0.279973	5.38949	5.44362	0.0196399	0.237631		Lmbrd2
Cnnm2	0.27611	5.13909	5.44352	0.0196411	0.237631		Cnnm2
Nab2	0.297491	5.58163	5.43919	0.0196898	0.237937		Nab2
Adck3	0.289824	5.19787	5.43309	0.0197587	0.237937		Adck3
Ercc5	0.284921	4.36909	5.43266	0.0197635	0.237937		Ercc5
Ipcef1	-0.705433	5.74001	5.43146	0.0197772	0.237937		Ipcef1
Cald1	-0.371366	4.7006	5.43111	0.0197811	0.237937		Cald1
Itpkb	-0.375482	4.82479	5.43075	0.0197852	0.237937		Itpkb
Dlg5	-0.376371	5.74297	5.43034	0.0197898	0.237937		Dlg5
Tmem200a	-0.864284	3.6617	5.4268	0.01983	0.238207		Tmem200a
Dab2	-0.460449	3.5765	5.42488	0.0198518	0.238257		Dab2
Slc25a34	0.439515	2.87789	5.42048	0.0199019	0.23849		Slc25a34
Ephx1	0.300315	4.80243	5.42007	0.0199066	0.23849		Ephx1
Phyhip	0.475626	9.41882	5.41756	0.0199352	0.238496		Phyhip
Nmnat3	0.850163	1.58971	5.41692	0.0199425	0.238496		Nmnat3
Fam199x	-0.402424	3.65802	5.40855	0.0200384	0.239169		Fam199x
Foxred2	-0.342439	4.24023	5.40615	0.0200659	0.239169		Foxred2
Hes1	-0.758647	2.63534	5.40564	0.0200717	0.239169		Hes1
Abcb9	0.365415	6.0642	5.40463	0.0200834	0.239169		Abcb9
Lancl3	-0.459696	3.47374	5.40252	0.0201077	0.239169		Lancl3
Slbp	-0.381939	3.97577	5.39986	0.0201383	0.239169		Slbp
Plxna3	-0.458748	4.85911	5.39962	0.0201412	0.239169		Plxna3
Idi1	-0.285121	5.53398	5.39941	0.0201436	0.239169		Idi1
St8sia5	-0.502855	4.79171	5.39814	0.0201582	0.239169		St8sia5
Vrk1	0.420485	3.44277	5.39284	0.0202196	0.239685		Vrk1
Ndufs3	0.256814	6.49211	5.38759	0.0202805	0.240169		Ndufs3
Stk3	-0.440338	4.09455	5.38626	0.0202959	0.240169		Stk3
Eps15	-0.291449	7.90562	5.38159	0.0203503	0.240601		Eps15
Zfpm2	-0.863216	3.81139	5.37377	0.0204417	0.24147		Zfpm2
Ppp1r9a	0.554973	9.55444	5.37209	0.0204615	0.241492		Ppp1r9a
Gabrq	-1.11707	1.83744	5.3685	0.0205036	0.241778		Gabrq
Ptpru	-0.678384	5.5293	5.3667	0.0205247	0.241816		Ptpru
Col4a5	-0.715545	1.51815	5.36408	0.0205556	0.241968		Col4a5
Armcx4	-0.360926	6.46432	5.36079	0.0205945	0.241971		Armcx4
Maml3	0.359424	3.67528	5.3601	0.0206026	0.241971		Maml3
BC017158	-0.373688	4.50445	5.3595	0.0206097	0.241971		BC017158
Ctps2	-0.361235	4.76455	5.35202	0.0206983	0.2428		Ctps2
Ptcd1	0.293104	5.21897	5.34916	0.0207322	0.242987		Ptcd1
Dlc1	-0.328735	6.08105	5.34545	0.0207764	0.243293		Dlc1
Tnxb	-0.916756	1.79498	5.34227	0.0208144	0.243527		Tnxb
Plcxd3	-0.642709	3.50413	5.33601	0.0208892	0.243534		Plcxd3
Slc25a22	-0.470831	7.92407	5.33535	0.0208972	0.243534		Slc25a22
Slc9a4	-2.97885	1.80114	5.33522	0.0208987	0.243534		Slc9a4
Pgrmc1	-0.324187	8.17786	5.33483	0.0209033	0.243534		Pgrmc1
Yeats2	-0.264576	4.89508	5.33467	0.0209053	0.243534		Yeats2
Mertk	0.267255	5.34899	5.33266	0.0209294	0.243605		Mertk
Prlr	-1.48245	3.67118	5.32835	0.0209813	0.243866		Prlr
Htr1a	-0.666691	4.12518	5.32778	0.0209881	0.243866		Htr1a
5330413P13Rik	-0.891808	1.38485	5.32301	0.0210456	0.244325		5330413P13Rik
Phactr1	0.603093	9.93428	5.31961	0.0210868	0.244592		Phactr1
Bdnf	-1.06626	3.48482	5.31751	0.0211121	0.244604		Bdnf
Rasgef1a	0.330784	8.37836	5.31653	0.021124	0.244604		Rasgef1a
Plxdc1	0.549945	4.80294	5.31313	0.0211654	0.244673		Plxdc1
Cmtm4	-0.333703	7.09337	5.31211	0.0211777	0.244673		Cmtm4
1700054N08Rik	0.295897	6.03712	5.31156	0.0211844	0.244673		1700054N08Rik
Fras1	0.351311	5.65153	5.30993	0.0212042	0.244692		Fras1
Fam171a1	0.287457	6.91583	5.29838	0.0213452	0.245906		Fam171a1
Tram1	-0.305197	4.84057	5.29833	0.0213459	0.245906		Tram1
Cck	-0.97873	6.60584	5.2938	0.0214014	0.246335		Cck
Morf4l2	-0.283033	7.82265	5.29113	0.0214343	0.246504		Morf4l2
Slc2a1	0.262291	7.07799	5.28912	0.0214591	0.246578		Slc2a1
Inpp5f	0.292496	7.47637	5.28569	0.0215014	0.246854		Inpp5f
Rbms1	0.504277	4.52387	5.28088	0.0215608	0.24717		Rbms1
Abcc12	1.27549	1.07972	5.2791	0.0215829	0.24717		Abcc12
Plk5	0.574731	4.02015	5.27903	0.0215838	0.24717		Plk5
Neu2	0.716788	1.8048	5.27637	0.0216168	0.247184		Neu2
BC018242	-0.450273	7.49813	5.27597	0.0216217	0.247184		BC018242
1810014F10Rik	0.309415	4.31698	5.27419	0.0216439	0.247227		1810014F10Rik
Mreg	-0.651665	1.90353	5.26924	0.0217055	0.247392		Mreg
Clmn	-0.406508	6.74615	5.26881	0.0217109	0.247392		Clmn
Adam23	0.397594	8.3664	5.26855	0.021714	0.247392		Adam23
Fibin	-0.709734	1.53987	5.26714	0.0217316	0.247392		Fibin
Tmtc1	0.320817	7.14049	5.26404	0.0217704	0.247602		Tmtc1
Tank	0.314797	4.91829	5.26273	0.0217868	0.247602		Tank
Klhdc8b	-0.37419	4.32475	5.26039	0.0218161	0.247727		Klhdc8b
Tmem130	-0.413421	8.34227	5.25656	0.0218642	0.247892		Tmem130
Snn	0.351027	8.28567	5.25631	0.0218674	0.247892		Snn
Ak5	-0.941423	7.3902	5.24825	0.0219688	0.248549		Ak5
Mbd2	0.3138	5.80137	5.24785	0.021974	0.248549		Mbd2
Klhdc10	-0.24399	6.96709	5.24732	0.0219806	0.248549		Klhdc10
Rgs2	0.410793	6.94558	5.2435	0.022029	0.248691		Rgs2
Prdm8	-1.2311	4.38777	5.24128	0.022057	0.248691		Prdm8
Rbm11	-0.602083	2.7354	5.23988	0.0220748	0.248691		Rbm11
2810011L19Rik	-0.422096	4.71732	5.23915	0.0220841	0.248691		2810011L19Rik
Naaa	0.306329	4.25623	5.23905	0.0220854	0.248691		Naaa
B630019K06Rik	-0.381045	5.66085	5.23513	0.0221351	0.249043		B630019K06Rik
Pip5k1b	-0.755594	4.31205	5.23108	0.0221868	0.249416		Pip5k1b
Nid1	-0.330084	3.68757	5.22652	0.022245	0.249827		Nid1
Calcrl	-0.482726	3.14728	5.22387	0.0222789	0.249827		Calcrl
Pkdcc	-0.590069	2.32814	5.22387	0.0222789	0.249827		Pkdcc
Oprd1	0.430953	5.07265	5.21995	0.0223291	0.249919		Oprd1
2700007P21Rik	0.292777	5.30084	5.21908	0.0223404	0.249919		2700007P21Rik
Pls3	-0.528771	7.12172	5.21703	0.0223667	0.249919		Pls3
Adra2b	0.789262	1.95707	5.21614	0.0223782	0.249919		Adra2b
Rbfox1	0.490575	9.21604	5.21602	0.0223797	0.249919		Rbfox1
Acer2	0.563974	3.01529	5.2131	0.0224173	0.250132		Acer2
Stx1a	-0.600318	6.70146	5.2089	0.0224715	0.25053		Stx1a
Cdh18	-0.313559	4.60545	5.20661	0.0225011	0.250653		Cdh18
Rusc1	-0.270238	7.36118	5.20068	0.022578	0.250654		Rusc1
D5Ertd579e	0.299709	7.51226	5.20051	0.0225802	0.250654		D5Ertd579e
Plk2	0.351453	7.86654	5.20041	0.0225815	0.250654		Plk2
Hap1	-0.640176	8.21925	5.19977	0.0225899	0.250654		Hap1
Spag5	-0.535709	2.04119	5.19756	0.0226187	0.250654		Spag5
Ptpn4	-0.280037	5.50179	5.1971	0.0226246	0.250654		Ptpn4
Pou3f3	0.343905	6.2817	5.19658	0.0226313	0.250654		Pou3f3
AI414108	0.349298	4.44071	5.19032	0.022713	0.250809		AI414108
Afmid	-0.660794	2.14975	5.18993	0.0227181	0.250809		Afmid
Tmem145	-0.55621	4.37621	5.18961	0.0227224	0.250809		Tmem145
Slc7a11	-0.326062	4.73306	5.18953	0.0227234	0.250809		Slc7a11
Arhgef6	-0.436493	4.20067	5.18637	0.0227647	0.250809		Arhgef6
Sh3pxd2a	0.279506	6.3005	5.18614	0.0227678	0.250809		Sh3pxd2a
Kcnk9	-0.47685	3.39987	5.18555	0.0227755	0.250809		Kcnk9
N4bp2l1	-0.374318	4.62245	5.17298	0.0229409	0.252299		N4bp2l1
Rwdd2a	-0.39799	4.28674	5.17243	0.0229482	0.252299		Rwdd2a
Tnfaip8	-0.544283	2.60822	5.16768	0.0230109	0.252783		Tnfaip8
Snw1	0.275821	6.47361	5.16606	0.0230324	0.252813		Snw1
1700025G04Rik	-0.377788	6.55929	5.16294	0.0230739	0.252818		1700025G04Rik
Sp9	0.315703	5.22638	5.16223	0.0230832	0.252818		Sp9
Glra3	-0.716846	2.59077	5.16132	0.0230953	0.252818		Glra3
Mpp7	0.540859	3.81241	5.15968	0.0231172	0.252818		Mpp7
Shroom3	-0.639487	1.88627	5.15897	0.0231266	0.252818		Shroom3
Bhlhe41	0.338036	4.93106	5.1563	0.0231621	0.252864		Bhlhe41
Rad51c	-0.706387	1.67143	5.15584	0.0231683	0.252864		Rad51c
Rcan1	0.252191	6.05175	5.15351	0.0231995	0.252949		Rcan1
Ndn	-0.388902	8.18989	5.15245	0.0232135	0.252949		Ndn
Gm10532	-0.760649	1.04823	5.1507	0.023237	0.253001		Gm10532
Haghl	0.265506	5.95926	5.14705	0.0232858	0.253327		Haghl
Gba	-0.255012	4.72447	5.14389	0.0233284	0.253586		Gba
Trhr	-1.15616	1.7812	5.1387	0.0233982	0.253956		Trhr
9230110C19Rik	-0.500767	3.24652	5.13856	0.0234001	0.253956		9230110C19Rik
Zcwpw1	0.434037	2.92713	5.13157	0.0234944	0.254767		Zcwpw1
Frem3	-0.937238	1.85505	5.13023	0.0235126	0.254767		Frem3
Atl2	0.278799	6.20807	5.12262	0.023616	0.255587		Atl2
Rspo2	-1.00103	3.20678	5.12187	0.0236261	0.255587		Rspo2
Syn2	-0.542607	9.09739	5.11441	0.0237279	0.256482		Syn2
Lnp	-0.231346	6.10519	5.11197	0.0237613	0.256638		Lnp
Fkbp5	0.262541	6.17577	5.10871	0.023806	0.256759		Fkbp5
2310035K24Rik	0.334053	3.78472	5.10837	0.0238106	0.256759		2310035K24Rik
Ptchd2	-0.518495	4.72251	5.09502	0.0239946	0.258536		Ptchd2
Pisd-ps1	0.327045	6.88229	5.08718	0.0241033	0.259233		Pisd-ps1
C1ql3	-1.13671	6.82791	5.08665	0.0241108	0.259233		C1ql3
Hes6	-0.566694	2.97845	5.0862	0.0241169	0.259233		Hes6
Mctp2	-0.777466	1.76459	5.07993	0.0242043	0.25979		Mctp2
Agt	-0.692976	5.58484	5.07972	0.0242073	0.25979		Agt
D19Ertd737e	0.280017	4.70289	5.07744	0.0242391	0.259925		D19Ertd737e
Pcdh20	-0.873663	4.60769	5.07286	0.0243033	0.260053		Pcdh20
Nos1ap	-0.371436	5.93372	5.07277	0.0243045	0.260053		Nos1ap
Dhx16	0.264897	4.78679	5.06999	0.0243436	0.260053		Dhx16
Cadps	-0.320784	7.90799	5.0696	0.0243491	0.260053		Cadps
Diras2	0.298118	8.28038	5.06807	0.0243705	0.260053		Diras2
Mdga1	-0.476578	6.02285	5.06748	0.0243788	0.260053		Mdga1
Cry1	0.312277	4.73486	5.06365	0.0244327	0.260053		Cry1
Entpd6	-0.292574	6.01289	5.06344	0.0244356	0.260053		Entpd6
Pdia6	-0.271912	6.50213	5.06325	0.0244384	0.260053		Pdia6
Sergef	-0.379696	3.65597	5.06113	0.0244683	0.260053		Sergef
Fmod	-0.479937	2.82752	5.06023	0.024481	0.260053		Fmod
Dalrd3	-0.26729	5.74074	5.06013	0.0244824	0.260053		Dalrd3
Rhot2	0.24212	6.40907	5.05795	0.0245133	0.260176		Rhot2
Lrrc9	0.756175	2.75444	5.05566	0.0245456	0.260314		Lrrc9
Hdhd3	-0.41597	3.12667	5.04899	0.0246404	0.261114		Hdhd3
Rgnef	-0.630473	5.51311	5.04602	0.0246825	0.261273		Rgnef
Atp8a2	-0.292586	5.09833	5.04521	0.0246941	0.261273		Atp8a2
Eml1	0.34378	6.14061	5.04285	0.0247278	0.261425		Eml1
Fam185a	-0.328542	3.95368	5.04108	0.0247531	0.261487		Fam185a
Ppfia3	-0.271249	7.53395	5.03823	0.0247938	0.261511		Ppfia3
Sik3	0.262329	7.81669	5.03821	0.0247941	0.261511		Sik3
Acaca	-0.253472	6.70665	5.03666	0.0248163	0.261541		Acaca
Map4k3	-0.443784	6.122	5.03159	0.024889	0.262102		Map4k3
1700020I14Rik	-0.264361	6.20584	5.02765	0.0249457	0.262242		1700020I14Rik
C1qtnf4	0.273884	7.02244	5.0269	0.0249565	0.262242		C1qtnf4
Pard6g	0.481288	3.06455	5.0259	0.024971	0.262242		Pard6g
Synj2	-0.396544	5.75108	5.02277	0.0250162	0.262242		Synj2
Slco3a1	-0.256143	5.83218	5.02244	0.0250209	0.262242		Slco3a1
Mpp1	0.301319	5.10146	5.02114	0.0250396	0.262242		Mpp1
AI504432	-0.348292	5.36389	5.01983	0.0250586	0.262242		AI504432
Cpne6	-0.952585	7.32635	5.01883	0.025073	0.262242		Cpne6
Rragd	0.414613	7.57883	5.01828	0.0250811	0.262242		Rragd
Pank1	-0.315788	4.18796	5.01665	0.0251047	0.262242		Pank1
1110012L19Rik	-0.400736	2.99902	5.01383	0.0251457	0.262242		1110012L19Rik
Gdpd2	-0.597139	2.83394	5.01369	0.0251476	0.262242		Gdpd2
Rnf144a	0.276198	5.02226	5.01318	0.025155	0.262242		Rnf144a
Pcsk7	0.30126	4.5112	5.01139	0.025181	0.262311		Pcsk7
Irs1	-0.384719	4.16086	5.00938	0.0252103	0.262413		Irs1
Gfra2	-0.503112	4.79704	5.00745	0.0252385	0.262504		Gfra2
Ccnyl1	0.375469	4.60632	5.00318	0.0253008	0.26264		Ccnyl1
Tle3	-0.438558	5.33219	5.00309	0.0253021	0.26264		Tle3
Bean1	-0.462596	3.50122	5.00255	0.02531	0.26264		Bean1
Rasal1	-0.596875	6.10302	4.99882	0.0253646	0.263004		Rasal1
S100a10	-0.435779	3.59302	4.98754	0.0255305	0.264463		S100a10
Cyp46a1	0.358124	7.9282	4.98481	0.0255708	0.264463		Cyp46a1
Kcns2	0.352921	5.06297	4.98469	0.0255726	0.264463		Kcns2
Map2k4	-0.312257	7.68221	4.98393	0.0255837	0.264463		Map2k4
Ctbp2	-0.595258	4.15637	4.97867	0.0256618	0.264911		Ctbp2
Man1a	0.267405	5.72236	4.97819	0.0256688	0.264911		Man1a
6530418L21Rik	0.361576	6.90192	4.97679	0.0256897	0.264911		6530418L21Rik
Grik4	-0.601523	4.65777	4.97469	0.0257209	0.264911		Grik4
Trerf1	0.334618	5.81478	4.97419	0.0257283	0.264911		Trerf1
Usp2	0.362974	6.22381	4.97207	0.0257598	0.264911		Usp2
Magee2	-0.457273	3.46427	4.97175	0.0257645	0.264911		Magee2
B3gat2	-0.463664	4.00012	4.96932	0.0258007	0.265082		B3gat2
Palm2	-0.285135	5.75492	4.96692	0.0258366	0.265248		Palm2
Zfp758	0.367292	3.15491	4.96385	0.0258825	0.265517		Zfp758
H2-DMa	0.387059	3.43637	4.9608	0.0259282	0.265677		H2-DMa
Cd36	-1.31208	0.784675	4.96018	0.0259375	0.265677		Cd36
Epor	0.584913	3.62686	4.95802	0.02597	0.265766		Epor
Synpo	0.291875	7.73754	4.956	0.0260004	0.265766		Synpo
Hs6st3	0.457932	4.84125	4.954	0.0260304	0.265766		Hs6st3
Trim66	-0.341333	4.96075	4.95318	0.0260428	0.265766		Trim66
Dusp18	-0.319786	5.19988	4.95305	0.0260447	0.265766		Dusp18
Csdc2	-0.265243	6.43752	4.95011	0.0260891	0.265863		Csdc2
Gm11627	0.600667	1.80024	4.94981	0.0260936	0.265863		Gm11627
Trpc4	-0.710472	4.44266	4.94032	0.0262372	0.267125		Trpc4
Nxph1	-0.340071	4.861	4.93848	0.0262651	0.267207		Nxph1
Ston2	-0.318734	5.17811	4.93522	0.0263147	0.26742		Ston2
Arhgap36	-1.157	3.59547	4.93322	0.0263451	0.26742		Arhgap36
Pdp1	0.452879	6.92512	4.93302	0.0263482	0.26742		Pdp1
Pcyt1b	-0.276389	5.90441	4.9319	0.0263654	0.26742		Pcyt1b
Cckbr	-0.722155	4.53852	4.93059	0.0263854	0.267422		Cckbr
Ormdl2	-0.50543	2.30309	4.92919	0.0264067	0.267438		Ormdl2
Psg16	-1.0328	0.65093	4.925	0.0264709	0.267864		Psg16
Tesk1	0.224455	6.79143	4.92331	0.0264966	0.267864		Tesk1
Egr4	0.399917	5.1181	4.92254	0.0265084	0.267864		Egr4
Itga11	-0.705411	1.22168	4.92006	0.0265466	0.267867		Itga11
Exph5	0.365351	3.89134	4.9181	0.0265768	0.267867		Exph5
Shfm1	0.260734	5.46872	4.91784	0.0265807	0.267867		Shfm1
Gm7120	0.264766	5.29736	4.91736	0.0265881	0.267867		Gm7120
Arpc1a	0.241113	7.24224	4.91433	0.0266348	0.268137		Arpc1a
Pgap1	-0.302019	6.10159	4.90835	0.0267271	0.268865		Pgap1
Ntrk1	0.709244	3.37324	4.89987	0.0268587	0.269928		Ntrk1
Myo1c	-0.311619	4.00802	4.8984	0.0268816	0.269928		Myo1c
Dio3	-1.34968	1.26551	4.89768	0.0268928	0.269928		Dio3
Rtkn	0.305287	5.97405	4.89598	0.0269192	0.26994		Rtkn
Pnoc	-0.720995	3.36776	4.89504	0.0269339	0.26994		Pnoc
Olfm1	-0.619	8.94513	4.89356	0.026957	0.26997		Olfm1
Stim1	0.255955	6.87163	4.89033	0.0270075	0.270275		Stim1
Gli3	0.580889	4.51631	4.88625	0.0270714	0.270598		Gli3
Ifngr1	0.315338	4.20326	4.88571	0.0270799	0.270598		Ifngr1
Tmem196	-0.482039	2.51398	4.88106	0.0271529	0.270855		Tmem196
Fam84a	0.294014	6.46697	4.87984	0.0271721	0.270855		Fam84a
Clcn5	-0.44837	3.25036	4.87732	0.0272118	0.270855		Clcn5
Gabrg2	-0.247463	7.25563	4.87367	0.0272694	0.270855		Gabrg2
Tcf4	-0.443054	7.65677	4.87327	0.0272758	0.270855		Tcf4
Slc6a6	0.326434	7.74912	4.87291	0.0272814	0.270855		Slc6a6
Lpin2	-0.311976	6.41931	4.87181	0.0272988	0.270855		Lpin2
Plagl1	-0.703772	5.17842	4.8717	0.0273005	0.270855		Plagl1
Habp4	-0.271952	7.6377	4.86964	0.0273332	0.270855		Habp4
Mfsd4	-0.676567	4.53404	4.86897	0.0273439	0.270855		Mfsd4
Klhl29	0.286961	6.77937	4.86569	0.0273959	0.270855		Klhl29
2510009E07Rik	0.27565	6.69236	4.86545	0.0273997	0.270855		2510009E07Rik
D430036J16Rik	0.557646	3.52924	4.86495	0.0274076	0.270855		D430036J16Rik
Hist1h1c	0.491167	3.98241	4.86409	0.0274212	0.270855		Hist1h1c
Itgb3	-0.559144	1.74844	4.86408	0.0274214	0.270855		Itgb3
Sntb2	0.531852	3.44899	4.86374	0.0274268	0.270855		Sntb2
Btbd1	0.21225	7.29376	4.85922	0.0274987	0.271301		Btbd1
Map3k15	-0.70204	1.60536	4.85798	0.0275185	0.271301		Map3k15
Agphd1	-0.530946	1.92484	4.85634	0.0275448	0.271301		Agphd1
Dut	0.267285	4.51209	4.85585	0.0275525	0.271301		Dut
Dcc	0.383549	6.00821	4.85452	0.0275737	0.271313		Dcc
Ahsa2	-0.36159	4.74109	4.852	0.0276141	0.271511		Ahsa2
Enox2	-0.325388	3.91362	4.84986	0.0276484	0.271652		Enox2
Acvr1c	0.811844	5.69077	4.8485	0.0276702	0.271668		Acvr1c
Bmp3	-0.831104	3.34886	4.83825	0.0278352	0.272774		Bmp3
6330512M04Rik	-0.409876	3.14599	4.83653	0.0278629	0.272774		6330512M04Rik
Chd5	-0.342249	8.25392	4.83582	0.0278744	0.272774		Chd5
Amotl1	-0.294447	5.66935	4.83546	0.0278801	0.272774		Amotl1
Tmed3	-0.28747	4.5137	4.83395	0.0279046	0.272774		Tmed3
Hsf4	-0.466565	3.07047	4.83302	0.0279197	0.272774		Hsf4
Mei4	0.6829	1.75481	4.83252	0.0279277	0.272774		Mei4
Casr	-1.53507	0.129952	4.83148	0.0279447	0.272774		Casr
Cited4	0.602523	2.51341	4.8276	0.0280076	0.273191		Cited4
Zfp783	-0.477214	2.40742	4.82544	0.0280427	0.273225		Zfp783
Entpd1	0.394317	4.29103	4.82489	0.0280516	0.273225		Entpd1
Trhde	-0.528979	4.53014	4.82222	0.0280951	0.27331		Trhde
Rai14	-0.612723	4.23121	4.82085	0.0281175	0.27331		Rai14
Icosl	-0.878026	1.95113	4.82062	0.0281212	0.27331		Icosl
Pdgfra	-0.264182	6.18198	4.81382	0.0282324	0.273808		Pdgfra
Qrfpr	-1.04624	1.20733	4.81336	0.02824	0.273808		Qrfpr
Lypd6	-0.315935	4.76187	4.80922	0.0283078	0.273808		Lypd6
Slc32a1	0.328847	8.4217	4.80888	0.0283134	0.273808		Slc32a1
Foxn2	0.328845	4.19579	4.80832	0.0283226	0.273808		Foxn2
Acvr1	0.287853	4.92202	4.80784	0.0283306	0.273808		Acvr1
Nupr1	0.605926	1.78304	4.80766	0.0283336	0.273808		Nupr1
Ly6h	-0.487854	7.367	4.80641	0.0283541	0.273808		Ly6h
Lypla1	-0.257045	4.90743	4.80635	0.0283551	0.273808		Lypla1
Pdzd8	0.233085	6.91093	4.80233	0.0284214	0.274136		Pdzd8
Fam118a	-0.3	4.48638	4.80182	0.0284297	0.274136		Fam118a
Slc16a2	-0.402669	6.01306	4.79826	0.0284885	0.274315		Slc16a2
Dlgap1	-0.496488	8.52865	4.79824	0.0284889	0.274315		Dlgap1
Gtpbp8	-0.371961	3.28644	4.79607	0.0285247	0.274464		Gtpbp8
Krt73	-1.63587	0.533605	4.79416	0.0285564	0.2745		Krt73
Mkx	-0.485911	2.40925	4.79339	0.0285692	0.2745		Mkx
Sipa1l2	-0.292619	5.52918	4.79107	0.0286076	0.274674		Sipa1l2
Klhl3	-0.368109	4.38471	4.78896	0.0286427	0.274815		Klhl3
Igfbp2	-1.2276	4.97955	4.78664	0.0286814	0.274991		Igfbp2
Igfbp3	-0.566901	4.2147	4.78055	0.028783	0.275738		Igfbp3
Epb4.1l4a	-0.698738	2.43536	4.77952	0.0288002	0.275738		Epb4.1l4a
Wnt7b	-0.533043	4.86312	4.77779	0.028829	0.275818		Wnt7b
Cttnbp2	0.329678	6.88524	4.7729	0.028911	0.276212		Cttnbp2
Snap47	-0.302493	8.02583	4.77264	0.0289155	0.276212		Snap47
Kif2a	-0.25019	6.47274	4.77168	0.0289316	0.276212		Kif2a
Ddx41	-0.24245	4.933	4.76855	0.0289843	0.276239		Ddx41
Mycl1	-0.564417	4.22512	4.76626	0.0290228	0.276239		Mycl1
Paqr7	-0.284139	5.3413	4.76596	0.0290278	0.276239		Paqr7
Zfhx2	0.308295	6.81834	4.76523	0.0290401	0.276239		Zfhx2
Khdrbs3	-0.472542	6.67963	4.76467	0.0290497	0.276239		Khdrbs3
Atp6v1a	-0.394237	8.83888	4.76319	0.0290745	0.276239		Atp6v1a
Rras2	-0.392858	3.10959	4.76284	0.0290805	0.276239		Rras2
Tut1	0.292938	4.94286	4.76123	0.0291078	0.276239		Tut1
Mxd4	0.244512	4.96646	4.76058	0.0291188	0.276239		Mxd4
Bbx	0.27055	5.75655	4.7582	0.0291591	0.276265		Bbx
D730040F13Rik	-0.308631	5.08657	4.75703	0.0291788	0.276265		D730040F13Rik
Tle1	0.266421	5.95351	4.75646	0.0291886	0.276265		Tle1
3632451O06Rik	-0.384544	4.70976	4.7544	0.0292235	0.276265		3632451O06Rik
Rce1	0.329163	3.63978	4.75438	0.0292239	0.276265		Rce1
Zcchc14	0.230212	6.95755	4.74756	0.0293398	0.276416		Zcchc14
Adamtsl5	0.812274	2.18267	4.7473	0.0293443	0.276416		Adamtsl5
Gpc3	-0.757057	2.69802	4.74728	0.0293446	0.276416		Gpc3
Mapkapk2	-0.376477	4.44463	4.74671	0.0293543	0.276416		Mapkapk2
Cdr2	0.368846	4.28196	4.74426	0.0293961	0.276416		Cdr2
Prr7	0.296028	5.36523	4.74405	0.0293998	0.276416		Prr7
Ppp3ca	0.593682	10.6375	4.74296	0.0294183	0.276416		Ppp3ca
Cdh13	0.288437	7.18506	4.7423	0.0294298	0.276416		Cdh13
BC048546	-0.378516	4.05312	4.74113	0.0294497	0.276416		BC048546
Ccdc85b	0.260252	6.39474	4.74051	0.0294604	0.276416		Ccdc85b
Palm3	-0.794992	1.3423	4.74022	0.0294652	0.276416		Palm3
Xylb	-0.549197	2.57626	4.73408	0.0295706	0.277212		Xylb
Tuba1b	-0.32979	7.29384	4.73071	0.0296287	0.277564		Tuba1b
Plxnd1	0.397604	6.9408	4.72897	0.0296587	0.277651		Plxnd1
Crybg3	0.54011	3.32917	4.72129	0.0297914	0.27844		Crybg3
Isl1	0.570921	3.60892	4.72007	0.0298126	0.27844		Isl1
Gbp4	0.875629	1.6578	4.71967	0.0298195	0.27844		Gbp4
Pcdh7	-0.238668	7.20498	4.71933	0.0298254	0.27844		Pcdh7
Adcyap1r1	-0.269901	7.65772	4.71416	0.0299153	0.279085		Adcyap1r1
Sestd1	-0.255282	5.66151	4.71171	0.0299579	0.279289		Sestd1
Ogfod1	-0.265359	7.11953	4.70921	0.0300014	0.279502		Ogfod1
Lrrc4c	0.245826	7.03173	4.70604	0.0300568	0.279825		Lrrc4c
Lzts1	0.277489	5.93917	4.70252	0.0301183	0.280204		Lzts1
3110035E14Rik	-0.869588	7.47175	4.69866	0.0301862	0.280642		3110035E14Rik
Mtss1l	-0.28633	7.84838	4.69225	0.030299	0.281497		Mtss1l
Clip2	-0.285054	7.1848	4.69049	0.0303299	0.28159		Clip2
Zc3h12c	0.312913	4.30003	4.68917	0.0303534	0.281614		Zc3h12c
4932418E24Rik	0.562592	2.67175	4.68334	0.0304565	0.282093		4932418E24Rik
Frmd4b	0.353434	4.6867	4.68298	0.0304628	0.282093		Frmd4b
Slc35f3	0.263222	5.71319	4.68131	0.0304925	0.282093		Slc35f3
Slc8a3	0.425769	6.06872	4.68119	0.0304946	0.282093		Slc8a3
Mus81	0.287523	4.17823	4.68004	0.0305151	0.282093		Mus81
Pmm2	0.346775	4.0522	4.67914	0.030531	0.282093		Pmm2
Rasgef1b	0.598601	6.07483	4.67557	0.0305946	0.282093		Rasgef1b
2310067B10Rik	0.262277	6.65056	4.67503	0.0306041	0.282093		2310067B10Rik
Ppp1r12b	-0.22373	5.64923	4.67473	0.0306096	0.282093		Ppp1r12b
Esd	0.250415	5.82173	4.67447	0.0306141	0.282093		Esd
Rnf130	-0.226731	5.8788	4.66828	0.0307247	0.282469		Rnf130
Pcdhb19	0.475423	3.50486	4.66751	0.0307384	0.282469		Pcdhb19
Sox2	-0.26097	5.83038	4.66686	0.03075	0.282469		Sox2
Ankrd13a	0.320104	6.32251	4.66654	0.0307558	0.282469		Ankrd13a
Tmem41a	0.383638	4.02646	4.66548	0.0307749	0.282469		Tmem41a
Ptpdc1	-0.286658	5.37611	4.66516	0.0307806	0.282469		Ptpdc1
Serpina3n	-0.525829	6.60156	4.66198	0.0308377	0.282637		Serpina3n
BC057079	0.234036	5.424	4.66067	0.0308612	0.282637		BC057079
Gpr45	-0.359857	3.71842	4.66064	0.0308617	0.282637		Gpr45
Chchd10	0.316274	7.53277	4.65943	0.0308834	0.282644		Chchd10
Ppm1d	0.254308	4.60201	4.65038	0.0310467	0.283829		Ppm1d
Hist1h2bc	0.353904	4.75597	4.64992	0.0310549	0.283829		Hist1h2bc
Sh3bp4	-0.329948	4.76197	4.64844	0.0310819	0.283882		Sh3bp4
2010-03-10	0.496722	2.66302	4.64715	0.0311052	0.283903		2010-03-10
Ttc38	0.398766	3.26811	4.64554	0.0311343	0.283977		Ttc38
Tbc1d24	-0.293386	6.6435	4.64186	0.0312012	0.284395		Tbc1d24
Scmh1	0.286219	5.57981	4.63879	0.031257	0.284711		Scmh1
Sidt1	-0.922164	4.87186	4.63299	0.0313628	0.285459		Sidt1
Foxp4	-0.273756	5.84313	4.63197	0.0313814	0.285459		Foxp4
Col18a1	-0.542338	2.58305	4.62464	0.0315159	0.28636		Col18a1
Figf	-1.16963	1.26655	4.62425	0.031523	0.28636		Figf
Erlin1	0.300276	5.39883	4.6222	0.0315607	0.28651		Erlin1
Unc79	0.266733	6.67565	4.62069	0.0315885	0.286569		Unc79
Mettl7a1	-0.290006	4.55633	4.61417	0.0317088	0.287468		Mettl7a1
Sipa1l1	0.359636	9.13724	4.6119	0.0317509	0.287656		Sipa1l1
Gnas	-0.520297	10.1879	4.60889	0.0318065	0.287936		Gnas
Pcdhb20	0.399587	3.92916	4.60731	0.0318359	0.287936		Pcdhb20
Camk4	0.508475	9.40573	4.60637	0.0318534	0.287936		Camk4
A830082K12Rik	-0.574258	2.60169	4.60477	0.0318832	0.287936		A830082K12Rik
Penk	0.604693	10.5476	4.60448	0.0318885	0.287936		Penk
Rgs7bp	0.528794	9.25907	4.60033	0.0319657	0.288152		Rgs7bp
Slc25a5	0.255068	7.64045	4.60013	0.0319694	0.288152		Slc25a5
Bcl7b	0.239755	5.63986	4.59976	0.0319765	0.288152		Bcl7b
Anxa6	0.221129	6.6174	4.59763	0.0320162	0.28826		Anxa6
Acsl4	-0.33283	6.35077	4.59513	0.0320629	0.28826		Acsl4
Fstl4	0.346989	4.38947	4.59353	0.0320929	0.28826		Fstl4
Slc22a23	0.267902	6.73	4.5935	0.0320935	0.28826		Slc22a23
Ephb6	0.367529	6.03332	4.59249	0.0321124	0.28826		Ephb6
Adamtsl1	-0.608786	3.41436	4.59225	0.0321168	0.28826		Adamtsl1
Akr1b10	-0.364139	3.2546	4.58978	0.0321631	0.288484		Akr1b10
Kif27	0.434742	2.85684	4.58772	0.0322018	0.288639		Kif27
Helb	0.424951	2.71401	4.58357	0.0322799	0.288713		Helb
Dnajc3	-0.237248	6.00302	4.5832	0.0322868	0.288713		Dnajc3
Psrc1	-1.60543	1.04253	4.58277	0.0322949	0.288713		Psrc1
1700088E04Rik	-0.566773	2.5796	4.58215	0.0323067	0.288713		1700088E04Rik
2700090O03Rik	-0.515511	2.01644	4.5816	0.032317	0.288713		2700090O03Rik
Rarg	0.399265	3.69012	4.58042	0.0323393	0.288721		Rarg
Zfp846	-0.30327	3.75058	4.57219	0.0324951	0.28992		Zfp846
Crym	0.693596	5.53163	4.56851	0.0325649	0.289982		Crym
Tmem59l	-0.312212	7.04245	4.56838	0.0325674	0.289982		Tmem59l
Kctd4	-0.668202	4.70558	4.56641	0.0326048	0.289982		Kctd4
Arhgef5	-0.749721	1.4288	4.56564	0.0326196	0.289982		Arhgef5
Sc5d	-0.241005	5.23835	4.56546	0.032623	0.289982		Sc5d
Nptx1	-0.781128	8.09515	4.56484	0.0326347	0.289982		Nptx1
Synpr	0.278892	7.24001	4.56391	0.0326525	0.289982		Synpr
Egr1	0.376651	8.08409	4.5598	0.0327309	0.290362		Egr1
Sh3bp5	-0.509717	5.60348	4.55941	0.0327383	0.290362		Sh3bp5
Pnma2	-0.263982	6.15948	4.55756	0.0327737	0.290484		Pnma2
4930506M07Rik	-0.28009	5.2802	4.54861	0.0329455	0.291815		4930506M07Rik
Git1	0.269001	8.55221	4.54245	0.0330642	0.292498		Git1
Eid1	-0.258354	7.79705	4.54236	0.0330659	0.292498		Eid1
Oprk1	0.525748	4.35496	4.5402	0.0331077	0.292582		Oprk1
Tfcp2l1	0.641446	1.30963	4.539	0.0331309	0.292582		Tfcp2l1
Dsp	-0.962432	0.942169	4.53529	0.0332028	0.292582		Dsp
Dcakd	-0.27301	5.13272	4.53489	0.0332106	0.292582		Dcakd
Utp14b	-0.54904	2.20315	4.53473	0.0332138	0.292582		Utp14b
Gpd1	0.316385	6.80338	4.53445	0.0332191	0.292582		Gpd1
Plcb1	0.360056	8.88398	4.53335	0.0332404	0.292582		Plcb1
Jph1	0.292826	4.71596	4.53292	0.0332489	0.292582		Jph1
Slc45a4	-0.255551	5.44373	4.52963	0.0333129	0.292834		Slc45a4
Fhod3	-0.352952	4.98548	4.52695	0.033365	0.292834		Fhod3
Asxl3	-0.355889	3.75789	4.5269	0.033366	0.292834		Asxl3
Gyg	-0.308096	4.76449	4.52618	0.0333801	0.292834		Gyg
Dazl	0.667316	2.63929	4.52583	0.0333868	0.292834		Dazl
Cotl1	-0.379907	5.82877	4.52476	0.0334078	0.292834		Cotl1
Nkd2	-1.09725	2.39338	4.52242	0.0334535	0.293044		Nkd2
Cbln4	-0.600231	4.02014	4.51976	0.0335056	0.293161		Cbln4
Npdc1	-0.250007	7.04757	4.5195	0.0335106	0.293161		Npdc1
Pias3	-0.397706	3.86639	4.51841	0.033532	0.293161		Pias3
Suv39h1	-0.301933	4.67216	4.51653	0.0335689	0.293293		Suv39h1
Sgms2	-0.586824	2.31037	4.51511	0.0335967	0.293346		Sgms2
Nrgn	0.570785	10.3171	4.51155	0.0336666	0.293766		Nrgn
Crlf2	0.404074	3.28088	4.51014	0.0336945	0.29382		Crlf2
Il16	-1.53845	2.23631	4.50363	0.0338231	0.29475		Il16
Vps13a	-0.230528	6.00044	4.49995	0.0338959	0.294934		Vps13a
Neurod2	-1.18848	5.40489	4.49964	0.033902	0.294934		Neurod2
BC046331	0.239065	5.24049	4.49925	0.0339097	0.294934		BC046331
Sigmar1	-0.262953	5.10651	4.49714	0.0339517	0.295108		Sigmar1
Stard10	0.36586	6.30554	4.49363	0.0340214	0.295407		Stard10
6430548M08Rik	-0.374926	8.3053	4.49321	0.0340298	0.295407		6430548M08Rik
Sgk1	0.359612	7.13469	4.48701	0.0341534	0.296024		Sgk1
Coro2b	0.2592	7.93906	4.48672	0.0341592	0.296024		Coro2b
Mob3a	-0.375441	3.51937	4.48634	0.0341668	0.296024		Mob3a
Tmem178	-0.580987	4.66202	4.48455	0.0342026	0.296141		Tmem178
Ppp3cc	-0.300282	4.10361	4.48282	0.0342372	0.296141		Ppp3cc
Ypel4	-0.305126	4.8028	4.48237	0.0342461	0.296141		Ypel4
Slc10a4	0.59246	4.42541	4.4777	0.03434	0.296763		Slc10a4
Sfrp2	-0.800046	0.91876	4.4761	0.034372	0.296792		Sfrp2
Abca5	-0.232999	5.57574	4.47534	0.0343873	0.296792		Abca5
G6pdx	0.294971	5.514	4.4715	0.0344648	0.297205		G6pdx
Arhgef11	-0.311511	6.39149	4.46934	0.0345083	0.297205		Arhgef11
Ift81	-0.257027	4.848	4.46892	0.0345167	0.297205		Ift81
Scamp1	0.267993	8.28224	4.4686	0.0345234	0.297205		Scamp1
Kctd12b	-0.49012	2.32726	4.46549	0.0345861	0.297324		Kctd12b
Parm1	-0.354717	5.63176	4.46269	0.0346428	0.297324		Parm1
D930015E06Rik	0.280926	4.38883	4.46254	0.034646	0.297324		D930015E06Rik
Hmgxb3	0.217628	5.85897	4.46251	0.0346465	0.297324		Hmgxb3
Lipo1	0.582501	2.75652	4.46247	0.0346474	0.297324		Lipo1
Ephx4	0.250387	5.00831	4.45653	0.034768	0.29817		Ephx4
Pck2	-0.457015	3.61041	4.45298	0.0348405	0.298601		Pck2
Mgat5	-0.225441	5.55622	4.45135	0.0348737	0.298696		Mgat5
Tbc1d2b	0.260868	5.00267	4.44883	0.0349252	0.298947		Tbc1d2b
Cecr2	-0.589896	1.96499	4.44718	0.034959	0.299047		Cecr2
Pcdh1	-0.386711	7.15964	4.44431	0.0350176	0.299359		Pcdh1
Vcam1	-0.266603	5.01176	4.4421	0.0350631	0.29946		Vcam1
Camk2n1	0.600994	10.6806	4.43952	0.0351161	0.29946		Camk2n1
Pcdhb3	0.36499	3.63223	4.43952	0.0351161	0.29946		Pcdhb3
Fbn1	-0.531435	2.63081	4.43852	0.0351368	0.29946		Fbn1
Nup93	0.356646	5.08225	4.43743	0.0351591	0.29946		Nup93
Brd9	-0.29964	5.53881	4.4371	0.0351659	0.29946		Brd9
Dnajc6	-0.325613	8.37402	4.43618	0.0351849	0.29946		Dnajc6
Sgcd	-0.730421	1.06201	4.43218	0.0352675	0.29985		Sgcd
Arsj	-1.21599	0.813075	4.4318	0.0352752	0.29985		Arsj
Htr1f	-0.500298	2.15574	4.42706	0.0353734	0.300415		Htr1f
Ahi1	-0.440249	8.28192	4.42621	0.0353911	0.300415		Ahi1
Cxcr4	-1.11101	1.06676	4.42492	0.0354178	0.300415		Cxcr4
Zbtb10	0.448207	3.62446	4.42376	0.0354419	0.300415		Zbtb10
Ptchd1	0.379381	4.61742	4.42304	0.0354568	0.300415		Ptchd1
Cuedc1	-0.256478	5.11379	4.42215	0.0354753	0.300415		Cuedc1
Ubc	1.06906	6.93823	4.42046	0.0355105	0.300525		Ubc
Gpr101	-0.479863	5.12044	4.41559	0.0356119	0.301194		Gpr101
Gdap1l1	-0.368964	6.17408	4.41229	0.035681	0.301589		Gdap1l1
Zc3h6	0.263545	4.6137	4.4102	0.0357246	0.301769		Zc3h6
Gpr146	0.320158	4.51381	4.40883	0.0357533	0.301822		Gpr146
Mesdc2	-0.267387	5.66077	4.40727	0.035786	0.301909		Mesdc2
Cap2	0.292002	8.09285	4.39989	0.0359412	0.302834		Cap2
Gpr56	-0.294673	6.42812	4.39901	0.0359597	0.302834		Gpr56
Npas1	-0.590797	3.09672	4.39766	0.0359882	0.302834		Npas1
Esrra	0.294839	5.63985	4.39753	0.035991	0.302834		Esrra
Rnf152	-0.415562	4.06773	4.39673	0.0360078	0.302834		Rnf152
Pigs	-0.244287	6.02643	4.39202	0.0361074	0.303332		Pigs
Grn	-0.245248	5.5888	4.38952	0.0361604	0.303332		Grn
Cnih3	-0.610026	5.68327	4.3889	0.0361735	0.303332		Cnih3
Cyp51	-0.24798	6.11031	4.38866	0.0361787	0.303332		Cyp51
Ccdc65	-0.53448	2.67691	4.38862	0.0361795	0.303332		Ccdc65
5930434B04Rik	-0.241896	4.99962	4.38568	0.0362421	0.303669		5930434B04Rik
Card10	-0.447994	3.28078	4.38288	0.0363016	0.303911		Card10
Nbl1	-0.790153	5.17219	4.3822	0.0363161	0.303911		Nbl1
Stat6	0.427968	3.46403	4.37911	0.036382	0.304154		Stat6
1110018G07Rik	0.370696	8.36482	4.37872	0.0363902	0.304154		1110018G07Rik
Cpne2	-0.550121	5.32466	4.37485	0.0364731	0.304653		Cpne2
D10Bwg1379e	-0.219347	6.42923	4.37382	0.0364952	0.304653		D10Bwg1379e
Fam102b	0.336957	6.9909	4.37203	0.0365334	0.304784		Fam102b
Metrnl	-0.716635	1.9676	4.37024	0.0365719	0.304916		Metrnl
Col1a1	-0.585595	2.31827	4.36792	0.0366216	0.304969		Col1a1
Ly6c1	0.287082	4.72671	4.36784	0.0366234	0.304969		Ly6c1
Gprasp2	-0.378863	7.03881	4.36493	0.0366861	0.305136		Gprasp2
Nrip2	-0.518086	3.71798	4.3638	0.0367104	0.305136		Nrip2
Ier5	0.44875	5.54424	4.36348	0.0367171	0.305136		Ier5
Gnaq	-0.263585	7.75604	4.36235	0.0367416	0.305136		Gnaq
Hecw2	0.309962	6.21502	4.36166	0.0367566	0.305136		Hecw2
Meaf6	-0.255666	5.7276	4.3565	0.036868	0.305603		Meaf6
Hmgn5	-0.464142	3.62608	4.35503	0.0368999	0.305603		Hmgn5
Cln5	0.412973	3.6375	4.35478	0.0369052	0.305603		Cln5
Iqsec3	-0.38349	7.75799	4.35408	0.0369203	0.305603		Iqsec3
Gnb2	0.284203	8.41801	4.35277	0.0369488	0.305603		Gnb2
A730017C20Rik	-0.370162	5.25371	4.35219	0.0369614	0.305603		A730017C20Rik
Nptxr	-0.929804	4.84608	4.34921	0.0370261	0.305603		Nptxr
Arrb2	-0.276362	5.26356	4.34802	0.0370521	0.305603		Arrb2
Cdc42bpg	0.474532	2.54369	4.34683	0.0370778	0.305603		Cdc42bpg
Mrap2	-0.533625	3.70282	4.34648	0.0370856	0.305603		Mrap2
1700037H04Rik	0.259896	5.88218	4.3463	0.0370893	0.305603		1700037H04Rik
Dhrs13	0.3657	3.12748	4.34603	0.0370953	0.305603		Dhrs13
Ddx11	0.694493	1.44359	4.34499	0.0371181	0.305603		Ddx11
Galntl2	0.731497	1.14512	4.34444	0.0371299	0.305603		Galntl2
Zfp280d	0.245456	5.52923	4.34287	0.0371643	0.305665		Zfp280d
Tmem19	-0.232041	5.24611	4.34202	0.0371828	0.305665		Tmem19
Kcnmb2	-0.688242	1.5335	4.34009	0.037225	0.305826		Kcnmb2
Serinc2	-1.7291	0.321313	4.33354	0.0373684	0.30668		Serinc2
Mnt	-0.302053	5.41283	4.33326	0.0373745	0.30668		Mnt
Uhmk1	-0.246779	5.82969	4.32998	0.0374466	0.307085		Uhmk1
Znrf1	0.28428	7.53914	4.32192	0.0376245	0.308356		Znrf1
Fbln1	-0.835066	1.55387	4.31394	0.0378013	0.309617		Fbln1
Akap13	-0.499334	5.19212	4.31214	0.0378414	0.309757		Akap13
Tspan17	-0.397939	3.91294	4.30601	0.0379779	0.310686		Tspan17
Adamts15	-0.638122	2.01008	4.30283	0.0380491	0.31108		Adamts15
Pcdhgb4	-0.472594	2.26106	4.30005	0.0381113	0.311359		Pcdhgb4
Wnt9a	-0.914412	2.58749	4.29924	0.0381294	0.311359		Wnt9a
4930441O14Rik	-0.571608	1.58602	4.29815	0.0381538	0.31137		4930441O14Rik
Rims3	-0.345658	4.59659	4.294	0.0382471	0.311943		Rims3
Alg2	-0.2354	7.19372	4.29253	0.0382801	0.311993		Alg2
Syne1	0.413525	9.20311	4.29167	0.0382995	0.311993		Syne1
Neurod6	-1.19712	5.62591	4.29002	0.0383367	0.312063		Neurod6
Pik3r4	0.237647	6.04828	4.28923	0.0383546	0.312063		Pik3r4
Hmbox1	-0.2589	4.86465	4.28682	0.038409	0.312063		Hmbox1
Gm1568	-0.399978	3.65839	4.28675	0.0384106	0.312063		Gm1568
Scml4	-0.861458	2.71622	4.28616	0.0384238	0.312063		Scml4
Tomm40l	0.232124	5.8125	4.28491	0.0384521	0.312105		Tomm40l
Psmb10	-0.351519	4.08856	4.28173	0.0385241	0.312134		Psmb10
Xpo1	-0.249351	6.21441	4.28161	0.038527	0.312134		Xpo1
Sbsn	0.567997	3.40366	4.28121	0.0385358	0.312134		Sbsn
Pde11a	-0.933781	2.01478	4.28067	0.0385482	0.312134		Pde11a
Tef	0.345273	8.79498	4.27669	0.0386384	0.312677		Tef
Nudt4	-0.266221	6.86259	4.27396	0.0387006	0.312993		Nudt4
Rangrf	0.424187	2.60792	4.27258	0.0387322	0.313018		Rangrf
Sec24d	-0.50899	4.29724	4.27179	0.0387502	0.313018		Sec24d
Sema4f	-0.268129	5.47059	4.26506	0.0389039	0.314072		Sema4f
Vit	-1.63584	1.32276	4.26204	0.0389731	0.314442		Vit
Meis1	0.445459	4.38569	4.25921	0.0390382	0.314758		Meis1
Snap91	-0.364279	8.43151	4.25831	0.0390589	0.314758		Snap91
Cntfr	0.242009	6.44732	4.25495	0.0391361	0.315192		Cntfr
Sft2d2	0.231153	5.39947	4.25332	0.0391737	0.315306		Sft2d2
Slc25a33	0.319915	5.09941	4.24543	0.0393562	0.316586		Slc25a33
Krt1	-0.576499	2.30296	4.24403	0.0393885	0.316657		Krt1
Astn1	-0.315527	8.6233	4.24042	0.0394723	0.317142		Astn1
Slc44a5	-0.635909	3.71054	4.23602	0.0395748	0.317776		Slc44a5
Nek2	0.629839	1.1803	4.23065	0.0397002	0.318594		Nek2
Ptprc	-0.906533	2.25786	4.22952	0.0397268	0.318617		Ptprc
Fam73b	-0.233262	5.87411	4.22801	0.039762	0.31871		Fam73b
Ttll5	-0.261703	5.19518	4.22609	0.0398069	0.318881		Ttll5
Polr2m	-0.230461	7.51888	4.22379	0.0398609	0.318902		Polr2m
Lrfn2	-0.520095	4.35735	4.22329	0.0398727	0.318902		Lrfn2
Pbxip1	-0.233824	5.81355	4.22296	0.0398804	0.318902		Pbxip1
Fyttd1	-0.208544	6.25013	4.22088	0.0399295	0.319105		Fyttd1
Gm6682	-0.410932	3.60393	4.21565	0.0400527	0.319715		Gm6682
5730455P16Rik	-0.216302	6.41325	4.21369	0.0400991	0.319715		5730455P16Rik
Dhcr7	-0.275738	5.30586	4.21308	0.0401134	0.319715		Dhcr7
4933407C03Rik	-0.368318	8.66765	4.21303	0.0401146	0.319715		4933407C03Rik
Impact	-0.274654	7.99626	4.21227	0.0401326	0.319715		Impact
Spint2	-0.523884	4.39409	4.21162	0.040148	0.319715		Spint2
Pcdhgb1	0.378298	3.03963	4.21022	0.0401812	0.31979		Pcdhgb1
Tgfb1i1	-0.592084	3.12362	4.2062	0.0402765	0.320117		Tgfb1i1
Slc25a14	0.240571	5.6371	4.20601	0.040281	0.320117		Slc25a14
6330409D20Rik	-0.775552	1.03776	4.2048	0.0403096	0.320117		6330409D20Rik
Coro1b	0.215434	6.04834	4.20449	0.0403172	0.320117		Coro1b
Tpst2	0.240288	4.72853	4.20275	0.0403586	0.320257		Tpst2
Per1	0.236601	6.779	4.20016	0.0404201	0.320449		Per1
Rhbdl3	0.289087	5.82492	4.19974	0.0404302	0.320449		Rhbdl3
Grik2	0.321749	6.6151	4.19781	0.0404763	0.320625		Grik2
Parva	-0.361541	5.62049	4.19382	0.0405715	0.321094		Parva
Iqgap1	-0.300981	4.45973	4.19087	0.0406422	0.321094		Iqgap1
Slc24a3	-0.329843	7.5674	4.19054	0.0406501	0.321094		Slc24a3
Kctd7	-0.2806	3.99086	4.19035	0.0406548	0.321094		Kctd7
Maf	-0.351967	3.59382	4.1894	0.0406775	0.321094		Maf
Pfkfb4	-0.357084	3.45004	4.18937	0.0406782	0.321094		Pfkfb4
Lhfpl2	-0.397604	3.45338	4.18684	0.040739	0.321116		Lhfpl2
Slc2a13	0.266241	7.7814	4.18668	0.0407427	0.321116		Slc2a13
Polr3e	0.230982	5.09643	4.18628	0.0407524	0.321116		Polr3e
Thrsp	-0.504056	3.61351	4.18516	0.0407794	0.321141		Thrsp
Itga6	-0.292887	3.91887	4.18293	0.0408331	0.321289		Itga6
Sst	-0.282447	8.29025	4.18114	0.0408761	0.321289		Sst
Ptgs1	0.343736	3.46492	4.18095	0.0408808	0.321289		Ptgs1
Kcnk4	-0.739189	2.01031	4.17908	0.0409259	0.321289		Kcnk4
Adarb2	-0.419442	4.8455	4.17844	0.0409415	0.321289		Adarb2
Emid2	-0.90317	0.371384	4.17716	0.0409723	0.321289		Emid2
Islr2	-0.591937	6.28202	4.1767	0.0409834	0.321289		Islr2
Ahnak	0.288518	4.53037	4.17648	0.0409888	0.321289		Ahnak
Dctpp1	0.367538	2.95307	4.17209	0.0410951	0.321936		Dctpp1
Fam13c	-0.299973	6.29085	4.16919	0.0411655	0.3223		Fam13c
Anks1b	0.331442	8.94378	4.16615	0.0412393	0.32269		Anks1b
Csrp2	-0.698349	2.02461	4.1621	0.0413381	0.323276		Csrp2
Atp2b3	-0.275867	7.18824	4.15787	0.0414414	0.323896		Atp2b3
Dact1	-0.503529	2.4322	4.14939	0.0416494	0.325166		Dact1
Ssh2	-0.221819	5.83281	4.14929	0.0416521	0.325166		Ssh2
Abcg1	0.224287	6.92769	4.1472	0.0417034	0.325354		Abcg1
Ccbe1	-1.06251	2.63873	4.14564	0.041742	0.325354		Ccbe1
Hhatl	0.37912	2.92832	4.14537	0.0417485	0.325354		Hhatl
Mid1ip1	-0.234993	6.52743	4.14375	0.0417884	0.325476		Mid1ip1
Pid1	-0.329994	5.22157	4.14001	0.0418809	0.325506		Pid1
Mpv17	-0.276497	5.22511	4.1381	0.0419282	0.325506		Mpv17
Gabra5	-0.633722	5.93477	4.13709	0.0419533	0.325506		Gabra5
Pcdhb8	0.506036	2.82051	4.13517	0.042001	0.325506		Pcdhb8
Zbtb46	-0.523794	1.79799	4.13422	0.0420246	0.325506		Zbtb46
Nynrin	-0.468894	4.31128	4.13408	0.042028	0.325506		Nynrin
Grm5	0.318888	8.60238	4.13387	0.042033	0.325506		Grm5
Edil3	-0.235835	7.21974	4.13116	0.0421005	0.325506		Edil3
Col12a1	-0.566961	2.64346	4.13066	0.042113	0.325506		Col12a1
Prkg1	-0.494121	3.84526	4.12902	0.0421538	0.325506		Prkg1
Hsd17b7	-0.299263	4.08592	4.12881	0.0421591	0.325506		Hsd17b7
Tmem35	-0.317546	6.04672	4.12744	0.0421931	0.325506		Tmem35
Mast3	0.257661	8.19677	4.12594	0.0422306	0.325506		Mast3
Fnip1	0.27422	6.11905	4.12561	0.0422387	0.325506		Fnip1
Tfdp2	0.26888	5.65387	4.12542	0.0422434	0.325506		Tfdp2
Hunk	-0.585543	3.34004	4.12491	0.0422563	0.325506		Hunk
Slc2a12	-1.28295	2.5736	4.12474	0.0422604	0.325506		Slc2a12
Mea1	-0.215681	6.03621	4.12392	0.0422809	0.325506		Mea1
Tmx4	-0.257658	8.05444	4.12302	0.0423034	0.325506		Tmx4
Tmem132d	-0.353104	4.50501	4.12168	0.042337	0.325506		Tmem132d
Mfsd8	0.322516	3.9886	4.1203	0.0423715	0.325506		Mfsd8
Nin	0.289089	6.23588	4.12011	0.0423762	0.325506		Nin
Tgfb2	-0.837465	4.7366	4.11986	0.0423827	0.325506		Tgfb2
Tgfbr3	0.337066	3.8555	4.11898	0.0424046	0.325506		Tgfbr3
Cideb	0.568406	1.7777	4.1186	0.0424141	0.325506		Cideb
Tuft1	-0.934853	0.737698	4.11797	0.04243	0.325506		Tuft1
Tspan14	-0.286056	4.66159	4.11578	0.042485	0.325506		Tspan14
Lrfn1	-0.362751	5.0847	4.11571	0.0424866	0.325506		Lrfn1
Fuca1	-0.248703	4.85618	4.11539	0.0424947	0.325506		Fuca1
Il17rd	-0.463313	2.84188	4.11396	0.0425306	0.325506		Il17rd
Rev3l	-0.231955	5.90405	4.11156	0.042591	0.325506		Rev3l
Actl6a	0.342777	3.1143	4.11084	0.0426091	0.325506		Actl6a
C2cd4c	-0.73928	3.58342	4.10952	0.0426424	0.325506		C2cd4c
Syde2	0.453704	2.13573	4.10809	0.0426786	0.325506		Syde2
Tlk1	0.24905	7.02925	4.10611	0.0427286	0.325506		Tlk1
Ttc28	-0.330508	4.39006	4.10572	0.0427384	0.325506		Ttc28
Ust	0.275052	5.77874	4.10522	0.0427511	0.325506		Ust
Arsa	-0.248134	5.1265	4.10503	0.0427558	0.325506		Arsa
Enpp2	-0.880406	9.04546	4.105	0.0427565	0.325506		Enpp2
Zfp760	-0.370931	3.07228	4.10497	0.0427573	0.325506		Zfp760
Arxes2	-0.252384	5.36582	4.10237	0.0428231	0.325823		Arxes2
Btbd17	0.429223	3.73524	4.10108	0.0428558	0.325875		Btbd17
Rims4	-0.372362	3.9161	4.1002	0.0428783	0.325875		Rims4
Plekha7	-0.373466	3.85373	4.09766	0.0429426	0.326051		Plekha7
1190005I06Rik	0.501781	2.00689	4.09738	0.0429498	0.326051		1190005I06Rik
Herc4	-0.233435	4.89899	4.09131	0.0431043	0.326991		Herc4
Cacna1c	0.268797	6.67386	4.09061	0.043122	0.326991		Cacna1c
Lims1	-0.227551	4.78054	4.08823	0.0431829	0.327268		Lims1
Obscn	0.548726	4.89325	4.0872	0.0432092	0.327283		Obscn
Rimbp2	-0.268474	6.95373	4.0818	0.0433474	0.328147		Rimbp2
Gmnn	0.645479	2.0159	4.08064	0.0433771	0.328162		Gmnn
Fap	-1.28328	0.110289	4.07982	0.0433982	0.328162		Fap
Aebp1	-0.834752	2.88061	4.07765	0.0434541	0.328224		Aebp1
Ephb3	-0.348081	3.30614	4.07761	0.043455	0.328224		Ephb3
Alcam	0.333087	8.1984	4.07144	0.043614	0.329241		Alcam
Zeb1	0.298451	6.64162	4.07048	0.0436388	0.329244		Zeb1
Bnip3	0.230438	6.64715	4.06927	0.0436702	0.329261		Bnip3
Itih5	0.279083	5.73566	4.06851	0.0436899	0.329261		Itih5
Pla2g6	-0.233765	4.64169	4.06699	0.0437291	0.329372		Pla2g6
Gpr162	-0.254003	6.95463	4.06538	0.0437709	0.329415		Gpr162
Il17rc	0.740081	1.86681	4.06489	0.0437836	0.329415		Il17rc
Kcnip3	0.286916	6.74368	4.06318	0.0438279	0.329565		Kcnip3
Filip1	0.370519	5.42421	4.05943	0.0439253	0.330113		Filip1
Ccdc149	0.205486	5.67128	4.0566	0.0439989	0.330482		Ccdc149
Crmp1	-0.31417	7.47808	4.05098	0.0441456	0.331399		Crmp1
Slc25a36	-0.2303	5.33255	4.0489	0.0442001	0.331612		Slc25a36
Ubtd2	0.257197	5.28288	4.04792	0.0442259	0.331612		Ubtd2
Rpl31	0.22978	7.27505	4.04708	0.0442477	0.331612		Rpl31
Ski	0.259125	7.8188	4.04577	0.0442823	0.331687		Ski
Pgam5	-0.260579	5.41495	4.04205	0.0443798	0.332049		Pgam5
Cdkl3	0.32887	3.6482	4.04205	0.0443799	0.332049		Cdkl3
Slc41a3	-0.576711	2.06369	4.03937	0.0444505	0.332267		Slc41a3
Nelf	-0.361293	8.66346	4.03907	0.0444583	0.332267		Nelf
Nhp2	0.257297	4.95143	4.03413	0.0445887	0.332926		Nhp2
Nfil3	-0.44183	2.7928	4.03386	0.0445958	0.332926		Nfil3
Zfp942	0.243574	4.25537	4.03247	0.0446326	0.333017		Zfp942
Nrp2	-0.522626	5.95394	4.03123	0.0446653	0.333076		Nrp2
Nrp1	-0.80305	4.83458	4.02804	0.04475	0.333223		Nrp1
Dnahc7b	-0.775343	1.24541	4.02754	0.0447631	0.333223		Dnahc7b
E130309D14Rik	0.278942	5.45058	4.02717	0.0447729	0.333223		E130309D14Rik
H2afv	0.281362	4.84053	4.02583	0.0448087	0.333223		H2afv
Tspan6	-0.400223	3.60078	4.02394	0.0448587	0.333223		Tspan6
Fabp3	-0.278666	5.69211	4.02355	0.0448691	0.333223		Fabp3
Mylk	-0.371753	4.07506	4.02352	0.04487	0.333223		Mylk
Accn1	-0.344817	5.92507	4.02244	0.0448987	0.333223		Accn1
Tanc1	-0.543953	5.43908	4.02212	0.0449072	0.333223		Tanc1
Derl1	-0.230533	5.85214	4.01953	0.0449762	0.333346		Derl1
Enah	-0.236051	6.82252	4.01926	0.0449833	0.333346		Enah
Grm3	0.342538	6.15436	4.01733	0.0450349	0.333346		Grm3
Mr1	-0.581672	2.26446	4.01699	0.0450439	0.333346		Mr1
Camk2b	0.462549	10.4317	4.01687	0.0450474	0.333346		Camk2b
Dock9	-0.484876	7.22225	4.01529	0.0450895	0.333474		Dock9
Cox6c	0.214996	7.07256	4.01155	0.0451896	0.333706		Cox6c
Hgf	-0.964188	1.7444	4.0115	0.0451908	0.333706		Hgf
Ncam2	-0.233004	6.69884	4.00957	0.0452428	0.333706		Ncam2
Baz1a	0.675224	2.38934	4.00947	0.0452455	0.333706		Baz1a
Cyb561	-0.292616	5.60505	4.00899	0.0452584	0.333706		Cyb561
Mcrs1	0.215613	5.77075	4.00858	0.0452692	0.333706		Mcrs1
Sncg	-0.62426	2.49761	4.00477	0.0453716	0.334187		Sncg
Sla	-0.515687	2.92778	4.00431	0.045384	0.334187		Sla
Mkl1	0.218154	6.59639	4.00185	0.0454503	0.334351		Mkl1
Ehbp1l1	0.285493	5.22851	4.00164	0.0454559	0.334351		Ehbp1l1
Sstr3	-0.813299	3.63277	3.99406	0.045661	0.335677		Sstr3
Rnpep	0.248696	5.42761	3.9914	0.045733	0.335778		Rnpep
Vwa3a	-0.957499	2.23943	3.99091	0.0457464	0.335778		Vwa3a
Pak7	-0.259082	5.33526	3.9908	0.0457495	0.335778		Pak7
Chat	0.561913	4.97707	3.98814	0.0458217	0.336125		Chat
Afg3l1	0.258482	5.20809	3.97652	0.0461389	0.337906		Afg3l1
Folh1	-0.36063	3.20535	3.97615	0.046149	0.337906		Folh1
Olfml2b	-1.09145	3.15605	3.97594	0.0461547	0.337906		Olfml2b
Spry4	-0.357715	3.53836	3.97503	0.0461798	0.337906		Spry4
Trpv2	-0.44574	3.16328	3.97461	0.046191	0.337906		Trpv2
Chrna4	-0.340282	4.96028	3.97375	0.0462147	0.337906		Chrna4
Plekhg1	-0.414256	4.38003	3.97078	0.0462962	0.338159		Plekhg1
Sh3d19	-0.455857	4.39546	3.97067	0.0462995	0.338159		Sh3d19
Gprin3	0.572263	4.84554	3.96972	0.0463254	0.338165		Gprin3
Coq3	-0.328727	3.7927	3.96816	0.0463685	0.338297		Coq3
Cited1	-1.08066	0.465247	3.95742	0.0466652	0.340277		Cited1
Slc29a1	0.280018	4.70893	3.95576	0.0467111	0.340428		Slc29a1
4922501L14Rik	0.279657	4.00891	3.95052	0.046857	0.341282		4922501L14Rik
Cdc40	0.250105	5.49689	3.94973	0.0468788	0.341282		Cdc40
5330426P16Rik	0.394376	3.26299	3.94591	0.0469855	0.341874		5330426P16Rik
Igf2	-1.04495	6.21658	3.94488	0.0470142	0.341899		Igf2
Ajap1	0.21609	6.42916	3.94379	0.0470445	0.341935		Ajap1
Lmo1	-0.700365	2.49266	3.94196	0.0470958	0.342123		Lmo1
Gkap1	-0.338108	4.26433	3.93959	0.0471622	0.342421		Gkap1
Lyst	0.266443	6.59809	3.93747	0.0472216	0.342668		Lyst
Pcbd1	-0.598477	2.21331	3.93502	0.0472907	0.342794		Pcbd1
Slc4a2	-0.347493	5.32766	3.93464	0.0473012	0.342794		Slc4a2
Rnaseh2c	-0.415145	2.97385	3.934	0.0473192	0.342794		Rnaseh2c
Hcn3	-0.385611	4.50157	3.93324	0.0473406	0.342794		Hcn3
Mrgpre	-0.407839	3.80653	3.93033	0.0474225	0.343203		Mrgpre
Pcdhga6	0.361463	3.35156	3.92827	0.0474807	0.343439		Pcdhga6
Gpr176	-0.27932	3.78979	3.92196	0.0476592	0.344546		Gpr176
2010-03-06	-0.215389	5.25602	3.91928	0.0477354	0.344912		2010-03-06
Pex5l	-0.229257	7.22421	3.9166	0.0478114	0.345072		Pex5l
Nedd4l	0.301063	8.0619	3.91611	0.0478255	0.345072		Nedd4l
Shisa5	-0.249389	5.53736	3.91551	0.0478425	0.345072		Shisa5
Iigp1	0.882682	0.927562	3.9149	0.0478599	0.345072		Iigp1
Epb4.1	0.464494	5.30686	3.91236	0.0479323	0.345409		Epb4.1
Tbc1d1	-0.471541	3.90095	3.90894	0.04803	0.345864		Tbc1d1
B4galt2	0.243535	5.98676	3.90835	0.0480466	0.345864		B4galt2
Pink1	0.23434	8.22001	3.90562	0.0481249	0.346243		Pink1
Rnf166	0.27547	4.89637	3.90145	0.0482444	0.346805		Rnf166
Zfp322a	-0.2346	5.13295	3.9011	0.0482544	0.346805		Zfp322a
Plin4	0.529311	4.13144	3.89699	0.0483726	0.347277		Plin4
1700007K13Rik	-0.95109	1.37137	3.89635	0.0483912	0.347277		1700007K13Rik
Fezf2	-1.19762	3.70047	3.89613	0.0483973	0.347277		Fezf2
Slc9a1	0.250212	6.69948	3.89359	0.0484708	0.347619		Slc9a1
Tmem56	-0.222058	5.7968	3.89	0.0485745	0.348059		Tmem56
Fzd2	0.319732	4.34683	3.88968	0.0485838	0.348059		Fzd2
Gpr161	-0.865583	2.73749	3.88847	0.0486187	0.348124		Gpr161
Heatr7a	-0.289386	5.73293	3.88351	0.0487626	0.348969		Heatr7a
Erp29	-0.204418	6.0371	3.88232	0.0487972	0.349032		Erp29
Ccdc138	-0.512902	1.76953	3.87822	0.0489165	0.3497		Ccdc138
Lrp8	-0.307401	6.11384	3.86846	0.0492017	0.351496		Lrp8
Prmt7	-0.243201	4.89971	3.86784	0.0492199	0.351496		Prmt7
Arhgap15	-0.982623	1.93192	3.8619	0.0493945	0.352557		Arhgap15
Cbfa2t3	-0.349572	4.98652	3.85804	0.0495081	0.353048		Cbfa2t3
Spata2	-0.21225	6.22379	3.85778	0.0495157	0.353048		Spata2
Myh7b	0.362688	3.11106	3.85587	0.0495722	0.353237		Myh7b
Ppap2a	0.334237	5.22914	3.85508	0.0495956	0.353237		Ppap2a
Mfsd9	-0.458666	2.18917	3.85394	0.0496292	0.353237		Mfsd9
Cenpt	-0.323369	3.48663	3.85268	0.0496666	0.353237		Cenpt
Rnf103	0.228359	5.72331	3.8513	0.0497075	0.353237		Rnf103
Shd	-0.378075	3.97526	3.85014	0.049742	0.353237		Shd
Cacna2d1	-0.275705	7.48869	3.84905	0.0497743	0.353237		Cacna2d1
Prkar1b	-0.377639	9.33403	3.84829	0.0497967	0.353237		Prkar1b
Mllt11	-0.274891	8.51243	3.84809	0.0498028	0.353237		Mllt11
Adamts9	-0.860245	2.07383	3.84795	0.0498067	0.353237		Adamts9
Chsy1	0.253708	4.20071	3.84716	0.0498303	0.353237		Chsy1
Ate1	-0.253709	6.16852	3.84577	0.0498715	0.353344		Ate1
Arid5a	-0.377887	2.9985	3.84469	0.0499038	0.353387		Arid5a
Stx17	-0.227883	4.77472	3.84041	0.0500313	0.354026
Cdk17	0.280401	8.10956	3.8399	0.0500466	0.354026
Ublcp1	-0.221376	5.26589	3.83783	0.0501083	0.354117
Fhl2	-0.541489	3.61007	3.83771	0.0501119	0.354117
Sgsh	-0.350693	3.45438	3.83287	0.0502567	0.354954
Tmem106c	-0.254829	4.4134	3.82781	0.0504088	0.355789
Amt	-0.293733	3.89829	3.82718	0.0504276	0.355789
Elovl6	-0.229011	6.33448	3.82423	0.0505164	0.356229
Tctn2	-0.308905	4.52021	3.82176	0.0505911	0.356432
Frmpd3	-0.740784	1.95463	3.82138	0.0506025	0.356432
Rsph4a	-0.941855	2.72736	3.82058	0.0506267	0.356432
Gdpd1	-0.223335	5.73907	3.81932	0.0506647	0.356432
Gm16702	-0.590714	2.08969	3.81876	0.0506816	0.356432
Tceal1	-0.298298	4.36839	3.81803	0.0507037	0.356432
Sccpdh	-0.312302	5.73816	3.81202	0.0508861	0.357326
Repin1	0.222447	5.44067	3.81148	0.0509024	0.357326
Slc4a10	-0.302389	7.68498	3.81122	0.0509104	0.357326
Gnl3l	-0.249799	8.2106	3.80949	0.0509631	0.357378
Cdk5r2	0.300385	8.65834	3.80923	0.0509708	0.357378
Prc1	-0.727033	0.580369	3.80681	0.0510444	0.357565
Clec11a	-0.716146	1.32068	3.80662	0.0510504	0.357565
Klhl2	0.338695	8.04008	3.80382	0.0511358	0.357572
Tmem192	0.248943	4.16541	3.80351	0.0511454	0.357572
Abi1	0.211637	7.03289	3.80344	0.0511473	0.357572
Fat3	0.254855	7.33426	3.80311	0.0511575	0.357572
Rasa4	-0.521385	2.18383	3.80207	0.0511892	0.357608
8030462N17Rik	0.272178	5.17719	3.79925	0.0512754	0.358025
Lxn	-0.219502	5.54519	3.7971	0.0513413	0.3583
Per2	0.305117	5.93664	3.79428	0.0514279	0.358719
Fam131b	0.212593	7.32125	3.79195	0.0514997	0.358886
Stam	-0.206886	6.0517	3.79177	0.051505	0.358886
Zfyve9	0.220439	5.65154	3.78841	0.0516086	0.359422
Ptgr2	0.243989	5.42167	3.78636	0.0516721	0.359499
Sncb	-0.304938	8.70555	3.78632	0.0516731	0.359499
Gm16701	0.515257	1.56507	3.78408	0.0517423	0.359502
Slc9a7	-0.247672	4.70909	3.78406	0.0517428	0.359502
Prodh	0.275755	4.63633	3.78372	0.0517534	0.359502
C130060K24Rik	0.655428	2.45864	3.78069	0.0518473	0.359969
Rnf141	-0.254426	4.0858	3.77786	0.051935	0.360322
AA415398	-0.528267	2.22738	3.77733	0.0519515	0.360322
Aff1	0.32934	4.6686	3.7754	0.0520114	0.360552
Bmp2	0.473159	3.03838	3.77388	0.0520587	0.360651
Me2	0.441412	5.29427	3.77322	0.0520792	0.360651
Rdh13	-0.252013	4.62554	3.77046	0.0521651	0.361061
Irgq	-0.190352	7.15628	3.76673	0.0522819	0.361513
Sardh	0.30594	3.6828	3.76586	0.0523091	0.361513
Ppp1r2	0.371121	8.41276	3.7658	0.0523109	0.361513
Fgf13	-0.302452	7.0223	3.76462	0.0523477	0.361582
Mettl2	-0.277881	3.81888	3.76357	0.0523805	0.361624
Eme2	-0.279392	4.11758	3.76242	0.0524165	0.361687
Gimap8	0.594957	1.4598	3.76093	0.0524635	0.361827
Rapgef2	0.217462	7.67796	3.75547	0.052635	0.362824
Sh2b2	-0.549795	2.32851	3.75419	0.0526753	0.362854
Alox12b	-0.890372	0.766204	3.75359	0.0526941	0.362854
Inhbb	-0.536281	2.55737	3.75201	0.0527441	0.362854
Usp13	-0.292643	4.63488	3.75192	0.0527469	0.362854
Arg2	0.653798	2.87064	3.7483	0.0528612	0.363455
Fam114a1	-0.416447	2.47507	3.74652	0.0529175	0.363533
Ift140	-0.236608	4.73554	3.74624	0.0529265	0.363533
Csf1	-0.31082	4.27824	3.74327	0.0530205	0.363993
Arhgef2	0.305601	7.38182	3.74091	0.0530956	0.364217
Tmem44	0.305509	4.85752	3.74054	0.0531072	0.364217
Tmem67	-0.328632	3.10122	3.73762	0.0532003	0.36463
H13	-0.207749	6.23775	3.73695	0.0532214	0.36463
Atp2b2	0.464743	9.99036	3.732	0.0533795	0.365357
Rimbp3	0.588555	1.98028	3.73193	0.0533817	0.365357
Tspan18	-0.745437	2.76085	3.72845	0.053493	0.365601
Zcchc8	0.243134	4.88094	3.72774	0.0535156	0.365601
Vps37d	-0.37032	3.93342	3.7276	0.0535201	0.365601
B230208H17Rik	0.217682	7.49451	3.72743	0.0535257	0.365601
Zfp319	0.224449	4.75925	3.72588	0.0535755	0.365705
Sema3b	-1.54033	1.09847	3.72492	0.0536062	0.365705
Hspa2	-0.318753	5.47836	3.72391	0.0536387	0.365705
Pgam2	-0.521964	1.69841	3.72269	0.0536778	0.365705
Cenpj	0.495795	2.51471	3.72209	0.0536971	0.365705
Gm7694	-0.6261	1.53921	3.72136	0.0537205	0.365705
Ethe1	-0.33562	3.10543	3.72024	0.0537566	0.365705
Thbs1	-0.890713	1.67896	3.71968	0.0537746	0.365705
Slc17a7	-0.998726	9.35634	3.71936	0.053785	0.365705
Selm	0.234753	6.37554	3.7115	0.0540386	0.367227
Mxra8	0.468932	3.80184	3.71075	0.0540632	0.367227
Chordc1	-0.219765	5.85833	3.7092	0.0541134	0.367383
Gatsl2	-0.22453	6.72613	3.70427	0.0542732	0.368283
Cmas	-0.215987	6.4951	3.70332	0.0543044	0.368289
2700094K13Rik	-0.462797	2.51223	3.70257	0.0543288	0.368289
Rcan2	0.288373	8.50453	3.70065	0.0543912	0.368527
Ndfip2	0.284222	7.00421	3.69739	0.0544975	0.369062
Inpp5a	0.261477	6.11038	3.69153	0.0546895	0.369909
Hrasls	0.268905	4.75121	3.69152	0.0546896	0.369909
Plcxd2	-0.345924	6.276	3.69106	0.0547049	0.369909
Mex3c	0.225089	5.72099	3.68994	0.0547417	0.369973
Sntg2	0.573147	1.46434	3.68831	0.0547951	0.370148
Scn5a	-0.5483	4.41005	3.68628	0.0548618	0.370299
Rab9b	-0.288584	5.321	3.68481	0.0549103	0.370299
[truncated: 11,491 more rows]

## Sheet: MvsWinS_DEG.txt
	logFC	logCPM	LR	PValue	FDR		Sig Genes
Fmr1	1.97898	5.38282	273.723	1.75162e-61	2.36293e-57		Fmr1
Cyp26b1	-1.55309	5.63065	23.0604	1.56988e-06	0.0105889		Cyp26b1
Nts	-0.72442	4.4457	18.4162	1.7754e-05	0.0606034		Nts
Thumpd1	0.447948	5.8016	18.3932	1.79699e-05	0.0606034		Thumpd1
Vdr	-1.35367	1.17427	14.3452	0.000152163	0.370272		Vdr
Hs3st4	0.518999	6.12437	14.1355	0.000170107	0.370272		Hs3st4
C030019I05Rik	-1.5719	3.31599	13.9065	0.000192135	0.370272		C030019I05Rik
Hmgcs2	0.783148	3.32933	13.0543	0.000302585	0.510234		Hmgcs2
Eri2	0.612795	2.94931	12.7314	0.000359576	0.513997		Eri2
Maob	0.464352	4.51111	12.5092	0.000404955	0.513997		Maob
Crym	1.14042	5.53163	12.1379	0.000494075	0.513997		Crym
Zim1	-0.983833	3.07139	11.9464	0.000547526	0.513997		Zim1
Th	-0.663403	3.38987	11.9444	0.000548123	0.513997		Th
Igsf21	0.582598	5.38801	11.8636	0.00057242	0.513997		Igsf21
Ucn3	-3.74412	-0.106492	11.7675	0.000602749	0.513997		Ucn3
Tmem159	0.831097	2.31997	11.7463	0.000609634	0.513997		Tmem159
Rgag4	-0.412564	5.67954	11.5645	0.000672228	0.533433		Rgag4
Gh	-5.49927	3.46349	11.2349	0.000802739	0.563386		Gh
Ephx1	0.434438	4.80243	11.1533	0.000838813	0.563386		Ephx1
Usp13	-0.502072	4.63488	11.1142	0.00085669	0.563386		Usp13
Trib2	-0.475485	6.11795	11.0707	0.000877028	0.563386		Trib2
Gpr3	-0.778792	2.86344	10.9426	0.000939807	0.571155		Gpr3
Frem3	-1.36197	1.85505	10.8767	0.0009738	0.571155		Frem3
Gpr101	-0.743294	5.12044	10.5139	0.0011848	0.665957		Gpr101
Cdr2	0.540883	4.28196	10.2722	0.00135049	0.728724		Cdr2
Islr	0.806396	2.41481	10.1582	0.00143663	0.745391		Islr
Itpripl2	0.638326	2.37513	10.0566	0.00151807	0.75847		Itpripl2
Cntn3	-0.434921	4.83308	9.92753	0.00162825	0.759492		Cntn3
E130003G02Rik	-0.893902	3.01711	9.92249	0.00163271	0.759492		E130003G02Rik
Rimbp2	-0.417381	6.95373	9.85847	0.00169052	0.760169		Rimbp2
Grb14	0.396581	4.64938	9.69783	0.00184486	0.802811		Grb14
Zdhhc22	-0.521096	4.26955	9.62317	0.00192137	0.80998		Zdhhc22
Gng4	-0.704339	6.08135	9.48558	0.00207093	0.846572		Gng4
Sorcs1	-0.418782	6.5611	9.25458	0.00234907	0.932027		Sorcs1
Eif2c2	-0.326451	6.71967	9.19473	0.00242713	0.935484		Eif2c2
Tmem100	-0.447187	3.71377	9.06772	0.00260161	0.974881		Tmem100
Fign	-0.590404	3.15465	8.91648	0.00282609	0.999884		Fign
Rab36	-0.376416	4.95584	8.80122	0.00301029	0.999884		Rab36
Osbpl1a	0.301974	7.24858	8.77375	0.00305596	0.999884		Osbpl1a
D630003M21Rik	0.662816	2.59653	8.53477	0.00348425	0.999884		D630003M21Rik
Sim1	-3.93612	-0.215787	8.47022	0.00361008	0.999884		Sim1
Ptprc	-1.30634	2.25786	8.44347	0.00366357	0.999884		Ptprc
Grm2	-0.964876	3.92392	8.39014	0.00377261	0.999884		Grm2
Sema4a	-0.564282	5.3408	8.32251	0.00391568	0.999884		Sema4a
Chodl	-0.884175	1.95641	8.28036	0.00400762	0.999884		Chodl
Nptx2	-0.7691	4.93904	8.1347	0.0043426	0.999884		Nptx2
Etv3	-0.380327	5.09871	8.02321	0.00461817	0.999884		Etv3
Dtna	-0.304603	7.29488	8.0109	0.00464966	0.999884		Dtna
Bcor	-0.409126	5.39929	7.99624	0.00468745	0.999884		Bcor
Raver2	0.532899	4.74746	7.99531	0.00468986	0.999884		Raver2
Ankfn1	-1.04	2.60544	7.88421	0.00498682	0.999884		Ankfn1
Nr4a2	0.929659	5.61286	7.82117	0.00516377	0.999884		Nr4a2
Cdyl2	-0.365388	4.2634	7.745	0.00538614	0.999884		Cdyl2
Rfxank	-0.420275	3.78487	7.72823	0.00543641	0.999884		Rfxank
Ddx26b	-0.421311	4.90386	7.69529	0.00553653	0.999884		Ddx26b
4932411E22Rik	-0.897901	2.92338	7.68921	0.0055552	0.999884		4932411E22Rik
Edn3	0.630397	2.6487	7.64452	0.0056945	0.999884		Edn3
Ccnf	-0.66514	2.41508	7.62594	0.00575347	0.999884		Ccnf
Vgf	-0.378976	8.18896	7.52173	0.00609592	0.999884		Vgf
Kcnq5	0.406397	7.22599	7.48098	0.0062354	0.999884		Kcnq5
Tnc	-0.857369	3.32016	7.46135	0.00630376	0.999884		Tnc
Cdkn1a	-0.764934	3.82092	7.42667	0.00642642	0.999884		Cdkn1a
Wfs1	-0.517835	8.66064	7.38434	0.00657942	0.999884		Wfs1
Rgs14	0.340237	6.36938	7.32994	0.00678154	0.999884		Rgs14
Ogfrl1	0.405169	7.50939	7.28022	0.00697182	0.999884		Ogfrl1
Ubtd1	-0.547933	3.20341	7.21279	0.00723861	0.999884		Ubtd1
Bmp6	0.633318	3.12916	7.19925	0.00729343	0.999884		Bmp6
Fkbp9	0.36726	5.42011	7.19915	0.00729382	0.999884		Fkbp9
Ccno	0.992762	1.13815	7.12286	0.00761072	0.999884		Ccno
H2-Q4	0.594923	2.63541	7.1173	0.00763434	0.999884		H2-Q4
Dock4	0.484726	7.49409	7.09236	0.00774134	0.999884		Dock4
Gldc	0.351508	4.42617	7.08503	0.00777307	0.999884		Gldc
Scn7a	-1.29779	1.29565	7.07201	0.00782972	0.999884		Scn7a
Pabpc4	-0.432923	4.78339	7.05723	0.00789461	0.999884		Pabpc4
Pygl	0.644524	1.88425	7.0205	0.00805816	0.999884		Pygl
Gpx8	0.885656	2.49316	7.01233	0.00809501	0.999884		Gpx8
Peg10	-0.643021	7.19026	7.00361	0.00813456	0.999884		Peg10
Cabp7	1.2516	3.66876	6.96188	0.00832646	0.999884		Cabp7
Lhpp	0.385551	3.87799	6.94822	0.00839024	0.999884		Lhpp
Rgs12	0.462665	5.62547	6.90996	0.00857169	0.999884		Rgs12
Prkca	0.531644	7.62535	6.73612	0.00944801	0.999884		Prkca
Wdhd1	-0.666895	1.76773	6.72655	0.00949884	0.999884		Wdhd1
Kdm6b	-0.466168	5.69324	6.72049	0.00953116	0.999884		Kdm6b
Il16	1.87571	2.23631	6.68135	0.0097427	0.999884		Il16
Fndc3a	-0.270559	6.49488	6.6713	0.00979774	0.999884		Fndc3a
Gkn3	0.87526	1.0252	6.65795	0.00987144	0.999884		Gkn3
Steap3	0.541976	2.73946	6.58981	0.0102564	0.999884		Steap3
Chrm3	0.374694	4.84011	6.58887	0.0102618	0.999884		Chrm3
Dusp26	-0.312004	6.18185	6.55351	0.0104677	0.999884		Dusp26
Olfml2b	1.39993	3.15605	6.54878	0.0104956	0.999884		Olfml2b
St18	0.664284	4.01701	6.50175	0.0107768	0.999884		St18
Arhgef3	0.303544	6.62645	6.49109	0.0108416	0.999884		Arhgef3
Tac2	-0.943736	3.90403	6.4904	0.0108459	0.999884		Tac2
Slc9a7	-0.321304	4.70909	6.45531	0.0110621	0.999884		Slc9a7
Frat2	0.547459	2.82703	6.36025	0.0116705	0.999884		Frat2
AW551984	-0.979486	4.706	6.33	0.0118712	0.999884		AW551984
Cd55	0.705353	2.38482	6.32907	0.0118774	0.999884		Cd55
Grk5	-0.361282	4.5591	6.29219	0.0121271	0.999884		Grk5
Pltp	0.36729	5.77425	6.28127	0.0122021	0.999884		Pltp
Camk2d	-0.590165	7.39185	6.23386	0.012533	0.999884		Camk2d
Gad2	-0.461984	9.4461	6.16995	0.0129938	0.999884		Gad2
Ppm1l	-0.31756	5.77415	6.16167	0.0130548	0.999884		Ppm1l
Celsr1	0.735676	2.51171	6.158	0.0130819	0.999884		Celsr1
Col4a4	1.71511	0.438071	6.1448	0.0131799	0.999884		Col4a4
Ccl28	0.63664	2.42497	6.13734	0.0132357	0.999884		Ccl28
Vamp4	-0.262579	5.91056	6.12716	0.013312	0.999884		Vamp4
Capn1	0.348061	4.55955	6.08307	0.0136483	0.999884		Capn1
Homer3	0.790802	3.38366	6.07054	0.0137455	0.999884		Homer3
Ehd4	-0.356319	4.12484	6.04639	0.0139347	0.999884		Ehd4
Gpr45	-0.403886	3.71842	6.03372	0.0140352	0.999884		Gpr45
Clic6	0.633864	5.17823	6.01474	0.0141869	0.999884		Clic6
Usp1	0.285225	4.90405	5.95055	0.0147127	0.999884		Usp1
Prkcd	-1.00846	4.54213	5.94454	0.0147629	0.999884		Prkcd
Cdh22	-0.433195	5.72538	5.86187	0.0154723	0.999884		Cdh22
Sbk1	-0.300946	6.89971	5.82909	0.0157633	0.999884		Sbk1
Sec14l3	0.88142	1.32944	5.8157	0.0158838	0.999884		Sec14l3
Upk1b	-0.860901	1.70969	5.73934	0.0165891	0.999884		Upk1b
Acadl	0.305173	4.88973	5.70754	0.0168922	0.999884		Acadl
Ccbp2	0.885079	1.83203	5.70532	0.0169135	0.999884		Ccbp2
Aldh2	0.264235	6.4601	5.67531	0.0172053	0.999884		Aldh2
Col3a1	-0.827822	1.75169	5.63106	0.017645	0.999884		Col3a1
Ccnd2	0.420933	6.1217	5.61555	0.0178018	0.999884		Ccnd2
Fam198b	0.537693	3.51969	5.61334	0.0178243	0.999884		Fam198b
Maml3	-0.363565	3.67528	5.61077	0.0178504	0.999884		Maml3
Klhdc7a	0.471984	4.23976	5.57682	0.0181998	0.999884		Klhdc7a
Vwa5b1	-1.12671	1.77648	5.56413	0.0183321	0.999884		Vwa5b1
Ccdc46	0.717932	1.20726	5.54423	0.0185417	0.999884		Ccdc46
Gbp4	0.943702	1.6578	5.5437	0.0185473	0.999884		Gbp4
Ust	0.319154	5.77874	5.54367	0.0185477	0.999884		Ust
A830010M20Rik	0.280197	7.29615	5.54296	0.0185552	0.999884		A830010M20Rik
Slc14a1	-0.339771	3.76668	5.53796	0.0186083	0.999884		Slc14a1
Nrarp	-0.295109	5.0555	5.52762	0.0187186	0.999884		Nrarp
Sema3a	-0.399795	4.80166	5.50914	0.0189174	0.999884		Sema3a
Rtl1	-0.893624	1.19952	5.50846	0.0189247	0.999884		Rtl1
Stk40	-0.382558	5.14949	5.50817	0.0189278	0.999884		Stk40
Efemp1	0.580058	1.96353	5.49666	0.0190528	0.999884		Efemp1
Adra1a	-0.453125	3.3998	5.48262	0.0192064	0.999884		Adra1a
Creb3l2	-0.359563	3.5143	5.47111	0.0193334	0.999884		Creb3l2
Tmem169	-0.352418	4.52607	5.43445	0.0197434	0.999884		Tmem169
Col12a1	-0.646435	2.64346	5.41232	0.0199951	0.999884		Col12a1
Pou3f1	0.545712	5.35429	5.40865	0.0200372	0.999884		Pou3f1
Tsc22d2	-0.274971	5.45614	5.38875	0.020267	0.999884		Tsc22d2
Lmnb2	-0.3118	4.64432	5.3725	0.0204566	0.999884		Lmnb2
Diras2	0.306381	8.28038	5.35301	0.0206865	0.999884		Diras2
Usp29	-0.344936	6.6898	5.33977	0.0208443	0.999884		Usp29
Gal	-1.64846	1.56233	5.26762	0.0217257	0.999884		Gal
Srxn1	-0.275032	6.76944	5.25103	0.0219338	0.999884		Srxn1
A030009H04Rik	-0.262319	7.13837	5.24311	0.0220338	0.999884		A030009H04Rik
Tnpo1	-0.225372	5.53504	5.20638	0.0225042	0.999884		Tnpo1
Odz1	-0.343027	6.04504	5.18972	0.0227209	0.999884		Odz1
Gbp5	0.751618	1.72749	5.18366	0.0228002	0.999884		Gbp5
Arap2	0.228456	6.54919	5.18205	0.0228213	0.999884		Arap2
Efcab6	-0.936677	1.88254	5.16873	0.022997	0.999884		Efcab6
Pgap1	-0.309275	6.10159	5.15261	0.0232115	0.999884		Pgap1
Stard5	0.753675	2.75485	5.11807	0.0236779	0.999884		Stard5
Hspb1	-0.442717	2.56557	5.11714	0.0236907	0.999884		Hspb1
C130074G19Rik	0.440345	4.64377	5.10202	0.023898	0.999884		C130074G19Rik
Csf1	0.359048	4.27824	5.07393	0.0242882	0.999884		Csf1
Cdh12	0.48932	3.20175	5.07179	0.0243183	0.999884		Cdh12
Rhoq	-0.276189	5.64396	5.06472	0.0244177	0.999884		Rhoq
Fam59a	0.34004	5.65503	5.06004	0.0244837	0.999884		Fam59a
Grb10	-0.334505	6.43316	5.04223	0.0247367	0.999884		Grb10
3110003A17Rik	0.469324	2.76657	5.03632	0.0248211	0.999884		3110003A17Rik
Baiap3	-0.861493	6.0862	5.02589	0.024971	0.999884		Baiap3
Lrrtm1	0.288463	6.13255	5.01658	0.0251057	0.999884		Lrrtm1
Gpr39	-0.981431	2.02233	5.0127	0.0251621	0.999884		Gpr39
Gpr56	-0.313036	6.42812	4.99184	0.0254672	0.999884		Gpr56
Ttc39b	-0.273277	6.29107	4.957	0.0259853	0.999884		Ttc39b
AI197445	1.00842	0.525436	4.95302	0.0260451	0.999884		AI197445
Ccdc113	0.734482	1.62877	4.93022	0.0263909	0.999884		Ccdc113
Rab27a	-0.441805	3.25731	4.92166	0.026522	0.999884		Rab27a
Oprm1	-0.515599	2.42984	4.91114	0.026684	0.999884		Oprm1
Ccbe1	1.14662	2.63873	4.89734	0.0268982	0.999884		Ccbe1
Rcn3	0.798883	1.69031	4.89458	0.0269411	0.999884		Rcn3
Doc2a	-0.673356	5.16658	4.87941	0.0271789	0.999884		Doc2a
Rhbdf1	-0.455115	3.1456	4.87393	0.0272654	0.999884		Rhbdf1
Lmln	-0.345792	3.84879	4.8572	0.027531	0.999884		Lmln
6330503K22Rik	0.281823	6.26758	4.8528	0.0276013	0.999884		6330503K22Rik
Sorcs3	-0.309491	5.88388	4.84312	0.0277567	0.999884		Sorcs3
Txnip	0.364122	3.855	4.83248	0.0279284	0.999884		Txnip
Col17a1	1.10391	0.293461	4.83225	0.0279322	0.999884		Col17a1
N4bp2	-0.437845	3.47879	4.81798	0.0281644	0.999884		N4bp2
Myoc	2.48709	0.961013	4.81319	0.0282428	0.999884		Myoc
Atoh8	0.742422	1.09492	4.80445	0.0283864	0.999884		Atoh8
Naaa	0.293839	4.25623	4.79401	0.0285588	0.999884		Naaa
Inppl1	0.266343	5.37681	4.78191	0.0287602	0.999884		Inppl1
Myof	0.965126	2.73136	4.75722	0.0291757	0.999884		Myof
Sgcd	-0.763916	1.06201	4.74587	0.0293687	0.999884		Sgcd
Entpd7	-0.365846	3.4781	4.74564	0.0293727	0.999884		Entpd7
Dusp14	-0.438041	5.1059	4.73922	0.0294824	0.999884		Dusp14
Nqo1	0.501983	2.30183	4.72939	0.0296515	0.999884		Nqo1
Plekhg4	-0.59985	1.71088	4.71803	0.0298479	0.999884		Plekhg4
Cbln4	-0.613264	4.02014	4.71321	0.0299317	0.999884		Cbln4
Msx1	1.30711	2.07649	4.71013	0.0299854	0.999884		Msx1
Ace	0.504192	5.45335	4.70891	0.0300067	0.999884		Ace
Hmox1	-0.495461	2.25901	4.70605	0.0300566	0.999884		Hmox1
Clybl	0.343777	4.02528	4.70503	0.0300745	0.999884		Clybl
Slc38a10	-0.222805	6.88066	4.69536	0.0302441	0.999884		Slc38a10
Slc25a42	-0.250727	5.1051	4.68622	0.0304055	0.999884		Slc25a42
Gm13375	0.26535	4.30262	4.67481	0.0306081	0.999884		Gm13375
Zkscan16	-0.253867	5.4251	4.66281	0.0308226	0.999884		Zkscan16
Prokr2	-0.547293	2.85841	4.65884	0.030894	0.999884		Prokr2
Thsd4	1.29416	3.99446	4.65448	0.0309727	0.999884		Thsd4
Mgst1	0.466653	2.99094	4.63208	0.0313794	0.999884		Mgst1
9530082P21Rik	-0.547434	2.10145	4.62984	0.0314206	0.999884		9530082P21Rik
Nudt11	-0.25554	5.0275	4.61807	0.0316369	0.999884		Nudt11
Samd4	-0.271618	5.74426	4.6102	0.0317823	0.999884		Samd4
Gabre	-0.83743	2.00321	4.60543	0.0318709	0.999884		Gabre
Necab1	-0.329911	8.07486	4.59063	0.0321472	0.999884		Necab1
Tspan9	0.291014	5.59489	4.57866	0.0323726	0.999884		Tspan9
Erdr1	0.341759	6.31526	4.56893	0.0325568	0.999884		Erdr1
Col4a2	-0.241695	5.73263	4.56092	0.0327094	0.999884		Col4a2
Shroom3	0.581841	1.88627	4.53828	0.0331448	0.999884		Shroom3
Zkscan3	-0.292726	3.93395	4.5302	0.0333017	0.999884		Zkscan3
Sorbs3	0.311746	4.73841	4.52782	0.0333482	0.999884		Sorbs3
Rps4y2	-0.456902	3.35517	4.52761	0.0333521	0.999884		Rps4y2
Spata13	-0.322946	5.83858	4.5249	0.0334051	0.999884		Spata13
Zfp939	-0.422172	2.74562	4.49662	0.033962	0.999884		Zfp939
Vwc2	-0.566081	2.96176	4.47028	0.0344892	0.999884		Vwc2
Dos	-0.298651	8.51124	4.46039	0.0346897	0.999884		Dos
Wdr96	1.26271	1.00503	4.45544	0.0347902	0.999884		Wdr96
Tnfrsf12a	-0.790739	1.33837	4.43195	0.0352722	0.999884		Tnfrsf12a
Zmiz1	-0.309592	7.50714	4.41819	0.0355577	0.999884		Zmiz1
Myh14	0.415069	5.81179	4.41817	0.0355582	0.999884		Myh14
Dok6	-0.291373	3.7489	4.41571	0.0356095	0.999884		Dok6
Sema4g	-0.366685	5.35086	4.40809	0.0357688	0.999884		Sema4g
Fhod3	-0.34764	4.98548	4.40762	0.0357787	0.999884		Fhod3
1700086L19Rik	-0.31294	4.62116	4.40728	0.0357859	0.999884		1700086L19Rik
Igfbp5	0.217351	7.08519	4.39257	0.0360959	0.999884		Igfbp5
Hap1	-0.587883	8.21925	4.38891	0.0361735	0.999884		Hap1
Sgsm1	-0.34039	7.01135	4.38503	0.0362559	0.999884		Sgsm1
Nkd2	1.0708	2.39338	4.38345	0.0362894	0.999884		Nkd2
Mid2	-0.250744	5.58716	4.38238	0.0363122	0.999884		Mid2
Cdhr1	0.562881	3.29979	4.3801	0.0363609	0.999884		Cdhr1
Grasp	-0.371302	6.1917	4.37974	0.0363686	0.999884		Grasp
Kcnk9	-0.434836	3.39987	4.37941	0.0363756	0.999884		Kcnk9
2900052N01Rik	-0.26727	6.23611	4.35583	0.0368825	0.999884		2900052N01Rik
Crocc	0.318544	4.86454	4.35027	0.0370031	0.999884		Crocc
Tle4	0.369378	6.49906	4.3427	0.0371679	0.999884		Tle4
Acadm	0.241543	5.0993	4.33964	0.0372348	0.999884		Acadm
Acy3	0.519752	2.25986	4.33679	0.0372971	0.999884		Acy3
Ubb	0.995764	6.66792	4.3315	0.0374132	0.999884		Ubb
Plcxd1	-0.359427	4.6764	4.32783	0.0374941	0.999884		Plcxd1
Itga4	0.682651	2.79884	4.32301	0.0376004	0.999884		Itga4
C330005M16Rik	-0.962186	0.376845	4.31675	0.037739	0.999884		C330005M16Rik
Fndc3b	-0.25836	5.11499	4.31033	0.0378817	0.999884		Fndc3b
Atp8a2	-0.269122	5.09833	4.30856	0.037921	0.999884		Atp8a2
Iigp1	0.949492	0.927562	4.30262	0.0380537	0.999884		Iigp1
Zim3	-0.916317	0.463124	4.30113	0.038087	0.999884		Zim3
Gsn	0.313681	6.74685	4.29599	0.0382025	0.999884		Gsn
Ift57	0.250426	5.6808	4.28184	0.0385217	0.999884		Ift57
Sv2c	-0.358011	7.03898	4.27892	0.0385878	0.999884		Sv2c
Pcsk9	-0.687873	2.063	4.27386	0.0387029	0.999884		Pcsk9
Ephx4	0.245808	5.00831	4.26013	0.0390169	0.999884		Ephx4
Rhbdl3	-0.290175	5.82492	4.25904	0.039042	0.999884		Rhbdl3
Arhgap36	-1.07455	3.59547	4.25106	0.0392258	0.999884		Arhgap36
Arhgdib	0.607847	3.96375	4.24081	0.0394632	0.999884		Arhgdib
Nnt	0.256215	5.29011	4.23385	0.0396256	0.999884		Nnt
Epn3	0.967948	1.47125	4.22947	0.0397279	0.999884		Epn3
Ddc	-0.494731	3.36704	4.21477	0.0400735	0.999884		Ddc
Frzb	0.709903	3.44809	4.20578	0.0402864	0.999884		Frzb
6030446N20Rik	-0.461537	2.20546	4.20019	0.0404193	0.999884		6030446N20Rik
Zbtb8os	0.293267	3.84021	4.19366	0.0405755	0.999884		Zbtb8os
Anxa6	0.211072	6.6174	4.18992	0.040665	0.999884		Anxa6
Col24a1	0.736403	1.32184	4.18215	0.0408519	0.999884		Col24a1
Iqub	0.79791	1.23186	4.17874	0.0409342	0.999884		Iqub
Fndc1	-0.357518	3.74992	4.16754	0.0412056	0.999884		Fndc1
Pdzrn4	-0.528613	3.17998	4.16536	0.0412588	0.999884		Pdzrn4
D19Ertd737e	0.25362	4.70289	4.16363	0.0413009	0.999884		D19Ertd737e
Myo3b	0.69534	3.41127	4.1586	0.0414237	0.999884		Myo3b
Trim62	-0.246257	5.49661	4.15626	0.0414808	0.999884		Trim62
Sec24a	-0.237748	4.53092	4.13577	0.0419859	0.999884		Sec24a
6330403K07Rik	-0.380255	7.45362	4.12982	0.0421338	0.999884		6330403K07Rik
Cpxm1	0.410634	2.54219	4.1161	0.0424769	0.999884		Cpxm1
Dusp3	0.203532	7.35223	4.11488	0.0425074	0.999884		Dusp3
Sall2	-0.223513	6.61842	4.09853	0.0429205	0.999884		Sall2
Klf12	-0.266707	5.24334	4.09443	0.0430248	0.999884		Klf12
Slc36a4	-0.22662	4.96016	4.08612	0.0432369	0.999884		Slc36a4
Ccnjl	0.47374	2.17227	4.08046	0.0433819	0.999884		Ccnjl
Pim2	-0.246794	5.66921	4.07691	0.043473	0.999884		Pim2
Gulp1	0.512844	2.93708	4.07684	0.0434749	0.999884		Gulp1
Tro	-0.244311	7.95351	4.07613	0.0434932	0.999884		Tro
Agtpbp1	0.230434	7.74828	4.07481	0.0435273	0.999884		Agtpbp1
Cacna1g	-0.434262	6.13529	4.07405	0.0435467	0.999884		Cacna1g
Rpp25	-0.331571	3.36916	4.07336	0.0435644	0.999884		Rpp25
Rnf217	-0.316959	3.62527	4.06952	0.0436638	0.999884		Rnf217
Rgs16	-0.480369	3.85591	4.06507	0.0437788	0.999884		Rgs16
Tgfbr1	-0.259196	4.89038	4.06073	0.0438915	0.999884		Tgfbr1
Car4	0.488866	4.01012	4.05385	0.0440708	0.999884		Car4
3110062M04Rik	-0.498863	2.0104	4.04789	0.0442267	0.999884		3110062M04Rik
Ptprr	-0.333494	4.71589	4.04768	0.044232	0.999884		Ptprr
Barhl2	-1.16806	0.514312	4.04632	0.0442678	0.999884		Barhl2
Sytl2	0.304185	4.88062	4.04464	0.044312	0.999884		Sytl2
Rarg	0.37456	3.69012	4.04041	0.0444231	0.999884		Rarg
Adamtsl1	-0.571437	3.41436	4.03845	0.0444747	0.999884		Adamtsl1
C1ql3	-1.0089	6.82791	4.02556	0.0448158	0.999884		C1ql3
Tmem192	0.255171	4.16541	4.01302	0.0451503	0.999884		Tmem192
Trp53bp2	0.222148	5.40601	4.00779	0.0452906	0.999884		Trp53bp2
Ncs1	-0.283529	8.41585	4.00628	0.045331	0.999884		Ncs1
9130024F11Rik	0.911182	1.98061	4.00134	0.045464	0.999884		9130024F11Rik
Sergef	-0.337049	3.65597	3.9958	0.0456137	0.999884		Sergef
Trib1	-0.394947	3.80782	3.99101	0.0457437	0.999884		Trib1
Scara3	0.338997	4.18685	3.98836	0.0458158	0.999884		Scara3
Dbp	0.431098	6.99621	3.98424	0.0459277	0.999884		Dbp
Fam126b	-0.20988	6.81223	3.98229	0.0459809	0.999884		Fam126b
Racgap1	-0.306076	4.09924	3.97898	0.0460715	0.999884		Racgap1
Heatr8	-0.335178	3.97992	3.97541	0.0461693	0.999884		Heatr8
Hbegf	-0.407876	3.99265	3.9717	0.0462711	0.999884		Hbegf
Myl4	-0.967352	2.18298	3.97158	0.0462743	0.999884		Myl4
Prdm15	-0.248854	4.178	3.96871	0.0463534	0.999884		Prdm15
Nln	0.231936	4.832	3.96808	0.0463706	0.999884		Nln
Rps6ka2	-0.312963	6.75396	3.95121	0.0468378	0.999884		Rps6ka2
Ccdc114	0.965007	1.00379	3.94759	0.0469386	0.999884		Ccdc114
Svop	-0.221592	7.39973	3.9466	0.0469663	0.999884		Svop
Klhdc8a	-0.35669	4.82687	3.9464	0.0469717	0.999884		Klhdc8a
Acvrl1	0.680449	4.76693	3.93397	0.0473202	0.999884		Acvrl1
Tpbg	-0.348303	5.70645	3.9324	0.0473643	0.999884		Tpbg
Zfp597	-0.253306	4.38922	3.92826	0.047481	0.999884		Zfp597
Rrad	-0.976629	0.521942	3.92786	0.0474924	0.999884		Rrad
Tmem130	-0.356563	8.34227	3.91411	0.0478823	0.999884		Tmem130
Cidea	0.948396	1.43775	3.91022	0.0479933	0.999884		Cidea
2310067B10Rik	-0.239437	6.65056	3.90409	0.0481688	0.999884		2310067B10Rik
Gbp9	0.574269	1.63157	3.9038	0.0481769	0.999884		Gbp9
Ahnak	0.277802	4.53037	3.89698	0.0483731	0.999884		Ahnak
Slc5a3	-0.297457	6.00917	3.89423	0.0484522	0.999884		Slc5a3
Lin37	-0.255949	4.2957	3.8891	0.0486005	0.999884		Lin37
Kcna3	-0.396535	3.37105	3.88115	0.048831	0.999884		Kcna3
Pnrc1	0.220217	5.47549	3.87886	0.0488977	0.999884		Pnrc1
Nckap1	0.251321	8.40921	3.86755	0.0492285	0.999884		Nckap1
Zfp398	-0.274842	3.64175	3.86228	0.0493833	0.999884		Zfp398
Sst	-0.271433	8.29025	3.85939	0.0494683	0.999884		Sst
Blcap	-0.270715	6.66133	3.85373	0.0496354	0.999884		Blcap
Prkcq	0.31052	3.92532	3.8474	0.0498233	0.999884		Prkcq
Klf10	-0.477477	4.65231	3.84451	0.049909	0.999884		Klf10
Barx2	-0.718313	0.76657	3.84398	0.0499247	0.999884		Barx2
Fgf16	0.789875	0.62023	3.84363	0.0499354	0.999884		Fgf16
Glce	-0.234768	5.84306	3.83373	0.0502311	0.999884
Ncan	-0.236672	7.66009	3.82308	0.0505513	0.999884
Aff2	-0.365127	4.38397	3.81307	0.0508542	0.999884
Gabrq	-0.944717	1.83744	3.80822	0.0510017	0.999884
Mgat5	-0.20727	5.55622	3.80317	0.0511556	0.999884
Alkbh8	-0.266677	3.86157	3.80308	0.0511584	0.999884
Zhx1	0.207603	6.69287	3.79587	0.0513793	0.999884
Ppp1r14a	0.379602	3.70537	3.79136	0.0515178	0.999884
Glra3	-0.610416	2.59077	3.78696	0.0516535	0.999884
Epha5	-0.321868	6.76638	3.78426	0.0517366	0.999884
Trim65	-0.581142	1.21346	3.78036	0.0518576	0.999884
Tshz2	-0.398422	5.3269	3.77398	0.0520556	0.999884
Wdr17	0.341029	6.01424	3.7718	0.0521234	0.999884
Nr3c2	0.392467	5.51038	3.7711	0.0521452	0.999884
Alg6	0.359548	2.71463	3.76829	0.0522331	0.999884
Cdh11	0.298999	5.95663	3.76721	0.0522666	0.999884
Bcam	0.292006	3.85631	3.76602	0.0523039	0.999884
Gm13889	-0.256914	5.50068	3.76405	0.0523657	0.999884
Prkab2	-0.276416	5.55248	3.7637	0.0523767	0.999884
Sccpdh	-0.309759	5.73816	3.7601	0.0524894	0.999884
Ucp2	0.293193	4.93967	3.75946	0.0525096	0.999884
2610002J02Rik	-0.257973	4.13366	3.752	0.0527444	0.999884
Fcrls	-0.463032	2.01018	3.74924	0.0528316	0.999884
Esr1	-0.939834	1.36649	3.729	0.0534753	0.999884
Olfm2	-0.342725	5.76628	3.71841	0.0538157	0.999884
Pcdh7	-0.211632	7.20498	3.71806	0.0538269	0.999884
Slc3a1	-1.17625	0.550763	3.71233	0.0540121	0.999884
Adcyap1	-1.09786	2.75444	3.70775	0.0541602	0.999884
4930534B04Rik	0.436433	3.19082	3.70436	0.0542705	0.999884
Zdhhc18	-0.250389	5.04649	3.70089	0.0543836	0.999884
Col6a1	0.236626	6.01131	3.69495	0.0545776	0.999884
Pdrg1	-0.311473	4.66083	3.69462	0.0545883	0.999884
Id4	0.348521	7.08701	3.67771	0.0551446	0.999884
Dpysl5	-0.250431	5.98267	3.66701	0.0554997	0.999884
Sfrp1	0.457041	3.87925	3.66428	0.0555907	0.999884
Chrdl1	0.533782	2.73529	3.66205	0.055665	0.999884
Ldb2	-0.263698	6.04159	3.65854	0.0557824	0.999884
Ankrd35	0.339274	3.53522	3.65515	0.0558961	0.999884
Wwc2	0.196603	5.72297	3.65005	0.0560674	0.999884
Rara	-0.578962	3.42364	3.64758	0.0561506	0.999884
Rdh5	0.913956	1.77296	3.63655	0.0565239	0.999884
Anxa11	0.470018	4.42047	3.63636	0.0565303	0.999884
Acvr2a	-0.272982	6.41949	3.6343	0.0566005	0.999884
Amotl1	-0.254854	5.66935	3.62071	0.0570646	0.999884
Golim4	0.240509	5.15836	3.62011	0.0570853	0.999884
Rcbtb1	0.23677	5.62853	3.61766	0.0571692	0.999884
Pnoc	-0.62072	3.36776	3.6158	0.0572332	0.999884
Slc2a3	-0.216039	7.31697	3.61412	0.057291	0.999884
Osmr	-0.636007	1.89245	3.61284	0.0573352	0.999884
Sipa1l3	0.289617	6.8737	3.60871	0.0574777	0.999884
Pcdha5	-0.525288	1.78378	3.6031	0.0576719	0.999884
Prelp	0.715443	3.83239	3.60197	0.057711	0.999884
Mtmr4	-0.184062	6.93789	3.59483	0.0579594	0.999884
Mdk	0.311263	3.91391	3.59069	0.0581042	0.999884
5730508B09Rik	0.474667	2.6916	3.58686	0.0582381	0.999884
Abca1	-0.238612	5.80598	3.58677	0.0582413	0.999884
Hopx	0.440222	3.65015	3.58015	0.058474	0.999884
Sh3d19	0.432605	4.39546	3.57671	0.0585952	0.999884
Glipr1	-1.27387	0.645979	3.57268	0.0587375	0.999884
Ets2	-0.263309	6.73299	3.56907	0.0588654	0.999884
Hmbox1	-0.232585	4.86465	3.56839	0.0588894	0.999884
Eln	0.413298	2.42183	3.56749	0.0589214	0.999884
Cd82	0.320489	4.87024	3.56289	0.0590848	0.999884
Lphn3	-0.182593	7.06729	3.56277	0.0590892	0.999884
Jag2	-0.223414	4.90705	3.55773	0.0592689	0.999884
Ntsr1	-0.381538	3.83348	3.5574	0.0592804	0.999884
Chga	-0.275282	7.9703	3.55337	0.0594246	0.999884
Ston2	-0.267675	5.17811	3.55064	0.0595225	0.999884
Pwwp2b	0.328577	4.71885	3.54937	0.0595682	0.999884
Fam40b	-0.469758	7.43794	3.54149	0.0598518	0.999884
Rasgef1a	0.269443	8.37836	3.52855	0.0603205	0.999884
Scn5a	-0.535922	4.41005	3.51999	0.060633	0.999884
Bcl2l11	0.484579	1.96448	3.51529	0.060805	0.999884
Nmb	0.74225	0.652097	3.51093	0.0609651	0.999884
Mboat7	-0.236524	7.04922	3.49722	0.061472	0.999884
Celf6	-0.342172	5.00628	3.49629	0.0615065	0.999884
Zfp13	0.240109	4.12118	3.4885	0.0617966	0.999884
Sox21	-0.30723	3.42415	3.48647	0.0618723	0.999884
Mettl10	0.263248	3.85438	3.48088	0.0620817	0.999884
Ppp1cc	0.296674	8.06279	3.47969	0.0621263	0.999884
Esyt3	-0.837591	1.59548	3.47665	0.0622406	0.999884
Slc9a5	-0.258851	5.77056	3.47401	0.0623401	0.999884
Fam70a	-0.43946	5.68187	3.47012	0.0624867	0.999884
Gbp7	0.388748	2.74136	3.46789	0.0625712	0.999884
Mical3	-0.207998	5.02129	3.4631	0.0627527	0.999884
Polr2h	0.306498	3.0723	3.46027	0.0628599	0.999884
Suclg2	0.275871	4.28251	3.46024	0.0628611	0.999884
Fam13a	0.277521	4.21816	3.45574	0.0630325	0.999884
Inhba	-0.542293	2.60478	3.44555	0.0634221	0.999884
Ppm1h	-0.345597	6.2707	3.44388	0.0634863	0.999884
Krt1	-0.516417	2.30296	3.43915	0.0636685	0.999884
D4Bwg0951e	0.617395	2.67409	3.43863	0.0636883	0.999884
Lats2	0.403859	4.75958	3.43007	0.0640196	0.999884
Ptpn12	-0.210202	5.26943	3.42339	0.0642788	0.999884
N4bp3	0.257483	3.70868	3.41454	0.0646245	0.999884
Dlk1	-0.581129	5.43088	3.40257	0.0650949	0.999884
Spon1	-0.294133	6.56308	3.38964	0.0656074	0.999884
Zfhx3	-0.274829	4.92448	3.38593	0.0657551	0.999884
Syn3	-0.221659	6.16506	3.38058	0.0659686	0.999884
Pir	0.417896	2.10443	3.37888	0.0660368	0.999884
Sc4mol	0.180171	6.3522	3.3787	0.0660443	0.999884
Dbpht2	-0.263444	5.97904	3.37483	0.0661996	0.999884
Prrg3	-0.239056	5.54481	3.37402	0.0662321	0.999884
Tmc6	0.54347	1.4691	3.36229	0.0667053	0.999884
Klc3	0.532731	1.72952	3.36198	0.066718	0.999884
C78339	-0.196449	5.6159	3.36136	0.0667431	0.999884
Itm2a	0.244697	5.55502	3.36045	0.0667796	0.999884
Chordc1	-0.207857	5.85833	3.35276	0.0670924	0.999884
Pdlim2	0.386126	3.48214	3.3525	0.0671029	0.999884
Mettl17	-0.270668	3.69754	3.34479	0.0674183	0.999884
Ddit4	0.269981	5.33506	3.34112	0.0675685	0.999884
Ndufa1	0.221138	5.88452	3.33394	0.0678642	0.999884
Ifi27l1	0.440839	3.16871	3.32576	0.0682026	0.999884
Ngb	-0.766494	2.96082	3.32289	0.0683217	0.999884
Tox2	-0.39297	4.91394	3.31826	0.0685142	0.999884
Plce1	-0.239914	4.95278	3.31516	0.0686438	0.999884
2210013O21Rik	-0.26567	4.2106	3.31345	0.068715	0.999884
Acads	0.407128	2.39597	3.31295	0.068736	0.999884
Tmem231	-0.227868	4.41827	3.31235	0.0687609	0.999884
Lsp1	0.537517	1.8191	3.29759	0.0693815	0.999884
Acsf2	0.239005	4.07712	3.2936	0.0695503	0.999884
Cltb	-0.219863	7.5173	3.28723	0.0698207	0.999884
Jph1	0.249529	4.71596	3.28596	0.0698749	0.999884
Pcdhb20	0.336781	3.92916	3.28516	0.0699088	0.999884
Satb2	0.724829	4.23672	3.28266	0.0700153	0.999884
Tlk1	0.222498	7.02925	3.27789	0.0702191	0.999884
Sertad1	-0.475039	2.93906	3.27748	0.0702366	0.999884
Grin3a	-0.327269	4.59574	3.26662	0.0707032	0.999884
Pcsk5	-0.371217	3.34777	3.26144	0.070927	0.999884
Slc24a2	0.374546	9.4733	3.25925	0.0710215	0.999884
Enpp2	0.782036	9.04546	3.24915	0.0714605	0.999884
Tspyl2	-0.202379	7.47791	3.24725	0.0715436	0.999884
Notch3	-0.252191	4.38165	3.22971	0.0723137	0.999884
Peg3	-0.298634	8.90412	3.22962	0.0723176	0.999884
Slc25a13	0.370641	2.62173	3.22824	0.0723784	0.999884
Cyp4x1	-0.403745	2.90405	3.22578	0.0724873	0.999884
Clspn	1.04906	3.35622	3.22568	0.0724919	0.999884
Ifi30	-0.486274	1.79916	3.22532	0.0725076	0.999884
1700011J10Rik	0.302186	3.23346	3.22141	0.072681	0.999884
Pla2g16	0.214112	4.90527	3.22002	0.0727425	0.999884
Rell1	0.36942	3.13538	3.21135	0.0731291	0.999884
Pcdhgc4	-0.394011	3.75092	3.21051	0.0731666	0.999884
Hivep1	0.208613	5.87888	3.20991	0.0731937	0.999884
Foxj1	0.881803	3.19774	3.205	0.0734134	0.999884
AU021092	0.47434	1.62677	3.2004	0.0736205	0.999884
Kdr	-0.224858	4.07627	3.20033	0.0736235	0.999884
B230217C12Rik	0.2541	4.12987	3.19914	0.0736769	0.999884
Gdf10	0.433656	3.57742	3.19564	0.0738351	0.999884
Chrna4	0.305557	4.96028	3.19489	0.0738689	0.999884
Stra6	1.0764	1.91178	3.19186	0.0740058	0.999884
Cinp	-0.2379	5.15964	3.18438	0.0743453	0.999884
Sertad3	0.515132	1.29678	3.18281	0.0744168	0.999884
Htr5a	-0.310816	4.28149	3.18236	0.0744373	0.999884
Hpcal1	-0.475742	6.35483	3.18176	0.0744646	0.999884
Lpl	0.40432	7.07351	3.17766	0.0746516	0.999884
A930024E05Rik	0.754404	0.689162	3.17684	0.0746892	0.999884
Nr2f2	-0.776739	5.49835	3.17676	0.0746928	0.999884
Ammecr1l	-0.193038	5.02385	3.17408	0.0748152	0.999884
Mettl8	0.259256	3.72473	3.1691	0.0750437	0.999884
Xrcc3	0.340241	3.34033	3.16831	0.0750803	0.999884
Gabrg1	-0.306563	5.58162	3.16595	0.0751885	0.999884
Osbpl3	0.253675	4.51193	3.1625	0.0753476	0.999884
H2-K1	0.299899	3.57117	3.15996	0.0754652	0.999884
Rybp	-0.18564	6.4647	3.15521	0.0756851	0.999884
Zbtb8a	0.525174	2.76183	3.15285	0.0757946	0.999884
Rgs17	-0.237489	7.19299	3.1528	0.075797	0.999884
Top3a	0.367705	2.28355	3.14913	0.0759677	0.999884
Fmo2	0.543557	1.72311	3.14637	0.0760961	0.999884
Fbxl4	0.237128	4.03563	3.14126	0.0763347	0.999884
Slc6a17	-0.361877	9.00505	3.13893	0.0764439	0.999884
Samd10	-0.238813	4.33698	3.1359	0.0765861	0.999884
Alox12b	0.801192	0.766204	3.13487	0.0766345	0.999884
Ccdc157	-0.27146	4.62747	3.13398	0.0766765	0.999884
Chi3l1	-0.288291	3.59122	3.12944	0.0768903	0.999884
Ido1	0.741439	3.69284	3.12777	0.0769688	0.999884
Casr	-1.22795	0.129952	3.11973	0.0773498	0.999884
Grik4	0.472861	4.65777	3.11118	0.0777565	0.999884
Ttc12	0.398958	2.30229	3.10855	0.0778822	0.999884
Smoc2	1.09246	2.18829	3.10057	0.0782651	0.999884
Prkar2a	-0.209484	6.31952	3.0974	0.0784174	0.999884
Fmn1	0.294376	4.02073	3.09624	0.0784735	0.999884
E130012A19Rik	0.33097	4.67023	3.09613	0.0784788	0.999884
Phgdh	0.229075	6.01731	3.09567	0.078501	0.999884
Magi2	0.182021	7.35918	3.09557	0.0785058	0.999884
Edil3	-0.203735	7.21974	3.09504	0.0785311	0.999884
Cd93	-0.373385	2.85746	3.09433	0.0785655	0.999884
Calb2	-0.76637	4.5997	3.09282	0.0786385	0.999884
Msra	0.248002	4.72227	3.09025	0.0787626	0.999884
Acacb	0.362028	2.64119	3.08751	0.0788952	0.999884
Sema3b	1.41253	1.09847	3.08548	0.0789937	0.999884
Axin2	0.207792	4.76795	3.08501	0.079017	0.999884
Tmub1	-0.205036	4.26856	3.08207	0.0791599	0.999884
Stox2	-0.179236	7.70653	3.08073	0.0792252	0.999884
B3galt2	0.326837	5.23211	3.08048	0.0792373	0.999884
Kcnmb4	0.220346	5.58793	3.07723	0.0793959	0.999884
Dmp1	0.410256	2.04507	3.07605	0.0794531	0.999884
Lama2	0.260974	3.76021	3.074	0.0795536	0.999884
Ccdc6	-0.200005	6.38973	3.07314	0.0795956	0.999884
Ctxn3	-0.767997	1.66641	3.06464	0.0800131	0.999884
Slc13a4	1.20953	2.50843	3.06351	0.0800687	0.999884
Ptprv	0.611966	4.97415	3.06176	0.0801546	0.999884
Stx1b	-0.202264	8.08377	3.06159	0.0801634	0.999884
Plin3	0.262402	4.24499	3.06024	0.0802297	0.999884
Lypd6b	0.333854	3.23578	3.05538	0.0804702	0.999884
Gm2694	0.699594	0.959665	3.05247	0.0806144	0.999884
Cchcr1	0.495733	1.30771	3.0478	0.0808468	0.999884
Mafa	0.643011	0.807506	3.04608	0.0809322	0.999884
Slc45a1	-0.213382	5.82518	3.04473	0.0809996	0.999884
Dhrs13	-0.303639	3.12748	3.03857	0.0813076	0.999884
Hebp1	0.248	4.81829	3.02876	0.0818006	0.999884
Eci2	0.223675	4.67995	3.02535	0.0819724	0.999884
Tubg2	-0.192686	5.53824	3.0225	0.082117	0.999884
A830093I24Rik	0.490225	1.39558	3.02218	0.0821329	0.999884
Map3k15	-0.550948	1.60536	3.01972	0.0822578	0.999884
1700040L02Rik	0.567354	1.02345	3.01913	0.0822878	0.999884
Slc16a11	-0.385654	2.97896	3.01703	0.0823941	0.999884
Trhde	0.416873	4.53014	3.01408	0.0825441	0.999884
Skil	-0.295417	6.81927	3.01392	0.0825526	0.999884
Mgat4c	0.313438	3.09095	3.01201	0.0826498	0.999884
Prdm16	0.263714	3.83629	3.01122	0.0826901	0.999884
Prkar1b	-0.333916	9.33403	3.01074	0.0827147	0.999884
Itga8	0.561213	1.78316	3.00979	0.082763	0.999884
Chst2	0.189789	7.37751	3.00673	0.0829196	0.999884
Ppp4r4	0.304102	5.92274	3.0052	0.082998	0.999884
Slc1a5	0.578523	1.35148	3.00487	0.0830145	0.999884
Peg3as	-0.922095	0.875021	3.00249	0.0831367	0.999884
Ankrd6	-0.188933	5.68861	3.00027	0.0832508	0.999884
Hist1h1c	0.385038	3.98241	2.99953	0.0832888	0.999884
Usp53	-0.251517	4.28557	2.99415	0.083566	0.999884
Tbc1d25	-0.257076	3.64632	2.99283	0.0836339	0.999884
Igf2	0.907861	6.21658	2.99194	0.0836799	0.999884
Gbp2	0.484757	1.9378	2.99074	0.0837419	0.999884
Thap6	0.517017	1.2082	2.98901	0.0838313	0.999884
2310046A06Rik	0.381601	2.80866	2.97494	0.0845632	0.999884
Asb4	-0.997594	0.664077	2.97352	0.0846377	0.999884
C230081A13Rik	0.309508	6.56273	2.97019	0.0848117	0.999884
Mettl3	-0.211362	4.43691	2.96705	0.0849769	0.999884
Dot1l	-0.211784	5.7692	2.96587	0.0850389	0.999884
Ppt2	-0.203487	4.83636	2.9649	0.0850897	0.999884
Acyp1	0.258404	3.74547	2.96168	0.0852593	0.999884
Rerg	0.255602	5.17936	2.96094	0.0852984	0.999884
Efhd2	-0.361733	7.04979	2.96007	0.085344	0.999884
Lgals1	0.542004	2.70629	2.95932	0.0853836	0.999884
Dok5	-0.348778	4.11776	2.95553	0.0855842	0.999884
Ankrd29	0.282633	4.24802	2.95104	0.0858223	0.999884
Fgfr3	-0.21298	6.71943	2.9497	0.0858934	0.999884
Atxn7l1	-0.197615	4.99311	2.94598	0.0860914	0.999884
Xkrx	0.642794	1.82679	2.93952	0.0864365	0.999884
Rif1	-0.21463	5.26391	2.93902	0.086463	0.999884
Zswim7	-0.420587	2.62367	2.93781	0.0865281	0.999884
Acbd4	0.202337	4.73003	2.93452	0.0867046	0.999884
Stc1	0.374218	3.57089	2.92926	0.0869873	0.999884
Slc12a7	0.403591	2.34022	2.92363	0.0872912	0.999884
Rims3	-0.28459	4.59659	2.92139	0.0874126	0.999884
Hcn3	-0.329577	4.50157	2.9174	0.087629	0.999884
Ddit4l	0.592703	3.71283	2.91704	0.0876485	0.999884
Rbpj	-0.21044	5.16089	2.91558	0.0877278	0.999884
B3gnt9-ps	0.470708	1.99553	2.91313	0.0878611	0.999884
Nxph3	0.581961	4.59698	2.90941	0.088064	0.999884
Phex	1.02693	0.76884	2.90916	0.088078	0.999884
Lrrc23	1.40819	1.08426	2.90891	0.0880913	0.999884
Gpr21	0.617498	1.07292	2.90475	0.0883188	0.999884
Rbm15	-0.25132	3.44251	2.90369	0.0883769	0.999884
Ampd3	-0.207785	5.15892	2.89466	0.0888733	0.999884
Lamb1	0.284853	5.04002	2.89242	0.0889972	0.999884
Pi4ka	-0.231142	8.51979	2.88683	0.0893066	0.999884
Lrig1	-0.226024	5.89565	2.88321	0.0895076	0.999884
Olfml1	0.278326	4.31674	2.88018	0.0896758	0.999884
Zfp385b	0.325134	6.06852	2.87916	0.0897328	0.999884
Cstf2	-0.164694	6.95136	2.8786	0.0897641	0.999884
6330409D20Rik	-0.632333	1.03776	2.87496	0.0899672	0.999884
Kcnh7	-0.242162	4.11765	2.87415	0.0900123	0.999884
Gpr52	0.5474	4.61752	2.87208	0.0901285	0.999884
Rassf3	0.37517	4.45498	2.87053	0.0902154	0.999884
Adamtsl5	0.632677	2.18267	2.86833	0.0903385	0.999884
Prr5	-0.374374	3.51417	2.86544	0.0905007	0.999884
Sox2	-0.204142	5.83038	2.86319	0.0906277	0.999884
Zdhhc7	-0.190811	5.0125	2.86263	0.0906589	0.999884
Aldh1b1	0.26081	4.02189	2.86049	0.0907801	0.999884
Xrcc4	0.28202	3.4407	2.86045	0.0907819	0.999884
Fam43b	-0.204758	5.07058	2.85678	0.0909894	0.999884
Gm973	0.381889	2.92354	2.85642	0.09101	0.999884
Arsg	0.280456	4.48179	2.85572	0.0910496	0.999884
Lrrfip2	0.186563	5.09157	2.8544	0.0911242	0.999884
Dnahc11	1.6772	0.223251	2.85169	0.0912782	0.999884
Zfp14	0.253731	3.58691	2.85138	0.0912957	0.999884
Xpo1	-0.203039	6.21441	2.85067	0.0913356	0.999884
Srl	0.412174	2.54017	2.84506	0.0916554	0.999884
2210009G21Rik	-0.277153	3.27283	2.83803	0.0920568	0.999884
Gm11110	0.672925	0.738552	2.83704	0.0921138	0.999884
Gm15612	-0.609027	1.20172	2.83229	0.0923867	0.999884
F5	1.39645	3.51923	2.83049	0.0924903	0.999884
1600021P15Rik	-0.202317	5.09219	2.83	0.0925185	0.999884
Tgfb1	-0.424472	2.55505	2.82952	0.0925462	0.999884
Dusp18	-0.241887	5.19988	2.82708	0.0926868	0.999884
Coro1c	-0.183012	6.77381	2.82569	0.0927667	0.999884
Luzp2	-0.188105	7.37264	2.82444	0.0928392	0.999884
Cxcr7	0.309051	3.43502	2.82291	0.092928	0.999884
Gm5918	0.32267	2.76702	2.82192	0.0929849	0.999884
Vipr1	-0.461468	4.38939	2.81983	0.0931061	0.999884
Thbs2	0.52573	1.53169	2.81974	0.0931112	0.999884
Timp2	-0.334974	9.03122	2.81656	0.0932963	0.999884
Galnt2	-0.184361	6.70393	2.81539	0.093364	0.999884
Tep1	0.405072	2.14248	2.81283	0.0935135	0.999884
Golm1	0.458688	5.0165	2.80729	0.093837	0.999884
Hmgb2	0.409114	2.11517	2.80494	0.0939744	0.999884
Mest	-0.191926	5.18933	2.80138	0.0941834	0.999884
Cited4	0.461403	2.51341	2.79665	0.0944618	0.999884
Pdlim4	-0.402122	2.62474	2.78927	0.0948976	0.999884
Scn9a	-0.498884	2.61793	2.78652	0.0950606	0.999884
P4htm	-0.184763	6.10105	2.78616	0.0950818	0.999884
Syt12	0.237801	4.99593	2.78141	0.0953644	0.999884
Ctnnal1	0.284921	3.56908	2.77995	0.0954509	0.999884
Sft2d2	0.186372	5.39947	2.77937	0.0954857	0.999884
Prr16	-0.300036	2.97789	2.77844	0.0955413	0.999884
Nudt10	-0.281	3.69205	2.77821	0.095555	0.999884
Hlf	0.344269	7.77869	2.77403	0.0958047	0.999884
Prr5l	0.324716	3.77792	2.77313	0.0958586	0.999884
Pcnxl2	-0.194403	6.97508	2.77173	0.0959424	0.999884
Syngr3	-0.178925	7.53293	2.77167	0.0959462	0.999884
Ccbl2	0.370225	2.71466	2.77056	0.0960128	0.999884
Brd9	0.236483	5.53881	2.77005	0.0960434	0.999884
Ighmbp2	-0.229404	3.74983	2.76672	0.0962434	0.999884
Pcdh18	-0.363397	3.19253	2.7637	0.0964252	0.999884
Dgcr2	-0.179423	7.12115	2.7631	0.0964614	0.999884
Slitrk3	0.201907	6.1924	2.76135	0.0965664	0.999884
Megf11	-0.347294	4.33525	2.75628	0.0968731	0.999884
Atp10d	0.350614	2.95096	2.75538	0.096928	0.999884
Phf10	-0.188892	5.11673	2.75339	0.0970485	0.999884
Dkk3	0.511784	6.67847	2.75276	0.0970866	0.999884
Nt5dc2	0.464757	2.2815	2.75258	0.0970975	0.999884
Rhbdd2	-0.188961	6.3664	2.75009	0.0972487	0.999884
Prosc	-0.188195	5.80616	2.74968	0.097274	0.999884
Kif21b	-0.221986	6.75837	2.7486	0.0973395	0.999884
3110043O21Rik	-0.186515	4.98081	2.74826	0.0973602	0.999884
Rbp1	0.658434	2.42973	2.74212	0.097735	0.999884
Gldn	-0.545779	1.43982	2.73986	0.0978734	0.999884
Npsr1	0.283928	3.46195	2.73681	0.0980603	0.999884
Znrf3	-0.249866	3.97268	2.73614	0.0981016	0.999884
Sms	0.238871	6.82947	2.7359	0.0981165	0.999884
Gad1	-0.311804	9.51619	2.73551	0.0981399	0.999884
Phf16	-0.339882	3.03765	2.73506	0.0981677	0.999884
Irs4	-0.924819	2.66857	2.72932	0.0985213	0.999884
Slc9a3r2	0.197309	5.44194	2.72829	0.0985848	0.999884
4933407C03Rik	-0.295875	8.66765	2.72219	0.0989621	0.999884
Ulk2	0.160117	6.94453	2.71724	0.0992698	0.999884
Midn	-0.205516	5.92523	2.71519	0.0993972	0.999884
Rab9b	-0.247437	5.321	2.70917	0.0997726	0.999884
Magel2	-0.601064	3.21803	2.70845	0.0998178	0.999884
Suv39h1	-0.234404	4.67216	2.70816	0.0998359	0.999884
Anxa4	0.488558	1.63244	2.70639	0.0999468	0.999884
E130303B06Rik	0.366098	2.30477	2.70434	0.100075	0.999884
Npepl1	0.281766	3.46634	2.70243	0.100195	0.999884
Lcorl	-0.194286	5.02245	2.69918	0.1004	0.999884
Cdkl4	-0.325813	4.45395	2.69836	0.100452	0.999884
Col8a2	1.85859	1.57516	2.69827	0.100457	0.999884
Fxyd1	0.385098	4.44054	2.69822	0.10046	0.999884
Anxa7	0.22524	6.28242	2.69797	0.100476	0.999884
Fam89b	-0.183104	5.00637	2.69729	0.100519	0.999884
Ahi1	-0.343305	8.28192	2.69497	0.100666	0.999884
4930578N16Rik	0.451726	1.7975	2.69488	0.100671	0.999884
Rgs11	0.270871	4.10077	2.69283	0.1008	0.999884
Ctif	-0.190463	6.84105	2.69113	0.100908	0.999884
Reep1	-0.160111	7.23408	2.69109	0.100911	0.999884
Aldh9a1	0.216238	4.83019	2.69014	0.100971	0.999884
1700048O20Rik	0.310176	3.39399	2.68972	0.100997	0.999884
Spr	0.227418	4.27204	2.68903	0.101041	0.999884
3110070M22Rik	-0.618685	0.472413	2.68788	0.101114	0.999884
Mat2b	0.178335	6.29146	2.68632	0.101214	0.999884
Lhx9	1.53437	1.49661	2.68257	0.101452	0.999884
Git2	-0.171393	5.4915	2.68215	0.101479	0.999884
Dpm3	-0.383187	2.79542	2.68112	0.101544	0.999884
2010015L04Rik	0.367891	2.2727	2.68015	0.101606	0.999884
Adm	-0.60045	0.623057	2.67654	0.101837	0.999884
Ppp1r3c	-0.19846	5.11703	2.67529	0.101917	0.999884
Nudc	0.163414	7.5407	2.67248	0.102097	0.999884
Rspo3	0.441152	2.83534	2.67155	0.102156	0.999884
Dnahc6	0.609897	4.02401	2.6646	0.102603	0.999884
Camta2	0.227229	7.96854	2.66439	0.102617	0.999884
Mpv17l	0.1896	6.31004	2.66229	0.102753	0.999884
Cldn1	0.416795	2.53094	2.66029	0.102882	0.999884
S1pr5	0.290342	4.60208	2.65934	0.102943	0.999884
Asph	0.211346	6.30844	2.65455	0.103254	0.999884
Etv4	-0.319341	2.4107	2.6513	0.103465	0.999884
Vat1	-0.284462	6.26615	2.64864	0.103639	0.999884
Snx16	-0.190169	5.16595	2.64724	0.10373	0.999884
Pknox1	-0.236513	4.02622	2.64611	0.103804	0.999884
Neurod6	0.934197	5.62591	2.64191	0.104078	0.999884
Megf6	-0.41837	2.13635	2.63739	0.104375	0.999884
Intu	0.272099	3.71282	2.63666	0.104423	0.999884
L3mbtl3	-0.224809	4.27759	2.63318	0.104652	0.999884
Heyl	-0.380619	2.55809	2.6327	0.104684	0.999884
Dner	-0.261314	7.39077	2.62934	0.104905	0.999884
Asxl3	-0.268984	3.75789	2.62106	0.105454	0.999884
Col4a1	-0.200068	5.31949	2.61404	0.105921	0.999884
Dgkd	-0.185708	6.46852	2.61211	0.10605	0.999884
Hpca	0.485366	10.4122	2.61186	0.106067	0.999884
Kcna5	0.29631	4.70272	2.61177	0.106073	0.999884
Dbnl	-0.173114	6.2894	2.60963	0.106216	0.999884
Sox11	-0.262514	5.14305	2.60903	0.106257	0.999884
Fgf10	0.989523	1.82055	2.60498	0.106529	0.999884
Trp53i11	-0.390559	6.482	2.5992	0.106918	0.999884
6530402F18Rik	0.414998	3.54213	2.5974	0.107039	0.999884
Shisa6	0.812208	5.59224	2.59714	0.107056	0.999884
Rcsd1	0.362963	2.69495	2.5971	0.10706	0.999884
Zcchc12	-0.306474	7.06913	2.59702	0.107065	0.999884
Tbc1d24	-0.218953	6.6435	2.59263	0.107362	0.999884
Clvs2	0.205244	4.78799	2.59141	0.107445	0.999884
Gamt	0.29808	4.13958	2.58907	0.107604	0.999884
Ccdc135	1.72287	2.11639	2.58822	0.107661	0.999884
Snx9	0.246547	3.42182	2.58714	0.107735	0.999884
Cdkl3	0.262527	3.6482	2.58695	0.107748	0.999884
Ccng1	0.182054	5.89733	2.58616	0.107802	0.999884
Rabl3	-0.267593	3.18542	2.58273	0.108035	0.999884
Tmem55b	-0.169445	5.68117	2.58099	0.108154	0.999884
Scg2	-0.278912	8.9319	2.58074	0.108171	0.999884
Cdc7	-0.295062	3.42612	2.58022	0.108207	0.999884
Cdc42bpg	0.367379	2.54369	2.57874	0.108308	0.999884
Krcc1	0.251401	3.89222	2.57691	0.108433	0.999884
Itgbl1	1.20364	1.38138	2.57626	0.108478	0.999884
Ccnd1	-0.26952	4.98639	2.57503	0.108562	0.999884
Cfp	-0.356086	2.36173	2.57269	0.108723	0.999884
Slc4a11	-0.506955	2.75457	2.57148	0.108806	0.999884
Pomt2	-0.189199	4.74547	2.57035	0.108883	0.999884
B930041F14Rik	-0.214781	4.68395	2.56931	0.108955	0.999884
Abi3bp	0.380702	3.83621	2.56882	0.108989	0.999884
Csdc2	-0.190499	6.43752	2.5675	0.10908	0.999884
Fam109a	-0.260656	3.21374	2.56696	0.109117	0.999884
Abhd14b	0.328839	2.52758	2.5658	0.109198	0.999884
Nol12	-0.193626	4.38039	2.56569	0.109205	0.999884
Cdca4	-0.331604	2.35597	2.56284	0.109402	0.999884
Haghl	0.187391	5.95926	2.5607	0.10955	0.999884
Psmg4	0.463603	1.70567	2.56057	0.109559	0.999884
Arsb	0.156498	7.0058	2.55702	0.109805	0.999884
Col8a1	0.649525	2.50769	2.5537	0.110036	0.999884
Tuba8	0.518411	2.55284	2.55037	0.110268	0.999884
AI504432	-0.248106	5.36389	2.54675	0.110522	0.999884
Lonp2	0.169772	6.02939	2.5421	0.110847	0.999884
Gm129	0.336958	3.71698	2.54141	0.110895	0.999884
Gmpr	0.174229	5.51723	2.54138	0.110898	0.999884
Adh5	0.185092	5.19001	2.54108	0.110919	0.999884
Usp49	-0.242069	3.87167	2.53793	0.111141	0.999884
6430548M08Rik	-0.281361	8.3053	2.53465	0.111372	0.999884
Nfia	0.199558	5.19058	2.52956	0.111731	0.999884
Nhp2	0.204291	4.95143	2.52817	0.11183	0.999884
Chrna5	0.679419	1.05811	2.52569	0.112006	0.999884
Rbm45	0.195438	4.61166	2.52287	0.112206	0.999884
Oplah	0.230598	4.4036	2.52266	0.112221	0.999884
Serinc2	1.28749	0.321313	2.52178	0.112284	0.999884
Pmepa1	-0.34483	7.36238	2.51855	0.112514	0.999884
Dtx4	-0.277029	4.84476	2.51846	0.11252	0.999884
Xpr1	-0.165379	7.77149	2.51835	0.112528	0.999884
Mrps9	0.190067	4.84134	2.51834	0.112529	0.999884
Tnxb	0.621297	1.79498	2.51668	0.112647	0.999884
Btbd1	0.152614	7.29376	2.51584	0.112708	0.999884
Syt5	-0.228217	7.45702	2.51539	0.11274	0.999884
Col6a4	0.695429	0.830782	2.51334	0.112886	0.999884
Ogn	0.692451	1.25944	2.51188	0.112991	0.999884
Ngfrap1	-0.175275	7.67691	2.50981	0.11314	0.999884
2900008C10Rik	-0.386679	1.96517	2.50843	0.113239	0.999884
Ptgfrn	-0.199283	5.78057	2.50735	0.113317	0.999884
Kcna6	-0.214438	6.79094	2.50424	0.113541	0.999884
Ablim3	-0.252095	5.06716	2.50129	0.113753	0.999884
Chia	0.49758	1.34965	2.50124	0.113757	0.999884
Arhgap32	0.262503	8.72597	2.49932	0.113896	0.999884
Zfp804a	0.214962	5.86182	2.49923	0.113902	0.999884
Fbxo32	0.420788	5.42081	2.49848	0.113956	0.999884
Snapc4	-0.180312	4.89227	2.49714	0.114053	0.999884
Scnm1	0.213597	3.94149	2.49578	0.114152	0.999884
Scrib	-0.171731	5.66003	2.49532	0.114185	0.999884
BC031353	0.229132	5.90259	2.49508	0.114203	0.999884
Clec3b	0.664033	1.04454	2.49266	0.114378	0.999884
Clock	-0.16111	6.5037	2.48803	0.114716	0.999884
Fmnl1	0.174085	6.32338	2.48489	0.114944	0.999884
Idh2	0.237645	4.91751	2.4814	0.1152	0.999884
Clec12a	0.81261	1.2623	2.48044	0.11527	0.999884
Myo7a	1.10685	1.7546	2.47644	0.115564	0.999884
Gstm1	0.174633	7.21439	2.47628	0.115575	0.999884
Spry4	-0.280791	3.53836	2.47567	0.11562	0.999884
Mpp6	0.240936	5.33172	2.47387	0.115753	0.999884
Lgi3	0.253199	6.83648	2.47373	0.115763	0.999884
Fah	0.230085	4.0702	2.4709	0.115972	0.999884
Anxa5	0.203386	5.66927	2.47016	0.116026	0.999884
Mtap6	-0.171264	7.21483	2.46727	0.11624	0.999884
Poll	0.265764	3.08183	2.46336	0.116529	0.999884
6430527G18Rik	-0.16297	6.68519	2.4609	0.116712	0.999884
Ggta1	0.51149	1.26116	2.45941	0.116822	0.999884
Psmb8	0.527845	0.955099	2.45447	0.11719	0.999884
Mrps33	0.16333	5.43577	2.45093	0.117455	0.999884
Fggy	0.271521	2.8792	2.4499	0.117532	0.999884
Sema4b	-0.246333	3.91478	2.44929	0.117578	0.999884
Adck3	0.194835	5.19787	2.44907	0.117595	0.999884
Decr1	0.233585	3.92799	2.44807	0.117669	0.999884
Slc20a1	-0.172116	6.69537	2.44639	0.117796	0.999884
LOC329427	-0.592945	2.25174	2.44494	0.117904	0.999884
Clvs1	0.218141	6.75789	2.44475	0.117919	0.999884
Matn2	0.834435	3.91784	2.44312	0.118041	0.999884
Trpc7	-0.323792	3.07134	2.44224	0.118107	0.999884
Shmt1	0.492329	1.48737	2.43562	0.118607	0.999884
Dynlt3	0.156323	7.26697	2.43525	0.118635	0.999884
Dbx2	-0.217232	3.70269	2.43436	0.118702	0.999884
Epha7	0.211774	6.42221	2.43341	0.118774	0.999884
Cdkn2aip	0.217301	4.13489	2.43255	0.11884	0.999884
Tmem150b	-0.428983	2.33324	2.43018	0.119019	0.999884
Grip2	-0.236124	4.75707	2.42961	0.119063	0.999884
Nt5dc1	0.518887	0.950577	2.427	0.119261	0.999884
2610044O15Rik	0.249379	3.44802	2.42194	0.119647	0.999884
Lrrc28	-0.180598	4.63719	2.41785	0.11996	0.999884
Samd1	-0.216044	5.22848	2.41757	0.119981	0.999884
Gm12657	0.248889	3.46327	2.41543	0.120145	0.999884
Galnt10	-0.208521	4.32585	2.41282	0.120346	0.999884
Antxr1	0.243525	4.04791	2.41241	0.120377	0.999884
Tll1	-0.386975	2.36679	2.41008	0.120556	0.999884
Tob2	0.188647	5.18667	2.4098	0.120578	0.999884
Mtmr14	0.2119	3.78681	2.40938	0.12061	0.999884
1110067D22Rik	-0.157303	6.36811	2.40934	0.120613	0.999884
Tifab	-0.428356	1.475	2.40857	0.120673	0.999884
Dclre1c	-0.22837	3.41299	2.40726	0.120774	0.999884
Relb	-0.403475	2.24835	2.40722	0.120777	0.999884
Ddx27	-0.165491	5.01145	2.40029	0.121313	0.999884
Vwa1	-0.187708	4.55325	2.39892	0.121419	0.999884
Scube3	0.466979	3.72722	2.39745	0.121533	0.999884
Zfp449	-0.28485	2.77026	2.39323	0.121861	0.999884
Kit	0.358867	5.68368	2.39211	0.121949	0.999884
Car11	0.310852	7.917	2.38885	0.122204	0.999884
Myc	-0.301424	2.78436	2.38831	0.122246	0.999884
Zc3hav1l	-0.268685	3.0518	2.38617	0.122413	0.999884
Igfbp2	0.860469	4.97955	2.38514	0.122494	0.999884
B630019K06Rik	-0.256192	5.66085	2.37848	0.123018	0.999884
Hspa5	-0.207377	8.14879	2.37828	0.123033	0.999884
Pdlim7	-0.181056	5.15077	2.37516	0.123279	0.999884
Arl10	-0.327313	3.64635	2.37291	0.123457	0.999884
Zfp668	-0.217741	3.89768	2.37242	0.123496	0.999884
Ctsz	0.239551	5.05009	2.37047	0.12365	0.999884
Gfra2	-0.345164	4.79704	2.36883	0.12378	0.999884
Mcee	0.222256	3.97063	2.36715	0.123913	0.999884
Dgkg	0.551276	6.57265	2.36677	0.123943	0.999884
Dsg2	0.751761	1.03753	2.36206	0.124318	0.999884
Gm10845	0.200599	4.51	2.36045	0.124446	0.999884
Gpd1	0.227855	6.80338	2.35986	0.124493	0.999884
Fat1	-0.190669	6.6093	2.3581	0.124634	0.999884
E230025N22Rik	0.978002	0.244866	2.35466	0.124909	0.999884
Foxo1	0.362036	6.35787	2.35456	0.124917	0.999884
Mdm4	-0.174855	5.06918	2.35074	0.125223	0.999884
1700003M02Rik	0.720025	1.12799	2.34686	0.125535	0.999884
Fam163b	0.233711	7.17086	2.34584	0.125618	0.999884
Numbl	-0.217495	6.67103	2.34032	0.126063	0.999884
Cc2d1a	-0.174863	6.0045	2.33873	0.126193	0.999884
Rpl10	-0.159552	7.41305	2.33768	0.126278	0.999884
B3galt5	0.252839	6.17989	2.33537	0.126465	0.999884
1600002H07Rik	-0.335968	2.53044	2.33501	0.126494	0.999884
Nsun7	0.417646	1.77537	2.33197	0.126742	0.999884
Popdc3	0.703462	0.957505	2.33057	0.126855	0.999884
Nefm	0.296756	8.83154	2.33038	0.126871	0.999884
Lum	0.806026	0.666907	2.32899	0.126984	0.999884
Rac3	-0.268666	3.75822	2.32724	0.127127	0.999884
Rpf1	0.222313	3.90738	2.3265	0.127187	0.999884
Slc16a10	0.542858	0.734127	2.32501	0.127309	0.999884
Hyou1	-0.155327	6.99179	2.32499	0.127311	0.999884
Psmd10	0.250476	3.60607	2.32277	0.127492	0.999884
Zfp943	0.21878	4.24234	2.32261	0.127506	0.999884
9430015G10Rik	-0.211748	3.95428	2.32185	0.127568	0.999884
Dnajb11	-0.164539	5.80051	2.32062	0.127669	0.999884
Txndc5	-0.154526	6.29245	2.31717	0.127952	0.999884
Cdc42ep3	0.39028	4.68856	2.3171	0.127958	0.999884
Hspa2	0.25107	5.47836	2.31699	0.127968	0.999884
Zfp800	-0.208225	3.85265	2.31416	0.128201	0.999884
Pole4	0.181324	4.4701	2.31364	0.128243	0.999884
Ankrd28	0.164753	5.75078	2.31088	0.128471	0.999884
Nfkbiz	0.446234	1.66936	2.31059	0.128496	0.999884
Crb2	0.357792	2.52139	2.30439	0.129009	0.999884
Gm10754	0.659426	3.18037	2.29759	0.129575	0.999884
Gyg	0.218138	4.76449	2.29746	0.129586	0.999884
Commd9	0.19176	4.35794	2.29716	0.12961	0.999884
Nck2	0.226335	4.76008	2.29648	0.129668	0.999884
Mamld1	-0.236002	5.0192	2.29378	0.129893	0.999884
Gpr165	-0.40321	4.16206	2.29374	0.129896	0.999884
1700009P17Rik	1.2984	0.705859	2.29288	0.129969	0.999884
Kcnmb2	0.483287	1.5335	2.29276	0.129978	0.999884
Lmo7	0.292807	7.67576	2.2927	0.129984	0.999884
Yy2	-0.544238	0.657495	2.29179	0.13006	0.999884
A730056A06Rik	0.364609	1.79769	2.29178	0.130061	0.999884
Myl1	0.875805	0.565723	2.29011	0.130201	0.999884
Tnrc6c	0.164307	6.83976	2.28869	0.130319	0.999884
Mro	0.236418	4.32071	2.28849	0.130337	0.999884
B3gat1	0.178191	7.43381	2.28751	0.130419	0.999884
Snhg1	-0.333157	2.19805	2.28734	0.130433	0.999884
Lypd1	-0.459297	7.34101	2.28704	0.130459	0.999884
Tmem205	0.231098	3.37717	2.28691	0.130469	0.999884
Lass5	-0.194195	4.8258	2.28339	0.130765	0.999884
Zdhhc2	-0.164842	5.70511	2.28325	0.130778	0.999884
Gimap8	0.460246	1.4598	2.28233	0.130855	0.999884
Gipc1	-0.165238	5.88091	2.28156	0.13092	0.999884
Elovl7	0.274598	4.41304	2.2812	0.13095	0.999884
Pvr	-0.302659	2.70781	2.2781	0.131213	0.999884
Dcaf6	0.169567	6.78375	2.27804	0.131218	0.999884
Zc3h3	-0.191044	4.45565	2.2767	0.131331	0.999884
Ccl9	-0.491779	1.32155	2.27669	0.131332	0.999884
Sel1l3	0.327529	5.11768	2.27406	0.131555	0.999884
Vamp8	0.418992	2.38643	2.27106	0.13181	0.999884
Slc4a2	0.26265	5.32766	2.26416	0.132398	0.999884
Adpgk	-0.236269	3.70929	2.26345	0.132459	0.999884
Acot13	0.163269	5.34761	2.26328	0.132473	0.999884
Gpr139	0.717697	2.53982	2.26292	0.132504	0.999884
Pck2	0.324444	3.61041	2.26038	0.132722	0.999884
Exph5	0.246549	3.89134	2.25996	0.132757	0.999884
Tap2	0.312432	2.45122	2.25984	0.132767	0.999884
Wdyhv1	0.236681	3.52817	2.25902	0.132838	0.999884
Gpr137c	-0.185519	4.83484	2.25881	0.132856	0.999884
Mast3	0.190578	8.19677	2.25765	0.132955	0.999884
Pcmtd1	0.186591	7.37751	2.25651	0.133053	0.999884
Ttyh3	-0.174483	8.23134	2.25533	0.133155	0.999884
Map3k4	-0.163404	5.91889	2.25519	0.133167	0.999884
Phf7	0.356856	1.92872	2.24842	0.133751	0.999884
Rpap2	-0.183755	4.19604	2.24692	0.133881	0.999884
Tyro3	-0.197473	7.65656	2.24517	0.134032	0.999884
Six5	0.589873	0.679506	2.24512	0.134036	0.999884
Fam116b	-0.163058	5.45349	2.24506	0.134042	0.999884
Cachd1	0.306104	4.7136	2.24452	0.134088	0.999884
Adamtsl2	-0.354792	2.17844	2.24421	0.134115	0.999884
Ints9	0.181917	4.24475	2.2435	0.134177	0.999884
Pcdh15	-0.231629	4.29284	2.24202	0.134306	0.999884
Hist2h2be	0.376207	1.87224	2.24125	0.134372	0.999884
Trim30a	0.54971	0.581439	2.23967	0.13451	0.999884
Atrip	-0.211446	3.91642	2.23748	0.134701	0.999884
Slc1a4	-0.207822	6.02	2.23717	0.134728	0.999884
Dpf3	0.604393	0.866524	2.23528	0.134892	0.999884
Ankrd37	0.39378	2.61203	2.23397	0.135007	0.999884
Kcnh5	-0.286886	3.95928	2.23205	0.135175	0.999884
Ccrn4l	-0.163895	6.06752	2.2286	0.135476	0.999884
Thbs4	1.60261	1.8522	2.22768	0.135557	0.999884
Fam117b	-0.155371	6.47752	2.22627	0.135681	0.999884
Trpv4	1.00257	1.4394	2.22376	0.135902	0.999884
Tnrc6a	-0.158115	6.60571	2.22348	0.135926	0.999884
Gm5567	-0.196538	6.06446	2.22332	0.135941	0.999884
Kcnb2	-0.281785	3.21156	2.22321	0.13595	0.999884
Kctd5	-0.182924	4.35049	2.22307	0.135963	0.999884
Prkch	0.420562	4.77099	2.21896	0.136325	0.999884
Hcn4	-0.312489	3.31744	2.21735	0.136467	0.999884
Snx25	0.202876	6.04031	2.21693	0.136505	0.999884
2010305A19Rik	-0.216445	3.88341	2.21656	0.136537	0.999884
Ttc28	-0.24206	4.39006	2.2148	0.136693	0.999884
Lrrfip1	-0.243246	5.56488	2.21457	0.136713	0.999884
Crls1	0.220729	4.80627	2.21194	0.136946	0.999884
Mina	0.236846	3.5305	2.21143	0.136992	0.999884
Gm17821	0.183019	4.64907	2.20966	0.137149	0.999884
B2m	0.167661	5.92543	2.20888	0.137219	0.999884
Ogfod1	-0.181634	7.11953	2.20875	0.13723	0.999884
Zdhhc5	-0.163621	6.11021	2.20316	0.137728	0.999884
Gnb4	0.197673	5.08465	2.20121	0.137903	0.999884
Zbtb7c	-0.61189	2.35092	2.20101	0.137921	0.999884
Rnf182	0.426211	3.28175	2.19758	0.138227	0.999884
Churc1	0.21162	3.88595	2.19645	0.138329	0.999884
Amy1	-0.2677	3.18051	2.1952	0.138441	0.999884
Ptar1	-0.301356	2.52846	2.19503	0.138457	0.999884
Smarca2	0.174201	8.25302	2.19215	0.138716	0.999884
Klhl1	-0.369739	3.13241	2.19164	0.138762	0.999884
Scyl2	-0.160017	5.3495	2.19154	0.138771	0.999884
Htr2a	0.198138	4.78469	2.18877	0.13902	0.999884
Acss1	0.211249	4.69716	2.18828	0.139065	0.999884
Prodh	0.209042	4.63633	2.18767	0.13912	0.999884
3830406C13Rik	0.179325	4.65072	2.18401	0.13945	0.999884
Chml	-0.211397	4.05241	2.18341	0.139505	0.999884
Blvra	-0.237136	3.46321	2.18334	0.139511	0.999884
Gm608	0.153494	6.33105	2.18209	0.139625	0.999884
Farp1	-0.199327	5.82376	2.18088	0.139734	0.999884
Abcg2	0.219662	3.76413	2.18016	0.1398	0.999884
Igsf3	-0.230219	4.3776	2.17518	0.140253	0.999884
Ehd3	-0.211798	6.45711	2.17417	0.140345	0.999884
Pcf11	-0.158307	5.40407	2.17336	0.140419	0.999884
Myh7b	0.270255	3.11106	2.17283	0.140468	0.999884
Ppp1r13l	-0.347921	2.10425	2.17257	0.140491	0.999884
Nell2	0.302855	8.74859	2.1723	0.140516	0.999884
Rasa3	-0.192762	6.35504	2.17162	0.140578	0.999884
Ina	-0.143801	7.27003	2.17119	0.140617	0.999884
Tns1	0.174801	5.99052	2.17013	0.140714	0.999884
Zfand2a	-0.155783	5.93371	2.16963	0.14076	0.999884
Gpr6	0.542445	5.47734	2.16936	0.140784	0.999884
Solh	-0.158405	5.18598	2.16713	0.140989	0.999884
AI846148	-0.20875	4.59337	2.16707	0.140995	0.999884
Fgf1	-0.238735	4.05516	2.16701	0.141	0.999884
Ticam1	0.302521	2.56886	2.16687	0.141013	0.999884
Tmed8	-0.175924	5.74025	2.16673	0.141026	0.999884
C330024D21Rik	0.522853	1.60865	2.16597	0.141095	0.999884
Fam134a	-0.14794	7.55267	2.16573	0.141117	0.999884
Sfmbt1	-0.161628	5.3178	2.16504	0.141181	0.999884
Fyb	-0.439225	1.60203	2.16251	0.141413	0.999884
Pla2g5	0.528933	1.33415	2.16083	0.141568	0.999884
Scarf2	0.409467	1.50272	2.16015	0.141631	0.999884
Lrp4	0.169297	4.76166	2.15969	0.141673	0.999884
Klhl34	-0.532909	0.844167	2.15931	0.141709	0.999884
4933412E12Rik	0.402083	1.75637	2.1585	0.141783	0.999884
Dpy19l4	-0.202939	3.9458	2.15797	0.141832	0.999884
Resp18	-0.348886	6.11085	2.15638	0.141979	0.999884
Ppp1r3g	0.272431	2.97688	2.15379	0.142218	0.999884
G0s2	0.449658	1.30326	2.15307	0.142285	0.999884
Adamts15	-0.450268	2.01008	2.15242	0.142345	0.999884
Rmst	-0.524321	1.50581	2.15082	0.142494	0.999884
Ache	-0.226123	6.96733	2.15016	0.142555	0.999884
Hook3	-0.155295	6.54101	2.15013	0.142558	0.999884
Stxbp6	-0.219213	6.14497	2.14584	0.142956	0.999884
Gap43	-0.230006	8.20573	2.14429	0.143101	0.999884
Manf	-0.157529	5.55061	2.14388	0.143139	0.999884
Gpr125	0.263465	4.15966	2.14315	0.143207	0.999884
Hspa13	-0.153106	5.83254	2.14249	0.143269	0.999884
Cxcl12	0.250612	6.2385	2.13938	0.14356	0.999884
Crtap	0.350086	2.12712	2.13936	0.143562	0.999884
Ctla2a	-0.441449	1.93283	2.13797	0.143692	0.999884
Bicd1	-0.176733	4.99534	2.13781	0.143706	0.999884
Glb1	0.22242	4.40928	2.1362	0.143857	0.999884
Sphk2	-0.162929	5.05019	2.1351	0.143961	0.999884
Tmem53	0.563284	0.862392	2.13082	0.144363	0.999884
Myh6	-0.507821	1.56707	2.13015	0.144427	0.999884
Plk5	0.364925	4.02015	2.12947	0.144491	0.999884
Cdo1	-0.175499	5.80837	2.12693	0.144731	0.999884
Art3	0.499903	1.29236	2.12529	0.144885	0.999884
Unkl	-0.153652	5.89859	2.12351	0.145054	0.999884
Map3k1	-0.225845	3.82986	2.12136	0.145257	0.999884
Col6a2	0.204699	3.89963	2.11922	0.145461	0.999884
Mt2	0.170586	5.82302	2.1164	0.145729	0.999884
Kcnn2	0.186964	5.19785	2.1155	0.145814	0.999884
Gstm5	0.155148	6.72803	2.11293	0.146059	0.999884
Tnfaip8l1	0.308382	2.41818	2.11252	0.146098	0.999884
Styx	-0.207571	3.9658	2.11252	0.146099	0.999884
Lime1	-0.197124	4.6244	2.11246	0.146104	0.999884
Rab3ip	0.179983	5.29047	2.11002	0.146337	0.999884
5730409E04Rik	0.148887	6.47488	2.10915	0.146421	0.999884
Xbp1	-0.157891	6.15003	2.10861	0.146472	0.999884
Ankrd55	-0.391297	2.39501	2.10789	0.146541	0.999884
Tmem72	1.21126	1.90534	2.10466	0.146851	0.999884
Plk1s1	0.215952	4.11359	2.10426	0.146889	0.999884
Nedd9	-0.248953	4.2246	2.10341	0.146971	0.999884
Fgf13	0.225929	7.0223	2.10268	0.147041	0.999884
1810074P20Rik	0.153862	5.33063	2.10185	0.147121	0.999884
2610528E23Rik	0.271903	3.12144	2.10164	0.147141	0.999884
Fam178a	-0.162372	5.70246	2.10136	0.147168	0.999884
Sowaha	0.284107	7.71277	2.1012	0.147184	0.999884
Mrap2	-0.369437	3.70282	2.10054	0.147247	0.999884
Tprkb	0.168041	5.85348	2.09904	0.147391	0.999884
Eps8l3	-0.850891	0.268435	2.09835	0.147458	0.999884
Fibcd1	0.755056	4.88458	2.09508	0.147774	0.999884
A230073K19Rik	0.426565	2.0725	2.09503	0.147779	0.999884
Lonrf1	0.18998	4.81184	2.09058	0.14821	0.999884
Dtx2	-0.234662	3.18034	2.08991	0.148274	0.999884
Commd2	0.247836	3.16381	2.08919	0.148345	0.999884
Vit	1.11565	1.32276	2.08862	0.1484	0.999884
Xaf1	0.408392	1.40861	2.08798	0.148462	0.999884
Trim24	0.170367	4.9542	2.08604	0.148651	0.999884
3110039M20Rik	0.428548	1.52346	2.08573	0.148681	0.999884
6330416G13Rik	0.256614	3.74782	2.08405	0.148845	0.999884
Rgag1	-0.312759	2.56737	2.08405	0.148845	0.999884
Kcng2	0.549376	2.99593	2.08388	0.148861	0.999884
Tmem132c	-0.327797	3.06594	2.08138	0.149106	0.999884
Mageh1	-0.208157	4.4553	2.0809	0.149152	0.999884
Tcp11l2	0.209147	4.22885	2.07899	0.149339	0.999884
Sav1	-0.197296	4.18534	2.07803	0.149433	0.999884
Rapgef2	0.161705	7.67796	2.07611	0.149621	0.999884
Pink1	0.170685	8.22001	2.074	0.149828	0.999884
Pigy	0.197962	4.49409	2.07343	0.149884	0.999884
Efhc2	0.503739	1.11314	2.0734	0.149887	0.999884
Adamts5	-0.305038	2.33863	2.07298	0.149928	0.999884
Pgcp	0.270401	3.40204	2.07276	0.14995	0.999884
Prr7	-0.195307	5.36523	2.07169	0.150055	0.999884
Slc9a4	1.76127	1.80114	2.06978	0.150243	0.999884
Exog	-0.169514	4.60304	2.06973	0.150249	0.999884
5830417I10Rik	0.221044	3.39851	2.06776	0.150442	0.999884
Serpinb9	0.281875	2.61147	2.06752	0.150466	0.999884
Fstl5	-0.262621	5.17434	2.0669	0.150527	0.999884
Hsf2	-0.197054	4.45604	2.06626	0.15059	0.999884
Usp3	0.258127	4.86964	2.06615	0.150602	0.999884
Polr3e	0.161752	5.09643	2.0661	0.150606	0.999884
Eif2b1	-0.175841	4.40028	2.06484	0.150731	0.999884
Phospho1	-0.293901	4.60697	2.06297	0.150916	0.999884
Pla2g15	-0.165601	4.6961	2.06118	0.151093	0.999884
Wwtr1	-0.184777	4.31901	2.05854	0.151355	0.999884
Tbl1xr1	0.151674	6.1635	2.05699	0.15151	0.999884
Cdc40	0.180379	5.49689	2.05681	0.151527	0.999884
Ndufb4	0.146907	6.22826	2.05659	0.151549	0.999884
Creld2	-0.227615	3.71936	2.05498	0.151709	0.999884
Hemk1	0.246454	3.42197	2.05477	0.151731	0.999884
Cnot6l	-0.185134	4.64412	2.05163	0.152043	0.999884
Nrip3	0.342125	7.34423	2.05159	0.152048	0.999884
Gabra5	0.44454	5.93477	2.04576	0.152631	0.999884
Ift52	0.158913	4.97021	2.04504	0.152703	0.999884
Fam183b	0.937124	0.600808	2.043	0.152908	0.999884
Etfb	0.191043	4.46818	2.04264	0.152944	0.999884
Ecel1	-0.251004	6.40523	2.0415	0.153059	0.999884
Patl1	-0.161634	5.07621	2.04108	0.153101	0.999884
Rhof	-0.238459	5.42751	2.04087	0.153122	0.999884
Colec12	0.227474	3.4668	2.04062	0.153148	0.999884
Lamc2	-0.48994	2.29763	2.04032	0.153177	0.999884
Ccny	-0.148781	7.04546	2.03975	0.153235	0.999884
Rassf5	-0.302542	4.38671	2.03968	0.153242	0.999884
Nkx6-2	0.289504	4.34113	2.03865	0.153346	0.999884
Syde2	0.313858	2.13573	2.0368	0.153533	0.999884
Slc32a1	-0.213772	8.4217	2.03624	0.153589	0.999884
Fchsd2	-0.144406	6.1266	2.03573	0.15364	0.999884
Arrb2	-0.188971	5.26356	2.03505	0.153709	0.999884
Podxl2	-0.239581	6.89754	2.03208	0.15401	0.999884
Cxadr	-0.221747	4.58768	2.03165	0.154053	0.999884
Zcchc6	0.158517	6.15925	2.03078	0.154141	0.999884
Opalin	0.303516	4.35928	2.02887	0.154335	0.999884
Tusc1	0.340281	2.31923	2.02871	0.154352	0.999884
Plin2	0.337574	2.20525	2.02825	0.154399	0.999884
Fbxo2	0.167376	5.74553	2.0262	0.154607	0.999884
Sgk1	0.241098	7.13469	2.02437	0.154793	0.999884
Sulf1	0.370776	5.26996	2.02362	0.154869	0.999884
Aqp1	1.68865	1.17646	2.02306	0.154927	0.999884
Lamb3	0.493492	1.46541	2.02275	0.154958	0.999884
Fig4	0.164125	5.43133	2.02242	0.154992	0.999884
Fam136a	0.182965	4.41447	2.02212	0.155023	0.999884
Med15	-0.165389	6.02641	2.0219	0.155045	0.999884
Ror1	0.548356	1.04719	2.01962	0.155278	0.999884
Zfp277	0.172367	4.31544	2.0185	0.155393	0.999884
Zfp935	0.218928	3.63772	2.01838	0.155405	0.999884
Krt10	0.416753	4.12235	2.01744	0.155501	0.999884
Ccdc66	0.180015	4.24929	2.01717	0.155529	0.999884
B4galt5	-0.156598	5.73924	2.01566	0.155683	0.999884
Ift88	-0.191057	4.23606	2.01493	0.155759	0.999884
Ech1	0.19748	4.84383	2.01383	0.155872	0.999884
Fam76b	0.216226	3.80873	2.01192	0.156067	0.999884
Kif26b	-0.220507	3.83619	2.00975	0.156291	0.999884
Pcsk4	-0.436495	1.80103	2.00803	0.156469	0.999884
Mybph	-0.569589	0.85344	2.00799	0.156473	0.999884
Hdac3	-0.13879	6.22872	2.00799	0.156473	0.999884
Stag3	-0.544089	0.741729	2.00792	0.15648	0.999884
2010011I20Rik	0.215855	4.97678	2.0048	0.156802	0.999884
Rpusd2	0.222797	3.19712	2.004	0.156885	0.999884
2310009A05Rik	0.299966	2.29514	2.00351	0.156935	0.999884
Igsf9b	-0.267729	3.73913	2.00252	0.157038	0.999884
Tmem91	-0.18337	5.0076	2.0004	0.157257	0.999884
Slc17a6	-0.530724	4.9154	1.99878	0.157426	0.999884
Zfp811	-0.29459	2.78555	1.99735	0.157574	0.999884
Cyb5r3	-0.157596	6.25647	1.99686	0.157626	0.999884
Ccdc109a	0.166572	4.96895	1.99502	0.157817	0.999884
Slc20a2	-0.147931	5.897	1.99497	0.157822	0.999884
Tle2	-0.195213	4.12034	1.99403	0.15792	0.999884
Rccd1	-0.250138	3.1083	1.99152	0.158182	0.999884
Osgin2	-0.206521	3.76178	1.99095	0.158242	0.999884
Zfp619	-0.280636	2.60389	1.9902	0.15832	0.999884
Fbln5	0.383046	2.21956	1.98678	0.158678	0.999884
Kank2	0.221562	3.3959	1.98652	0.158705	0.999884
Fabp5	0.140558	6.23358	1.9855	0.158812	0.999884
Odf3b	1.04534	0.156556	1.98531	0.158832	0.999884
Zbtb40	-0.220425	3.79797	1.98416	0.158953	0.999884
Itga9	0.418544	5.09523	1.98246	0.159131	0.999884
Nbl1	0.529301	5.17219	1.98198	0.159182	0.999884
Plat	-0.177834	5.08588	1.98158	0.159224	0.999884
Mt1	0.162832	7.12884	1.98145	0.159237	0.999884
Mapkapk2	-0.242409	4.44463	1.98104	0.159281	0.999884
Gm2061	0.277683	2.5051	1.97989	0.159402	0.999884
4930539E08Rik	-0.345978	3.84864	1.97851	0.159548	0.999884
Ppil1	-0.205958	3.75996	1.97759	0.159645	0.999884
Gadd45b	-0.353121	3.57004	1.97713	0.159693	0.999884
Cep72	0.551657	0.58299	1.97639	0.159771	0.999884
Naa38	0.206028	3.5532	1.97607	0.159805	0.999884
Bola3	0.185055	4.00179	1.9751	0.159907	0.999884
Sox6	-0.179509	5.01791	1.972	0.160236	0.999884
Prpf39	-0.163694	4.8379	1.97122	0.160319	0.999884
Dusp22	-0.163593	4.60015	1.96944	0.160507	0.999884
Pprc1	-0.177111	4.87964	1.96851	0.160606	0.999884
Trpm2	0.176211	5.23478	1.96807	0.160653	0.999884
Wrn	0.205674	3.39185	1.96783	0.160679	0.999884
Elavl4	-0.245251	6.48055	1.96658	0.160812	0.999884
Gspt2	-0.166758	5.23675	1.9665	0.160819	0.999884
Cog7	0.140083	5.88533	1.96531	0.160947	0.999884
B3galtl	0.18946	4.12559	1.96516	0.160963	0.999884
2810013P06Rik	0.193657	3.85851	1.96512	0.160967	0.999884
C2cd4c	-0.51148	3.58342	1.96455	0.161028	0.999884
D430019H16Rik	-0.172084	8.10926	1.96437	0.161046	0.999884
Cacna2d2	-0.201635	7.45098	1.96388	0.161099	0.999884
Bmp2	-0.342922	3.03838	1.96368	0.16112	0.999884
Tacc3	-0.337443	1.97217	1.96321	0.16117	0.999884
Acaa2	0.184678	4.34618	1.96265	0.16123	0.999884
Shroom1	0.281665	2.89616	1.9618	0.161321	0.999884
Gabrg2	-0.156625	7.25563	1.96137	0.161367	0.999884
Slc38a2	-0.169973	7.2065	1.96132	0.161372	0.999884
Cd276	-0.251273	3.65764	1.96082	0.161425	0.999884
2900092D14Rik	0.216289	4.17776	1.9592	0.161598	0.999884
Ncrna00085	-0.27101	2.74463	1.95911	0.161608	0.999884
Ppapdc1b	-0.205474	4.21405	1.95719	0.161814	0.999884
Tox	-0.3573	4.05197	1.95588	0.161954	0.999884
Map2k3	-0.259681	3.19318	1.95582	0.161961	0.999884
Fbxo42	-0.138261	5.54414	1.95406	0.162151	0.999884
Qtrtd1	0.214825	3.36689	1.94683	0.162929	0.999884
Syn2	-0.334047	9.09739	1.9456	0.163061	0.999884
Grm8	-0.220823	4.86112	1.94551	0.163071	0.999884
Calr3	-0.538098	0.584138	1.94241	0.163407	0.999884
Serpine1	-0.43259	1.66043	1.94099	0.163561	0.999884
Pxk	-0.167625	5.22476	1.94011	0.163656	0.999884
Tekt1	0.897685	0.805056	1.94004	0.163664	0.999884
Mamdc2	0.44235	1.95095	1.93763	0.163926	0.999884
Camkk2	0.27344	8.02861	1.93654	0.164045	0.999884
Lipg	-0.39955	2.54069	1.93329	0.164399	0.999884
Neto2	0.285556	6.90685	1.93236	0.1645	0.999884
Mrps30	-0.16196	4.64606	1.93214	0.164524	0.999884
Mei1	-0.583242	0.673796	1.93177	0.164565	0.999884
Dnajc4	0.235298	3.36452	1.93092	0.164658	0.999884
Mitf	0.235809	3.39256	1.93052	0.164701	0.999884
Fcgr1	-0.412023	1.5319	1.92978	0.164782	0.999884
Hkdc1	-0.755841	1.38716	1.92703	0.165084	0.999884
A930004D18Rik	0.472467	1.20171	1.92646	0.165146	0.999884
Tll2	-0.466066	1.1662	1.92487	0.16532	0.999884
Garnl3	-0.175515	5.8185	1.92381	0.165437	0.999884
Cstf2t	-0.143046	6.37143	1.92284	0.165544	0.999884
Plch2	0.416818	6.21602	1.92195	0.165642	0.999884
Bmp7	0.246317	3.07954	1.92072	0.165777	0.999884
Fam162a	0.183734	4.39021	1.91959	0.165902	0.999884
Ssh2	-0.150557	5.83281	1.91903	0.165964	0.999884
Lrrc14b	-0.49461	0.613047	1.91883	0.165986	0.999884
Grm5	0.217104	8.60238	1.91783	0.166096	0.999884
Tbc1d10a	-0.178751	4.32667	1.91671	0.16622	0.999884
Fbxo10	-0.1724	6.0021	1.91626	0.166269	0.999884
Uap1	0.142675	5.63885	1.91535	0.166371	0.999884
Zfp185	1.24728	0.793057	1.91374	0.166548	0.999884
Parvb	0.170431	5.32398	1.91286	0.166646	0.999884
Tpst1	0.159286	5.33172	1.91111	0.16684	0.999884
Sema3e	0.189536	6.40732	1.91007	0.166956	0.999884
1500015O10Rik	2.26408	2.02177	1.90903	0.167071	0.999884
Ccdc106	-0.148637	5.44569	1.90674	0.167325	0.999884
Tenc1	0.176897	4.60305	1.90613	0.167394	0.999884
Slc38a9	-0.164915	4.29328	1.90461	0.167563	0.999884
Ano4	0.197367	4.5319	1.90418	0.167612	0.999884
Agfg1	-0.147065	5.86275	1.9034	0.167699	0.999884
Crnkl1	0.162389	4.75979	1.90278	0.167768	0.999884
Fbn1	0.348345	2.63081	1.90199	0.167856	0.999884
A230077H06Rik	-0.397473	1.68843	1.90165	0.167894	0.999884
Bicd2	-0.140074	6.49852	1.9014	0.167922	0.999884
S100a1	0.151761	5.53096	1.89959	0.168124	0.999884
Smpdl3a	0.182136	4.71738	1.89723	0.168388	0.999884
Foxp1	0.36358	7.7238	1.89536	0.168599	0.999884
Lemd3	-0.137135	5.47271	1.8952	0.168617	0.999884
Tmem184c	0.143165	6.67653	1.89349	0.168808	0.999884
Stk30	-0.2117	3.51364	1.89346	0.168813	0.999884
D3Ertd751e	0.383462	1.85499	1.8922	0.168954	0.999884
Gemin5	-0.160115	4.79832	1.89028	0.16917	0.999884
Kctd1	0.29056	6.80793	1.88797	0.169432	0.999884
Zfp84	0.159993	4.72909	1.88723	0.169515	0.999884
Neat1	0.265532	4.81742	1.88574	0.169683	0.999884
Pcx	0.157623	6.27646	1.88508	0.169758	0.999884
Car12	0.52381	4.90981	1.88353	0.169934	0.999884
Mettl7a1	0.184333	4.55633	1.88314	0.169977	0.999884
Synm	0.229493	5.47848	1.88207	0.1701	0.999884
Usp47	-0.158804	6.82316	1.88194	0.170113	0.999884
Smap2	-0.143543	7.82619	1.87637	0.170747	0.999884
Fam199x	-0.234306	3.65802	1.87616	0.170771	0.999884
Ano2	0.366288	4.80108	1.87602	0.170787	0.999884
Nagpa	0.244707	3.00861	1.87575	0.170818	0.999884
Aebp1	0.563905	2.88061	1.87505	0.170897	0.999884
Tex2	0.136204	6.93492	1.87398	0.171021	0.999884
Cnst	0.236607	6.50136	1.87185	0.171264	0.999884
Dnajb5	-0.198599	6.95631	1.87098	0.171363	0.999884
Paqr5	0.36209	2.34769	1.86984	0.171493	0.999884
Lrch2	-0.161783	4.82307	1.86835	0.171665	0.999884
Pcdhga6	0.251112	3.35156	1.86709	0.171809	0.999884
Lyz2	0.496931	0.931901	1.86554	0.171987	0.999884
Rab3c	-0.265594	9.58531	1.86548	0.171993	0.999884
Neto1	0.188021	7.54665	1.86513	0.172034	0.999884
Trim13	0.228333	3.10598	1.86303	0.172276	0.999884
Rcor1	-0.175728	4.1736	1.86268	0.172316	0.999884
Scx	-0.583845	0.3352	1.86266	0.172318	0.999884
Unc13c	0.280737	7.55788	1.86223	0.172367	0.999884
Fosb	-0.328284	3.85903	1.86181	0.172417	0.999884
Rtp4	0.486663	0.543707	1.85997	0.172628	0.999884
Aktip	0.157057	6.68201	1.85911	0.172727	0.999884
Rxfp1	0.547013	1.36563	1.85683	0.172992	0.999884
Tet3	-0.143322	6.27011	1.85624	0.173059	0.999884
Gpc1	-0.184372	6.43453	1.85589	0.173099	0.999884
2810008M24Rik	0.156612	5.12276	1.85518	0.173182	0.999884
Wrnip1	-0.142711	5.8781	1.85466	0.173242	0.999884
Fam82a1	0.280101	2.6945	1.85449	0.173262	0.999884
Rbm43	0.167403	4.26295	1.85176	0.173579	0.999884
Kl	1.03894	4.84752	1.85086	0.173683	0.999884
Nrd1	0.1297	7.10779	1.84976	0.173811	0.999884
Gm10033	-0.461911	1.17451	1.84951	0.17384	0.999884
Itgb4	0.265887	4.70327	1.84866	0.173939	0.999884
Tead3	0.414594	1.20236	1.84776	0.174045	0.999884
Samd14	-0.252348	6.01429	1.84691	0.174143	0.999884
2410004P03Rik	1.20979	0.90424	1.84589	0.174263	0.999884
B230217O12Rik	0.417097	1.23242	1.84405	0.174477	0.999884
Efnb1	-0.215421	4.13326	1.84391	0.174494	0.999884
Sh2b2	-0.382882	2.32851	1.83921	0.175044	0.999884
Nt5dc3	0.388785	6.8601	1.83837	0.175142	0.999884
Meaf6	-0.165529	5.7276	1.83648	0.175364	0.999884
Scmh1	0.180024	5.57981	1.83642	0.175371	0.999884
Rasal3	-0.372729	1.48541	1.83631	0.175384	0.999884
Fap	0.853007	0.110289	1.83594	0.175428	0.999884
Vat1l	-0.230466	7.72499	1.83419	0.175633	0.999884
Ddi2	-0.182217	4.14052	1.8323	0.175856	0.999884
Stk35	-0.159215	4.96649	1.8313	0.175974	0.999884
Osbpl10	-0.261725	4.752	1.83017	0.176107	0.999884
Oprk1	0.334049	4.35496	1.82993	0.176135	0.999884
Car5b	0.305871	2.0456	1.82986	0.176144	0.999884
Cd302	0.325247	3.42011	1.82788	0.176378	0.999884
Pax6	-0.280544	3.85927	1.82704	0.176477	0.999884
Col11a1	0.304654	3.51715	1.82595	0.176606	0.999884
Rcl1	0.206892	4.07127	1.8258	0.176625	0.999884
Lrrc6	0.305215	2.57588	1.8245	0.176778	0.999884
Calb1	0.232678	7.58019	1.82234	0.177035	0.999884
Ppp1r12b	-0.139867	5.64923	1.82106	0.177187	0.999884
Fhit	0.352424	2.19233	1.82033	0.177274	0.999884
Sclt1	-0.226031	2.99571	1.81698	0.177673	0.999884
D8Ertd82e	0.294708	5.35549	1.81644	0.177738	0.999884
Sesn3	-0.17888	6.2178	1.8163	0.177754	0.999884
Qdpr	0.194424	6.98638	1.81609	0.17778	0.999884
Cartpt	-0.547156	2.5123	1.81272	0.178182	0.999884
Arpc3	0.150265	6.93321	1.81151	0.178327	0.999884
Skap1	0.525316	0.848315	1.80969	0.178545	0.999884
Ikbkb	-0.145697	5.1513	1.80947	0.178572	0.999884
Gpr153	-0.205337	5.0996	1.80941	0.178579	0.999884
Rcn1	0.386314	5.58812	1.80848	0.17869	0.999884
Aass	0.276126	2.86695	1.80759	0.178798	0.999884
Odz3	0.156246	7.14032	1.80638	0.178943	0.999884
Tab2	0.133312	6.87746	1.80528	0.179075	0.999884
Inf2	0.404002	8.55492	1.80471	0.179145	0.999884
Ppapdc1a	-0.338136	2.03248	1.80456	0.179163	0.999884
1700003D09Rik	-0.503148	4.58184	1.80298	0.179353	0.999884
Rorc	0.489724	1.24882	1.80072	0.179625	0.999884
Ikzf4	-0.245155	3.89538	1.80069	0.179629	0.999884
Hvcn1	0.415702	2.03784	1.79977	0.17974	0.999884
Ssh3	-0.181338	4.5654	1.79904	0.179829	0.999884
Nid1	-0.19075	3.68757	1.7977	0.179991	0.999884
Pllp	0.23209	6.00104	1.79668	0.180115	0.999884
Pola2	0.280876	2.39441	1.79603	0.180193	0.999884
Enkur	0.981371	0.421037	1.79538	0.180272	0.999884
AI314976	0.211307	3.21062	1.79359	0.180489	0.999884
Mog	0.268034	6.6774	1.79344	0.180507	0.999884
Ndst4	-0.349964	3.8828	1.79274	0.180593	0.999884
Idi1	0.163577	5.53398	1.79206	0.180675	0.999884
Ensa	-0.176662	8.08581	1.79002	0.180924	0.999884
Lrriq1	0.521415	1.56316	1.78922	0.181022	0.999884
Mutyh	-0.543153	0.419156	1.78837	0.181124	0.999884
Gpx3	-0.52998	4.38755	1.78653	0.18135	0.999884
Pwwp2a	0.158945	4.93548	1.78548	0.181478	0.999884
Samd5	-0.237804	3.76465	1.78532	0.181497	0.999884
Calml4	2.01431	1.6373	1.78504	0.181531	0.999884
Sema3f	0.230211	4.40278	1.78337	0.181736	0.999884
Tspo	0.535802	0.712859	1.78319	0.181758	0.999884
Enah	-0.15681	6.82252	1.78281	0.181805	0.999884
Ehd1	0.158805	5.67065	1.7819	0.181917	0.999884
Tmem43	-0.160872	5.38526	1.78107	0.182018	0.999884
Zfp709	-0.257757	2.80013	1.77921	0.182247	0.999884
Fam181b	0.202439	4.00993	1.77786	0.182412	0.999884
Hist1h2be	0.362369	1.89038	1.7774	0.182469	0.999884
Lrrc45	-0.161491	4.92711	1.77739	0.18247	0.999884
Vmn2r29	0.299025	2.11042	1.77738	0.182471	0.999884
Adi1	0.168289	5.69312	1.77653	0.182577	0.999884
Gtf3c4	-0.139897	5.67007	1.77637	0.182596	0.999884
B3gnt2	0.40868	6.03709	1.77633	0.1826	0.999884
Lxn	0.149958	5.54519	1.77328	0.182976	0.999884
Fhl1	-0.167789	6.62842	1.77277	0.18304	0.999884
Dhps	-0.168484	4.77541	1.77027	0.183348	0.999884
Josd1	-0.147741	6.60294	1.76757	0.183684	0.999884
Taok3	-0.137068	6.25877	1.76728	0.18372	0.999884
Ptprf	-0.156183	7.37401	1.76725	0.183722	0.999884
Degs2	-0.325356	1.96878	1.76578	0.183905	0.999884
Jak3	0.271576	2.44364	1.76484	0.184021	0.999884
Gimap6	-0.289364	2.19195	1.76437	0.18408	0.999884
Zfp92	-0.495964	2.18227	1.76354	0.184184	0.999884
Impa2	0.338413	2.02553	1.76302	0.184248	0.999884
Zfp941	-0.224677	4.91862	1.76268	0.184291	0.999884
D930016D06Rik	-0.191774	3.64274	1.76127	0.184466	0.999884
Syde1	0.253547	2.95443	1.76102	0.184497	0.999884
Chrm2	-0.241358	3.36841	1.76059	0.184551	0.999884
Insl6	0.593538	0.460275	1.75946	0.184692	0.999884
Ube3a	-0.132138	6.43667	1.75855	0.184806	0.999884
Coch	0.538981	5.35109	1.75364	0.185419	0.999884
Pkp4	0.173971	8.04519	1.75314	0.185483	0.999884
Musk	0.550347	1.42598	1.75309	0.185489	0.999884
Apoc1	-0.554092	0.477521	1.75111	0.185737	0.999884
Ccdc103	0.418251	1.10925	1.74923	0.185973	0.999884
Rangrf	0.268863	2.60792	1.74871	0.186039	0.999884
Tmem218	0.242136	3.57587	1.74822	0.186101	0.999884
Obscn	0.35675	4.89325	1.74779	0.186155	0.999884
Fahd2a	0.18962	3.83419	1.74661	0.186304	0.999884
Hipk4	-0.630719	0.723828	1.74636	0.186335	0.999884
5430416N02Rik	-0.296621	2.0685	1.74617	0.186359	0.999884
AI854517	-0.219335	4.65242	1.74593	0.18639	0.999884
Rbm47	1.12634	0.0413996	1.74375	0.186665	0.999884
Trmt2b	0.246665	3.80646	1.74274	0.186792	0.999884
Pim3	0.157278	5.10722	1.74263	0.186806	0.999884
Mxra7	0.196696	3.71198	1.74262	0.186808	0.999884
Luc7l	-0.129535	6.32495	1.74106	0.187005	0.999884
Nrxn2	-0.222459	9.0431	1.73833	0.18735	0.999884
Lhfpl2	0.251615	3.45338	1.73696	0.187525	0.999884
Clstn2	0.263452	6.08151	1.736	0.187647	0.999884
Akap5	0.273988	8.12242	1.73511	0.187759	0.999884
Neu2	0.40625	1.8048	1.73405	0.187894	0.999884
BC057079	0.142615	5.424	1.73366	0.187945	0.999884
Gabrd	0.394345	6.23751	1.73258	0.188082	0.999884
Dedd2	-0.1794	3.97326	1.73095	0.18829	0.999884
Pnmal1	-0.15733	6.99543	1.72956	0.188468	0.999884
5830418K08Rik	-0.148208	5.01883	1.72825	0.188634	0.999884
Atp11a	0.141335	6.41885	1.72814	0.188649	0.999884
Phyh	0.160248	6.12118	1.72755	0.188724	0.999884
Fryl	0.139625	6.38737	1.72684	0.188815	0.999884
E130309D02Rik	-0.156997	4.55179	1.72655	0.188853	0.999884
Clcn5	-0.26206	3.25036	1.72638	0.188873	0.999884
Gabra3	-0.255155	7.11044	1.72612	0.188907	0.999884
Pnck	-0.268423	6.13079	1.72518	0.189028	0.999884
Cdhr3	1.00852	0.639647	1.72438	0.18913	0.999884
Tfcp2l1	0.392981	1.30963	1.7234	0.189256	0.999884
Anxa3	-0.349382	2.59765	1.72169	0.189476	0.999884
Gm5124	-0.155997	4.74805	1.72114	0.189546	0.999884
Zcchc16	0.371716	1.55136	1.72107	0.189556	0.999884
Kcnh4	0.404966	4.76261	1.72005	0.189687	0.999884
Gas6	0.153819	6.60947	1.71935	0.189777	0.999884
Zfp874b	0.210495	3.51664	1.71902	0.189819	0.999884
Cpt2	0.258927	2.6959	1.71836	0.189904	0.999884
Zkscan17	-0.22471	2.93909	1.71752	0.190012	0.999884
Trip6	0.36796	1.68645	1.71736	0.190033	0.999884
Slco1a4	0.183961	4.85405	1.71682	0.190103	0.999884
Sat2	0.298769	2.45499	1.71614	0.19019	0.999884
Kctd8	0.296123	4.68213	1.71586	0.190227	0.999884
Arhgef4	0.148245	7.61535	1.71229	0.190689	0.999884
Gm2115	0.547447	3.42696	1.71198	0.190728	0.999884
5930403L14Rik	0.174442	4.72279	1.71159	0.190779	0.999884
Fads1	-0.135966	7.82562	1.71121	0.190828	0.999884
Tm2d1	0.145939	4.64245	1.71053	0.190916	0.999884
Ppfibp1	-0.150038	5.60226	1.70878	0.191144	0.999884
Notum	0.450779	0.910069	1.7069	0.191389	0.999884
Prdx6	0.144263	7.15845	1.70643	0.191449	0.999884
Zfp521	0.247966	4.61468	1.70621	0.191478	0.999884
Fam26e	0.537045	1.57415	1.70589	0.191519	0.999884
Ankrd27	0.160751	4.50578	1.70421	0.191738	0.999884
Rrp1b	-0.190811	4.18961	1.70369	0.191806	0.999884
Raph1	-0.212414	5.84321	1.70354	0.191826	0.999884
Cpt1c	0.145765	6.68745	1.70265	0.191942	0.999884
Eif4ebp1	0.513673	0.389594	1.70092	0.192167	0.999884
Agbl2	0.493321	0.903917	1.70073	0.192193	0.999884
Cntnap5a	-0.200751	5.19841	1.69979	0.192316	0.999884
Wbscr27	0.256973	3.11136	1.69945	0.19236	0.999884
Fgl2	-0.484734	1.62768	1.69926	0.192385	0.999884
Syvn1	-0.137276	5.85574	1.69892	0.192429	0.999884
Lamb2	0.158877	4.56928	1.69798	0.192552	0.999884
Smyd2	-0.220172	5.68867	1.69615	0.192793	0.999884
Cd44	-0.383203	2.81974	1.69348	0.193143	0.999884
Rhcg	-0.511322	0.555166	1.69286	0.193225	0.999884
Alkbh3	-0.235755	2.8695	1.6907	0.193509	0.999884
Rsph1	0.614688	2.64032	1.68744	0.193939	0.999884
Fam132a	0.245165	3.55392	1.68738	0.193946	0.999884
Reck	0.246717	3.19539	1.68707	0.193988	0.999884
Sod3	0.229598	3.41661	1.68673	0.194032	0.999884
Sgtb	0.150676	7.33134	1.68672	0.194034	0.999884
Gk5	-0.475184	0.567992	1.68532	0.194219	0.999884
Zfp9	-0.178922	4.68803	1.68444	0.194335	0.999884
Ppap2c	0.419768	1.61881	1.68335	0.194479	0.999884
Inpp5k	0.149175	5.2839	1.68236	0.194611	0.999884
Syt7	-0.176916	8.13085	1.68228	0.194621	0.999884
Tmem143	0.175569	4.231	1.68213	0.194642	0.999884
Accn2	-0.186152	7.03693	1.68123	0.194761	0.999884
Lrrc17	-0.250499	5.88875	1.68064	0.19484	0.999884
Susd1	0.210067	3.74192	1.6797	0.194965	0.999884
Itpr1	0.35011	9.81725	1.67919	0.195032	0.999884
Bace2	0.412089	1.50807	1.6748	0.195617	0.999884
Tes	-0.504644	0.765772	1.67336	0.19581	0.999884
Zfp758	0.211377	3.15491	1.67227	0.195955	0.999884
Ccbl1	0.213819	3.38784	1.6694	0.196339	0.999884
Flrt1	-0.159443	5.08931	1.66875	0.196426	0.999884
Iqsec2	0.146684	7.59558	1.66874	0.196427	0.999884
Galnt6	0.241525	4.48023	1.66831	0.196485	0.999884
Pafah2	-0.252697	2.72341	1.66789	0.196542	0.999884
Gmip	-0.267298	3.09046	1.66771	0.196566	0.999884
Lmtk2	0.165647	7.80701	1.66636	0.196747	0.999884
Bcl11a	0.172173	6.86064	1.66444	0.197004	0.999884
D430041D05Rik	0.180321	7.78872	1.66395	0.197071	0.999884
Dgcr8	-0.149909	5.10376	1.66395	0.197071	0.999884
Ildr2	-0.337366	6.95487	1.6639	0.197077	0.999884
P4ha3	-0.296654	2.97513	1.66302	0.197196	0.999884
Mib1	-0.133682	6.03663	1.66259	0.197254	0.999884
Tbc1d16	0.193726	7.09027	1.66247	0.19727	0.999884
Ciapin1	-0.139568	5.57742	1.66231	0.197292	0.999884
Kdm4d	0.442519	1.00061	1.66169	0.197375	0.999884
Fbxl16	0.34623	10.6168	1.66109	0.197456	0.999884
A230051G13Rik	-0.213058	3.21255	1.65993	0.197613	0.999884
Pcdhga7	-0.186139	3.80104	1.65825	0.197839	0.999884
Tgfb2	0.528444	4.7366	1.65797	0.197877	0.999884
Pcdhb17	0.191905	4.13045	1.65676	0.198041	0.999884
Gm14204	-0.23586	3.75403	1.65614	0.198126	0.999884
Wasf1	0.177471	7.78834	1.65586	0.198163	0.999884
Angptl2	0.581774	1.90176	1.65515	0.198259	0.999884
Gaa	-0.230275	9.15144	1.65506	0.198271	0.999884
Rpusd4	-0.240324	2.8595	1.6546	0.198334	0.999884
BC051142	0.416535	1.2255	1.6533	0.198511	0.999884
Pcdhga4	0.211293	3.75687	1.65324	0.198518	0.999884
Asphd1	-0.191051	3.33986	1.6518	0.198714	0.999884
Dgkb	0.274392	8.52896	1.65158	0.198744	0.999884
Nexn	0.485737	5.75704	1.65145	0.198762	0.999884
Frmpd4	0.143927	7.98455	1.65088	0.19884	0.999884
Acta2	0.259786	2.98416	1.65018	0.198935	0.999884
Gm5512	0.355415	1.51736	1.64816	0.19921	0.999884
Spag6	0.298719	2.73903	1.64757	0.19929	0.999884
Plxna3	-0.25327	4.85911	1.64671	0.199407	0.999884
Rabl2	-0.211217	3.65972	1.64562	0.199556	0.999884
Gjd2	-0.301032	2.54322	1.64543	0.199582	0.999884
Snx18	-0.153502	4.68189	1.64465	0.199689	0.999884
Sh3bp1	-0.171189	4.14563	1.64416	0.199756	0.999884
Ctnna1	0.165043	6.52612	1.64386	0.199797	0.999884
Cbx2	0.343801	1.88507	1.64349	0.199847	0.999884
Abca4	0.469771	1.85155	1.64105	0.200181	0.999884
Myh11	0.227063	3.09704	1.63989	0.200341	0.999884
Nfatc2	0.249015	4.93606	1.63729	0.200697	0.999884
Lonrf2	-0.143221	7.96152	1.6364	0.200821	0.999884
Glt25d2	-0.291873	2.77189	1.63597	0.20088	0.999884
Rnf19b	-0.14973	5.52618	1.6349	0.201026	0.999884
Fzd7	0.312574	2.9939	1.63233	0.201381	0.999884
Foxp4	-0.162436	5.84313	1.63026	0.201667	0.999884
1810043G02Rik	-0.144422	4.83799	1.62976	0.201737	0.999884
Hrh1	-0.235759	3.72769	1.62884	0.201864	0.999884
Rfx1	-0.154584	4.57978	1.6287	0.201883	0.999884
Necab2	0.168555	7.32708	1.62851	0.201909	0.999884
Wdr4	-0.17152	3.95084	1.62821	0.201951	0.999884
Gpr133	-0.548065	1.54661	1.62756	0.202041	0.999884
Tmem14c	0.138897	4.93875	1.62633	0.202211	0.999884
Serping1	0.403638	1.7961	1.62447	0.20247	0.999884
1110002B05Rik	0.201129	3.60412	1.62237	0.202761	0.999884
Ralgps2	0.141407	5.90673	1.62187	0.202832	0.999884
Fam35a	0.269861	2.65128	1.62169	0.202856	0.999884
Foxo4	0.172743	4.34884	1.62158	0.202872	0.999884
2810410L24Rik	0.356757	1.70893	1.62128	0.202914	0.999884
Hdc	0.806641	0.567683	1.62065	0.203001	0.999884
D17H6S56E-3	0.623492	1.04347	1.62049	0.203024	0.999884
Dmpk	0.16936	4.10076	1.61931	0.203188	0.999884
Pold3	-0.160191	4.54499	1.6183	0.20333	0.999884
Ky	0.341082	2.3758	1.61796	0.203376	0.999884
Prrt1	0.148322	6.50352	1.61788	0.203388	0.999884
Mgrn1	-0.127695	7.5962	1.61744	0.203449	0.999884
Apol8	0.324693	1.85188	1.61665	0.203559	0.999884
Jmjd1c	-0.136223	6.51236	1.61601	0.203649	0.999884
Pkp2	0.487895	3.25873	1.61446	0.203865	0.999884
Ntn3	-0.222844	3.48017	1.61328	0.204031	0.999884
Cplx3	0.534321	4.0552	1.6126	0.204126	0.999884
Kcnv1	0.184169	5.97107	1.6114	0.204296	0.999884
Lhx6	-0.213628	5.28615	1.61139	0.204296	0.999884
Rpusd1	0.135774	5.83892	1.61115	0.204331	0.999884
Sh3rf2	0.497035	5.81014	1.61076	0.204385	0.999884
Tapbpl	-0.348289	2.19353	1.61061	0.204407	0.999884
Rdh10	0.224484	3.35135	1.60975	0.204526	0.999884
Wls	-0.177417	4.79296	1.60972	0.20453	0.999884
Ptpn4	-0.154976	5.50179	1.60925	0.204597	0.999884
Drg1	-0.134208	5.86457	1.6073	0.204872	0.999884
Nmnat2	-0.150103	7.48843	1.6063	0.205013	0.999884
Osbp2	0.191077	6.5507	1.60433	0.20529	0.999884
St6galnac2	0.421108	2.14995	1.60429	0.205297	0.999884
Gm7120	0.150505	5.29736	1.60418	0.205312	0.999884
Impdh2	-0.143523	5.49654	1.60359	0.205395	0.999884
Lars	0.127836	5.58949	1.60333	0.205431	0.999884
Hmgn5	0.279434	3.62608	1.60026	0.205866	0.999884
Hrh3	0.161756	7.37156	1.60024	0.205869	0.999884
Itpripl1	0.479043	1.17164	1.59878	0.206076	0.999884
Ap1ar	0.170368	6.96302	1.59807	0.206177	0.999884
Manea	0.137695	5.51984	1.59767	0.206234	0.999884
Gatsl2	-0.147135	6.72613	1.59718	0.206304	0.999884
Rab11a	-0.134753	6.44517	1.59587	0.20649	0.999884
Mrps12	-0.147644	4.60387	1.59564	0.206522	0.999884
Icosl	0.493763	1.95113	1.59564	0.206522	0.999884
D630037F22Rik	-0.168806	3.97214	1.59492	0.206625	0.999884
Dync1li1	-0.137873	6.41559	1.59443	0.206694	0.999884
Plxnb3	0.21404	4.97605	1.5939	0.20677	0.999884
Slc39a3	-0.12939	6.37011	1.593	0.206897	0.999884
Accn4	0.380322	6.30004	1.59214	0.207021	0.999884
Iqsec3	-0.231322	7.75799	1.59097	0.207188	0.999884
Otx2	2.01735	1.36724	1.59079	0.207213	0.999884
Plekhf1	0.341622	2.46923	1.59009	0.207313	0.999884
Ppfia3	-0.152267	7.53395	1.58968	0.207372	0.999884
Atxn7l2	-0.182791	3.75225	1.58959	0.207384	0.999884
Ubqln4	0.141474	7.14083	1.58959	0.207385	0.999884
Wnk4	0.421219	3.6017	1.58915	0.207448	0.999884
Rpl9	-0.134271	7.83615	1.58904	0.207464	0.999884
Hgsnat	0.129312	5.51497	1.58869	0.207514	0.999884
Dlx6as1	0.175401	5.29541	1.58853	0.207536	0.999884
Kcnd3	-0.234087	6.68036	1.58853	0.207536	0.999884
Plcxd2	-0.225888	6.276	1.58422	0.208154	0.999884
Stim2	0.173805	6.46364	1.58252	0.208398	0.999884
Slc24a4	0.249579	5.44436	1.58237	0.20842	0.999884
Lpin2	-0.17751	6.41931	1.58192	0.208484	0.999884
Nr4a3	0.478876	3.69223	1.58174	0.208511	0.999884
Gatad2b	-0.141859	5.42196	1.57915	0.208883	0.999884
Gadd45g	-0.252969	3.89696	1.57909	0.208891	0.999884
Rgs4	0.340822	8.89463	1.57905	0.208897	0.999884
8430408G22Rik	0.578562	0.673863	1.57791	0.209063	0.999884
Fhl3	-0.506867	0.453503	1.57734	0.209144	0.999884
Ppp1r32	0.666443	0.70767	1.5772	0.209164	0.999884
Htr4	0.224971	3.64255	1.57699	0.209195	0.999884
Aldh6a1	0.131654	6.00756	1.57553	0.209406	0.999884
Ybey	-0.243737	2.62902	1.57539	0.209426	0.999884
Alkbh1	-0.217901	3.02546	1.57538	0.209427	0.999884
Tm9sf1	-0.153935	4.70613	1.57524	0.209448	0.999884
Fibin	0.383787	1.53987	1.5752	0.209454	0.999884
4930441O14Rik	-0.340813	1.58602	1.57483	0.209507	0.999884
Tmem80	0.166528	3.89906	1.57437	0.209573	0.999884
Fam84b	0.387865	4.18566	1.57367	0.209675	0.999884
Pcdhb19	0.27557	3.50486	1.57212	0.209899	0.999884
Scml4	-0.521043	2.71622	1.57185	0.209938	0.999884
Zeb2	0.249829	6.80149	1.57165	0.209968	0.999884
Jph4	0.200944	9.09	1.57162	0.209972	0.999884
Pde8a	0.227818	4.4711	1.57098	0.210065	0.999884
6820408C15Rik	-0.513353	1.56073	1.57092	0.210073	0.999884
Cxxc5	-0.230725	5.74421	1.57056	0.210126	0.999884
Cebpa	0.216658	3.53165	1.57033	0.210159	0.999884
Arrdc4	0.223508	3.27016	1.57022	0.210174	0.999884
Gm16701	-0.323106	1.56507	1.57017	0.210182	0.999884
Atp2b4	-0.327464	8.54522	1.56949	0.210281	0.999884
Kcnip1	-0.213201	4.73659	1.56822	0.210466	0.999884
Ugp2	0.135048	6.16152	1.56771	0.210539	0.999884
Pgrmc1	-0.175654	8.17786	1.56745	0.210578	0.999884
Gdap1l1	-0.219433	6.17408	1.56679	0.210673	0.999884
Lig1	-0.228397	3.25875	1.56618	0.210762	0.999884
Pcdh9	0.141387	7.11062	1.56608	0.210777	0.999884
Pnpla3	-0.278711	2.41432	1.56477	0.210968	0.999884
Epb4.1l4b	-0.311029	3.27096	1.56456	0.210999	0.999884
Hist1h2bc	0.204544	4.75597	1.56445	0.211015	0.999884
Gnl3l	-0.159962	8.2106	1.5644	0.211023	0.999884
Bgn	0.187084	3.62369	1.56303	0.211223	0.999884
Cbx8	0.212268	3.35721	1.56243	0.21131	0.999884
Lrrc24	-0.161205	4.87778	1.56186	0.211393	0.999884
Fam203a	-0.247768	2.53679	1.56161	0.21143	0.999884
Hibadh	0.141379	5.69057	1.55968	0.211712	0.999884
3830431G21Rik	0.299999	2.23179	1.55642	0.21219	0.999884
Adamts18	-0.59036	0.780389	1.55633	0.212203	0.999884
Rtn4rl1	0.201705	5.80133	1.55614	0.212231	0.999884
Sulf2	0.202694	6.92711	1.55568	0.212299	0.999884
Slc6a8	-0.13803	6.87298	1.55425	0.212509	0.999884
Hrsp12	0.176322	5.19209	1.55423	0.212512	0.999884
Zfp26	-0.155913	4.5487	1.55407	0.212535	0.999884
Eif1a	-0.147718	5.48663	1.55386	0.212567	0.999884
Gm410	0.47846	0.841004	1.5519	0.212856	0.999884
Mylk	-0.2303	4.07506	1.55179	0.212871	0.999884
Kitl	0.195141	5.69126	1.55134	0.212937	0.999884
Tmem150a	-0.252934	2.5334	1.54799	0.213433	0.999884
Zfp27	0.162552	4.24962	1.54739	0.213521	0.999884
D130017N08Rik	0.242024	3.49365	1.54632	0.21368	0.999884
Grhl3	-0.491165	0.709078	1.54588	0.213744	0.999884
Ubap2	0.12533	6.08021	1.54549	0.213803	0.999884
Cops7a	0.12033	7.12536	1.54365	0.214075	0.999884
Emid1	-0.266763	2.34156	1.54336	0.214118	0.999884
Cntn4	-0.18126	5.3847	1.54245	0.214253	0.999884
Wdr62	0.498268	0.522158	1.54185	0.214343	0.999884
Ptprz1	-0.139724	8.07893	1.54096	0.214475	0.999884
Cxxc4	-0.185081	5.42357	1.54088	0.214487	0.999884
Gdpd5	-0.246343	5.74714	1.54033	0.214568	0.999884
4933431E20Rik	0.132464	7.20633	1.54033	0.214568	0.999884
Tgfa	0.360738	6.59451	1.53899	0.214768	0.999884
Pter	-0.517705	1.31712	1.53871	0.214809	0.999884
Mcts1	0.153059	4.46745	1.53833	0.214867	0.999884
Rasal2	0.137241	6.59445	1.53827	0.214876	0.999884
Hmgxb3	0.127612	5.85897	1.53817	0.21489	0.999884
Jub	0.501713	0.734882	1.5381	0.2149	0.999884
Pdgfb	-0.205667	4.30414	1.5377	0.21496	0.999884
Arhgap1	-0.172797	6.24916	1.53744	0.214999	0.999884
Cobll1	0.194724	3.68411	1.5374	0.215006	0.999884
Ydjc	-0.192468	3.5765	1.53635	0.215161	0.999884
Zdhhc21	-0.13472	5.80503	1.53594	0.215224	0.999884
Gfod1	0.134221	6.76316	1.53431	0.215466	0.999884
Mei4	0.38568	1.75481	1.53409	0.2155	0.999884
Ctu1	-0.244966	2.95845	1.53318	0.215636	0.999884
Tmem145	-0.301188	4.37621	1.53318	0.215636	0.999884
Zfp783	-0.270754	2.40742	1.53226	0.215773	0.999884
Gm514	-0.599255	0.785027	1.53212	0.215795	0.999884
Fgf12	-0.147093	7.28405	1.53196	0.215818	0.999884
Mta3	-0.177161	5.87338	1.53176	0.215849	0.999884
Mas1	0.562513	3.52556	1.53138	0.215905	0.999884
Ptpn6	-0.30634	1.99291	1.53102	0.215959	0.999884
A130077B15Rik	0.171513	3.94999	1.53004	0.216107	0.999884
Fjx1	0.149266	6.13881	1.52985	0.216135	0.999884
Atg9b	-0.326789	2.40516	1.52921	0.216231	0.999884
Adcyap1r1	-0.153656	7.65772	1.52902	0.21626	0.999884
Pdss2	0.230642	2.98394	1.52708	0.216551	0.999884
Ireb2	-0.128977	5.94831	1.52636	0.21666	0.999884
Ptger4	0.544837	1.02022	1.52606	0.216705	0.999884
Sh3bp5l	-0.132427	5.42145	1.52577	0.216748	0.999884
9130019P16Rik	-0.407	0.956473	1.52569	0.216761	0.999884
Abcc12	0.684572	1.07972	1.52477	0.216899	0.999884
Rhbdd1	0.209792	3.13256	1.52445	0.216947	0.999884
Tnfaip1	-0.137271	5.6716	1.52381	0.217043	0.999884
Cdc14a	-0.272334	2.32207	1.5236	0.217075	0.999884
Plcz1	-0.626246	0.678873	1.52341	0.217105	0.999884
Foxf2	-0.338653	1.86064	1.52271	0.217209	0.999884
Fbxo28	-0.13046	5.69635	1.5213	0.217422	0.999884
Zfpl1	0.159047	4.40365	1.52115	0.217445	0.999884
Wdr70	0.169224	4.04591	1.52058	0.217532	0.999884
1110038B12Rik	-0.289608	2.14654	1.52036	0.217566	0.999884
Cox16	0.162443	3.94533	1.51826	0.217882	0.999884
Dennd5b	-0.129134	6.44878	1.51696	0.21808	0.999884
5330417C22Rik	-0.147546	5.47455	1.51679	0.218105	0.999884
Impact	-0.16466	7.99626	1.51583	0.218251	0.999884
Zap70	0.53413	0.541042	1.51534	0.218326	0.999884
Mkks	0.141757	4.71151	1.51503	0.218373	0.999884
Arl4c	-0.185584	5.41258	1.51284	0.218706	0.999884
Med14	0.135945	6.79412	1.51239	0.218775	0.999884
Mdfic	0.568971	1.65769	1.51202	0.218831	0.999884
Srp19	-0.138308	5.14015	1.51197	0.218839	0.999884
Mrgpre	-0.25168	3.80653	1.51115	0.218964	0.999884
Tcn2	0.197102	4.39386	1.51066	0.219038	0.999884
Ptpn7	0.603501	3.34803	1.51042	0.219075	0.999884
2310050B05Rik	-0.428148	0.888904	1.50945	0.219224	0.999884
Esyt1	0.226398	3.1455	1.5089	0.219307	0.999884
D7Ertd443e	0.294305	2.38453	1.50823	0.219409	0.999884
Ssbp2	-0.139739	7.16375	1.50775	0.219482	0.999884
Ddx39	-0.208578	3.0266	1.50706	0.219588	0.999884
Drd5	0.313464	2.57529	1.50695	0.219605	0.999884
2510006D16Rik	0.13799	4.9813	1.50691	0.219612	0.999884
Ebag9	0.166982	4.66491	1.50678	0.219632	0.999884
AI593442	0.338901	8.16738	1.50668	0.219647	0.999884
Tmem35	-0.191994	6.04672	1.50649	0.219676	0.999884
BC031361	0.309849	3.041	1.50641	0.219687	0.999884
Kcnip3	0.174692	6.74368	1.50628	0.219708	0.999884
Ntng2	0.345718	3.36514	1.50584	0.219775	0.999884
Ift46	0.125445	5.48303	1.50513	0.219884	0.999884
Foxg1	0.173373	7.3534	1.50489	0.21992	0.999884
Ddo	0.319053	2.09895	1.50296	0.220216	0.999884
4831426I19Rik	0.413321	0.969059	1.50224	0.220328	0.999884
Tmem88b	0.217937	6.72082	1.49918	0.220798	0.999884
Fam120b	-0.124934	6.61532	1.49885	0.220848	0.999884
Csda	0.142275	4.66607	1.49741	0.221071	0.999884
Iqgap2	0.442287	4.82456	1.49556	0.221356	0.999884
Sap30	0.332217	2.49965	1.495	0.221442	0.999884
Tceb1	0.127324	5.72489	1.49484	0.221467	0.999884
Serpina3n	0.296897	6.60156	1.49474	0.221483	0.999884
Ltbp4	0.156651	5.40359	1.49364	0.221653	0.999884
Sp9	-0.1699	5.22638	1.49349	0.221676	0.999884
Galk1	0.292586	2.56247	1.49348	0.221677	0.999884
Prkci	-0.170403	6.46816	1.49339	0.221691	0.999884
Zfp280c	0.182523	4.3951	1.49203	0.221902	0.999884
Smpdl3b	-0.306194	1.86508	1.49133	0.22201	0.999884
Prss53	-0.377714	1.38973	1.49009	0.222203	0.999884
Poglut1	-0.136735	5.45116	1.48966	0.222269	0.999884
Zfp397	-0.142028	5.16773	1.48778	0.222561	0.999884
Arhgef7	-0.132769	7.00234	1.48685	0.222707	0.999884
Arhgap25	0.413055	2.21442	1.48616	0.222813	0.999884
Bnip3	0.139067	6.64715	1.48544	0.222925	0.999884
Paqr9	-0.154073	5.20376	1.48492	0.223007	0.999884
Opn3	-0.319768	2.11087	1.48487	0.223014	0.999884
Arl3	0.134752	6.34161	1.48472	0.223038	0.999884
Sstr4	0.273329	3.30504	1.48452	0.223068	0.999884
6330439K17Rik	-0.162556	8.31174	1.48409	0.223135	0.999884
Rasd1	0.569305	3.0267	1.48333	0.223255	0.999884
2610008E11Rik	-0.148385	4.79659	1.483	0.223305	0.999884
Cwh43	0.538728	0.645389	1.48176	0.223499	0.999884
Surf6	-0.162651	4.0856	1.48135	0.223563	0.999884
Arrdc1	-0.314145	2.14523	1.48119	0.223588	0.999884
Slc39a11	0.161653	4.22214	1.47983	0.223802	0.999884
Rbm4b	-0.206688	3.32131	1.47957	0.223842	0.999884
Zhx2	0.21851	4.18868	1.47944	0.223862	0.999884
Dhrs7	0.191428	4.82276	1.47917	0.223905	0.999884
Ccdc50	-0.136613	5.83154	1.47754	0.224159	0.999884
Tmem65	-0.145052	6.53116	1.47729	0.224199	0.999884
Ninl	0.281402	2.01596	1.47711	0.224228	0.999884
Sepn1	-0.15591	4.79907	1.47689	0.224262	0.999884
Snw1	0.147377	6.47361	1.47656	0.224313	0.999884
Nfib	0.314581	5.99591	1.4762	0.22437	0.999884
Npl	-0.261934	2.81776	1.47581	0.224431	0.999884
Atp10b	0.399405	1.66538	1.47379	0.224749	0.999884
Ccnl1	-0.139319	4.69859	1.47374	0.224757	0.999884
Trim47	-0.311577	1.60711	1.47372	0.224759	0.999884
Des	0.453365	0.637401	1.47225	0.224991	0.999884
Pcdhb5	0.236567	2.62013	1.47105	0.22518	0.999884
Zfp189	0.279944	3.71083	1.46963	0.225404	0.999884
Arhgap27	0.251035	4.36601	1.46882	0.225533	0.999884
Casc3	-0.119557	6.55379	1.46863	0.225562	0.999884
Tmem229b	-0.132125	5.5432	1.46812	0.225643	0.999884
Snx29	-0.201171	3.13446	1.46531	0.226088	0.999884
Car10	-0.350132	5.89126	1.46373	0.226337	0.999884
Lpcat2	-0.220305	2.91935	1.46246	0.226539	0.999884
Mtf1	0.137778	5.55211	1.46154	0.226685	0.999884
Slc9a3r1	-0.13115	5.62832	1.46065	0.226826	0.999884
Slc4a5	1.71469	2.01799	1.45951	0.227008	0.999884
Gprasp2	-0.218845	7.03881	1.45932	0.227039	0.999884
Lbp	1.58525	2.86924	1.45918	0.227061	0.999884
Lonrf3	-0.15855	4.73767	1.45876	0.227127	0.999884
Cgnl1	0.208944	4.5661	1.45818	0.22722	0.999884
Cat	0.128326	6.03738	1.4581	0.227233	0.999884
Wdr6	-0.290712	7.69589	1.45761	0.22731	0.999884
Ifit2	-0.246996	2.60722	1.45715	0.227384	0.999884
Bcl9l	-0.125833	6.27004	1.4566	0.227471	0.999884
Edem1	-0.169155	4.07738	1.45592	0.22758	0.999884
Impad1	-0.120578	6.85172	1.45451	0.227805	0.999884
Mapk12	0.360437	1.32253	1.45422	0.227852	0.999884
Asphd2	0.155045	6.38554	1.45405	0.227879	0.999884
Col1a1	-0.333778	2.31827	1.45398	0.227891	0.999884
Snapc1	-0.175989	4.0049	1.45384	0.227914	0.999884
Slc38a7	-0.142553	5.10456	1.45376	0.227925	0.999884
Fam105b	0.173298	3.81814	1.45347	0.227972	0.999884
Mtx1	0.138937	4.82332	1.45264	0.228104	0.999884
Mgll	0.15158	7.44912	1.45121	0.228334	0.999884
Cbx4	0.173998	6.6383	1.45056	0.228439	0.999884
Sec61a2	-0.144135	5.73972	1.44918	0.22866	0.999884
Kcne2	1.78961	1.68626	1.44915	0.228664	0.999884
Zcchc11	-0.141692	5.30998	1.449	0.228689	0.999884
Sntg2	0.363136	1.46434	1.4487	0.228736	0.999884
Ints10	-0.136861	5.38452	1.44833	0.228797	0.999884
Clec18a	-0.91946	0.445925	1.44803	0.228844	0.999884
Layn	0.429561	1.28848	1.44716	0.228985	0.999884
Dclk3	-0.224015	6.86283	1.44698	0.229013	0.999884
Jmjd4	-0.144479	5.73219	1.44666	0.229064	0.999884
Rab11fip1	0.318479	2.21684	1.4466	0.229074	0.999884
Actr3b	0.14306	6.26842	1.44591	0.229186	0.999884
4833422C13Rik	-0.421029	1.3052	1.44474	0.229375	0.999884
Raver1	0.152893	4.10266	1.44373	0.229537	0.999884
Chpf2	-0.14471	5.44982	1.44269	0.229705	0.999884
Gpr37	0.187035	6.40588	1.44229	0.229769	0.999884
Pomt1	-0.192215	3.87036	1.44073	0.230022	0.999884
Ret	-0.333326	3.33087	1.43996	0.230146	0.999884
2310010J17Rik	0.437909	0.683414	1.43906	0.230292	0.999884
4932425I24Rik	0.888111	0.839215	1.4389	0.230318	0.999884
Rarb	0.391416	5.94003	1.43786	0.230486	0.999884
Gm13476	0.313364	1.8085	1.43784	0.230489	0.999884
Apcdd1	-0.151561	4.92733	1.43775	0.230505	0.999884
Tmem178	0.327265	4.66202	1.43695	0.230633	0.999884
Kif11	0.433553	0.794029	1.43687	0.230647	0.999884
Shank3	0.267334	8.92992	1.43605	0.23078	0.999884
Mctp1	0.25091	7.43408	1.43573	0.230831	0.999884
Cacnb2	0.195466	6.64672	1.4352	0.230918	0.999884
Serpinb8	0.692749	0.336267	1.43511	0.230932	0.999884
D19Bwg1357e	0.135438	5.23333	1.43498	0.230953	0.999884
Snap29	-0.133211	5.17292	1.43476	0.230989	0.999884
Dock7	-0.149437	4.98894	1.43446	0.231037	0.999884
Rbfox1	0.256808	9.21604	1.43419	0.231081	0.999884
Ikbkg	-0.130714	5.20333	1.43349	0.231196	0.999884
Slc16a1	0.132417	5.13319	1.43343	0.231205	0.999884
Setdb2	0.245354	2.30453	1.43216	0.231412	0.999884
Slc9a9	-0.192588	3.59274	1.43127	0.231558	0.999884
Prmt5	-0.118884	6.18455	1.43104	0.231595	0.999884
Wapal	0.132928	5.6147	1.43063	0.231662	0.999884
Prps1l3	0.176665	3.8876	1.43029	0.231717	0.999884
Gm13293	0.464784	0.887798	1.43014	0.231741	0.999884
Lrch3	-0.152285	5.15571	1.42989	0.231782	0.999884
AK129341	0.203702	4.9838	1.42961	0.231829	0.999884
Mpp3	0.226317	5.42119	1.42921	0.231894	0.999884
Timm10	-0.167604	3.9365	1.42901	0.231925	0.999884
Gpr137b-ps	0.200249	2.96016	1.4272	0.232222	0.999884
Rimkla	-0.185756	4.99606	1.42619	0.232388	0.999884
1500004A13Rik	-0.164087	4.22938	1.4261	0.232403	0.999884
Furin	-0.199969	5.30215	1.42595	0.232427	0.999884
Bcas3	0.129883	6.02851	1.42594	0.232428	0.999884
Slc9a2	0.374504	3.27457	1.42575	0.23246	0.999884
Snhg4	-0.284672	2.11738	1.42574	0.232461	0.999884
Acat3	-0.374053	1.48967	1.42494	0.232592	0.999884
Adc	0.135926	4.88431	1.42432	0.232693	0.999884
Greb1	-0.498067	1.16175	1.4243	0.232697	0.999884
Sgms2	0.329465	2.31037	1.4241	0.23273	0.999884
Cant1	-0.122007	5.65144	1.42325	0.23287	0.999884
Tmem63a	0.222165	5.35074	1.42295	0.232918	0.999884
Rab26	0.174589	5.23868	1.42225	0.233033	0.999884
Rhoc	0.181029	3.3481	1.42167	0.233129	0.999884
Sdsl	0.440206	1.02867	1.42132	0.233186	0.999884
Pqlc2	-0.210805	2.82623	1.42124	0.2332	0.999884
Scd1	-0.179713	8.12418	1.4212	0.233207	0.999884
Cd63	0.189012	5.07724	1.42024	0.233364	0.999884
Slc1a6	-0.315458	2.76426	1.41888	0.233588	0.999884
Efhc1	0.748611	0.136575	1.41735	0.23384	0.999884
Uxt	0.280684	2.05251	1.41719	0.233866	0.999884
Ncrna00086	-0.151905	4.80417	1.41711	0.23388	0.999884
Gramd2	-0.321756	1.75342	1.41664	0.233958	0.999884
Mbnl1	-0.12862	6.79984	1.41639	0.233999	0.999884
Bves	0.453215	0.862074	1.41538	0.234165	0.999884
Mknk2	-0.132905	5.42807	1.41428	0.234348	0.999884
Adra1d	0.864661	3.17384	1.41421	0.234358	0.999884
2810468N07Rik	0.220922	4.77237	1.41419	0.234363	0.999884
Tmem223	0.140258	4.59754	1.41341	0.234491	0.999884
Rufy1	0.128906	5.17872	1.41221	0.234691	0.999884
Pfkfb4	-0.207176	3.45004	1.41206	0.234715	0.999884
Xk	-0.132978	5.06754	1.4119	0.234742	0.999884
Arid2	-0.124478	5.8603	1.41008	0.235043	0.999884
Zfp628	-0.172332	3.75509	1.40963	0.235118	0.999884
1110017D15Rik	0.483799	1.34467	1.40867	0.235277	0.999884
Fam174a	0.129543	5.14646	1.40853	0.235301	0.999884
Kbtbd5	-0.576457	1.01783	1.40785	0.235414	0.999884
Herpud1	-0.124024	5.89873	1.40779	0.235423	0.999884
Plxna4	-0.174636	7.26964	1.40741	0.235486	0.999884
Adck5	-0.190942	3.27635	1.40723	0.235517	0.999884
Ankrd13b	-0.123422	6.56282	1.40687	0.235576	0.999884
Ficd	-0.151283	4.0937	1.40677	0.235593	0.999884
Smad1	-0.165607	4.58094	1.40647	0.235643	0.999884
Tmem194b	0.396652	1.16337	1.4061	0.235706	0.999884
Capza2	0.123709	7.66194	1.40549	0.235806	0.999884
B3gat2	0.245196	4.00012	1.40506	0.235878	0.999884
Pcdhga1	0.19291	3.24905	1.40502	0.235885	0.999884
Dnajb1	-0.127806	5.83647	1.40501	0.235887	0.999884
Pogk	0.156892	5.93303	1.40402	0.236052	0.999884
AI506816	0.226549	3.19241	1.40378	0.236092	0.999884
Zscan18	-0.149967	4.28954	1.40177	0.236427	0.999884
Trak2	-0.161313	8.15224	1.40112	0.236536	0.999884
Xrn2	0.122913	6.14459	1.40107	0.236544	0.999884
Tmem108	0.324691	4.07592	1.3998	0.236757	0.999884
Cd34	0.164417	4.16655	1.39942	0.236821	0.999884
Slc16a4	0.364284	1.71035	1.39871	0.23694	0.999884
Ccdc146	1.1855	-0.172554	1.39835	0.237	0.999884
Dync2h1	-0.126317	5.61801	1.39827	0.237013	0.999884
Rasgrp4	-0.419006	1.08716	1.39772	0.237106	0.999884
Frmd4b	0.192209	4.6867	1.39742	0.237155	0.999884
Tifa	0.280741	1.90056	1.3967	0.237277	0.999884
1810063B07Rik	-0.226546	2.6663	1.39643	0.237321	0.999884
Mon1a	0.151856	4.24996	1.39581	0.237426	0.999884
Wdr41	0.130022	5.2489	1.3955	0.237478	0.999884
Hras1	0.148765	7.21413	1.39415	0.237705	0.999884
Ppp1r7	0.174114	7.32563	1.39371	0.237779	0.999884
Ubr1	-0.118421	6.33807	1.39304	0.237892	0.999884
Usp2	0.191851	6.22381	1.39209	0.238053	0.999884
Ryr1	0.296863	4.83174	1.39165	0.238126	0.999884
Plekho1	-0.171008	4.28485	1.39153	0.238147	0.999884
Serp2	-0.119824	6.15462	1.39069	0.238289	0.999884
Lima1	0.15288	4.03937	1.38972	0.238453	0.999884
Galnt14	0.192568	4.52029	1.38968	0.238459	0.999884
Gpr62	0.214187	3.38315	1.38908	0.238561	0.999884
Gpr88	0.455369	9.49975	1.38743	0.23884	0.999884
Tns3	0.156443	6.33491	1.38692	0.238926	0.999884
Cand2	0.265065	2.38521	1.3863	0.239031	0.999884
H2-T23	0.343754	1.61044	1.38595	0.23909	0.999884
Lrp10	0.139252	5.14473	1.38586	0.239105	0.999884
Atp2c2	-0.733313	0.424201	1.38529	0.239202	0.999884
Mfsd3	-0.274326	2.15309	1.38471	0.2393	0.999884
Pde5a	0.335892	2.76498	1.38283	0.239619	0.999884
Pacs2	0.164334	7.49992	1.38283	0.23962	0.999884
1190005I06Rik	0.293867	2.00689	1.38217	0.239731	0.999884
Nxph2	-0.501962	0.956918	1.38216	0.239734	0.999884
Snrpf	0.144692	4.2793	1.38213	0.239738	0.999884
Loh12cr1	0.165372	3.97972	1.38208	0.239747	0.999884
Fam48a	-0.164264	4.24457	1.38137	0.239869	0.999884
Ddx58	0.267195	2.15064	1.38136	0.23987	0.999884
Pcdhga10	0.230826	3.4459	1.38126	0.239887	0.999884
AI414108	-0.178981	4.44071	1.38061	0.239998	0.999884
Nup35	0.203117	4.5238	1.38037	0.240038	0.999884
Iglon5	-0.150066	5.35177	1.37913	0.24025	0.999884
Gstm6	-0.340965	1.88826	1.37635	0.240725	0.999884
Gnb5	0.25803	7.80331	1.37625	0.240741	0.999884
Pafah1b3	-0.358936	2.5803	1.3761	0.240766	0.999884
Ttc30a1	0.258979	2.07947	1.37606	0.240774	0.999884
Sgpp2	0.342607	5.24296	1.37579	0.240819	0.999884
Tob1	0.134415	5.64851	1.37514	0.24093	0.999884
Trps1	0.155458	5.1464	1.37451	0.241039	0.999884
Slc5a6	-0.159021	4.52859	1.37406	0.241116	0.999884
4930471M23Rik	-0.137119	5.06397	1.37363	0.24119	0.999884
4930452B06Rik	0.207285	3.69621	1.37357	0.241199	0.999884
BC068157	-0.273011	5.05766	1.37303	0.241293	0.999884
Cradd	0.214701	3.00984	1.3678	0.24219	0.999884
4732471J01Rik	-0.3137	1.81553	1.36759	0.242226	0.999884
AI646023	-0.184871	4.52002	1.3674	0.242258	0.999884
G3bp1	-0.120204	6.11748	1.36735	0.242267	0.999884
Vstm2b	-0.220731	5.11825	1.36614	0.242476	0.999884
Alad	-0.147059	4.91674	1.36528	0.242624	0.999884
Slc7a3	-0.323074	3.18995	1.3642	0.24281	0.999884
Inpp5e	-0.138711	5.12403	1.36372	0.242894	0.999884
Maea	-0.122369	6.12244	1.36281	0.243051	0.999884
Tatdn2	0.124703	5.40258	1.36186	0.243215	0.999884
Rprd2	-0.116531	6.09102	1.36135	0.243303	0.999884
Nde1	0.166503	4.49796	1.361	0.243364	0.999884
Mfsd2a	-0.149022	5.23977	1.35927	0.243664	0.999884
Mrps10	-0.138135	4.53141	1.35805	0.243877	0.999884
Tmem44	0.183753	4.85752	1.35766	0.243944	0.999884
Cnn2	0.276842	2.10072	1.35654	0.244138	0.999884
Sgk3	0.208398	4.2795	1.35617	0.244203	0.999884
2610034M16Rik	0.379028	1.66894	1.35607	0.24422	0.999884
Rrnad1	-0.153418	4.0931	1.35606	0.244222	0.999884
Gpr161	0.506685	2.73749	1.3554	0.244336	0.999884
1500009C09Rik	0.12684	6.8884	1.35505	0.244397	0.999884
Sdf2l1	-0.20586	2.99715	1.35493	0.244417	0.999884
Sec61g	-0.134205	4.58633	1.35358	0.244653	0.999884
Fam113a	0.129898	4.73626	1.3531	0.244736	0.999884
BC005561	-0.163006	3.86047	1.35297	0.244759	0.999884
Gcn1l1	-0.117752	6.40738	1.35292	0.244768	0.999884
Naa50	-0.116777	6.15308	1.35253	0.244837	0.999884
Cpsf1	-0.12006	5.82333	1.3514	0.245033	0.999884
[truncated: 11,491 more rows]

## Sheet: SvsNSinMU_DEG.txt
	logFC	logCPM	LR	PValue	FDR		Sig Genes
Fos	-0.752195	4.45561	14.5274	0.000138138	0.999475		Fos
Kcnc2	0.659195	6.42686	13.3694	0.000255764	0.999475		Kcnc2
Spp1	0.863776	3.2385	13.0586	0.000301889	0.999475		Spp1
Olfml2b	2.0166	3.15605	13.0007	0.000311369	0.999475		Olfml2b
Klf5	-0.594732	3.73124	12.3129	0.000449847	0.999475		Klf5
Hopx	0.787847	3.65015	11.1803	0.000826692	0.999475		Hopx
Il16	2.46766	2.23631	10.9888	0.000916622	0.999475		Il16
Gm2115	1.41513	3.42696	10.9412	0.000940491	0.999475		Gm2115
Shroom3	0.923706	1.88627	10.8703	0.00097718	0.999475		Shroom3
Frzb	1.15109	3.44809	10.7661	0.00103375	0.999475		Frzb
Chodl	-0.997543	1.95641	10.4946	0.00119721	0.999475		Chodl
Btg2	-0.637353	4.04806	10.2038	0.0014015	0.999475		Btg2
Steap2	0.621407	4.67781	10.0831	0.00149638	0.999475		Steap2
Nrip3	0.760028	7.34423	10.0192	0.00154917	0.999475		Nrip3
Ccbe1	1.66559	2.63873	9.96438	0.00159597	0.999475		Ccbe1
Rassf4	0.715128	3.68033	9.94606	0.00161194	0.999475		Rassf4
Grik4	0.848996	4.65777	9.86421	0.00168525	0.999475		Grik4
Lhx9	3.15145	1.49661	9.84856	0.00169965	0.999475		Lhx9
Cgnl1	0.534549	4.5661	9.35302	0.00222619	0.999475		Cgnl1
Homer3	0.988277	3.38366	9.34127	0.0022405	0.999475		Homer3
Npr3	1.3317	3.23998	9.31301	0.00227533	0.999475		Npr3
Hapln4	0.750441	6.76728	9.23993	0.00236794	0.999475		Hapln4
Asah2	0.502777	4.77717	9.06695	0.00260271	0.999475		Asah2
Lhfpl2	0.584243	3.45338	9.06309	0.0026082	0.999475		Lhfpl2
Kndc1	0.466609	7.13303	8.98221	0.00272621	0.999475		Kndc1
Kcnj16	0.516757	5.01691	8.90849	0.00283848	0.999475		Kcnj16
Paqr6	0.595761	3.57813	8.86758	0.0029028	0.999475		Paqr6
Nr4a1	-0.608888	5.86497	8.85279	0.00292641	0.999475		Nr4a1
Ttll5	0.377369	5.19518	8.78826	0.00303175	0.999475		Ttll5
Tmem108	0.822455	4.07592	8.77457	0.0030546	0.999475		Tmem108
Vamp1	0.64735	6.97768	8.7288	0.00313223	0.999475		Vamp1
A2ld1	0.517088	3.50329	8.69879	0.00318422	0.999475		A2ld1
Myo1e	0.436079	3.90951	8.6715	0.00323225	0.999475		Myo1e
Fmn1	0.496799	4.02073	8.63298	0.0033013	0.999475		Fmn1
Tiparp	-0.39313	4.30351	8.55907	0.00343804	0.999475		Tiparp
Kcnmb2	0.960706	1.5335	8.52675	0.00349964	0.999475		Kcnmb2
Unc5b	0.430643	5.34419	8.52167	0.00350943	0.999475		Unc5b
Cyp26b1	-0.929983	5.63065	8.47111	0.00360831	0.999475		Cyp26b1
Shisa6	1.48165	5.59224	8.38277	0.00378794	0.999475		Shisa6
Nkd2	1.50136	2.39338	8.35622	0.00384368	0.999475		Nkd2
Hrh3	-0.368986	7.37156	8.331	0.00389743	0.999475		Hrh3
Csf1	0.460752	4.27824	8.23723	0.00410398	0.999475		Csf1
Sulf2	0.466468	6.92711	8.1858	0.00422196	0.999475		Sulf2
Ugt8a	0.564153	6.61209	8.18039	0.00423456	0.999475		Ugt8a
6330512M04Rik	0.531309	3.14599	8.14422	0.00431986	0.999475		6330512M04Rik
Tanc1	0.774611	5.43908	8.1181	0.00438255	0.999475		Tanc1
Chst8	1.03624	3.02331	8.11173	0.00439797	0.999475		Chst8
Slc4a8	0.363539	7.12959	8.10126	0.00442346	0.999475		Slc4a8
St18	0.744277	4.01701	8.09944	0.0044279	0.999475		St18
Spata13	-0.430421	5.83858	8.01724	0.0046334	0.999475		Spata13
Elavl2	0.49682	6.47339	7.83214	0.00513254	0.999475		Elavl2
Hipk2	0.340019	5.77944	7.8242	0.00515514	0.999475		Hipk2
Itgbl1	2.18037	1.38138	7.79965	0.00522564	0.999475		Itgbl1
Zfp503	-0.53117	4.51806	7.78996	0.00525373	0.999475		Zfp503
Npas1	0.785867	3.09672	7.78247	0.00527558	0.999475		Npas1
Cd9	0.392513	5.62166	7.59892	0.00584034	0.999475		Cd9
Kcng4	0.992014	1.64775	7.56367	0.00595567	0.999475		Kcng4
Junb	-0.465468	6.31397	7.55205	0.00599419	0.999475		Junb
Plcl1	0.362218	5.7915	7.41856	0.00645546	0.999475		Plcl1
Nefh	0.485353	6.81932	7.36577	0.0066477	0.999475		Nefh
Elovl7	0.495843	4.41304	7.32595	0.00679659	0.999475		Elovl7
Icosl	1.08119	1.95113	7.29883	0.00689996	0.999475		Icosl
Kcnc4	0.544523	5.53726	7.28113	0.00696828	0.999475		Kcnc4
Kcnc3	0.311151	7.15431	7.27553	0.00699003	0.999475		Kcnc3
Arhgef6	0.514372	4.20067	7.19542	0.00730899	0.999475		Arhgef6
Optn	0.372758	4.15497	7.14261	0.00752736	0.999475		Optn
Bag3	0.382805	3.7858	7.13474	0.00756047	0.999475		Bag3
Egr4	-0.482142	5.1181	7.11921	0.00762625	0.999475		Egr4
Slc22a4	0.63917	2.09762	7.10133	0.00770267	0.999475		Slc22a4
Cpm	0.466246	4.85558	7.03949	0.00797316	0.999475		Cpm
Dpysl3	0.48575	4.90597	7.00661	0.00812095	0.999475		Dpysl3
Krba1	-0.305535	5.37456	7.00329	0.00813599	0.999475		Krba1
Kcnab3	0.546234	5.37813	6.97897	0.00824728	0.999475		Kcnab3
Slc12a2	0.381148	6.69708	6.96319	0.00832038	0.999475		Slc12a2
Prr5l	0.517239	3.77792	6.91469	0.00854903	0.999475		Prr5l
Nfia	0.331331	5.19058	6.88277	0.00870306	0.999475		Nfia
Arhgef26	0.645577	5.2654	6.87907	0.00872108	0.999475		Arhgef26
Fah	0.38782	4.0702	6.87321	0.00874974	0.999475		Fah
Gjb1	0.507454	4.17385	6.87114	0.00875989	0.999475		Gjb1
Laptm4b	0.364485	5.58937	6.85006	0.00886381	0.999475		Laptm4b
Cadps	0.372856	7.90799	6.84365	0.00889568	0.999475		Cadps
Pttg1	1.02158	0.915368	6.79233	0.00915505	0.999475		Pttg1
Vit	2.08562	1.32276	6.77911	0.00922307	0.999475		Vit
Tcp11l1	0.46345	4.391	6.76909	0.009275	0.999475		Tcp11l1
Ednrb	0.341376	6.11688	6.74598	0.00939589	0.999475		Ednrb
Sncg	0.804616	2.49761	6.65864	0.0098676	0.999475		Sncg
3632451O06Rik	0.454814	4.70976	6.64417	0.00994806	0.999475		3632451O06Rik
Flt3	0.802363	2.10705	6.63987	0.0099721	0.999475		Flt3
Folh1	0.465421	3.20535	6.63026	0.0100261	0.999475		Folh1
Egr2	-0.798068	2.8912	6.61453	0.010115	0.999475		Egr2
Zeb2	0.512945	6.80149	6.5842	0.0102888	0.999475		Zeb2
Slc9a4	3.35877	1.80114	6.57359	0.0103503	0.999475		Slc9a4
Ankrd29	0.424862	4.24802	6.57027	0.0103696	0.999475		Ankrd29
Itga4	0.847737	2.79884	6.55771	0.0104431	0.999475		Itga4
Tpm4	0.334166	4.49576	6.54198	0.0105358	0.999475		Tpm4
Phyh	0.312929	6.12118	6.53485	0.0105781	0.999475		Phyh
Pvalb	0.664726	4.93042	6.53119	0.0105999	0.999475		Pvalb
Kcnh3	-0.342582	7.2096	6.5145	0.0106999	0.999475		Kcnh3
Chsy3	-0.416275	4.09678	6.51363	0.0107051	0.999475		Chsy3
Fgfrl1	0.40715	3.36904	6.48673	0.0108683	0.999475		Fgfrl1
Grb14	0.324091	4.64938	6.44163	0.0111477	0.999475		Grb14
2410066E13Rik	0.410458	5.07225	6.43836	0.0111682	0.999475		2410066E13Rik
Tprn	0.353274	4.71018	6.43166	0.0112104	0.999475		Tprn
Nfix	0.576211	5.57499	6.40954	0.0113509	0.999475		Nfix
Gab1	0.359697	5.31074	6.38145	0.0115319	0.999475		Gab1
Tmem88b	0.449297	6.72082	6.33644	0.0118282	0.999475		Tmem88b
Hivep1	0.294146	5.87888	6.33024	0.0118696	0.999475		Hivep1
Ermn	0.470968	6.67512	6.31678	0.01196	0.999475		Ermn
Itga6	0.359854	3.91887	6.30457	0.0120427	0.999475		Itga6
Spsb1	0.351569	4.31202	6.29539	0.0121052	0.999475		Spsb1
Pls1	0.465629	3.88114	6.26863	0.0122894	0.999475		Pls1
Nudt4	0.32218	6.86259	6.25476	0.012386	0.999475		Nudt4
Lancl3	0.495133	3.47374	6.25353	0.0123946	0.999475		Lancl3
Car2	0.330776	7.71399	6.17939	0.0129247	0.999475		Car2
Nudt12	0.663691	2.25618	6.15543	0.0131009	0.999475		Nudt12
Itpkb	0.399868	4.82479	6.15009	0.0131405	0.999475		Itpkb
Ptprd	0.295631	7.74196	6.14322	0.0131917	0.999475		Ptprd
Fmnl2	0.333374	5.76345	6.13603	0.0132454	0.999475		Fmnl2
Adra1d	1.84802	3.17384	6.11365	0.0134142	0.999475		Adra1d
Efr3a	0.454676	6.45147	6.10777	0.0134589	0.999475		Efr3a
Rxfp1	1.0162	1.36563	6.0981	0.0135327	0.999475		Rxfp1
Zfp367	0.407511	3.35959	6.0778	0.0136891	0.999475		Zfp367
Aqp4	0.290627	6.78731	6.07071	0.0137442	0.999475		Aqp4
Serpina3n	0.599639	6.60156	6.05313	0.0138817	0.999475		Serpina3n
Synpr	-0.321203	7.24001	6.04349	0.0139577	0.999475		Synpr
Golm1	0.674995	5.0165	6.02795	0.0140811	0.999475		Golm1
Agt	0.754279	5.58484	6.00843	0.0142377	0.999475		Agt
Dusp1	-0.434926	4.95353	5.99837	0.0143191	0.999475		Dusp1
Sorcs2	-0.354215	6.50769	5.99714	0.0143291	0.999475		Sorcs2
Limk1	0.36307	6.13322	5.97736	0.0144906	0.999475		Limk1
Lnpep	0.266587	5.91993	5.97177	0.0145367	0.999475		Lnpep
Popdc3	1.15404	0.957505	5.97092	0.0145437	0.999475		Popdc3
Ddc	-0.589821	3.36704	5.96555	0.0145881	0.999475		Ddc
Cabp7	1.15657	3.66876	5.96287	0.0146103	0.999475		Cabp7
Arc	-0.452	7.01457	5.94774	0.0147362	0.999475		Arc
Enpp6	0.513133	3.1001	5.94425	0.0147654	0.999475		Enpp6
Gyg	0.352983	4.76449	5.93233	0.0148656	0.999475		Gyg
Rnase1	0.972077	0.931522	5.93005	0.0148848	0.999475		Rnase1
Mast4	0.342315	6.34683	5.92209	0.0149522	0.999475		Mast4
Gabra1	0.38886	8.59432	5.91201	0.015038	0.999475		Gabra1
Pvrl1	0.546638	5.55274	5.89547	0.0151799	0.999475		Pvrl1
Padi2	0.463936	5.88781	5.85802	0.0155062	0.999475		Padi2
Tmem63a	0.452262	5.35074	5.84497	0.0156217	0.999475		Tmem63a
Lama2	0.363407	3.76021	5.83298	0.0157285	0.999475		Lama2
Cachd1	0.495599	4.7136	5.82423	0.0158069	0.999475		Cachd1
D8Ertd82e	0.528747	5.35549	5.79731	0.0160507	0.999475		D8Ertd82e
Scd1	0.363398	8.12418	5.78518	0.0161618	0.999475		Scd1
Ppm1e	0.722635	7.82505	5.77687	0.0162384	0.999475		Ppm1e
Nrp1	0.962996	4.83458	5.76402	0.0163576	0.999475		Nrp1
Klf16	-0.339999	6.31584	5.73095	0.0166684	0.999475		Klf16
Fstl4	-0.387753	4.38947	5.70056	0.0169595	0.999475		Fstl4
Tspan17	0.45741	3.91294	5.68317	0.0171284	0.999475		Tspan17
Slc4a2	0.417295	5.32766	5.66885	0.0172688	0.999475		Slc4a2
Cerk	0.328712	6.55117	5.66661	0.0172908	0.999475		Cerk
Slc12a7	0.570199	2.34022	5.66597	0.0172972	0.999475		Slc12a7
Gpr37	0.371521	6.40588	5.65854	0.0173705	0.999475		Gpr37
Eps15	0.298906	7.90562	5.65784	0.0173776	0.999475		Eps15
Itpka	-0.334012	6.50481	5.65327	0.0174228	0.999475		Itpka
Rnf128	0.472702	4.41095	5.65211	0.0174344	0.999475		Rnf128
Frmd5	0.308941	5.04299	5.64076	0.0175476	0.999475		Frmd5
Clstn2	0.476344	6.08151	5.6387	0.0175683	0.999475		Clstn2
St8sia1	0.330441	5.82015	5.61891	0.0177677	0.999475		St8sia1
Kcnc1	0.286669	7.81388	5.6004	0.0179564	0.999475		Kcnc1
Trim36	0.468988	2.97122	5.58362	0.0181292	0.999475		Trim36
Vasn	0.656344	2.24321	5.57724	0.0181953	0.999475		Vasn
Ndrg1	0.332935	6.86403	5.577	0.0181979	0.999475		Ndrg1
Anln	0.393633	5.49704	5.56834	0.0182881	0.999475		Anln
Npas3	0.397764	4.19996	5.56751	0.0182968	0.999475		Npas3
Itgb8	0.281244	4.76849	5.5434	0.0185505	0.999475		Itgb8
Slc38a2	0.286671	7.2065	5.53981	0.0185886	0.999475		Slc38a2
Thsd4	1.41635	3.99446	5.5327	0.0186643	0.999475		Thsd4
S1pr5	0.420465	4.60208	5.52208	0.0187779	0.999475		S1pr5
BC002230	-0.294895	4.58701	5.50883	0.0189207	0.999475		BC002230
Doc2b	-0.281302	7.03341	5.5015	0.0190002	0.999475		Doc2b
Hunk	0.675011	3.34004	5.47488	0.0192917	0.999475		Hunk
Lipa	0.327839	5.40328	5.4596	0.0194611	0.999475		Lipa
Tmem229b	0.257553	5.5432	5.45658	0.0194947	0.999475		Tmem229b
Pex5l	0.270519	7.22421	5.44891	0.0195806	0.999475		Pex5l
Gm10406	0.826421	0.913525	5.43992	0.0196816	0.999475		Gm10406
Hmbox1	0.291933	4.86465	5.43638	0.0197215	0.999475		Hmbox1
Ppp1r14a	0.45724	3.70537	5.43371	0.0197517	0.999475		Ppp1r14a
Bmp2	-0.570638	3.03838	5.43025	0.0197908	0.999475		Bmp2
Hspb8	0.503098	3.85653	5.40889	0.0200345	0.999475		Hspb8
Fa2h	0.42566	6.23348	5.3522	0.0206962	0.999475		Fa2h
Tuba8	0.759076	2.55284	5.35192	0.0206995	0.999475		Tuba8
Nefl	0.330432	8.22726	5.34694	0.0207587	0.999475		Nefl
Idi1	0.283973	5.53398	5.34387	0.0207953	0.999475		Idi1
Aif1l	0.475275	2.70791	5.34074	0.0208326	0.999475		Aif1l
Tmem229a	0.310632	6.14756	5.32929	0.0209699	0.999475		Tmem229a
Acy3	0.581539	2.25986	5.32747	0.0209918	0.999475		Acy3
Iqsec3	0.424254	7.75799	5.32518	0.0210195	0.999475		Iqsec3
Neurod1	1.2743	2.12149	5.32462	0.0210262	0.999475		Neurod1
Th	-0.446082	3.38987	5.31403	0.0211544	0.999475		Th
Slc4a11	-0.728518	2.75457	5.29183	0.0214257	0.999475		Slc4a11
Sc5d	0.259667	5.23835	5.28502	0.0215097	0.999475		Sc5d
Pcdhga7	-0.332663	3.80104	5.28195	0.0215476	0.999475		Pcdhga7
Rev1	-0.270662	4.95896	5.27764	0.021601	0.999475		Rev1
Ano10	0.312792	4.12481	5.27302	0.0216584	0.999475		Ano10
Gba	0.258781	4.72447	5.27058	0.0216888	0.999475		Gba
Car4	0.559248	4.01012	5.26481	0.0217608	0.999475		Car4
Ysk4	0.540276	2.60239	5.25004	0.0219462	0.999475		Ysk4
Plod1	0.30677	4.79707	5.24852	0.0219654	0.999475		Plod1
Gabrb1	0.329044	4.72414	5.2458	0.0219998	0.999475		Gabrb1
Parvb	0.28368	5.32398	5.24115	0.0220587	0.999475		Parvb
Agpat4	0.325827	5.47243	5.19369	0.0226691	0.999475		Agpat4
Sp9	-0.316272	5.22638	5.16414	0.0230579	0.999475		Sp9
Spata6	0.806086	1.48407	5.15595	0.0231669	0.999475		Spata6
Lzts1	-0.290902	5.93917	5.15426	0.0231894	0.999475		Lzts1
Fam163a	0.649141	1.85468	5.14506	0.0233125	0.999475		Fam163a
Gm98	0.365169	6.61436	5.14252	0.0233468	0.999475		Gm98
Lrrn1	0.253458	6.45943	5.14163	0.0233587	0.999475		Lrrn1
Lgi3	0.365587	6.83648	5.13969	0.0233848	0.999475		Lgi3
Pcdh20	0.876776	4.60769	5.1072	0.0238268	0.999475		Pcdh20
Sim1	-2.96863	-0.215787	5.10137	0.0239069	0.999475		Sim1
Kcns3	0.824391	1.21593	5.08923	0.0240749	0.999475		Kcns3
Fgfr2	0.286207	5.76591	5.08243	0.0241695	0.999475		Fgfr2
Tcte2	0.930008	0.395331	5.07948	0.0242107	0.999475		Tcte2
Endod1	0.290773	6.85777	5.06184	0.0244583	0.999475		Endod1
Ccng1	0.255649	5.89733	5.0592	0.0244956	0.999475		Ccng1
Diap1	-0.228763	6.11041	5.05509	0.0245537	0.999475		Diap1
Kcnj6	0.875207	3.97879	5.04155	0.0247463	0.999475		Kcnj6
Mr1	0.65163	2.26446	5.03636	0.0248205	0.999475		Mr1
Slc29a4	0.471257	4.62374	5.03276	0.0248722	0.999475		Slc29a4
Gprc5b	0.307214	7.47076	5.03255	0.0248752	0.999475		Gprc5b
Klhl4	0.367913	3.88971	5.00983	0.0252038	0.999475		Klhl4
Rxfp3	1.28173	2.18954	5.00914	0.0252139	0.999475		Rxfp3
Itgb3	0.568597	1.74844	4.99639	0.0254002	0.999475		Itgb3
Tiam2	-0.462766	6.54146	4.99547	0.0254137	0.999475		Tiam2
B3galtl	0.304997	4.12559	4.98908	0.0255078	0.999475		B3galtl
Col1a2	0.473797	2.96515	4.98897	0.0255094	0.999475		Col1a2
Elovl6	0.261374	6.33448	4.97548	0.025709	0.999475		Elovl6
Rhou	0.298677	5.66483	4.97456	0.0257228	0.999475		Rhou
Acta2	0.456757	2.98416	4.9669	0.0258369	0.999475		Acta2
Lrrtm3	-0.316703	6.54175	4.95885	0.0259574	0.999475		Lrrtm3
Kirrel2	-0.444697	3.50138	4.9567	0.0259897	0.999475		Kirrel2
Cdc42ep1	0.329482	4.54439	4.93802	0.0262721	0.999475		Cdc42ep1
Ehbp1l1	-0.317775	5.22851	4.9379	0.026274	0.999475		Ehbp1l1
Slc9a5	-0.309027	5.77056	4.93693	0.0262888	0.999475		Slc9a5
Myo1d	0.365367	4.84966	4.93622	0.0262994	0.999475		Myo1d
Dock5	0.414196	3.92384	4.93538	0.0263122	0.999475		Dock5
Tmem178	0.609775	4.66202	4.93469	0.0263228	0.999475		Tmem178
Tnxb	0.882141	1.79498	4.93272	0.0263527	0.999475		Tnxb
Gltp	0.311139	5.72489	4.93246	0.0263568	0.999475		Gltp
Ctbp2	0.592445	4.15637	4.92703	0.0264398	0.999475		Ctbp2
Trhde	0.534368	4.53014	4.91607	0.0266079	0.999475		Trhde
Vdr	-0.808404	1.17427	4.91256	0.0266621	0.999475		Vdr
Stac2	0.296972	5.98303	4.89601	0.0269188	0.999475		Stac2
Rbm24	-0.35735	5.11424	4.8852	0.0270879	0.999475		Rbm24
Fam107b	0.381509	3.6954	4.88407	0.0271056	0.999475		Fam107b
Adarb2	0.453523	4.8455	4.87954	0.0271769	0.999475		Adarb2
Smoc2	1.38445	2.18829	4.87682	0.0272198	0.999475		Smoc2
Rtkn2	0.515624	2.77336	4.87315	0.0272777	0.999475		Rtkn2
Synm	0.370612	5.47848	4.8713	0.027307	0.999475		Synm
Mdga1	0.467331	6.02285	4.87116	0.0273091	0.999475		Mdga1
Angptl6	-0.496041	2.77084	4.86221	0.0274512	0.999475		Angptl6
Qdpr	0.318563	6.98638	4.85786	0.0275205	0.999475		Qdpr
Plch1	0.460494	3.65655	4.85007	0.027645	0.999475		Plch1
Plekhf1	0.604251	2.46923	4.84503	0.0277259	0.999475		Plekhf1
Rnf130	0.231215	5.8788	4.84225	0.0277706	0.999475		Rnf130
Atp13a4	0.356428	4.10622	4.84154	0.0277821	0.999475		Atp13a4
Me1	0.31797	6.09391	4.83852	0.0278307	0.999475		Me1
Ngfr	0.962258	4.41478	4.83769	0.0278442	0.999475		Ngfr
Zyx	0.30356	5.34092	4.83708	0.027854	0.999475		Zyx
Kcng1	-0.469471	4.72122	4.83256	0.0279271	0.999475		Kcng1
Akap2	0.282801	6.75969	4.83074	0.0279566	0.999475		Akap2
Slc14a1	0.327487	3.76668	4.82304	0.0280818	0.999475		Slc14a1
Fam110b	-0.288341	5.61022	4.82033	0.0281259	0.999475		Fam110b
Abhd14b	0.457491	2.52758	4.82007	0.0281302	0.999475		Abhd14b
Unc5c	0.397837	5.5088	4.79844	0.0284856	0.999475		Unc5c
Rn45s	-0.710983	10.1458	4.78599	0.0286921	0.999475		Rn45s
Eif2ak2	0.394808	3.13661	4.78378	0.028729	0.999475		Eif2ak2
Ttyh2	0.357971	5.72193	4.78305	0.0287411	0.999475		Ttyh2
Nhsl1	0.305684	4.96624	4.78047	0.0287842	0.999475		Nhsl1
Stard5	0.730137	2.75485	4.77895	0.0288097	0.999475		Stard5
Stk32c	-0.311694	7.35302	4.77768	0.028831	0.999475		Stk32c
Xpo4	0.378506	2.92715	4.77023	0.028956	0.999475		Xpo4
Cdh24	0.505379	3.25893	4.75609	0.0291948	0.999475		Cdh24
D730040F13Rik	0.308984	5.08657	4.75536	0.0292071	0.999475		D730040F13Rik
Slc6a9	0.319126	6.23111	4.75294	0.0292484	0.999475		Slc6a9
Cdh12	0.474204	3.20175	4.72458	0.0297344	0.999475		Cdh12
Kcnj10	0.352477	8.6835	4.71444	0.0299103	0.999475		Kcnj10
Papln	-0.788413	2.10069	4.70086	0.0301475	0.999475		Papln
8430406I07Rik	0.512974	1.98139	4.69192	0.0303047	0.999475		8430406I07Rik
Dscam	0.367606	6.16571	4.67681	0.0305725	0.999475		Dscam
Cdc25a	0.438184	2.60405	4.67511	0.0306028	0.999475		Cdc25a
Msi2	0.266301	6.86931	4.66618	0.0307622	0.999475		Msi2
Cd82	0.367552	4.87024	4.6568	0.0309307	0.999475		Cd82
Pvrl3	0.591716	3.92894	4.65562	0.0309521	0.999475		Pvrl3
Gsn	0.326817	6.74685	4.6547	0.0309687	0.999475		Gsn
Mas1	0.98997	3.52556	4.65429	0.030976	0.999475		Mas1
Igfbp4	-0.358108	5.46461	4.64806	0.0310886	0.999475		Igfbp4
Lingo4	0.916078	0.714039	4.64654	0.0311162	0.999475		Lingo4
Agxt2l1	0.625373	4.44448	4.64428	0.0311572	0.999475		Agxt2l1
Gpr62	0.39632	3.38315	4.64347	0.0311718	0.999475		Gpr62
Xdh	-0.379222	3.54115	4.64333	0.0311744	0.999475		Xdh
Acss2	0.25585	5.25594	4.61816	0.0316352	0.999475		Acss2
Serinc2	1.78672	0.321313	4.61427	0.031707	0.999475		Serinc2
Fst	-0.678768	2.2461	4.60922	0.0318005	0.999475		Fst
Lims1	0.242016	4.78054	4.60564	0.031867	0.999475		Lims1
Ston2	0.308194	5.17811	4.60277	0.0319204	0.999475		Ston2
Map4k4	0.228556	7.16323	4.57879	0.03237	0.999475		Map4k4
Ppp2r3a	0.244685	5.85234	4.57025	0.0325319	0.999475		Ppp2r3a
Mob3b	0.374391	3.82583	4.55196	0.0328811	0.999475		Mob3b
Trf	0.426679	8.14357	4.54863	0.0329451	0.999475		Trf
Ormdl2	0.487249	2.30309	4.54711	0.0329744	0.999475		Ormdl2
Pla2g7	0.256977	6.3322	4.54105	0.0330913	0.999475		Pla2g7
Ano4	0.306874	4.5319	4.53907	0.0331295	0.999475		Ano4
Dctpp1	-0.385127	2.95307	4.53763	0.0331574	0.999475		Dctpp1
Pllp	0.369705	6.00104	4.53587	0.0331916	0.999475		Pllp
Nptx1	0.777796	8.09515	4.52626	0.0333786	0.999475		Nptx1
Slc4a7	0.424695	4.63373	4.52239	0.033454	0.999475		Slc4a7
Tnfrsf21	0.310224	6.60442	4.51872	0.033526	0.999475		Tnfrsf21
Slc6a11	0.437287	8.05132	4.51098	0.033678	0.999475		Slc6a11
Ltk	-0.414071	2.93914	4.50007	0.0338935	0.999475		Ltk
Dock9	0.513235	7.22225	4.49583	0.0339777	0.999475		Dock9
Ccdc106	-0.228687	5.44569	4.49291	0.0340357	0.999475		Ccdc106
Atg14	-0.247529	4.79783	4.49143	0.0340651	0.999475		Atg14
Dip2a	0.254304	6.50513	4.47752	0.0343436	0.999475		Dip2a
A330050F15Rik	0.731332	2.47699	4.47329	0.0344287	0.999475		A330050F15Rik
Sypl	0.248107	5.13393	4.46463	0.0346035	0.999475		Sypl
Tmem215	0.900654	2.64121	4.45301	0.0348399	0.999475		Tmem215
Zc3hav1l	-0.367723	3.0518	4.44146	0.0350762	0.999475		Zc3hav1l
Gm11627	-0.57003	1.80024	4.44059	0.0350941	0.999475		Gm11627
Pvrl4	0.714281	1.85279	4.43327	0.035245	0.999475		Pvrl4
Myof	0.93172	2.73136	4.42394	0.0354381	0.999475		Myof
Alox12b	0.965037	0.766204	4.40258	0.0358847	0.999475		Alox12b
Ctdspl	-0.323899	5.60069	4.38898	0.0361719	0.999475		Ctdspl
Dusp16	0.333992	3.71908	4.37938	0.0363762	0.999475		Dusp16
Cbr3	-0.449384	4.19438	4.37642	0.0364395	0.999475		Cbr3
Zfp939	-0.419027	2.74562	4.36971	0.0365833	0.999475		Zfp939
Car14	0.402715	3.80228	4.36964	0.0365846	0.999475		Car14
Fam132a	-0.390168	3.55392	4.36424	0.0367008	0.999475		Fam132a
Ptprg	0.311019	6.8674	4.36297	0.0367282	0.999475		Ptprg
Synj2	0.369507	5.75108	4.35753	0.0368457	0.999475		Synj2
Jam3	0.294347	4.88088	4.3553	0.0368939	0.999475		Jam3
Ccdc136	0.283858	5.62682	4.35485	0.0369037	0.999475		Ccdc136
Camk2n2	0.362145	6.54626	4.35114	0.0369841	0.999475		Camk2n2
Abca5	0.229954	5.57574	4.34643	0.0370867	0.999475		Abca5
Reep3	0.281261	5.59948	4.33459	0.0373454	0.999475		Reep3
Cry2	-0.216169	7.14526	4.33144	0.0374146	0.999475		Cry2
Thbs4	2.29227	1.8522	4.32888	0.0374709	0.999475		Thbs4
Met	1.31513	1.56574	4.32229	0.0376162	0.999475		Met
Polr3gl	0.343049	3.8142	4.31893	0.0376906	0.999475		Polr3gl
Fam117a	-0.349064	3.1527	4.31153	0.0378549	0.999475		Fam117a
Prr18	0.403813	5.84963	4.31122	0.0378618	0.999475		Prr18
Dclk3	-0.387049	6.86283	4.3108	0.0378711	0.999475		Dclk3
Lsm11	0.793481	4.6404	4.29773	0.0381633	0.999475		Lsm11
Slc25a18	0.392162	5.08263	4.29271	0.0382762	0.999475		Slc25a18
C530008M17Rik	0.468004	6.50255	4.2888	0.0383642	0.999475		C530008M17Rik
Plekhg1	0.430617	4.38003	4.28501	0.0384499	0.999475		Plekhg1
Hmgn5	0.460851	3.62608	4.28428	0.0384664	0.999475		Hmgn5
Ccdc77	-0.45405	2.18421	4.27985	0.0385667	0.999475		Ccdc77
Cd63	0.329715	5.07724	4.27978	0.0385684	0.999475		Cd63
Clic4	0.305205	6.84495	4.27552	0.0386652	0.999475		Clic4
Adamtsl4	0.498682	3.54351	4.2604	0.0390108	0.999475		Adamtsl4
Sh2d5	-0.31556	6.80761	4.25777	0.0390711	0.999475		Sh2d5
Zfp768	0.38537	3.29696	4.24668	0.0393272	0.999475		Zfp768
Axin2	-0.241789	4.76795	4.23892	0.0395073	0.999475		Axin2
Cables2	0.256107	5.22685	4.23623	0.03957	0.999475		Cables2
Adra2c	-0.353004	5.71325	4.23494	0.0396001	0.999475		Adra2c
Cecr2	0.577055	1.96499	4.22916	0.0397352	0.999475		Cecr2
Aldh1l2	0.454596	2.47898	4.22912	0.0397361	0.999475		Aldh1l2
Commd4	-0.254588	4.46963	4.2244	0.0398468	0.999475		Commd4
Pppde2	0.23196	7.20815	4.22188	0.039906	0.999475		Pppde2
Bag2	0.50803	2.74916	4.22019	0.0399456	0.999475		Bag2
9030425E11Rik	0.449314	4.28461	4.21548	0.0400567	0.999475		9030425E11Rik
Cdc37l1	0.243363	5.94922	4.20615	0.0402777	0.999475		Cdc37l1
Fam59b	0.320866	4.3728	4.1957	0.0405266	0.999475		Fam59b
Tgfb2	0.843966	4.7366	4.18229	0.0408485	0.999475		Tgfb2
4932411E22Rik	-0.663357	2.92338	4.17584	0.0410042	0.999475		4932411E22Rik
Micall1	0.297752	6.13742	4.1735	0.0410609	0.999475		Micall1
C1ql2	0.781751	2.52477	4.16855	0.0411811	0.999475		C1ql2
Calb1	-0.351887	7.58019	4.16805	0.0411931	0.999475		Calb1
1700040I03Rik	-0.392915	3.38115	4.1655	0.0412551	0.999475		1700040I03Rik
Crlf2	-0.389256	3.28088	4.16456	0.0412782	0.999475		Crlf2
Gm962	0.502763	1.86041	4.16208	0.0413387	0.999475		Gm962
Cdca7	-0.557481	1.74785	4.15559	0.0414974	0.999475		Cdca7
Tspan2	0.352533	7.6648	4.13759	0.0419408	0.999475		Tspan2
Akap13	0.489153	5.19212	4.13581	0.041985	0.999475		Akap13
Sox10	0.308578	5.91378	4.13339	0.042045	0.999475		Sox10
Ldoc1	0.796958	0.808542	4.13165	0.0420883	0.999475		Ldoc1
Kctd9	0.424614	3.82097	4.1266	0.0422141	0.999475		Kctd9
Zap70	0.906925	0.541042	4.12427	0.0422723	0.999475		Zap70
Olig2	0.294216	5.35457	4.12223	0.0423233	0.999475		Olig2
Olfml1	0.33422	4.31674	4.11219	0.0425751	0.999475		Olfml1
Trim67	0.46042	2.56736	4.1094	0.0426455	0.999475		Trim67
Pkib	0.441382	2.92348	4.10861	0.0426654	0.999475		Pkib
Klhl36	-0.349313	3.09615	4.09797	0.0429347	0.999475		Klhl36
B3galt2	0.377762	5.23211	4.09381	0.0430406	0.999475		B3galt2
Irs1	0.34842	4.16086	4.09337	0.0430517	0.999475		Irs1
Opalin	0.432618	4.35928	4.08603	0.0432391	0.999475		Opalin
Ptprk	0.45129	5.41268	4.08401	0.0432907	0.999475		Ptprk
D4Bwg0951e	0.67618	2.67409	4.08353	0.043303	0.999475		D4Bwg0951e
Hdac9	0.484468	4.72302	4.08279	0.0433221	0.999475		Hdac9
Plcxd1	-0.349637	4.6764	4.07631	0.0434886	0.999475		Plcxd1
Arap2	0.202913	6.54919	4.07407	0.0435463	0.999475		Arap2
Nt5dc3	0.580065	6.8601	4.07357	0.043559	0.999475		Nt5dc3
Galnt6	0.379164	4.48023	4.07138	0.0436155	0.999475		Galnt6
Ajap1	-0.219722	6.42916	4.06866	0.043686	0.999475		Ajap1
Srl	0.497518	2.54017	4.06532	0.0437724	0.999475		Srl
Slc29a3	0.289244	4.52918	4.05968	0.0439188	0.999475		Slc29a3
Polh	0.529432	1.71678	4.05965	0.0439197	0.999475		Polh
Hes1	0.657998	2.63534	4.05639	0.0440045	0.999475		Hes1
BC005764	-0.274584	5.98093	4.04961	0.0441815	0.999475		BC005764
Mfsd9	0.471182	2.18917	4.04724	0.0442436	0.999475		Mfsd9
Tspan18	0.776894	2.76085	4.04458	0.0443133	0.999475		Tspan18
Nfe2l2	0.259611	4.20104	4.04249	0.0443683	0.999475		Nfe2l2
Dmxl1	0.211717	6.30522	4.04234	0.0443724	0.999475		Dmxl1
Tmem98	0.44972	3.35003	4.0364	0.0445287	0.999475		Tmem98
Rerg	-0.297028	5.17936	4.03547	0.0445534	0.999475		Rerg
Dact2	-0.312223	5.61957	4.03437	0.0445824	0.999475		Dact2
Gmpr	-0.218489	5.51723	4.02779	0.0447565	0.999475		Gmpr
Pou3f1	-0.468727	5.35429	4.02421	0.0448515	0.999475		Pou3f1
Aff3	-0.243613	6.54219	4.02388	0.0448605	0.999475		Aff3
Plekhh1	0.366559	5.75981	4.02179	0.0449161	0.999475		Plekhh1
Cnksr3	0.40235	2.90186	4.01904	0.0449892	0.999475		Cnksr3
Cd38	0.553238	2.70393	4.01811	0.0450142	0.999475		Cd38
Hmgcs1	0.257374	7.83952	4.01792	0.0450191	0.999475		Hmgcs1
Tcn2	0.323447	4.39386	4.01311	0.0451479	0.999475		Tcn2
Emilin2	0.470311	2.62793	4.01193	0.0451795	0.999475		Emilin2
Cobl	-0.264842	6.72512	4.00433	0.0453834	0.999475		Cobl
Mettl7a1	0.270448	4.55633	3.99511	0.0456326	0.999475		Mettl7a1
C1qtnf4	-0.24421	7.02244	3.99464	0.0456452	0.999475		C1qtnf4
Slc8a1	0.53141	7.72512	3.99224	0.0457103	0.999475		Slc8a1
Npas4	-0.473577	3.99133	3.98328	0.0459541	0.999475		Npas4
Nab2	-0.254606	5.58163	3.97901	0.0460707	0.999475		Nab2
Tmem144	0.349534	3.8163	3.97828	0.0460907	0.999475		Tmem144
Epha7	-0.270228	6.42221	3.97553	0.046166	0.999475		Epha7
Gatm	0.291901	6.7881	3.97044	0.0463056	0.999475		Gatm
Heph	0.371422	3.07512	3.9691	0.0463426	0.999475		Heph
Klhl14	0.83184	1.36631	3.96614	0.0464241	0.999475		Klhl14
Psd	-0.295296	8.70179	3.96517	0.0464509	0.999475		Psd
Slitrk1	0.311429	6.37243	3.95927	0.0466139	0.999475		Slitrk1
Dpf3	0.817894	0.866524	3.95895	0.0466226	0.999475		Dpf3
Phactr2	0.51506	4.97185	3.9582	0.0466436	0.999475		Phactr2
Bcat1	0.245588	7.19146	3.95699	0.0466771	0.999475		Bcat1
Prkca	0.406893	7.62535	3.95411	0.046757	0.999475		Prkca
Lats2	0.434496	4.75958	3.95366	0.0467694	0.999475		Lats2
Nr3c2	0.402275	5.51038	3.95216	0.0468112	0.999475		Nr3c2
Sel1l3	0.432683	5.11768	3.94657	0.046967	0.999475		Sel1l3
Ptgs2	0.941343	2.66701	3.94621	0.0469771	0.999475		Ptgs2
Ephb3	0.34341	3.30614	3.94592	0.0469851	0.999475		Ephb3
D3Ertd751e	0.561762	1.85499	3.94308	0.0470646	0.999475		D3Ertd751e
Npsr1	0.343518	3.46195	3.94032	0.0471419	0.999475		Npsr1
Zfp516	-0.294842	4.82529	3.93711	0.0472319	0.999475		Zfp516
Slco3a1	0.226826	5.83218	3.92784	0.0474929	0.999475		Slco3a1
Arl4d	-0.427749	4.62159	3.92501	0.0475729	0.999475		Arl4d
Stx17	0.23047	4.77472	3.91111	0.0479678	0.999475		Stx17
Creb5	0.551487	1.57761	3.90446	0.0481582	0.999475		Creb5
2010-09-08	0.52663	5.70017	3.89964	0.0482963	0.999475		2010-09-08
Bmp2k	0.292167	4.40389	3.89949	0.0483007	0.999475		Bmp2k
Syt17	0.603886	4.89299	3.89067	0.0485549	0.999475		Syt17
Cryab	0.314826	6.65453	3.88966	0.0485842	0.999475		Cryab
Luzp1	0.219392	6.71268	3.88666	0.0486711	0.999475		Luzp1
Adcy8	0.44669	4.21255	3.87638	0.04897	0.999475		Adcy8
Cidea	0.947294	1.43775	3.87171	0.0491065	0.999475		Cidea
Rassf5	0.421381	4.38671	3.86628	0.0492657	0.999475		Rassf5
Ighmbp2	-0.272218	3.74983	3.85265	0.0496675	0.999475		Ighmbp2
Foxj1	0.969078	3.19774	3.84738	0.0498237	0.999475		Foxj1
Egr1	-0.345631	8.08409	3.84051	0.0500282	0.999475
Siah3	0.706704	1.27819	3.83491	0.0501957	0.999475
B3gat2	0.407591	4.00012	3.82972	0.0503512	0.999475
1810041L15Rik	0.310047	6.1105	3.82623	0.0504563	0.999475
H1f0	0.219259	6.65394	3.82105	0.0506126	0.999475
Dbi	0.274813	6.19951	3.81582	0.0507707	0.999475
9830147E19Rik	-0.552899	1.77619	3.80272	0.0511695	0.999475
Gna12	0.253496	6.00493	3.79927	0.0512749	0.999475
Nfib	0.505599	5.99591	3.79359	0.0514491	0.999475
Islr	0.489233	2.41481	3.79253	0.0514816	0.999475
Foxn3	0.29067	4.13111	3.79227	0.0514899	0.999475
Nkain1	0.261454	6.0112	3.79154	0.0515123	0.999475
Plekhg3	0.321616	4.57203	3.79005	0.0515582	0.999475
4931406P16Rik	0.238327	5.29929	3.78906	0.0515887	0.999475
D430019H16Rik	-0.239076	8.10926	3.78734	0.0516416	0.999475
Neurod6	1.12295	5.62591	3.78657	0.0516655	0.999475
Dlx6	-0.336516	5.12574	3.78613	0.0516791	0.999475
Gm5151	-0.225777	4.72851	3.78339	0.0517636	0.999475
Chia	-0.588749	1.34965	3.77957	0.0518821	0.999475
Shd	0.374788	3.97526	3.77441	0.0520423	0.999475
Neurod2	1.08454	5.40489	3.76287	0.0524027	0.999475
Entpd5	0.230371	5.15917	3.7625	0.0524141	0.999475
Gsta4	0.372653	4.69602	3.74535	0.0529548	0.999475
Slc44a1	0.271615	6.36368	3.74484	0.0529708	0.999475
Matn2	1.03786	3.91784	3.74348	0.0530138	0.999475
Cald1	0.308833	4.7006	3.74254	0.0530438	0.999475
Vcan	0.223466	4.98155	3.73261	0.0533599	0.999475
Syt13	0.380972	7.05086	3.72254	0.0536825	0.999475
Mfsd12	0.309461	3.76555	3.71516	0.0539205	0.999475
Whrn	0.264768	5.23645	3.71452	0.0539413	0.999475
Radil	-0.287485	4.24133	3.70962	0.0540998	0.999475
Efhd1	0.351291	4.7372	3.70469	0.0542596	0.999475
Adam11	0.406665	7.09362	3.69294	0.0546433	0.999475
Homer2	0.396673	5.28438	3.6911	0.0547034	0.999475
Sos1	0.204504	6.39611	3.6892	0.054766	0.999475
C2cd2l	-0.27519	8.27779	3.68649	0.0548548	0.999475
Tmbim1	0.298125	5.10372	3.67924	0.055094	0.999475
Sdk1	0.413929	3.63652	3.67718	0.0551621	0.999475
Vamp3	0.252258	4.59454	3.66633	0.0555224	0.999475
Kcnk2	-0.437727	6.95673	3.66008	0.0557311	0.999475
Fam188a	0.252364	5.13013	3.66006	0.0557317	0.999475
Phldb1	0.28916	7.06939	3.65975	0.055742	0.999475
Lhfp	0.311689	4.19027	3.65613	0.0558633	0.999475
Ucp2	0.289702	4.93967	3.64933	0.0560917	0.999475
Rhog	0.30734	4.88388	3.6427	0.0563157	0.999475
Ddit4l	-0.657351	3.71283	3.63228	0.0566691	0.999475
Megf11	0.402714	4.33525	3.62302	0.0569854	0.999475
Ppfibp2	0.350846	3.49252	3.61609	0.0572233	0.999475
Lamp2	0.216644	6.02242	3.61256	0.0573447	0.999475
Antxr1	0.300017	4.04791	3.61083	0.0574046	0.999475
Pip5k1b	0.627127	4.31205	3.60939	0.0574541	0.999475
Tril	0.220377	5.91122	3.60852	0.0574844	0.999475
Chdh	0.400937	3.01501	3.59842	0.0578344	0.999475
1700017B05Rik	0.440202	3.59602	3.59783	0.057855	0.999475
Bbx	-0.235307	5.75655	3.59398	0.0579891	0.999475
Sh3bp5	0.452273	5.60348	3.59009	0.058125	0.999475
Il1rap	0.260336	5.4009	3.5896	0.0581423	0.999475
Ralb	0.266136	3.91623	3.58878	0.0581709	0.999475
Garnl3	-0.240078	5.8185	3.58824	0.0581898	0.999475
Slc9a3r2	0.227028	5.44194	3.58554	0.0582843	0.999475
Ppargc1a	0.221805	6.31305	3.58404	0.0583371	0.999475
Zbtb16	0.434524	5.08774	3.57855	0.0585303	0.999475
Atp2b3	0.255813	7.18824	3.57338	0.0587126	0.999475
Sphkap	0.36547	7.18781	3.56617	0.0589682	0.999475
Xaf1	0.543139	1.40861	3.56373	0.0590548	0.999475
Fam105a	-0.28715	4.73154	3.56225	0.0591075	0.999475
Alkbh3	-0.343055	2.8695	3.55562	0.0593441	0.999475
Ak4	0.583248	5.27099	3.55522	0.0593585	0.999475
Itga3	0.296929	4.57176	3.55516	0.0593607	0.999475
Pygm	0.306551	4.72618	3.55238	0.0594602	0.999475
Epha6	0.280597	5.28821	3.54694	0.0596552	0.999475
Mcrs1	-0.20299	5.77075	3.54435	0.0597486	0.999475
Cdh9	-0.357489	5.51719	3.54391	0.0597645	0.999475
Fnbp1	0.250797	7.12221	3.54061	0.0598833	0.999475
Napepld	0.41414	3.80771	3.5405	0.0598872	0.999475
Cdc42ep2	0.320939	3.93605	3.5281	0.0603369	0.999475
Cxcr7	0.347891	3.43502	3.5262	0.0604059	0.999475
Syt4	-0.198684	7.50252	3.52516	0.0604441	0.999475
Fbxl6	-0.238246	4.23827	3.52348	0.0605052	0.999475
Rbm45	0.232356	4.61166	3.52146	0.060579	0.999475
Rrbp1	0.19813	6.26077	3.51614	0.0607737	0.999475
Hcn1	0.422557	6.00142	3.51589	0.0607831	0.999475
2010-09-03	0.326013	7.31027	3.51514	0.0608106	0.999475
Nipal4	0.478133	2.76943	3.51501	0.0608155	0.999475
Itih3	0.49555	5.6355	3.51214	0.0609206	0.999475
Gjc3	0.355322	5.76201	3.50986	0.0610047	0.999475
Mog	0.375364	6.6774	3.50752	0.061091	0.999475
Ostf1	0.393717	3.36368	3.50599	0.0611474	0.999475
Ssbp4	-0.216229	7.66646	3.50482	0.0611906	0.999475
Dpf1	-0.222623	5.77725	3.50447	0.0612035	0.999475
Pla1a	-0.714307	0.506611	3.50085	0.0613373	0.999475
Ift27	-0.277414	3.97104	3.49719	0.061473	0.999475
Poldip3	-0.191138	6.20702	3.49682	0.0614868	0.999475
Pdlim5	0.248635	4.84387	3.48948	0.06176	0.999475
Nab1	0.242042	4.91712	3.48735	0.0618393	0.999475
H2-DMa	-0.324664	3.43637	3.4832	0.0619947	0.999475
Ddr1	0.229284	6.5401	3.48007	0.0621122	0.999475
Nfatc1	0.357422	2.79783	3.47907	0.0621497	0.999475
Rnf141	0.244948	4.0858	3.47853	0.0621699	0.999475
Cyp27a1	0.594538	2.00959	3.47763	0.0622038	0.999475
Sparc	0.421277	8.97869	3.47515	0.0622972	0.999475
Atxn1	-0.245222	6.78837	3.47185	0.0624216	0.999475
Mdk	0.307441	3.91391	3.47127	0.0624433	0.999475
Stmn2	0.348174	8.16689	3.47025	0.062482	0.999475
Gab2	0.237467	4.83175	3.46937	0.0625153	0.999475
Itgb4	0.365481	4.70327	3.46887	0.062534	0.999475
Neb	1.04056	0.568428	3.46824	0.0625579	0.999475
Fosb	-0.448782	3.85903	3.46774	0.0625767	0.999475
Afap1l2	0.293726	3.5175	3.46752	0.0625849	0.999475
Gabra5	0.579863	5.93477	3.46688	0.0626094	0.999475
Ly6e	0.370646	6.73176	3.45811	0.0629421	0.999475
Greb1l	0.401835	3.49438	3.45721	0.0629763	0.999475
Sipa1	0.266418	3.7548	3.45356	0.0631157	0.999475
Gnai1	0.265155	7.0395	3.45199	0.0631757	0.999475
Adamts4	0.359697	4.81698	3.45	0.0632518	0.999475
Fam63a	0.261257	4.4696	3.44887	0.063295	0.999475
Cxcr4	0.981795	1.06676	3.44874	0.0632999	0.999475
Fibin	0.577663	1.53987	3.44819	0.0633212	0.999475
Dgkg	0.666398	6.57265	3.44686	0.0633719	0.999475
Stim1	-0.214812	6.87163	3.44299	0.0635208	0.999475
Zbtb7b	0.323704	4.2035	3.43656	0.0637684	0.999475
Sorcs1	-0.255091	6.5611	3.42799	0.0641001	0.999475
G0s2	0.575911	1.30326	3.42204	0.0643313	0.999475
Gpr161	0.811241	2.73749	3.41568	0.0645796	0.999475
Rassf2	0.244607	5.77579	3.41411	0.0646413	0.999475
Necab1	-0.284352	8.07486	3.40969	0.0648148	0.999475
Atp6v1c2	-0.534464	1.88563	3.40699	0.0649208	0.999475
Gba2	-0.191298	6.8496	3.40532	0.0649864	0.999475
Rgs2	-0.330877	6.94558	3.40503	0.0649979	0.999475
Skor1	0.974512	0.420976	3.40004	0.065195	0.999475
Arhgef10	0.273098	6.08871	3.3994	0.0652201	0.999475
Cntn2	0.237952	7.82881	3.39494	0.0653968	0.999475
Serpinh1	0.328845	3.6873	3.39027	0.0655821	0.999475
Fam19a1	1.03368	4.08031	3.38958	0.0656098	0.999475
Tspan9	0.250757	5.59489	3.38956	0.0656103	0.999475
Clmn	0.325938	6.74615	3.38814	0.0656669	0.999475
Heatr7a	0.270214	5.73293	3.38125	0.0659421	0.999475
Tmem164	-0.218672	5.12409	3.3808	0.0659601	0.999475
Nup107	-0.247521	4.07082	3.37605	0.0661503	0.999475
1700020I14Rik	0.216822	6.20584	3.37407	0.0662301	0.999475
Cdca4	-0.38254	2.35597	3.37101	0.0663532	0.999475
Rhbdd1	0.315853	3.13256	3.37014	0.0663882	0.999475
Fam38b	0.657998	1.53404	3.36784	0.0664811	0.999475
Prr13	0.313807	4.94636	3.3655	0.0665753	0.999475
Elfn1	0.368173	6.30278	3.36534	0.0665819	0.999475
Tpd52l1	-0.355673	3.18785	3.36533	0.0665822	0.999475
Nbl1	0.691356	5.17219	3.36239	0.0667011	0.999475
Myl4	-0.891313	2.18298	3.36193	0.0667196	0.999475
Lmo1	0.646543	2.49266	3.35262	0.0670981	0.999475
Ctnnbip1	0.236223	4.97908	3.3521	0.0671194	0.999475
4930525F21Rik	0.715085	1.30209	3.35027	0.0671942	0.999475
Ppfia2	0.348659	6.56274	3.34947	0.0672267	0.999475
1700003D09Rik	-0.687183	4.58184	3.34919	0.0672379	0.999475
Fam108b	0.205676	5.04651	3.34281	0.0674994	0.999475
Cyp4f17	0.619886	0.997609	3.34142	0.0675563	0.999475
Cd55	0.511414	2.38482	3.33861	0.0676717	0.999475
Olig1	0.247896	6.94923	3.33276	0.0679128	0.999475
Gatad2a	0.232083	4.98531	3.33084	0.0679923	0.999475
Stc1	-0.394597	3.57089	3.32735	0.0681368	0.999475
Smg5	-0.297843	7.22115	3.32588	0.0681975	0.999475
Tle3	0.357438	5.33219	3.32075	0.0684106	0.999475
Arhgap23	0.200732	7.19341	3.31725	0.0685563	0.999475
Hspa1a	0.530473	1.78291	3.31585	0.0686148	0.999475
Fermt2	0.193348	6.3694	3.31318	0.0687266	0.999475
Lpar1	0.328767	5.43822	3.31013	0.068854	0.999475
Tcf4	0.364874	7.65677	3.30801	0.068943	0.999475
Ifngr2	0.307087	5.55886	3.30547	0.0690498	0.999475
Sema6a	0.281779	5.30147	3.30417	0.0691042	0.999475
Itga8	0.593008	1.78316	3.30359	0.0691287	0.999475
Wscd1	0.233535	6.29178	3.30126	0.0692268	0.999475
Atxn2	0.196638	6.94461	3.29716	0.0693999	0.999475
Fgf10	1.11905	1.82055	3.29316	0.069569	0.999475
Rhoc	0.279044	3.3481	3.2911	0.0696563	0.999475
Stxbp3a	0.264107	4.40684	3.28607	0.0698701	0.999475
5830417I10Rik	0.281516	3.39851	3.28503	0.0699145	0.999475
2310067B10Rik	-0.219699	6.65056	3.27874	0.070183	0.999475
Pank1	0.256221	4.18796	3.27851	0.0701928	0.999475
Sema5a	0.312086	5.82989	3.27729	0.0702447	0.999475
Dnalc4	-0.197505	5.57303	3.27724	0.0702469	0.999475
Rtl1	-0.695256	1.19952	3.27637	0.0702843	0.999475
Tmem90b	-0.331642	5.76143	3.2759	0.0703043	0.999475
Efemp2	0.354571	2.87824	3.27483	0.0703504	0.999475
Rcn1	-0.519449	5.58812	3.27406	0.0703833	0.999475
Coro7	-0.251036	6.50234	3.26815	0.0706373	0.999475
Thap2	0.245452	4.27612	3.26594	0.0707327	0.999475
Mctp1	-0.378409	7.43408	3.26404	0.0708143	0.999475
Gal3st1	0.334349	3.7269	3.25985	0.0709958	0.999475
Faim	0.289478	3.90721	3.25873	0.0710442	0.999475
Fgfr1	0.432925	6.56671	3.25841	0.0710579	0.999475
Sertad4	-0.371756	5.4346	3.25814	0.0710697	0.999475
Fads2	0.208173	7.02109	3.25767	0.0710903	0.999475
2010-03-08	-0.208137	4.68781	3.25488	0.0712113	0.999475
Slc5a3	0.273413	6.00917	3.25435	0.0712342	0.999475
Crtac1	0.472607	5.79195	3.24826	0.0714995	0.999475
Ptch2	-0.587401	1.6134	3.24465	0.0716568	0.999475
Mkrn2	-0.209682	4.87636	3.24253	0.0717497	0.999475
Tmem158	-0.389731	7.34541	3.24175	0.0717841	0.999475
Pigz	0.481091	2.36086	3.24033	0.0718463	0.999475
Lrrk2	-0.366384	6.82099	3.23879	0.0719137	0.999475
Ptpn3	0.555554	4.87603	3.23081	0.072265	0.999475
St8sia6	0.592589	1.35037	3.22831	0.0723752	0.999475
Aff2	0.340382	4.38397	3.22712	0.0724278	0.999475
Igfn1	0.936052	2.25293	3.22379	0.0725754	0.999475
Tle1	-0.219423	5.95351	3.22378	0.072576	0.999475
Ttbk2	0.199302	7.11602	3.21767	0.0728471	0.999475
Tnfaip6	0.423054	2.71098	3.2165	0.0728996	0.999475
Tonsl	0.564486	2.80786	3.21602	0.0729206	0.999475
Dennd2a	0.260459	4.5882	3.21595	0.0729238	0.999475
Tspan15	0.279947	4.11542	3.21401	0.0730105	0.999475
Mbtps1	-0.238092	7.09016	3.20945	0.073214	0.999475
Plxnb3	0.304783	4.97605	3.20919	0.0732256	0.999475
Slc2a13	-0.233081	7.7814	3.20845	0.0732588	0.999475
Mkx	0.399936	2.40925	3.20827	0.0732669	0.999475
Akr1b10	0.305876	3.2546	3.20697	0.0733252	0.999475
Dbpht2	-0.257108	5.97904	3.20539	0.0733961	0.999475
Pdzd4	-0.183115	7.14103	3.20368	0.0734727	0.999475
Cacng4	-0.378781	5.36026	3.19888	0.0736888	0.999475
2010-03-07	0.239768	5.83763	3.19793	0.0737314	0.999475
Nkx6-2	0.363806	4.34113	3.19602	0.0738178	0.999475
Gm13889	-0.237327	5.50068	3.19593	0.0738218	0.999475
Plin3	0.269284	4.24499	3.19209	0.0739955	0.999475
Slmo1	-0.222176	5.14776	3.19026	0.0740784	0.999475
Pop1	-0.37611	2.60746	3.18872	0.0741482	0.999475
Pygo1	0.313772	4.11767	3.18756	0.0742006	0.999475
Rpl37a	-0.187757	6.67729	3.18526	0.0743054	0.999475
Pck2	0.387127	3.61041	3.1838	0.0743716	0.999475
Beta-s	0.259345	5.21677	3.18284	0.0744153	0.999475
Tmem191c	-0.249533	5.77127	3.17758	0.0746552	0.999475
Ublcp1	0.201794	5.26589	3.17602	0.0747263	0.999475
Hs3st1	0.271773	4.08176	3.17454	0.0747944	0.999475
Scube3	-0.534069	3.72722	3.17413	0.0748129	0.999475
Rcbtb1	0.222209	5.62853	3.172	0.0749109	0.999475
Hmgb2	0.439223	2.11517	3.17122	0.0749462	0.999475
Map2k1	-0.207397	8.20169	3.16911	0.0750433	0.999475
Uprt	0.373849	2.48872	3.16496	0.0752341	0.999475
Cxcl14	-0.242785	6.37435	3.16226	0.0753586	0.999475
Lrrc55	0.298645	4.37403	3.1602	0.075454	0.999475
Phlpp1	0.182455	7.0264	3.15948	0.0754874	0.999475
1700054N08Rik	-0.227864	6.03712	3.14978	0.0759372	0.999475
Spry2	-0.293134	5.78431	3.14758	0.0760398	0.999475
Gpr27	-0.277467	3.99328	3.14739	0.0760484	0.999475
Sntb1	0.552658	1.7239	3.14283	0.0762613	0.999475
Necab2	-0.233983	7.32708	3.14136	0.0763302	0.999475
Ahcyl2	0.213021	7.11052	3.14029	0.0763802	0.999475
Itgb1bp1	-0.376659	5.55058	3.13937	0.0764233	0.999475
Traf3	0.265139	6.25626	3.13471	0.0766421	0.999475
Susd1	-0.284282	3.74192	3.1322	0.0767602	0.999475
Chrm3	0.25841	4.84011	3.12918	0.0769026	0.999475
Kcnk12	0.471495	2.46078	3.12872	0.0769241	0.999475
Zhx2	0.31935	4.18868	3.12457	0.0771202	0.999475
Rfk	0.19988	6.02867	3.12432	0.0771322	0.999475
Dclk2	-0.180559	6.72481	3.12364	0.0771643	0.999475
Asph	0.229555	6.30844	3.12112	0.0772838	0.999475
Zbtb20	0.526839	2.73242	3.12026	0.0773247	0.999475
Amigo2	0.515632	4.06403	3.11896	0.077386	0.999475
Mag	0.349438	8.12534	3.11883	0.0773925	0.999475
Hspa4l	0.192113	6.99999	3.11652	0.0775024	0.999475
Grin2a	0.333014	5.40256	3.11548	0.0775514	0.999475
Slc7a11	0.25319	4.73306	3.11348	0.077647	0.999475
Mreg	0.504102	1.90353	3.11263	0.0776873	0.999475
Zscan21	-0.267599	3.80713	3.11224	0.0777059	0.999475
Mgat5b	-0.27229	6.98835	3.11157	0.077738	0.999475
Prss35	0.850494	1.97037	3.10943	0.0778403	0.999475
4922501L14Rik	-0.248653	4.00891	3.10912	0.077855	0.999475
Elavl4	0.309384	6.48055	3.10853	0.0778833	0.999475
Chrm4	-0.47731	6.27786	3.10602	0.0780033	0.999475
Atp8b1	0.597866	1.33702	3.10504	0.0780504	0.999475
Trim59	0.315468	3.80898	3.1031	0.0781434	0.999475
E130003G02Rik	-0.502052	3.01711	3.10278	0.0781588	0.999475
Ckap4	0.286724	4.58822	3.09815	0.0783812	0.999475
Tom1l1	0.237043	4.07572	3.09632	0.0784695	0.999475
Gng11	0.427646	3.19347	3.09534	0.078517	0.999475
Rab37	0.69199	2.82351	3.09483	0.0785412	0.999475
C2cd2	0.280663	4.00253	3.09435	0.0785645	0.999475
Btd	0.286885	3.28223	3.09083	0.0787346	0.999475
Cnn3	0.235454	6.25507	3.07944	0.0792876	0.999475
Cpeb3	0.187015	6.39426	3.07856	0.0793307	0.999475
Rbck1	-0.230222	6.39473	3.07535	0.0794876	0.999475
Adrbk2	0.354616	6.49855	3.07497	0.0795061	0.999475
Ret	0.49391	3.33087	3.07069	0.0797154	0.999475
Grm8	-0.277864	4.86112	3.0687	0.0798135	0.999475
Crim1	0.395066	6.32521	3.06848	0.0798241	0.999475
Ednra	0.439752	1.95386	3.06831	0.0798325	0.999475
Grk5	-0.253517	4.5591	3.06571	0.0799601	0.999475
Zbed4	-0.249962	3.99652	3.06427	0.0800312	0.999475
Kcnj4	-0.325041	7.25014	3.06096	0.0801945	0.999475
Plcxd2	0.31506	6.276	3.06049	0.0802175	0.999475
Cdo1	-0.210865	5.80837	3.05886	0.080298	0.999475
Mapkbp1	-0.179071	6.61605	3.05399	0.080539	0.999475
S100a10	0.341924	3.59302	3.0504	0.0807172	0.999475
Appl2	0.212867	5.85805	3.04785	0.0808442	0.999475
Parm1	0.293309	5.63176	3.04738	0.0808675	0.999475
Sowaha	-0.342028	7.71277	3.04636	0.0809185	0.999475
Zfp536	0.278469	4.03108	3.04503	0.0809847	0.999475
Gm13293	0.690151	0.887798	3.04391	0.0810403	0.999475
Prr7	-0.237224	5.36523	3.04384	0.0810439	0.999475
Plk3	0.304713	3.44939	3.04366	0.0810531	0.999475
Igsf10	0.412594	2.58654	3.04287	0.0810923	0.999475
Adamts9	0.765039	2.07383	3.04078	0.0811969	0.999475
Pdlim7	-0.205484	5.15077	3.03882	0.0812949	0.999475
Decr2	0.206945	4.77246	3.03818	0.0813273	0.999475
Daam1	0.206012	6.46134	3.03175	0.0816497	0.999475
Epn3	0.818423	1.47125	3.03105	0.0816853	0.999475
Sardh	-0.274935	3.6828	3.02962	0.0817572	0.999475
Lime1	-0.236713	4.6244	3.02679	0.0818998	0.999475
Plekhb1	0.295751	7.8559	3.02654	0.0819128	0.999475
Elmo3	-0.65455	0.587394	3.02578	0.0819511	0.999475
Ky	-0.458629	2.3758	3.01984	0.0822518	0.999475
Asap2	0.272508	5.33415	3.01064	0.0827198	0.999475
Col14a1	0.587091	1.20891	3.00223	0.0831501	0.999475
Foxo3	-0.23954	5.43564	2.99992	0.0832686	0.999475
Tuft1	0.801061	0.737698	2.99951	0.0832898	0.999475
Ror1	-0.646147	1.04719	2.99851	0.083341	0.999475
Gm1337	-0.374384	7.19223	2.99827	0.0833535	0.999475
Tmc6	0.516687	1.4691	2.99809	0.0833627	0.999475
Mobp	0.405864	8.45633	2.99784	0.0833757	0.999475
Apod	0.26977	7.09574	2.99587	0.0834769	0.999475
Arpc1b	0.311348	3.9451	2.99422	0.0835619	0.999475
Map4k3	0.342301	6.122	2.99419	0.0835636	0.999475
Slc16a10	0.626141	0.734127	2.99319	0.0836154	0.999475
Mlf1ip	-0.648739	0.470098	2.99234	0.0836591	0.999475
Gm15421	-0.565202	0.872617	2.99211	0.0836713	0.999475
Sorbs2	-0.230296	7.62137	2.99104	0.0837263	0.999475
Sema3c	0.317985	5.1836	2.98774	0.0838972	0.999475
C77080	0.358491	3.92374	2.98504	0.084037	0.999475
Nupr1	-0.476391	1.78304	2.98325	0.0841302	0.999475
Mpzl1	0.223534	4.27063	2.97923	0.0843392	0.999475
Rdx	0.189734	6.37773	2.97797	0.084405	0.999475
5930434B04Rik	0.199916	4.99962	2.97797	0.084405	0.999475
Sipa1l2	0.23097	5.52918	2.9762	0.0844974	0.999475
6030405A18Rik	0.565756	4.99311	2.97155	0.0847404	0.999475
Wisp1	0.922348	0.804824	2.97117	0.0847603	0.999475
Fam55c	0.22217	4.75079	2.97057	0.0847922	0.999475
Sms	0.249073	6.82947	2.96922	0.0848625	0.999475
Zfp319	-0.20076	4.75925	2.96908	0.08487	0.999475
Nek2	-0.526734	1.1803	2.96513	0.0850778	0.999475
Jakmip1	-0.23706	7.02097	2.96043	0.0853253	0.999475
Nqo2	0.328254	2.74826	2.96014	0.0853405	0.999475
Tmem189	0.179834	5.78904	2.95856	0.085424	0.999475
Bcas1	0.378312	7.77698	2.95735	0.0854881	0.999475
Rps6ka1	0.24319	4.12528	2.95724	0.0854939	0.999475
Tacr3	0.597225	3.54331	2.95306	0.0857149	0.999475
Nrp2	0.447091	5.95394	2.95236	0.0857522	0.999475
Fam184b	-0.344584	3.73616	2.94748	0.0860117	0.999475
Ern1	0.311305	2.98598	2.94711	0.0860312	0.999475
BC064078	0.435025	1.84382	2.94684	0.0860455	0.999475
Glce	-0.206288	5.84306	2.94562	0.0861104	0.999475
Tmod1	-0.333124	6.53706	2.94453	0.0861688	0.999475
Stxbp2	-0.237357	4.95316	2.94269	0.0862667	0.999475
Bicc1	0.484612	1.84821	2.94156	0.0863271	0.999475
Brd9	0.244185	5.53881	2.94004	0.0864085	0.999475
Sh3glb2	-0.188954	7.35441	2.93912	0.0864578	0.999475
Vgll3	1.249	0.365288	2.93861	0.0864853	0.999475
Ank1	0.280344	6.3914	2.93852	0.0864899	0.999475
6230409E13Rik	0.178966	6.9342	2.93483	0.0866876	0.999475
Thsd7b	0.457817	3.43529	2.93439	0.0867117	0.999475
Phactr4	0.266355	4.50128	2.93082	0.0869036	0.999475
Slc29a1	-0.241211	4.70893	2.92882	0.087011	0.999475
Lypla1	0.201304	4.90743	2.9285	0.0870282	0.999475
Kcnj2	-0.47181	5.67774	2.92637	0.0871433	0.999475
Shc3	-0.228132	5.22069	2.92576	0.0871761	0.999475
Gtl3	-0.181675	5.30711	2.925	0.0872173	0.999475
Tjap1	0.258884	4.61595	2.92392	0.0872755	0.999475
Gfap	0.685942	6.78613	2.91937	0.0875218	0.999475
Sfrp2	0.65123	0.91876	2.91861	0.0875632	0.999475
Upp2	0.405755	2.16208	2.91849	0.0875696	0.999475
Perp	0.661783	2.09297	2.91814	0.0875886	0.999475
Vwa5a	0.29798	3.56333	2.9172	0.0876399	0.999475
Sirt7	-0.201987	4.68715	2.91475	0.0877731	0.999475
Cobll1	0.2704	3.68411	2.91226	0.0879087	0.999475
Rab21	0.174352	5.87051	2.91107	0.0879735	0.999475
Raver2	0.320746	4.74746	2.90671	0.0882117	0.999475
2610018G03Rik	-0.464191	3.53716	2.90461	0.0883264	0.999475
Med23	-0.186744	5.13854	2.90309	0.0884098	0.999475
Crip2	-0.255634	6.94646	2.9014	0.0885028	0.999475
B230217C12Rik	0.243202	4.12987	2.90118	0.0885146	0.999475
Arsg	0.283515	4.48179	2.89993	0.0885837	0.999475
Mfsd7b	0.262902	3.40789	2.89909	0.0886298	0.999475
Hspa2	0.281265	5.47836	2.8953	0.0888384	0.999475
Fam155a	0.272625	6.34379	2.89211	0.0890141	0.999475
Ifi27l1	0.412487	3.16871	2.8919	0.0890258	0.999475
Otud7b	0.236454	6.15945	2.89186	0.0890281	0.999475
Smox	0.213973	5.47116	2.89087	0.0890829	0.999475
Otof	-0.367669	6.19423	2.88906	0.0891827	0.999475
Cpne5	-0.337777	7.82815	2.88841	0.089219	0.999475
AI316807	-0.201689	4.6348	2.88804	0.0892396	0.999475
9130401M01Rik	-0.196501	4.73174	2.88411	0.0894575	0.999475
Pura	0.184847	5.29963	2.88074	0.0896446	0.999475
Wfs1	-0.32291	8.66064	2.87919	0.0897314	0.999475
Pvr	-0.34211	2.70781	2.87915	0.0897336	0.999475
Laptm5	0.228416	4.8585	2.8784	0.0897752	0.999475
Il6ra	0.357559	2.46993	2.87726	0.089839	0.999475
Katnal1	0.193694	6.51715	2.87533	0.0899463	0.999475
Galntl6	0.236691	4.78693	2.87528	0.0899495	0.999475
Mesdc1	-0.388052	6.10206	2.87502	0.089964	0.999475
Cpd	0.188955	7.11112	2.87297	0.0900784	0.999475
Akap12	0.265019	5.19755	2.87085	0.0901971	0.999475
Dmrta2	0.656051	0.707112	2.8699	0.0902504	0.999475
Hsf4	0.360974	3.07047	2.86717	0.0904035	0.999475
Gzmm	-0.643021	0.541566	2.86449	0.0905546	0.999475
Flii	0.203174	5.74296	2.86311	0.0906319	0.999475
Arhgap6	-0.233486	6.29085	2.8629	0.090644	0.999475
Hdhd3	0.314957	3.12667	2.86227	0.0906794	0.999475
Fbxw4	-0.204307	4.29687	2.86148	0.0907242	0.999475
Rnf152	0.335634	4.06773	2.85757	0.0909449	0.999475
Tmod3	0.202554	4.75796	2.85677	0.09099	0.999475
Clcn5	0.344609	3.25036	2.85564	0.0910543	0.999475
Rap1gap	-0.314183	8.90203	2.85523	0.0910775	0.999475
Gm16532	0.358135	3.59225	2.85178	0.0912726	0.999475
Lum	0.899647	0.666907	2.85028	0.0913578	0.999475
Mmp15	0.238534	5.55172	2.84919	0.0914199	0.999475
Syde1	0.325636	2.95443	2.849	0.0914306	0.999475
Pcsk7	-0.227158	4.5112	2.84736	0.0915242	0.999475
Cacnb1	-0.20626	7.38048	2.84672	0.0915608	0.999475
Fzd5	-0.526909	1.69003	2.84666	0.0915638	0.999475
Oxtr	0.41017	4.16103	2.84549	0.0916305	0.999475
Myh7	-0.238924	4.29863	2.84474	0.0916735	0.999475
Adamts20	0.321031	3.02679	2.83921	0.0919893	0.999475
Lrrc4c	-0.190744	7.03173	2.83284	0.0923549	0.999475
Asphd2	-0.21615	6.38554	2.8326	0.0923688	0.999475
Grm2	-0.559544	3.92392	2.8292	0.0925647	0.999475
Trpm3	0.331284	6.02656	2.82828	0.0926177	0.999475
Nav1	0.209706	6.93577	2.82532	0.0927884	0.999475
Ube2ql1	0.335831	7.28503	2.82509	0.0928017	0.999475
Qk	0.245751	8.42162	2.82191	0.0929859	0.999475
Plxnd1	-0.306712	6.9408	2.8172	0.0932588	0.999475
Tspan14	0.237095	4.66159	2.81426	0.09343	0.999475
Amz1	-0.250916	3.98048	2.81346	0.0934768	0.999475
Actr3b	-0.199276	6.26842	2.8128	0.0935148	0.999475
Bche	0.401605	2.10594	2.81176	0.0935754	0.999475
Pcbd1	0.507468	2.21331	2.81109	0.093615	0.999475
Tmem198	-0.198457	5.47528	2.81023	0.0936647	0.999475
6330503K22Rik	0.214583	6.26758	2.81001	0.0936777	0.999475
Thbs2	0.528087	1.53169	2.80222	0.094134	0.999475
Krt73	1.24392	0.533605	2.79363	0.0946396	0.999475
Pcgf2	-0.211268	4.66453	2.7922	0.0947238	0.999475
St6galnac3	0.314145	3.47104	2.79153	0.0947636	0.999475
Sema4d	0.192351	5.91275	2.79127	0.0947791	0.999475
9830001H06Rik	0.216866	6.54023	2.78959	0.0948787	0.999475
Dvl3	0.184106	5.60139	2.78921	0.0949011	0.999475
Sstr5	-0.477163	2.77391	2.78894	0.094917	0.999475
Dusp10	0.37083	2.9118	2.78847	0.0949449	0.999475
Tead1	0.312973	4.42556	2.78536	0.095129	0.999475
Eps8	0.216206	5.39323	2.78268	0.0952888	0.999475
Lbh	0.209432	5.60983	2.78121	0.095376	0.999475
Vstm2l	-0.177367	6.95506	2.77964	0.0954694	0.999475
Itpr2	0.2316	4.08556	2.77723	0.0956131	0.999475
Lrrc24	-0.215559	4.87778	2.77722	0.0956137	0.999475
Sap30	0.456941	2.49965	2.77683	0.0956376	0.999475
Rasa4	0.4472	2.18383	2.77336	0.0958445	0.999475
Arhgap27	-0.343465	4.36601	2.77254	0.0958939	0.999475
Mn1	-0.261774	5.85881	2.76912	0.0960988	0.999475
Ablim2	-0.324262	7.80983	2.76545	0.0963195	0.999475
A330023F24Rik	-0.239936	4.69245	2.7646	0.0963705	0.999475
Grb7	-0.435053	2.37216	2.76332	0.0964481	0.999475
Dnahc1	-0.255608	4.03666	2.76101	0.0965874	0.999475
Ldb2	-0.229444	6.04159	2.7602	0.0966359	0.999475
Gdpd1	0.189929	5.73907	2.75319	0.0970608	0.999475
Nrbp2	0.232575	6.80178	2.75012	0.0972473	0.999475
Grm4	-0.377514	5.34641	2.74655	0.0974645	0.999475
Tshz1	-0.191613	5.92767	2.74613	0.0974903	0.999475
E130309F12Rik	-0.351931	5.71206	2.74305	0.0976782	0.999475
Ppp1r3f	-0.204021	4.68194	2.7414	0.0977791	0.999475
Cldn11	0.322109	7.79602	2.74118	0.0977925	0.999475
Pigx	-0.257367	3.47058	2.74099	0.097804	0.999475
Slc7a10	0.228701	5.03003	2.73957	0.0978909	0.999475
2010-03-03	-0.208037	6.06387	2.73729	0.098031	0.999475
Ldhd	0.291058	3.29556	2.73403	0.0982312	0.999475
Plk2	-0.25466	7.86654	2.73335	0.0982732	0.999475
Sla	0.427089	2.92778	2.7315	0.0983866	0.999475
Tmem8	0.296723	3.44939	2.73137	0.0983948	0.999475
Olfr287	0.541652	1.59914	2.73117	0.0984074	0.999475
Fam171a1	-0.206325	6.91583	2.73083	0.0984283	0.999475
Zcwpw1	-0.316113	2.92713	2.73055	0.0984456	0.999475
Mycn	-0.305037	3.07184	2.72929	0.0985229	0.999475
Lrrc8a	0.211471	6.08081	2.72867	0.0985616	0.999475
Tbc1d8	-0.453235	6.30621	2.72785	0.098612	0.999475
Tbata	1.51236	0.987402	2.72657	0.0986911	0.999475
Tbc1d8b	0.327753	3.29918	2.7264	0.0987015	0.999475
Plxna1	0.520859	6.6396	2.72476	0.098803	0.999475
B4galt2	-0.203426	5.98676	2.72398	0.0988515	0.999475
Cyp51	0.195535	6.11031	2.72235	0.0989521	0.999475
Kank4	0.378993	2.86732	2.72182	0.0989851	0.999475
Agphd1	0.401077	1.92484	2.72065	0.0990578	0.999475
Nucb1	0.174963	6.502	2.7155	0.099378	0.999475
Igfbp3	0.42735	4.2147	2.71493	0.099413	0.999475
Parva	0.290979	5.62049	2.71407	0.0994671	0.999475
Lmo4	-0.230441	7.10503	2.71347	0.099504	0.999475
Pcdhga2	-0.324977	3.15361	2.71311	0.099527	0.999475
Hrasls	-0.230587	4.75121	2.70908	0.0997787	0.999475
Aass	0.341074	2.86695	2.7084	0.0998208	0.999475
Ankrd9	0.386163	2.58754	2.7079	0.0998521	0.999475
Esrrg	0.355364	5.66979	2.7074	0.0998835	0.999475
Csk	0.205442	5.01229	2.7005	0.100317	0.999475
Fitm2	0.245293	3.94999	2.70048	0.100318	0.999475
Atrip	-0.233502	3.91642	2.69962	0.100372	0.999475
Rps6ka4	-0.198542	5.39791	2.69551	0.100631	0.999475
Pkp4	0.215743	8.04519	2.69242	0.100826	0.999475
Klhl13	-0.319631	7.21171	2.68939	0.101019	0.999475
Col4a5	0.510922	1.51815	2.68929	0.101025	0.999475
Nrg3	0.290827	5.08126	2.6875	0.101138	0.999475
Trpc4	0.523297	4.44266	2.68576	0.101249	0.999475
Ndufs4	-0.192492	5.95177	2.68401	0.10136	0.999475
Insc	0.466201	2.14084	2.68316	0.101415	0.999475
5330417C22Rik	-0.196664	5.47455	2.68292	0.10143	0.999475
Pld5	-0.315674	4.28881	2.68222	0.101474	0.999475
Zkscan16	-0.193303	5.4251	2.68206	0.101485	0.999475
Brpf3	-0.172629	5.61534	2.68196	0.101491	0.999475
Hs3st5	-0.357606	3.53945	2.68036	0.101593	0.999475
Larp1b	0.255228	3.62625	2.67718	0.101796	0.999475
Adi1	0.207182	5.69312	2.67685	0.101817	0.999475
F630042J09Rik	-0.430026	2.25431	2.67424	0.101984	0.999475
Wdr17	-0.286338	6.01424	2.67264	0.102087	0.999475
Nek7	0.193002	5.08338	2.67205	0.102125	0.999475
Tac1	-0.429922	6.93583	2.67156	0.102156	0.999475
Dhx32	-0.264194	5.62646	2.67154	0.102157	0.999475
A930024E05Rik	0.695687	0.689162	2.6713	0.102172	0.999475
Lap3	0.19091	5.54156	2.67106	0.102188	0.999475
Gm13629	0.501292	1.99498	2.6663	0.102494	0.999475
Tmem151b	0.242455	7.13795	2.66577	0.102528	0.999475
Specc1	0.173041	6.46018	2.66512	0.10257	0.999475
2610100L16Rik	0.328273	2.44794	2.66489	0.102585	0.999475
Slc16a11	-0.364113	2.97896	2.66225	0.102755	0.999475
Ccno	-0.574376	1.13815	2.6621	0.102765	0.999475
Lcat	0.258569	3.51294	2.66129	0.102817	0.999475
Mast1	0.350808	6.36084	2.65967	0.102922	0.999475
Ptprc	-0.732844	2.25786	2.65679	0.103109	0.999475
Ccnd1	0.276094	4.98639	2.65496	0.103228	0.999475
Ppib	0.173534	5.92337	2.65178	0.103434	0.999475
Zcchc16	0.46761	1.55136	2.64922	0.103601	0.999475
Zfp710	-0.178165	4.97569	2.64885	0.103625	0.999475
Ina	0.159347	7.27003	2.64744	0.103717	0.999475
Lima1	0.212914	4.03937	2.6461	0.103804	0.999475
Nme2	-0.16948	5.75443	2.64534	0.103854	0.999475
Tmem141	0.353359	3.25235	2.64435	0.103919	0.999475
3110047P20Rik	0.508929	4.9761	2.64425	0.103925	0.999475
Pde5a	0.46781	2.76498	2.64099	0.104138	0.999475
Aspa	0.33757	3.97559	2.63648	0.104435	0.999475
Ppp4r4	-0.28394	5.92274	2.63183	0.104741	0.999475
Mpeg1	0.233486	4.92823	2.63072	0.104814	0.999475
Ifitm2	0.434035	1.99319	2.63025	0.104845	0.999475
Pcsk4	-0.50133	1.80103	2.63019	0.104849	0.999475
Cd84	0.577497	1.00628	2.6264	0.1051	0.999475
Dnajc21	0.244762	4.34437	2.62608	0.105121	0.999475
Wdr62	0.661496	0.522158	2.62464	0.105216	0.999475
Gpr83	-0.288731	6.46538	2.62415	0.105249	0.999475
B3gnt9-ps	0.449011	1.99553	2.62376	0.105275	0.999475
Vash1	0.228993	5.4582	2.62187	0.1054	0.999475
Ermp1	0.178203	6.47003	2.62136	0.105434	0.999475
Cbx4	-0.233689	6.6383	2.62099	0.105458	0.999475
Pde4a	0.220129	6.78631	2.62052	0.10549	0.999475
Myo6	0.20724	6.92174	2.62043	0.105496	0.999475
Gng12	0.176105	6.20248	2.61706	0.10572	0.999475
Cdr2l	0.208178	4.88668	2.61663	0.105749	0.999475
Itih2	0.628394	0.885347	2.61285	0.106001	0.999475
F2r	0.245607	3.87948	2.61231	0.106037	0.999475
Snx15	-0.184479	5.1616	2.61175	0.106075	0.999475
Lrfn3	-0.193766	4.69954	2.61118	0.106113	0.999475
Wdr34	-0.189974	4.65656	2.61021	0.106178	0.999475
Dcp2	0.162972	6.24087	2.61004	0.106189	0.999475
Cdc14a	-0.357704	2.32207	2.60585	0.10647	0.999475
Ctnnal1	0.277461	3.56908	2.60533	0.106505	0.999475
Emid2	0.719698	0.371384	2.60501	0.106527	0.999475
Atp2a3	0.323145	2.69602	2.60111	0.106789	0.999475
Pde9a	-0.22501	4.60449	2.60048	0.106831	0.999475
Pex6	-0.180015	5.45926	2.59825	0.106982	0.999475
Xkr8	0.320743	2.93781	2.59697	0.107068	0.999475
Btbd11	0.331244	4.58472	2.5956	0.107161	0.999475
Zfp709	-0.312771	2.80013	2.59474	0.107219	0.999475
Il17rb	0.595851	0.606	2.5921	0.107398	0.999475
Arhgef11	0.237271	6.39149	2.5906	0.107499	0.999475
Lin7b	-0.206078	4.94188	2.5901	0.107534	0.999475
Uqcc	0.175859	5.48495	2.58927	0.10759	0.999475
Slit1	0.603077	6.22582	2.58818	0.107664	0.999475
2610027L16Rik	-0.233747	3.61185	2.58744	0.107714	0.999475
Capn5	0.364714	5.80168	2.58611	0.107805	0.999475
Sh3d19	0.368116	4.39546	2.58576	0.107828	0.999475
Oxr1	0.290743	7.81808	2.58576	0.107829	0.999475
Heatr8	-0.27179	3.97992	2.58561	0.107839	0.999475
Stk32b	0.532882	2.88638	2.58357	0.107978	0.999475
Nkx2-2	0.350516	2.99769	2.58164	0.10811	0.999475
St8sia5	0.347923	4.79171	2.58137	0.108128	0.999475
Mtrr	-0.202315	4.16862	2.58056	0.108183	0.999475
Tac2	-0.593769	3.90403	2.58037	0.108196	0.999475
Zbtb8b	0.445167	2.26779	2.57973	0.10824	0.999475
St7	0.259305	4.0395	2.57904	0.108287	0.999475
Htr6	-0.354133	2.5076	2.57733	0.108405	0.999475
Unc119	0.291629	4.515	2.57716	0.108416	0.999475
Prkar2b	-0.264488	7.01462	2.57563	0.108521	0.999475
Slc36a1	0.180663	6.2922	2.57478	0.108579	0.999475
Greb1	-0.670287	1.16175	2.57388	0.108641	0.999475
Pcdhgb6	-0.256059	3.78019	2.57257	0.108731	0.999475
Nkx2-1	0.355881	3.50437	2.56957	0.108937	0.999475
Smad3	-0.211833	6.57541	2.56489	0.10926	0.999475
Adck1	-0.177351	4.96318	2.56153	0.109493	0.999475
Ydjc	-0.249591	3.5765	2.55952	0.109632	0.999475
Shc2	-0.160659	5.57656	2.55802	0.109736	0.999475
Htr1a	0.461776	4.12518	2.55747	0.109774	0.999475
Cntnap3	-0.258234	3.89445	2.55697	0.109809	0.999475
Plxdc1	-0.380815	4.80294	2.55652	0.10984	0.999475
Lcp1	0.291679	3.77182	2.552	0.110155	0.999475
Npas2	-0.247479	6.13945	2.55145	0.110193	0.999475
Rbak	-0.261879	3.44985	2.55051	0.110259	0.999475
Rxfp2	0.65956	1.2729	2.5504	0.110266	0.999475
Dhrs13	-0.279987	3.12748	2.54663	0.11053	0.999475
Megf6	-0.41387	2.13635	2.54643	0.110544	0.999475
Khk	-0.318638	2.60947	2.53944	0.111034	0.999475
Ldlrad3	0.24956	3.85106	2.53871	0.111086	0.999475
Igsf9	-0.46235	3.18486	2.53765	0.11116	0.999475
Tmem25	0.274079	4.89139	2.5342	0.111404	0.999475
Ppp2r5d	-0.212751	7.61291	2.53386	0.111427	0.999475
1700023F06Rik	-0.482364	1.47149	2.53376	0.111434	0.999475
Upb1	-0.68654	1.1403	2.53259	0.111517	0.999475
Dgat2	-0.269642	6.42581	2.52989	0.111708	0.999475
Kcnmb4	0.200273	5.58793	2.52972	0.11172	0.999475
Ap1s1	-0.215681	8.02373	2.5261	0.111977	0.999475
Gpsm1	-0.169876	6.21813	2.52525	0.112037	0.999475
Evc2	0.408153	3.59195	2.52329	0.112176	0.999475
Mxd4	-0.178076	4.96646	2.52252	0.112231	0.999475
Mfn1	0.173554	5.77783	2.52121	0.112324	0.999475
Neat1	0.307641	4.81742	2.51916	0.112471	0.999475
Mfsd6	0.172167	6.99981	2.51888	0.11249	0.999475
Pcdh9	0.179571	7.11062	2.51881	0.112496	0.999475
Hvcn1	-0.483211	2.03784	2.51722	0.112609	0.999475
5830433M19Rik	0.278542	2.98528	2.51692	0.11263	0.999475
Odz1	0.240023	6.04504	2.51486	0.112778	0.999475
Tef	-0.264575	8.79498	2.51354	0.112872	0.999475
Pmp22	0.277598	4.59784	2.51251	0.112946	0.999475
Dbp	-0.341639	6.99621	2.51046	0.113093	0.999475
Sertad2	-0.220892	5.28297	2.51001	0.113126	0.999475
Mxra7	0.237919	3.71198	2.5093	0.113176	0.999475
Sh3pxd2b	0.230891	4.25324	2.50834	0.113245	0.999475
Irak1bp1	-0.205585	4.41382	2.50812	0.113261	0.999475
Dapk1	-0.17052	7.26601	2.50785	0.11328	0.999475
Caly	-0.173187	7.69388	2.50564	0.113439	0.999475
Aard	0.571052	1.12155	2.50458	0.113516	0.999475
Cdk14	0.376431	7.53745	2.50372	0.113578	0.999475
Trim11	-0.186863	4.47609	2.50244	0.11367	0.999475
Kcna4	-0.364537	6.06127	2.49727	0.114044	0.999475
Pgm1	0.294754	2.84397	2.49552	0.114171	0.999475
Smarcd3	-0.207457	6.85789	2.49396	0.114284	0.999475
Sspo	0.563636	0.643975	2.49302	0.114352	0.999475
Zc3h12c	-0.228157	4.30003	2.49253	0.114387	0.999475
Myo1c	0.223317	4.00802	2.49063	0.114526	0.999475
Fgd6	0.212391	4.02644	2.48806	0.114713	0.999475
Slit2	0.462805	5.16599	2.48715	0.11478	0.999475
Slc24a4	-0.312267	5.44436	2.48588	0.114872	0.999475
Me2	-0.358095	5.29427	2.48522	0.11492	0.999475
Cnr1	-0.41648	8.30232	2.48388	0.115018	0.999475
Mettl16	0.184529	4.81063	2.48385	0.11502	0.999475
Stat1	0.213034	4.47355	2.48251	0.115118	0.999475
Slc20a2	0.166284	5.897	2.48086	0.115239	0.999475
Gkap1	0.268828	4.26433	2.47981	0.115316	0.999475
Fabp7	0.272506	3.52994	2.47965	0.115328	0.999475
Mycl1	0.407067	4.22512	2.47744	0.11549	0.999475
3830431G21Rik	0.38258	2.23179	2.47654	0.115556	0.999475
Prkcd	-0.648409	4.54213	2.47618	0.115583	0.999475
Chl1	0.308018	7.98785	2.47604	0.115593	0.999475
Sptlc2	0.196483	4.59249	2.47272	0.115837	0.999475
Ppt2	-0.186753	4.83636	2.47268	0.115841	0.999475
Loxl1	0.563025	1.68507	2.47265	0.115843	0.999475
Egr3	-0.308037	6.32096	2.47213	0.115881	0.999475
Bmpr2	0.171242	6.34784	2.46546	0.116374	0.999475
B3galnt2	-0.238385	3.79858	2.46515	0.116397	0.999475
Scarb2	0.183692	6.15886	2.46452	0.116444	0.999475
Idh1	0.180433	5.48024	2.4631	0.116548	0.999475
Dok4	-0.205122	4.57346	2.46304	0.116553	0.999475
Dnpep	-0.201179	4.82219	2.46179	0.116646	0.999475
Snx30	0.166854	5.90317	2.45681	0.117016	0.999475
Gm5796	0.620561	0.389256	2.45577	0.117094	0.999475
Fuca1	0.192658	4.85618	2.45496	0.117154	0.999475
Rundc3b	-0.161476	5.59529	2.45288	0.117309	0.999475
Mtap4	0.227187	8.81006	2.45193	0.11738	0.999475
Letm2	0.26627	3.16019	2.4517	0.117398	0.999475
Gm6682	0.314328	3.60393	2.45157	0.117407	0.999475
Mal	0.344549	8.86435	2.45149	0.117413	0.999475
Pard3	-0.269894	5.64152	2.44996	0.117528	0.999475
Ntng1	0.430468	4.67571	2.44896	0.117603	0.999475
Nsun3	0.355008	2.08816	2.44864	0.117627	0.999475
Galnt9	0.570025	5.57074	2.44662	0.117778	0.999475
Smo	0.27807	3.9783	2.44533	0.117875	0.999475
Atm	0.199779	4.68838	2.44518	0.117887	0.999475
Sass6	0.330439	2.28277	2.44247	0.11809	0.999475
Efna5	0.227807	4.17889	2.44121	0.118185	0.999475
Ankrd27	0.193679	4.50578	2.44003	0.118274	0.999475
Accn4	-0.470244	6.30004	2.43462	0.118683	0.999475
Smc4	0.29426	3.01385	2.43458	0.118686	0.999475
Dtx2	-0.2549	3.18034	2.43357	0.118762	0.999475
Gm410	0.606795	0.841004	2.43223	0.118864	0.999475
Xylt1	0.293463	4.47268	2.43057	0.11899	0.999475
Clec2l	0.185963	5.34501	2.42832	0.119161	0.999475
Dstn	0.182808	7.32378	2.42783	0.119198	0.999475
Rcc2	-0.171358	6.92237	2.42777	0.119202	0.999475
Erf	-0.232826	6.13146	2.4272	0.119246	0.999475
Stk3	0.296378	4.09455	2.42714	0.11925	0.999475
Map4k5	0.175427	5.89832	2.42598	0.119339	0.999475
Cdhr3	1.20741	0.639647	2.42589	0.119346	0.999475
Eif2b1	-0.191606	4.40028	2.42513	0.119403	0.999475
Crispld2	0.792574	0.868398	2.42471	0.119435	0.999475
Cpne7	0.85035	6.40224	2.4229	0.119573	0.999475
Endou	0.766582	0.360669	2.42244	0.119609	0.999475
Crtc1	-0.189549	7.9276	2.41919	0.119857	0.999475
Sema3f	-0.266751	4.40278	2.41831	0.119924	0.999475
Sigmar1	0.193342	5.10651	2.41828	0.119926	0.999475
Eln	0.341743	2.42183	2.41624	0.120083	0.999475
Tns3	0.206858	6.33491	2.41579	0.120118	0.999475
Sh3rf1	0.379577	5.27285	2.41573	0.120122	0.999475
Tuba1c	0.227735	5.61964	2.41075	0.120505	0.999475
Actn2	-0.479764	6.60949	2.40833	0.120691	0.999475
Ppp1r7	-0.228723	7.32563	2.407	0.120794	0.999475
Ankrd6	-0.169726	5.68861	2.40626	0.120851	0.999475
Ttc22	-0.604416	0.695656	2.40455	0.120983	0.999475
Gpr125	0.280097	4.15966	2.40381	0.12104	0.999475
Rab40b	-0.240529	5.24064	2.40249	0.121143	0.999475
Tmem135	0.15887	5.93316	2.4018	0.121196	0.999475
Bcr	-0.312211	8.53522	2.40148	0.12122	0.999475
Arhgef5	0.547441	1.4288	2.40146	0.121222	0.999475
Layn	0.560284	1.28848	2.39927	0.121392	0.999475
Gabrg2	0.173723	7.25563	2.39922	0.121396	0.999475
Ccdc114	0.74975	1.00379	2.39659	0.1216	0.999475
Cbl	0.166539	5.57901	2.39563	0.121675	0.999475
Abca4	0.572667	1.85155	2.3942	0.121786	0.999475
Grem1	0.587826	1.71041	2.39409	0.121795	0.999475
Mcm2	0.407244	1.97498	2.39223	0.12194	0.999475
Mc4r	0.454833	2.61799	2.39186	0.121969	0.999475
Cyp2j9	0.248549	5.10911	2.38925	0.122172	0.999475
Lzts2	0.211371	5.43318	2.38906	0.122187	0.999475
Pias3	0.289979	3.86639	2.38852	0.122229	0.999475
Emid1	-0.333396	2.34156	2.38682	0.122362	0.999475
Rxrg	-0.49481	6.26116	2.38675	0.122367	0.999475
Sec14l3	-0.538771	1.32944	2.38415	0.122572	0.999475
Degs1	0.160418	6.89153	2.38387	0.122594	0.999475
Edc4	-0.158256	6.03264	2.38318	0.122648	0.999475
Klf2	-0.333364	2.86555	2.38227	0.122719	0.999475
Tomm40l	-0.173102	5.8125	2.38137	0.12279	0.999475
Wbscr27	0.306582	3.11136	2.38086	0.12283	0.999475
Gjc2	0.332192	4.24978	2.37889	0.122985	0.999475
Prkd3	0.211622	4.28494	2.378	0.123055	0.999475
Egfl8	0.524955	0.930594	2.37773	0.123076	0.999475
Kcnk10	0.487272	1.42879	2.37655	0.123169	0.999475
Bcam	0.232672	3.85631	2.37406	0.123366	0.999475
6030419C18Rik	-0.217405	7.87287	2.37307	0.123444	0.999475
Pmm2	-0.246781	4.0522	2.37181	0.123544	0.999475
Rin1	-0.24987	6.45124	2.37101	0.123607	0.999475
Ccr6	0.43993	1.57325	2.36746	0.123889	0.999475
Enpp2	0.666208	9.04546	2.36564	0.124033	0.999475
Grin2d	0.287396	4.36128	2.36541	0.124051	0.999475
Gng3	0.219316	7.50334	2.36478	0.124101	0.999475
Stk39	0.188646	6.37468	2.36385	0.124176	0.999475
Bach1	0.216651	3.94022	2.36266	0.12427	0.999475
Chrd	0.636041	3.40688	2.36126	0.124382	0.999475
Anxa2	0.47144	2.49239	2.3596	0.124514	0.999475
Mudeng	0.196417	4.24747	2.35926	0.124542	0.999475
Rnf182	0.442984	3.28175	2.35922	0.124545	0.999475
Nrarp	-0.193753	5.0555	2.3584	0.12461	0.999475
Tagln2	0.311668	3.09192	2.35703	0.124719	0.999475
Igdcc4	0.202407	5.37615	2.35401	0.124961	0.999475
Fam114a1	0.331957	2.47507	2.35303	0.12504	0.999475
Mpp1	-0.206182	5.10146	2.3527	0.125066	0.999475
Rgs14	-0.191973	6.36938	2.34919	0.125348	0.999475
Gm10845	0.201114	4.51	2.34901	0.125363	0.999475
Arhgap33	-0.24372	8.29244	2.34794	0.125448	0.999475
Fam183b	1.01139	0.600808	2.34555	0.125641	0.999475
Npr1	0.458684	1.78049	2.34395	0.12577	0.999475
Tmem50b	0.1527	6.50851	2.34356	0.125802	0.999475
Srrm4	0.245256	5.29451	2.34287	0.125858	0.999475
Adamts1	0.493631	3.44366	2.34062	0.12604	0.999475
Arhgap19	-0.332337	2.27433	2.33883	0.126184	0.999475
Tubb4b	0.243665	7.92821	2.33818	0.126237	0.999475
Usp54	0.195071	6.69195	2.33675	0.126353	0.999475
Ewsr1	-0.164364	7.70049	2.33351	0.126616	0.999475
Mcam	0.263009	4.45293	2.33297	0.12666	0.999475
Ppm1d	-0.180132	4.60201	2.33157	0.126774	0.999475
Plcg2	0.320877	2.58222	2.3309	0.126828	0.999475
Foxp2	-0.344654	5.96993	2.33021	0.126885	0.999475
Hirip3	-0.200715	4.8729	2.33018	0.126887	0.999475
Rgma	0.164356	6.31557	2.32872	0.127006	0.999475
Gjb6	0.227083	5.33007	2.32777	0.127084	0.999475
Atp10b	0.506772	1.66538	2.32697	0.127149	0.999475
2010012O05Rik	0.175429	4.85337	2.32421	0.127375	0.999475
Uimc1	0.218148	3.64637	2.32252	0.127513	0.999475
Farp1	0.20695	5.82376	2.32237	0.127525	0.999475
Erlin1	-0.212796	5.39883	2.32231	0.12753	0.999475
Fam84a	-0.202553	6.46697	2.3178	0.1279	0.999475
Ebp	0.210382	3.89343	2.31076	0.128481	0.999475
Sorbs3	0.222812	4.73841	2.30698	0.128794	0.999475
Phyhipl	0.157482	7.50379	2.30573	0.128898	0.999475
Cdc42ep3	-0.38789	4.68856	2.30417	0.129027	0.999475
Paqr7	0.197908	5.3413	2.3026	0.129157	0.999475
Gpr68	0.568929	2.13645	2.30211	0.129198	0.999475
Paqr8	0.182344	6.77517	2.30011	0.129365	0.999475
8430429K09Rik	0.317599	2.61724	2.29785	0.129553	0.999475
Cib2	0.320277	3.76548	2.29679	0.129641	0.999475
Utp14b	0.393508	2.20315	2.29638	0.129676	0.999475
Pigs	0.17681	6.02643	2.29407	0.129869	0.999475
Grk4	0.330417	2.71842	2.29392	0.129881	0.999475
Iqgap1	0.223285	4.45973	2.2926	0.129992	0.999475
Pltp	0.221777	5.77425	2.29172	0.130066	0.999475
Trerf1	-0.226934	5.81478	2.29016	0.130197	0.999475
Map3k9	0.199927	6.08095	2.2899	0.130219	0.999475
Per1	-0.174666	6.779	2.28898	0.130296	0.999475
Dynlt3	0.151701	7.26697	2.28786	0.13039	0.999475
Errfi1	0.236254	5.22116	2.28684	0.130475	0.999475
Dzip1	0.234558	5.80321	2.2861	0.130537	0.999475
Actn1	-0.303103	7.50853	2.28449	0.130673	0.999475
Armc7	-0.257111	3.09804	2.28228	0.13086	0.999475
Zbtb48	-0.285458	2.97558	2.28131	0.130941	0.999475
Gm973	0.342644	2.92354	2.2813	0.130942	0.999475
Gga2	-0.174017	4.92854	2.28079	0.130985	0.999475
Zfp831	-0.195882	5.51908	2.28028	0.131028	0.999475
Gpr155	-0.393268	7.30899	2.2799	0.131061	0.999475
Pld1	0.266425	3.45339	2.27981	0.131068	0.999475
Zfp260	0.177232	5.857	2.27763	0.131252	0.999475
Fgf9	0.206778	4.00555	2.27748	0.131265	0.999475
Nod2	-0.568876	1.52577	2.27657	0.131342	0.999475
Gm129	-0.316358	3.71698	2.27572	0.131414	0.999475
Galntl2	-0.526389	1.14512	2.27473	0.131498	0.999475
Sephs2	-0.176044	5.11949	2.27425	0.131539	0.999475
Synpo	-0.197607	7.73754	2.27348	0.131604	0.999475
Epha8	-0.324076	3.81539	2.27304	0.131641	0.999475
Osbpl1a	0.153636	7.24858	2.27276	0.131665	0.999475
Pygb	0.189009	7.46084	2.27111	0.131806	0.999475
Flnc	0.875494	0.932649	2.27103	0.131812	0.999475
Ndufaf3	-0.185823	4.39844	2.27094	0.13182	0.999475
Slc16a1	0.167518	5.13319	2.26955	0.131938	0.999475
Gm10125	-0.437639	1.86064	2.26723	0.132136	0.999475
4933426M11Rik	0.242462	5.87598	2.2672	0.132139	0.999475
Ufm1	0.160617	5.9185	2.26714	0.132143	0.999475
4930538K18Rik	-0.520971	0.978952	2.26708	0.132148	0.999475
Mrps30	-0.176263	4.64606	2.26672	0.132179	0.999475
E130309D14Rik	-0.209292	5.45058	2.26629	0.132216	0.999475
Hras1	-0.189527	7.21413	2.26518	0.132311	0.999475
Pde1c	0.351158	5.30176	2.26436	0.132381	0.999475
Sowahc	0.326949	3.66597	2.26285	0.13251	0.999475
AI506816	0.28995	3.19241	2.2612	0.132651	0.999475
Metrn	0.198445	4.85983	2.25958	0.13279	0.999475
Hsd17b12	0.177546	5.92707	2.25944	0.132802	0.999475
Klhdc7a	0.300052	4.23976	2.25783	0.13294	0.999475
Gtf3c1	-0.162118	7.74918	2.2564	0.133063	0.999475
Gm16861	-0.535697	0.79909	2.25481	0.1332	0.999475
Ptpn5	-0.354632	8.84586	2.25421	0.133251	0.999475
Fam98c	-0.199618	4.33176	2.25391	0.133277	0.999475
Taf1c	-0.222552	3.62807	2.25264	0.133387	0.999475
U2af2	-0.149778	7.3922	2.25227	0.133418	0.999475
Pcdha2	0.545345	1.03327	2.25179	0.13346	0.999475
Bdnf	0.69057	3.48482	2.24981	0.133631	0.999475
Mus81	-0.19922	4.17823	2.24679	0.133892	0.999475
Sun2	-0.352859	6.63282	2.24618	0.133945	0.999475
A630007B06Rik	0.170653	5.05524	2.24577	0.13398	0.999475
Nt5e	-0.288564	4.71413	2.24486	0.134059	0.999475
Galnt7	0.203166	4.14392	2.24445	0.134094	0.999475
Nrn1	0.683173	6.1267	2.24394	0.134139	0.999475
Kif13b	0.235766	5.0088	2.24283	0.134235	0.999475
Pbx3	-0.26584	5.9033	2.24176	0.134328	0.999475
Obfc2a	0.339422	3.42873	2.24084	0.134408	0.999475
Erbb3	0.328951	4.0296	2.24075	0.134416	0.999475
Lnp	0.153463	6.10519	2.2398	0.134499	0.999475
Serpini1	0.266617	7.59092	2.23937	0.134536	0.999475
Plod2	0.32787	2.34254	2.23772	0.134679	0.999475
Limd2	-0.157484	6.16361	2.2357	0.134856	0.999475
Csgalnact1	0.235264	4.3642	2.23569	0.134857	0.999475
Nr1d1	-0.192458	6.61017	2.23546	0.134877	0.999475
Cat	0.159398	6.03738	2.23545	0.134877	0.999475
P2rx7	0.253764	3.08276	2.23524	0.134895	0.999475
Ddx55	0.191214	4.24299	2.23495	0.134921	0.999475
Dnajc4	0.254944	3.36452	2.23339	0.135057	0.999475
Fam26e	0.619192	1.57415	2.23333	0.135062	0.999475
BC057022	-0.279318	4.84807	2.23315	0.135078	0.999475
Ick	0.181462	4.73434	2.23293	0.135097	0.999475
Fmod	0.320672	2.82752	2.23153	0.13522	0.999475
Rhobtb3	0.204229	4.7315	2.23124	0.135245	0.999475
Ifrd2	-0.33237	2.49218	2.23033	0.135325	0.999475
Cds1	0.168366	6.12848	2.23016	0.13534	0.999475
Bend3	0.363457	2.4169	2.22994	0.135359	0.999475
Itga2b	0.531974	0.528061	2.22841	0.135493	0.999475
Pkp2	0.574806	3.25873	2.2272	0.135599	0.999475
Tjp2	0.192405	5.33502	2.22689	0.135627	0.999475
Ogfrl1	0.2237	7.50939	2.22404	0.135877	0.999475
Cfh	0.241248	4.2798	2.2238	0.135898	0.999475
Cacna2d3	-0.334719	7.80818	2.22315	0.135956	0.999475
Evi2a	0.264599	4.20669	2.223	0.135968	0.999475
3830408C21Rik	0.505469	1.31237	2.22243	0.136019	0.999475
Zscan29	0.269226	3.1626	2.22199	0.136058	0.999475
Arhgap39	0.261434	6.04964	2.22143	0.136107	0.999475
Fam181b	0.22758	4.00993	2.2206	0.13618	0.999475
Stard8	0.277647	3.16025	2.2201	0.136224	0.999475
Ttpa	0.393526	1.81063	2.21984	0.136247	0.999475
Smarcd1	-0.237605	8.04158	2.21982	0.136249	0.999475
Zfhx3	-0.222918	4.92448	2.21351	0.136807	0.999475
Ptcd1	-0.188399	5.21897	2.21243	0.136903	0.999475
4632415K11Rik	0.215817	3.68844	2.21198	0.136943	0.999475
Tmem231	-0.187441	4.41827	2.21127	0.137006	0.999475
Clip4	-0.224425	7.08146	2.20878	0.137227	0.999475
Fras1	-0.226384	5.65153	2.20873	0.137231	0.999475
Col25a1	0.260424	7.04443	2.20845	0.137256	0.999475
Srf	-0.172403	6.22769	2.2079	0.137305	0.999475
Tnfaip8l3	0.367357	3.664	2.20778	0.137316	0.999475
Elovl1	0.246253	4.29909	2.20645	0.137434	0.999475
Pxdn	-0.318851	6.74887	2.20627	0.137451	0.999475
3110062M04Rik	-0.372606	2.0104	2.20604	0.137471	0.999475
4933403F05Rik	0.160742	5.73288	2.20489	0.137574	0.999475
A530058N18Rik	0.389897	2.18816	2.20469	0.137592	0.999475
Pex26	-0.180679	4.27602	2.20328	0.137718	0.999475
Spns2	0.249919	5.3373	2.20138	0.137887	0.999475
Lin37	-0.193869	4.2957	2.19857	0.138139	0.999475
Gpr22	0.41409	5.31549	2.19618	0.138353	0.999475
Fap	0.944034	0.110289	2.19504	0.138456	0.999475
Plp1	0.423646	11.174	2.19456	0.138499	0.999475
Rmnd5b	-0.183603	5.21958	2.19283	0.138654	0.999475
A830007P12Rik	0.401182	1.73423	2.19173	0.138753	0.999475
Kctd11	0.553112	0.621677	2.19157	0.138768	0.999475
Bola3	0.196199	4.00179	2.18756	0.13913	0.999475
Gbx1	0.554259	2.17629	2.18541	0.139324	0.999475
Sertad3	0.42912	1.29678	2.1846	0.139397	0.999475
Itpa	-0.170046	5.58947	2.18365	0.139483	0.999475
Gpr162	0.186085	6.95463	2.17991	0.139823	0.999475
Cdk5rap2	0.257029	3.59349	2.17813	0.139984	0.999475
Emb	0.243613	4.65078	2.17648	0.140135	0.999475
2310015A10Rik	0.306287	3.20367	2.17508	0.140262	0.999475
Kit	0.342185	5.68368	2.17241	0.140505	0.999475
Panx2	0.171318	6.86254	2.1723	0.140516	0.999475
Xpc	-0.196669	4.49983	2.17214	0.140531	0.999475
Scn7a	-0.723402	1.29565	2.17021	0.140707	0.999475
Lgals8	0.199942	4.84535	2.1691	0.140808	0.999475
Six3	-0.268227	6.51636	2.16908	0.140811	0.999475
Mettl9	-0.182518	6.06191	2.16861	0.140853	0.999475
B9d2	-0.226623	3.80872	2.16842	0.140871	0.999475
Ido1	-0.613145	3.69284	2.16734	0.14097	0.999475
Smpd3	-0.337037	8.19379	2.16698	0.141003	0.999475
Trp53inp2	0.209582	8.04414	2.16679	0.141021	0.999475
Gnb5	-0.323753	7.80331	2.16653	0.141045	0.999475
9630013A20Rik	0.512256	1.64805	2.16523	0.141164	0.999475
Cyld	-0.296767	8.07603	2.16383	0.141292	0.999475
Maml3	-0.227877	3.67528	2.16269	0.141397	0.999475
Tram1	0.195663	4.84057	2.16254	0.141411	0.999475
Ube2j1	0.15874	6.86109	2.1625	0.141415	0.999475
Fam116b	-0.160444	5.45349	2.15808	0.141822	0.999475
Blmh	-0.162821	5.89044	2.15806	0.141823	0.999475
Vma21	0.15007	6.08372	2.15681	0.141939	0.999475
Zfp467	-0.221144	5.23555	2.15642	0.141975	0.999475
Zdhhc9	0.15831	6.25414	2.15536	0.142073	0.999475
Wscd2	-0.192878	6.50659	2.15482	0.142123	0.999475
Zfp608	0.222994	5.09184	2.15445	0.142157	0.999475
Zfp954	-0.228045	3.59015	2.15245	0.142342	0.999475
Edc3	-0.164589	4.85587	2.15152	0.142429	0.999475
Hectd2	0.271256	4.16045	2.15003	0.142567	0.999475
Ccdc50	0.16598	5.83154	2.14971	0.142597	0.999475
Dync1i1	0.202185	6.76502	2.14959	0.142608	0.999475
Poll	0.249975	3.08183	2.14831	0.142727	0.999475
Zcchc24	0.186317	6.82495	2.14687	0.142861	0.999475
Dnajc3	0.162598	6.00302	2.14492	0.143043	0.999475
Rps6ka2	-0.230716	6.75396	2.14467	0.143066	0.999475
4930506M07Rik	0.192694	5.2802	2.14401	0.143127	0.999475
2810453I06Rik	0.233512	5.30517	2.14334	0.14319	0.999475
Qtrt1	-0.254827	3.05315	2.14177	0.143337	0.999475
Aebp1	0.604359	2.88061	2.14143	0.143368	0.999475
AI836003	0.25208	4.49939	2.1411	0.143399	0.999475
Hsdl2	0.20897	5.3229	2.14039	0.143466	0.999475
Ctif	0.170464	6.84105	2.14007	0.143495	0.999475
Gm17821	0.181017	4.64907	2.13942	0.143556	0.999475
Tmem176b	0.207037	4.34803	2.13879	0.143615	0.999475
Zfyve28	-0.289345	6.18729	2.13836	0.143655	0.999475
Hsd3b7	0.322255	2.10719	2.13716	0.143768	0.999475
Agl	0.161402	5.70738	2.13605	0.143872	0.999475
Add2	-0.153051	7.5841	2.13134	0.144315	0.999475
Erp44	0.163585	5.1457	2.12995	0.144446	0.999475
Lypd6b	0.279874	3.23578	2.12986	0.144454	0.999475
Kcnj5	0.480487	1.88641	2.12876	0.144558	0.999475
Pigy	0.201483	4.49409	2.12828	0.144603	0.999475
Arhgap5	0.158035	6.84988	2.12785	0.144644	0.999475
Jsrp1	-0.374368	2.54904	2.12767	0.14466	0.999475
Prkch	-0.410595	4.77099	2.12707	0.144717	0.999475
Spag6	0.341986	2.73903	2.12703	0.144721	0.999475
Fam46a	0.333993	3.13199	2.12646	0.144774	0.999475
Fam84b	-0.449332	4.18566	2.12566	0.14485	0.999475
Anxa11	0.35926	4.42047	2.12457	0.144954	0.999475
Megf9	0.194205	6.23339	2.1241	0.144998	0.999475
Znrf2	0.280424	3.66063	2.12325	0.145078	0.999475
Tmem14c	0.159636	4.93875	2.12261	0.145139	0.999475
Slc16a14	0.393262	2.43876	2.12176	0.14522	0.999475
6530402F18Rik	0.375966	3.54213	2.12146	0.145248	0.999475
Rnf146	0.162543	5.63208	2.12108	0.145284	0.999475
1500009L16Rik	0.242528	3.90968	2.11954	0.14543	0.999475
Arl2bp	0.152152	6.94008	2.11906	0.145475	0.999475
1700084C01Rik	0.238979	3.54746	2.11719	0.145654	0.999475
4932438H23Rik	0.628368	0.773892	2.11448	0.145911	0.999475
Nos1ap	0.239774	5.93372	2.11146	0.1462	0.999475
Il17rc	-0.531158	1.86681	2.11024	0.146317	0.999475
Cd164	0.155044	6.27954	2.10952	0.146385	0.999475
1110038F14Rik	-0.233617	3.60193	2.10943	0.146394	0.999475
Bai3	-0.148534	7.10437	2.10893	0.146441	0.999475
Reps1	0.168137	5.23006	2.10546	0.146774	0.999475
Mical2	0.412509	7.09935	2.10213	0.147095	0.999475
Serac1	0.179073	4.75743	2.10208	0.147099	0.999475
Acap3	-0.154389	6.95064	2.10204	0.147102	0.999475
Dmap1	-0.179813	4.44641	2.1013	0.147174	0.999475
Aldh1l1	0.177279	5.50117	2.10009	0.14729	0.999475
Pias4	-0.179503	4.35266	2.0992	0.147376	0.999475
Fam83d	0.377727	2.38242	2.09751	0.147539	0.999475
Gpr137b-ps	0.245514	2.96016	2.09746	0.147544	0.999475
Pacs2	0.202547	7.49992	2.09744	0.147546	0.999475
Arfgap1	-0.148071	6.50779	2.09552	0.147732	0.999475
Hfe	0.569033	1.08236	2.09432	0.147847	0.999475
Baz2b	0.156493	5.41894	2.09048	0.14822	0.999475
Slc43a2	0.173611	6.03426	2.09017	0.148249	0.999475
Meis2	-0.299498	8.53226	2.08982	0.148283	0.999475
Mtmr11	0.348657	2.06483	2.0893	0.148334	0.999475
Vasp	0.238076	3.57278	2.08849	0.148413	0.999475
Srgap1	-0.309393	6.32032	2.08763	0.148496	0.999475
Tfrc	0.162475	5.95845	2.08657	0.148599	0.999475
Heatr5a	0.223598	3.84803	2.08521	0.148732	0.999475
Slc25a14	-0.169411	5.6371	2.08493	0.148759	0.999475
Ano2	-0.38506	4.80108	2.08341	0.148907	0.999475
Sox9	0.206019	4.7423	2.08172	0.149072	0.999475
Itpk1	0.165302	6.16592	2.08121	0.149122	0.999475
Chd7	0.217055	4.18933	2.0795	0.149289	0.999475
Grid1	-0.154126	6.46339	2.07927	0.149312	0.999475
Tfpt	-0.182575	4.1117	2.07823	0.149413	0.999475
Rcl1	-0.219339	4.07127	2.07721	0.149513	0.999475
Mboat1	0.503559	1.12816	2.07597	0.149635	0.999475
Eif5a2	0.161802	6.32508	2.07477	0.149753	0.999475
Syk	0.378988	1.76277	2.07375	0.149853	0.999475
Hic2	-0.26873	3.20652	2.07356	0.149871	0.999475
Arrdc3	0.213799	6.043	2.07143	0.15008	0.999475
Tgfbr2	0.207061	3.99387	2.07049	0.150173	0.999475
Nr4a3	0.549169	3.69223	2.07016	0.150206	0.999475
Sox2ot	0.257556	3.87176	2.06961	0.15026	0.999475
Slc12a4	0.1942	4.22485	2.06942	0.150278	0.999475
Tdrd7	-0.192569	5.38725	2.06926	0.150295	0.999475
Lingo3	-0.373679	6.61288	2.06803	0.150416	0.999475
Acsl4	0.223159	6.35077	2.0641	0.150804	0.999475
Gls	0.207858	7.90934	2.06398	0.150815	0.999475
Lmo2	-0.296708	4.92834	2.06373	0.150841	0.999475
Cuedc1	0.175697	5.11379	2.06347	0.150867	0.999475
Tmem91	-0.18676	5.0076	2.06151	0.15106	0.999475
Gpank1	-0.26237	3.50795	2.06127	0.151084	0.999475
Fzd7	0.353164	2.9939	2.06112	0.151099	0.999475
Phex	-0.837533	0.76884	2.06101	0.15111	0.999475
Acer3	0.224333	3.45348	2.0589	0.151319	0.999475
Taco1	0.211226	3.68432	2.05798	0.15141	0.999475
Ramp1	-0.18619	6.06286	2.05789	0.15142	0.999475
Card10	0.308212	3.28078	2.05777	0.151431	0.999475
Rnf115	0.189772	5.73227	2.05661	0.151547	0.999475
Stt3a	0.161276	4.8937	2.05656	0.151552	0.999475
Rpl31	-0.163755	7.27505	2.05582	0.151625	0.999475
Obfc1	-0.194822	3.81648	2.05556	0.151651	0.999475
Dlg5	0.231572	5.74297	2.05259	0.151948	0.999475
Lrrc57	0.190987	4.39858	2.05102	0.152104	0.999475
Lin28b	-0.360081	2.37123	2.04887	0.152319	0.999475
D930015E06Rik	-0.190314	4.38883	2.04885	0.152321	0.999475
Tmem173	0.347405	2.06833	2.04874	0.152333	0.999475
Myadm	0.23672	6.18549	2.04874	0.152333	0.999475
Golga7	0.171296	6.50728	2.04871	0.152335	0.999475
Igfbp2	0.796405	4.97955	2.04642	0.152564	0.999475
Lrrc3b	-0.25628	3.57777	2.04559	0.152647	0.999475
Ccdc88b	0.374248	1.85423	2.04379	0.152829	0.999475
Wdr54	-0.246023	3.77116	2.04284	0.152924	0.999475
Matk	-0.158969	7.07333	2.04253	0.152955	0.999475
Rasgrp3	0.191054	4.15251	2.04193	0.153015	0.999475
4930452B06Rik	0.254238	3.69621	2.04162	0.153046	0.999475
Atp10a	-0.195269	4.29866	2.0382	0.153391	0.999475
Trex1	-0.279946	2.52514	2.0373	0.153482	0.999475
Ccdc151	-0.284442	2.73743	2.03655	0.153557	0.999475
Pdxp	-0.151633	7.64441	2.03496	0.153718	0.999475
Itga5	-0.608531	4.1534	2.03469	0.153745	0.999475
Insig1	0.16573	5.86935	2.0346	0.153754	0.999475
Zfp91	0.146814	6.53815	2.03418	0.153798	0.999475
Ankrd33b	-0.223343	6.2567	2.03123	0.154096	0.999475
Slc41a1	-0.2618	6.90395	2.02905	0.154317	0.999475
Nacc2	0.189355	7.40955	2.02904	0.154318	0.999475
Ctdsp1	0.174075	4.93992	2.02898	0.154325	0.999475
Ets1	0.208996	3.59222	2.02846	0.154377	0.999475
Dnajb2	0.166204	6.6149	2.02748	0.154476	0.999475
Eepd1	-0.299642	4.30013	2.0263	0.154597	0.999475
Gm5567	0.188576	6.06446	2.02556	0.154672	0.999475
Rfx1	-0.173177	4.57978	2.02523	0.154705	0.999475
Map3k10	-0.161526	7.78353	2.02405	0.154826	0.999475
Trim13	0.24002	3.10598	2.02302	0.154931	0.999475
Drd1a	-0.469335	7.39089	2.02257	0.154977	0.999475
2010305A19Rik	-0.207987	3.88341	2.0219	0.155045	0.999475
Cnp	0.288967	8.63274	2.02062	0.155176	0.999475
Slc6a20a	0.39746	1.99313	2.01851	0.155391	0.999475
Tmem33	0.139706	6.9495	2.01818	0.155426	0.999475
Nbeal2	-0.247106	3.62927	2.01688	0.155558	0.999475
Arhgap31	0.163353	5.03819	2.01668	0.155578	0.999475
Hepacam	0.162994	6.94931	2.01591	0.155658	0.999475
Ppp1r12c	-0.161192	6.70069	2.01528	0.155723	0.999475
Epha10	0.23422	5.14545	2.01521	0.15573	0.999475
Nanos1	-0.176636	5.28516	2.01485	0.155767	0.999475
Ppp2r5b	-0.15083	7.65705	2.01396	0.155858	0.999475
Kcnt1	-0.25829	7.28123	2.01269	0.155988	0.999475
Sqle	0.217041	5.9314	2.01239	0.15602	0.999475
Wdhd1	-0.372609	1.76773	2.01195	0.156064	0.999475
Fam109a	-0.232696	3.21374	2.01045	0.156219	0.999475
1810014F10Rik	-0.190793	4.31698	2.00974	0.156293	0.999475
Asb4	-0.825082	0.664077	2.00906	0.156363	0.999475
Gm6537	0.477592	0.949475	2.0086	0.15641	0.999475
Lamb2	0.173833	4.56928	2.00805	0.156466	0.999475
Tlcd1	0.189414	3.9173	2.00745	0.156529	0.999475
Tmem14a	-0.200622	4.37939	2.0072	0.156554	0.999475
Lgals1	0.446947	2.70629	2.00686	0.156589	0.999475
Rnf31	-0.172707	4.51326	2.00602	0.156676	0.999475
Parp3	-0.373853	2.88995	2.00587	0.156691	0.999475
Pola1	0.349595	1.93595	2.00495	0.156787	0.999475
Zfp46	-0.176773	5.54476	2.00477	0.156805	0.999475
Kif21b	0.190186	6.75837	2.00457	0.156826	0.999475
Baiap2	-0.268527	8.98479	2.00355	0.156931	0.999475
Mtss1l	0.187067	7.84838	2.00284	0.157004	0.999475
Mettl22	-0.179484	4.0958	2.00225	0.157066	0.999475
Shisa7	-0.168872	7.98032	2.00114	0.157181	0.999475
Col11a1	0.320059	3.51715	2.00107	0.157188	0.999475
Med28	-0.147184	5.50034	1.99979	0.157321	0.999475
Isyna1	-0.208373	5.41689	1.99869	0.157435	0.999475
Gpx8	0.46852	2.49316	1.99779	0.157529	0.999475
Zfp61	-0.194993	3.85249	1.99711	0.1576	0.999475
Leprel4	0.277325	3.33084	1.99695	0.157616	0.999475
Hapln2	0.253751	5.01268	1.99653	0.157659	0.999475
Hsd11b1	0.407055	2.43451	1.99492	0.157827	0.999475
Ddx41	0.157515	4.933	1.99462	0.157858	0.999475
Aldh9a1	0.186759	4.83019	1.99383	0.157941	0.999475
Prrg1	0.315308	2.9201	1.99362	0.157963	0.999475
Sox6	0.182383	5.01791	1.99345	0.157981	0.999475
Car11	-0.283775	7.917	1.99308	0.158019	0.999475
Lyz2	0.518763	0.931901	1.99292	0.158036	0.999475
Zfp647	0.433106	1.42933	1.99264	0.158065	0.999475
9230114K14Rik	0.447683	1.31361	1.99183	0.158149	0.999475
Kptn	-0.176099	4.67643	1.98989	0.158352	0.999475
D18Ertd653e	-0.248189	5.17581	1.98776	0.158576	0.999475
Kcnd2	-0.23809	7.57149	1.98766	0.158586	0.999475
Yipf2	0.193902	3.99172	1.9846	0.158906	0.999475
Syt6	-0.395428	6.81033	1.98397	0.158973	0.999475
Adamts3	-0.353996	6.33298	1.98388	0.158982	0.999475
Sacm1l	0.156025	6.37481	1.98209	0.15917	0.999475
Gm996	-0.168376	7.22859	1.98139	0.159244	0.999475
Enpp4	0.195589	5.19881	1.98023	0.159366	0.999475
Tmeff2	0.171927	6.38385	1.97789	0.159613	0.999475
Rasd1	0.659286	3.0267	1.9774	0.159664	0.999475
P4ha3	0.330236	2.97513	1.97725	0.15968	0.999475
Slc25a45	0.428486	1.75558	1.97641	0.159769	0.999475
Htr1b	-0.397088	4.92955	1.97607	0.159805	0.999475
Hspa1b	0.290951	2.93593	1.97504	0.159914	0.999475
Cpox	0.145126	5.54224	1.97349	0.160078	0.999475
Abca7	0.219592	4.19929	1.9733	0.160099	0.999475
Myo1b	-0.329472	5.99989	1.97317	0.160112	0.999475
Gnb2	-0.191246	8.41801	1.97268	0.160164	0.999475
Sspn	0.294855	3.11802	1.97153	0.160285	0.999475
Acot7	0.187135	7.87564	1.97145	0.160294	0.999475
Pknox2	-0.174365	5.84777	1.97118	0.160322	0.999475
Ephb2	0.335247	3.91149	1.96987	0.160462	0.999475
Fcho2	0.157888	5.14809	1.96928	0.160524	0.999475
Speg	-0.201351	7.50382	1.96908	0.160545	0.999475
Auh	0.162176	5.79602	1.96888	0.160567	0.999475
Esyt1	0.260555	3.1455	1.96872	0.160584	0.999475
Ubxn8	0.169736	4.66021	1.9638	0.161107	0.999475
Apex1	-0.147893	5.42922	1.96233	0.161264	0.999475
Coq10b	-0.201301	4.44414	1.96214	0.161285	0.999475
Gm9159	-0.436704	1.1811	1.96165	0.161337	0.999475
Gcnt2	-0.413511	6.22454	1.95888	0.161633	0.999475
Accn2	-0.201061	7.03693	1.95876	0.161645	0.999475
Miip	-0.221013	3.30597	1.9585	0.161674	0.999475
Sgsh	0.251795	3.45438	1.95837	0.161688	0.999475
Tmtc4	0.242185	3.70604	1.95819	0.161708	0.999475
1700066M21Rik	0.178833	4.54722	1.95813	0.161714	0.999475
Bicd1	0.171179	4.99534	1.95758	0.161773	0.999475
Pdcl	0.179206	4.55768	1.95739	0.161793	0.999475
Pbxip1	0.159472	5.81355	1.95675	0.161861	0.999475
Smyd5	-0.147339	5.58443	1.95639	0.1619	0.999475
Cacnb2	-0.228022	6.64672	1.95597	0.161945	0.999475
Adh5	0.162757	5.19001	1.95108	0.16247	0.999475
Zfp157	-0.184866	4.26379	1.95062	0.16252	0.999475
Fgf13	0.217704	7.0223	1.95011	0.162575	0.999475
Exoc6b	0.157944	6.72577	1.94945	0.162646	0.999475
Cyth4	0.238564	3.24216	1.94903	0.162691	0.999475
Nfil3	0.308974	2.7928	1.9488	0.162716	0.999475
AW551984	-0.540977	4.706	1.94828	0.162772	0.999475
Rcn2	0.157961	6.65635	1.94773	0.162831	0.999475
Tnrc6b	0.137757	6.99502	1.94761	0.162844	0.999475
2310022B05Rik	0.209918	6.48974	1.94728	0.16288	0.999475
Mtss1	0.203597	5.54808	1.94481	0.163148	0.999475
Med29	-0.194089	4.1904	1.94355	0.163283	0.999475
Fkbp1b	0.246527	3.96303	1.94096	0.163565	0.999475
Cd81	0.171046	8.13007	1.94064	0.163599	0.999475
Dcn	0.596263	4.07145	1.94004	0.163664	0.999475
Tbl1x	-0.150298	5.46196	1.93957	0.163716	0.999475
Lgi4	0.203624	4.56342	1.93921	0.163755	0.999475
Ctsc	0.347545	2.56443	1.93895	0.163782	0.999475
Neurl1a	-0.158036	7.70018	1.93799	0.163887	0.999475
Litaf	0.263509	3.93355	1.93686	0.16401	0.999475
Tap2	0.291325	2.45122	1.93618	0.164084	0.999475
Ptprv	-0.484825	4.97415	1.93534	0.164175	0.999475
Smarcb1	-0.143862	5.93898	1.93478	0.164236	0.999475
Cdh8	-0.28363	6.18465	1.93297	0.164434	0.999475
Mctp2	0.48259	1.76459	1.93232	0.164505	0.999475
Zkscan1	0.140255	6.36302	1.92974	0.164786	0.999475
Lass2	0.214999	6.10779	1.92973	0.164788	0.999475
Aifm2	0.293634	2.64608	1.92813	0.164963	0.999475
Repin1	-0.158274	5.44067	1.92791	0.164987	0.999475
Rrp1b	-0.203791	4.18961	1.92707	0.16508	0.999475
Actr8	-0.139812	5.53943	1.92598	0.165199	0.999475
Ngef	-0.314455	8.67962	1.92377	0.165442	0.999475
Zfp2	-0.207185	4.50704	1.92372	0.165448	0.999475
Slc45a3	0.43859	1.63801	1.92352	0.165469	0.999475
Pip5k1a	-0.170164	5.84499	1.92256	0.165574	0.999475
Tmem117	0.23496	3.87002	1.92165	0.165675	0.999475
Pde8a	0.252704	4.4711	1.92112	0.165733	0.999475
Efcab2	0.216826	3.49516	1.92025	0.165829	0.999475
Pde7b	-0.380509	7.64545	1.91987	0.165871	0.999475
Ptpn4	0.170609	5.50179	1.91913	0.165952	0.999475
Dnaic2	0.588809	1.27169	1.91783	0.166096	0.999475
Slc2a12	0.869206	2.5736	1.91774	0.166106	0.999475
Bcl2l11	0.358573	1.96448	1.9162	0.166276	0.999475
Rasl10b	-0.293456	8.84451	1.91605	0.166293	0.999475
Faah	0.362674	5.51078	1.91547	0.166356	0.999475
Snrpd2	-0.169473	4.84295	1.91495	0.166415	0.999475
Cyr61	-0.420486	2.58029	1.91488	0.166422	0.999475
Sox5	0.372561	4.6513	1.91298	0.166633	0.999475
Sstr3	0.561873	3.63277	1.91279	0.166654	0.999475
Serpina3h	0.733697	0.860621	1.91226	0.166713	0.999475
Slc38a1	0.169471	7.9222	1.91155	0.166791	0.999475
Cacna1h	-0.21106	7.06695	1.91104	0.166848	0.999475
Ctns	0.200954	3.79117	1.90973	0.166993	0.999475
5730455P16Rik	0.145817	6.41325	1.90954	0.167014	0.999475
S1pr3	0.301382	2.79117	1.90828	0.167154	0.999475
Ankfn1	-0.512793	2.60544	1.90747	0.167244	0.999475
Sec14l1	-0.235974	8.07263	1.90696	0.167302	0.999475
Clec12a	-0.697784	1.2623	1.90625	0.16738	0.999475
Ccpg1	0.141854	6.78839	1.90582	0.167428	0.999475
Ankib1	0.138626	6.03779	1.90403	0.167628	0.999475
Icam5	-0.180983	7.93499	1.9008	0.167989	0.999475
Grin2b	0.208742	6.32649	1.90043	0.16803	0.999475
Rarb	-0.449786	5.94003	1.90038	0.168036	0.999475
Pdlim2	0.290927	3.48214	1.89775	0.168331	0.999475
Bok	0.30375	3.75908	1.89715	0.168398	0.999475
Ccne1	0.262522	3.49062	1.89699	0.168415	0.999475
Mchr1	-0.211861	5.5842	1.89642	0.168479	0.999475
Zfp286	-0.184628	3.88994	1.89219	0.168956	0.999475
Kctd17	-0.318878	7.74083	1.89057	0.169138	0.999475
Ccdc164	-0.191032	4.1771	1.89038	0.169159	0.999475
Phyhip	-0.280506	9.41882	1.88995	0.169208	0.999475
Slc15a4	0.170789	4.38484	1.8892	0.169292	0.999475
Dlk1	-0.432553	5.43088	1.8877	0.169462	0.999475
Bhlhe22	0.966381	4.39833	1.8866	0.169586	0.999475
Cish	-0.314411	3.37192	1.88652	0.169594	0.999475
Scly	0.206663	4.02909	1.88652	0.169595	0.999475
Fam189b	-0.15343	5.56352	1.88594	0.16966	0.999475
Nod1	0.276582	2.77863	1.88558	0.169701	0.999475
Nhsl2	-0.16106	7.08041	1.88474	0.169797	0.999475
Slc41a2	0.191357	4.55086	1.88386	0.169896	0.999475
Gpr17	0.198834	6.75008	1.8811	0.170209	0.999475
Rassf8	0.305277	3.57066	1.88099	0.170221	0.999475
Plcl2	-0.177887	6.5241	1.87844	0.170512	0.999475
Mcm3	0.461631	1.25676	1.87739	0.170631	0.999475
Pcolce2	0.372849	2.67724	1.87619	0.170767	0.999475
Ppp1r1a	-0.220262	6.60162	1.87433	0.17098	0.999475
Urb1	-0.193709	3.8794	1.87356	0.171068	0.999475
Mycbpap	0.891715	0.819337	1.87322	0.171106	0.999475
Dusp8	-0.157728	7.68286	1.87253	0.171186	0.999475
Ppapdc1b	-0.201882	4.21405	1.87137	0.171318	0.999475
Gng2	0.329753	7.70077	1.87073	0.171392	0.999475
Med20	0.184491	4.07437	1.87062	0.171404	0.999475
Plch2	0.411222	6.21602	1.86966	0.171514	0.999475
Snx1	0.146317	6.26934	1.8694	0.171544	0.999475
Chst15	-0.253637	6.12813	1.8687	0.171624	0.999475
Zcchc14	-0.144404	6.95755	1.86862	0.171633	0.999475
Slc44a5	0.422357	3.71054	1.86808	0.171696	0.999475
Ddx52	0.165984	4.30893	1.86801	0.171703	0.999475
Zfp239	-0.149035	6.17256	1.8674	0.171774	0.999475
Tacc3	-0.331755	1.97217	1.86656	0.171869	0.999475
Fgd4	0.368738	3.7267	1.86471	0.172082	0.999475
Pik3r4	-0.156661	6.04828	1.86411	0.172152	0.999475
X99384	0.251798	3.1749	1.86326	0.172249	0.999475
Pml	-0.278154	3.67479	1.86194	0.172401	0.999475
Lrrc42	-0.171701	4.3075	1.86144	0.172458	0.999475
Riok2	-0.171086	4.28951	1.86132	0.172473	0.999475
Phlda3	0.234745	4.5003	1.86042	0.172577	0.999475
Ets2	-0.190256	6.73299	1.85984	0.172643	0.999475
Dlx5	-0.215075	4.72576	1.85831	0.17282	0.999475
Gpr123	0.338266	6.06068	1.85574	0.173117	0.999475
Grik1	0.326842	4.07984	1.85507	0.173195	0.999475
Traip	-0.285033	3.56356	1.85477	0.17323	0.999475
Hcrtr2	0.391931	1.80552	1.85318	0.173414	0.999475
Cxx1c	-0.141017	7.11962	1.85298	0.173437	0.999475
Hcn3	0.265076	4.50157	1.85236	0.173509	0.999475
Rims1	0.195604	7.29053	1.85234	0.173511	0.999475
Fbxl18	-0.185935	4.15383	1.85172	0.173583	0.999475
Srgap3	0.208339	8.6024	1.85121	0.173643	0.999475
Lrrc8d	0.153593	5.93851	1.85062	0.173711	0.999475
Rgs4	-0.368927	8.89463	1.85003	0.17378	0.999475
Lrtm2	-0.281695	6.2951	1.84973	0.173815	0.999475
Slc4a3	-0.147963	7.39096	1.84823	0.173989	0.999475
Ahcy	-0.136078	5.50472	1.84633	0.174211	0.999475
Abhd4	0.182069	6.00856	1.84617	0.174229	0.999475
Asphd1	-0.203513	3.33986	1.84586	0.174266	0.999475
Dnajb14	0.168929	4.5638	1.84572	0.174282	0.999475
2410002F23Rik	-0.140484	5.94715	1.84547	0.174312	0.999475
Prdm8	0.724099	4.38777	1.84407	0.174475	0.999475
Cyfip1	0.150706	6.26368	1.84337	0.174556	0.999475
Unkl	-0.143573	5.89859	1.84306	0.174593	0.999475
Fgf11	0.23008	3.67795	1.84201	0.174715	0.999475
Shb	-0.276594	5.06341	1.8416	0.174764	0.999475
Ccdc112	-0.210571	3.80144	1.84042	0.174902	0.999475
Nol8	-0.145855	5.12231	1.84033	0.174912	0.999475
Csrp1	0.210834	7.95565	1.83983	0.17497	0.999475
Kcnab1	-0.381479	8.2173	1.83878	0.175093	0.999475
Slain1	0.162797	6.19321	1.83773	0.175217	0.999475
Pogk	0.179858	5.93303	1.83766	0.175226	0.999475
Palm2	0.173753	5.75492	1.83762	0.17523	0.999475
Tnfrsf1b	0.309838	2.11373	1.83641	0.175372	0.999475
Sestd1	0.159695	5.66151	1.83559	0.175468	0.999475
Plk4	-0.330884	2.31228	1.83389	0.175669	0.999475
Bace2	0.434975	1.50807	1.83374	0.175687	0.999475
Cdh11	0.20858	5.95663	1.83208	0.175882	0.999475
Zscan12	-0.262858	2.69439	1.83207	0.175883	0.999475
Cinp	-0.18107	5.15964	1.83119	0.175987	0.999475
Plagl1	0.430558	5.17842	1.83078	0.176036	0.999475
Ninl	0.316844	2.01596	1.83067	0.176048	0.999475
Plce1	0.180338	4.95278	1.82964	0.176171	0.999475
Olfm1	0.377526	8.94513	1.82864	0.176288	0.999475
Dock1	0.166889	5.14598	1.8282	0.17634	0.999475
Echdc1	0.164982	4.98543	1.82581	0.176623	0.999475
Itfg3	0.206946	4.16481	1.82564	0.176643	0.999475
Col6a1	-0.165829	6.01131	1.82397	0.176841	0.999475
Lcmt1	-0.138049	5.53851	1.8233	0.176921	0.999475
Rffl	0.225403	3.96267	1.82177	0.177103	0.999475
Ppp1ca	-0.247984	8.24047	1.81974	0.177344	0.999475
Camk1g	-0.223935	5.19071	1.81903	0.177429	0.999475
Krt9	-0.371258	3.41885	1.81902	0.17743	0.999475
Ptchd2	0.309739	4.72251	1.8166	0.177718	0.999475
Tmem163	0.243936	4.28155	1.81655	0.177725	0.999475
Cabin1	-0.135241	6.77713	1.8163	0.177754	0.999475
P2ry6	0.434382	1.14517	1.8159	0.177802	0.999475
Lenep	-0.299318	2.08717	1.81583	0.17781	0.999475
Arhgap15	0.673344	1.93192	1.81552	0.177847	0.999475
Bhlhe41	-0.200351	4.93106	1.81542	0.17786	0.999475
Syt5	-0.193958	7.45702	1.81511	0.177897	0.999475
Kctd12b	0.315118	2.32726	1.81472	0.177943	0.999475
Gpr158	-0.238846	8.28267	1.81351	0.178088	0.999475
Sesn3	-0.178923	6.2178	1.81227	0.178236	0.999475
Rnf13	0.179269	6.95818	1.8107	0.178425	0.999475
Fgf3	-0.505887	0.928515	1.81021	0.178483	0.999475
Npy2r	0.428815	4.34093	1.80998	0.178511	0.999475
Tysnd1	0.192906	3.97934	1.80902	0.178626	0.999475
Dcaf15	-0.183564	4.08179	1.80882	0.17865	0.999475
Prkcq	0.213334	3.92532	1.8087	0.178664	0.999475
Sorl1	0.190079	7.5483	1.80831	0.178711	0.999475
Dek	-0.15445	6.12425	1.80701	0.178867	0.999475
Mllt1	-0.141642	6.52961	1.80651	0.178928	0.999475
Phka1	0.194281	4.77238	1.80584	0.179008	0.999475
Wnt2	-0.349691	2.80239	1.80514	0.179092	0.999475
Jarid2	-0.142094	5.43014	1.80434	0.179188	0.999475
Abhd3	0.188672	6.00371	1.80409	0.179219	0.999475
Cd24a	0.494631	3.08466	1.80364	0.179273	0.999475
Dnajc2	-0.176203	5.63573	1.80302	0.179348	0.999475
Efnb2	-0.185859	6.591	1.80273	0.179383	0.999475
Gabbr2	0.334786	7.73144	1.8023	0.179435	0.999475
Xkrx	-0.492967	1.82679	1.80198	0.179473	0.999475
Abi3bp	-0.316499	3.83621	1.8007	0.179628	0.999475
Nnat	0.430422	8.24139	1.80051	0.179651	0.999475
Ptger4	-0.577437	1.02022	1.80008	0.179703	0.999475
Slc39a3	-0.137813	6.37011	1.79972	0.179746	0.999475
Yipf6	0.140968	5.68657	1.79904	0.179828	0.999475
Mrrf	0.181205	4.29311	1.79794	0.179962	0.999475
Zfp523	-0.167636	6.62999	1.79772	0.179988	0.999475
Tmf1	0.14199	5.65756	1.79748	0.180018	0.999475
Sh3bgrl2	-0.171876	5.43334	1.79722	0.180049	0.999475
Prelp	0.504066	3.83239	1.79688	0.180091	0.999475
Tbc1d1	0.319991	3.90095	1.79415	0.180421	0.999475
Man2b1	0.167814	4.7891	1.79379	0.180465	0.999475
Tshz3	0.29901	3.97942	1.79312	0.180547	0.999475
Pacsin3	0.220497	4.12081	1.79287	0.180576	0.999475
Nup35	-0.230582	4.5238	1.7918	0.180707	0.999475
Nphp4	-0.212807	4.03053	1.79154	0.180739	0.999475
Pcdhgb1	-0.246154	3.03963	1.78879	0.181074	0.999475
Klc3	-0.377631	1.72952	1.78873	0.181081	0.999475
Rreb1	-0.365609	5.00432	1.78843	0.181118	0.999475
Ipo13	-0.135928	6.84313	1.78805	0.181164	0.999475
Ell	-0.177027	4.64529	1.78679	0.181317	0.999475
Lrrc23	1.09541	1.08426	1.78676	0.181322	0.999475
Arhgap10	-0.295126	4.91442	1.78562	0.181461	0.999475
Tspo	0.540966	0.712859	1.78557	0.181467	0.999475
Frmd4a	0.174444	5.94909	1.78537	0.181491	0.999475
Irf2bp1	-0.14256	5.75406	1.78235	0.181861	0.999475
Rxrb	-0.143502	6.27635	1.78221	0.181878	0.999475
Kif17	-0.241062	4.76976	1.78209	0.181893	0.999475
BC046331	-0.150418	5.24049	1.78193	0.181913	0.999475
Ttll7	0.165936	8.2126	1.78164	0.181948	0.999475
Commd9	0.169745	4.35794	1.78149	0.181967	0.999475
Shisa9	-0.169787	6.90093	1.78052	0.182086	0.999475
Ptpn21	0.218192	3.12152	1.77971	0.182185	0.999475
Rnpep	-0.166045	5.42761	1.77919	0.182248	0.999475
Pi16	-0.508738	0.751017	1.77893	0.18228	0.999475
2010300C02Rik	-0.231825	8.64957	1.77835	0.182352	0.999475
Basp1	0.313411	9.06762	1.77804	0.18239	0.999475
Rbm3	-0.179002	5.95611	1.77761	0.182443	0.999475
Pex1	0.174558	4.35527	1.77587	0.182658	0.999475
1700001O22Rik	-0.32236	2.27681	1.77468	0.182804	0.999475
Taf13	0.195902	4.38375	1.77438	0.182841	0.999475
Ldlr	0.229268	4.5399	1.77375	0.182919	0.999475
Gfpt1	0.1396	6.58535	1.77147	0.1832	0.999475
Pbx4	-0.256628	2.84496	1.77121	0.183232	0.999475
Kl	1.01583	4.84752	1.7704	0.183333	0.999475
Dmp1	0.312508	2.04507	1.76956	0.183437	0.999475
Ptgds	0.287874	7.6729	1.76789	0.183643	0.999475
Gpn2	0.274294	2.65268	1.76762	0.183676	0.999475
Plcb4	0.212799	5.49982	1.76699	0.183755	0.999475
Tcf7l2	0.462908	3.64616	1.76555	0.183933	0.999475
Cacng3	-0.207033	6.52024	1.76531	0.183964	0.999475
Cntnap5c	0.312576	3.00672	1.76505	0.183996	0.999475
Cyb5r1	0.194136	4.16539	1.76441	0.184075	0.999475
Soat1	0.178421	4.48978	1.76438	0.18408	0.999475
Pdzd2	-0.266248	7.69008	1.76303	0.184247	0.999475
Sema6d	0.15763	6.68691	1.76133	0.184459	0.999475
Disp2	0.287906	8.84343	1.7609	0.184513	0.999475
Foxo1	-0.312637	6.35787	1.76058	0.184552	0.999475
Dusp15	0.191988	4.17808	1.75918	0.184727	0.999475
Nid1	0.193034	3.68757	1.75868	0.184789	0.999475
Coro1b	-0.13933	6.04834	1.75842	0.184822	0.999475
Synpo2	-0.438997	4.21143	1.75836	0.184829	0.999475
Pcyt1b	0.165176	5.90441	1.75563	0.18517	0.999475
Kbtbd11	-0.144213	7.14094	1.7556	0.185174	0.999475
Tomm20	-0.171994	8.6767	1.75107	0.185742	0.999475
Uchl5	0.162028	5.21292	1.75103	0.185747	0.999475
Sncb	0.207258	8.70555	1.75023	0.185848	0.999475
Crls1	0.196855	4.80627	1.74987	0.185893	0.999475
A230046K03Rik	0.150149	5.76679	1.74987	0.185893	0.999475
Tmtc2	0.207588	3.99301	1.7492	0.185978	0.999475
Larp7	-0.166894	4.44234	1.74918	0.18598	0.999475
Trim45	-0.211641	3.29837	1.74737	0.186207	0.999475
Lgmn	0.134274	7.12248	1.74615	0.186362	0.999475
Ttc39c	0.197751	4.58241	1.74586	0.186398	0.999475
Gcat	0.357238	2.21311	1.74401	0.186631	0.999475
Ahsa2	0.217314	4.74109	1.74399	0.186634	0.999475
Sepp1	0.203179	8.42983	1.74173	0.186919	0.999475
Bin1	0.15136	7.57341	1.74098	0.187014	0.999475
Ndufa2	-0.156014	4.77892	1.73968	0.18718	0.999475
Ubxn4	0.136679	6.49951	1.73912	0.187251	0.999475
Pik3cg	-0.364194	2.09133	1.73741	0.187467	0.999475
Hint3	0.27434	2.5544	1.73733	0.187477	0.999475
Zkscan3	-0.183025	3.93395	1.73677	0.187549	0.999475
4930429B21Rik	-0.270183	3.20286	1.73355	0.187959	0.999475
Nrg1	0.239579	2.9172	1.73331	0.187988	0.999475
4831426I19Rik	0.448741	0.969059	1.73206	0.188148	0.999475
Tmem132c	0.305189	3.06594	1.73142	0.188229	0.999475
Eif2c3	0.186922	4.55563	1.73131	0.188244	0.999475
Plekha5	-0.229883	6.52936	1.73033	0.188369	0.999475
Fam108a	-0.146355	6.45329	1.73029	0.188374	0.999475
Mccc1	0.18281	4.03819	1.73024	0.18838	0.999475
Trpm7	0.141399	5.55448	1.73008	0.1884	0.999475
Sec24a	-0.154935	4.53092	1.72798	0.188669	0.999475
Mprip	-0.182078	8.32788	1.72762	0.188715	0.999475
Dnahc10	1.02907	0.840527	1.7276	0.188717	0.999475
Kcna5	-0.239951	4.70272	1.72704	0.188789	0.999475
Ndst4	0.346608	3.8828	1.72618	0.1889	0.999475
Pcp4l1	-0.440213	8.64954	1.72577	0.188951	0.999475
Slc25a13	0.271738	2.62173	1.72555	0.18898	0.999475
Gnas	0.317817	10.1879	1.72534	0.189007	0.999475
Col6a3	0.332053	2.44999	1.72524	0.18902	0.999475
Hipk4	-0.629829	0.723828	1.72516	0.18903	0.999475
Serpinb1a	0.269421	3.55781	1.72427	0.189145	0.999475
Pak6	-0.143451	6.10081	1.72424	0.189148	0.999475
Nme7	-0.175907	4.21199	1.72387	0.189195	0.999475
Rps18	-0.129117	6.46504	1.72375	0.189211	0.999475
Sez6l	0.315456	7.80669	1.72212	0.189421	0.999475
Tesc	-0.26909	6.36838	1.72166	0.189479	0.999475
Gabra4	-0.264147	7.35448	1.72002	0.18969	0.999475
Rasd2	-0.50502	8.95636	1.72	0.189693	0.999475
Cpne6	0.554496	7.32635	1.71999	0.189694	0.999475
Zfp14	0.197911	3.58691	1.71866	0.189865	0.999475
Tmem129	0.155826	4.68639	1.71805	0.189945	0.999475
Pfkfb3	0.158013	5.47489	1.71793	0.189959	0.999475
Vps13c	0.138051	6.42736	1.71754	0.19001	0.999475
Enah	0.154388	6.82252	1.7167	0.190118	0.999475
Nav3	0.219126	6.1499	1.7138	0.190493	0.999475
Dnahc7b	0.509231	1.24541	1.7129	0.190609	0.999475
Akap9	-0.246271	7.94088	1.71267	0.190639	0.999475
Chek2	0.614689	0.399652	1.71254	0.190656	0.999475
Tubb2b	0.156049	6.6009	1.71187	0.190742	0.999475
Mbp	0.429849	11.7136	1.71122	0.190827	0.999475
Inadl	0.277772	4.56221	1.7108	0.190881	0.999475
Wnt7b	0.318934	4.86312	1.71039	0.190935	0.999475
Prosapip1	-0.315248	8.7941	1.70902	0.191113	0.999475
Pou3f4	-0.312628	3.12891	1.70861	0.191165	0.999475
Helb	-0.258434	2.71401	1.70831	0.191205	0.999475
Zfp511	-0.201159	3.3782	1.70821	0.191218	0.999475
Scoc	0.130674	7.41613	1.70687	0.191393	0.999475
Lrrc10b	-0.530612	7.49891	1.70631	0.191465	0.999475
Pls3	0.301961	7.12172	1.70628	0.191469	0.999475
Nup62	-0.14868	4.68108	1.70597	0.191509	0.999475
Ppp4r1l-ps	-0.263937	2.61422	1.70344	0.191838	0.999475
Eif1ad	-0.154656	4.57896	1.70248	0.191964	0.999475
1700037H04Rik	-0.162523	5.88218	1.70087	0.192174	0.999475
Wdr20a	0.163256	4.26302	1.70065	0.192202	0.999475
Rpl9	-0.138999	7.83615	1.70052	0.192219	0.999475
Fzd4	0.226748	3.21895	1.7001	0.192274	0.999475
Med6	-0.190301	3.69162	1.69976	0.192319	0.999475
Fads6	0.256034	3.17229	1.69944	0.192361	0.999475
Gbp9	0.378184	1.63157	1.69837	0.192501	0.999475
Rpusd4	-0.24518	2.8595	1.69804	0.192544	0.999475
D10Wsu52e	-0.130333	6.68531	1.69754	0.19261	0.999475
Tmed5	0.150279	4.75341	1.69752	0.192613	0.999475
Pip4k2a	0.150426	7.01239	1.69721	0.192653	0.999475
Zfp597	-0.167747	4.38922	1.69695	0.192687	0.999475
Spata2l	-0.243798	6.08873	1.69694	0.192689	0.999475
Pak1	0.212115	8.31153	1.69591	0.192823	0.999475
Svop	-0.145394	7.39973	1.69563	0.19286	0.999475
Elavl1	-0.133821	6.39254	1.69108	0.193458	0.999475
Crb2	0.308004	2.52139	1.69083	0.193491	0.999475
Tbce	-0.155232	4.56818	1.69043	0.193544	0.999475
Rccd1	-0.232168	3.1083	1.69002	0.193598	0.999475
Gabrd	-0.389127	6.23751	1.68996	0.193606	0.999475
Rims4	0.239932	3.9161	1.68995	0.193607	0.999475
Acan	0.290218	2.27928	1.68928	0.193696	0.999475
Igf2	0.679496	6.21658	1.68788	0.19388	0.999475
Mfap1b	0.281054	2.09365	1.6868	0.194023	0.999475
Inhbb	0.361089	2.55737	1.68651	0.194062	0.999475
Eya4	0.506734	0.882182	1.68596	0.194134	0.999475
Copz2	0.520423	1.31543	1.68574	0.194163	0.999475
C030019I05Rik	-0.540886	3.31599	1.68489	0.194276	0.999475
Ahctf1	-0.141108	6.24962	1.68241	0.194605	0.999475
Mid1ip1	0.149837	6.52743	1.68106	0.194784	0.999475
Zfp788	-0.141757	5.05776	1.68065	0.194839	0.999475
Smad9	0.193224	4.2735	1.67731	0.195282	0.999475
AI593442	-0.3575	8.16738	1.67691	0.195335	0.999475
Flrt3	-0.156609	5.84763	1.67686	0.195342	0.999475
Cldn5	0.179862	4.42287	1.67643	0.1954	0.999475
Bc1	0.318376	7.20444	1.67593	0.195466	0.999475
Thap4	-0.157081	4.35291	1.67459	0.195645	0.999475
Itga9	-0.383597	5.09523	1.67272	0.195894	0.999475
Fam40a	0.248746	5.84524	1.67238	0.19594	0.999475
Eme2	0.187123	4.11758	1.6722	0.195963	0.999475
Hmgn2	-0.139358	6.57897	1.6717	0.196031	0.999475
Creld1	-0.134694	6.30893	1.67158	0.196047	0.999475
Rabgap1l	0.198777	7.17101	1.67134	0.196079	0.999475
Brox	0.137728	6.05694	1.66923	0.196362	0.999475
Nmnat3	-0.466545	1.58971	1.66799	0.196528	0.999475
Tesk2	0.285803	2.60759	1.66757	0.196584	0.999475
Dusp4	0.358042	2.64886	1.66705	0.196654	0.999475
Mitf	0.22027	3.39256	1.66511	0.196915	0.999475
Trmt61a	-0.166289	4.09205	1.66378	0.197093	0.999475
Rnf150	-0.154963	7.32633	1.66288	0.197215	0.999475
[truncated: 11,491 more rows]

## Sheet: SvsNSinWT_DEG.txt
	logFC	logCPM	LR	PValue	FDR		Sig Genes
Btg2	-1.02829	4.04806	26.4283	2.7351e-07	0.00368966		Btg2
Gpr3	1.00834	2.86344	18.0974	2.09891e-05	0.141572		Gpr3
Fos	-0.777614	4.45561	15.7706	7.15032e-05	0.321526		Fos
Nts	0.655715	4.4457	15.1946	9.69811e-05	0.327069		Nts
Pdzd2	0.739694	7.69008	13.4576	0.000244012	0.654097		Pdzd2
Igsf9b	0.687593	3.73913	12.9477	0.00032031	0.654097		Igsf9b
Cbln1	-1.42036	3.40619	12.8393	0.000339413	0.654097		Cbln1
Nr4a2	-1.15533	5.61286	11.986	0.000536009	0.80974		Nr4a2
Inhba	1.00203	2.60478	11.4642	0.000709495	0.80974		Inhba
Pmepa1	0.734116	7.36238	11.3126	0.000769832	0.80974		Pmepa1
Wnt2	0.897488	2.80239	11.2534	0.000794775	0.80974		Wnt2
Bag3	0.478991	3.7858	11.2179	0.000810139	0.80974		Bag3
Col4a4	-2.3256	0.438071	11.1625	0.000834693	0.80974		Col4a4
Cdkn1a	0.94046	3.82092	11.1499	0.000840353	0.80974		Cdkn1a
Scrt2	0.606716	5.75268	10.5198	0.00118101	0.998009		Scrt2
Maml3	0.495112	3.67528	10.3629	0.00128576	0.998009		Maml3
Adamts2	-0.639067	3.50833	10.3269	0.00131105	0.998009		Adamts2
Tgfbr1	0.41369	4.89038	10.2981	0.00133166	0.998009		Tgfbr1
Sbk1	0.396009	6.89971	10.0819	0.00149733	0.999761		Sbk1
Npas4	-0.75214	3.99133	10.0072	0.00155926	0.999761		Npas4
Spp1	0.740541	3.2385	9.81217	0.00173361	0.999761		Spp1
Islr	-0.78618	2.41481	9.68729	0.00185547	0.999761		Islr
Rhbdl3	0.432473	5.82492	9.4348	0.00212906	0.999761		Rhbdl3
Plcxd1	0.531808	4.6764	9.43202	0.0021323	0.999761		Plcxd1
Ptgs1	0.510714	3.46492	9.43001	0.00213463	0.999761		Ptgs1
Pdyn	0.587018	5.32687	8.97011	0.00274432	0.999761		Pdyn
Srxn1	0.357092	6.76944	8.84446	0.0029398	0.999761		Srxn1
Cldn1	-0.742911	2.53094	8.59883	0.00336379	0.999761		Cldn1
Slc4a11	0.934824	2.75457	8.55376	0.0034481	0.999761		Slc4a11
Eps8l2	-1.01661	1.99631	8.5508	0.00345371	0.999761		Eps8l2
Skil	0.495725	6.81927	8.45614	0.00363813	0.999761		Skil
Bcor	0.418221	5.39929	8.37333	0.00380767	0.999761		Bcor
Bmp6	-0.679238	3.12916	8.31358	0.00393498	0.999761		Bmp6
B3galt2	-0.531005	5.23211	8.13887	0.00433264	0.999761		B3galt2
Trib2	0.406613	6.11795	8.12545	0.00436482	0.999761		Trib2
Dtna	0.302346	7.29488	7.90194	0.00493819	0.999761		Dtna
Rfxank	0.422887	3.78487	7.87008	0.00502595	0.999761		Rfxank
Reln	0.510598	6.97031	7.8491	0.00508461	0.999761		Reln
Pfkfb3	0.335134	5.47489	7.71603	0.00547326	0.999761		Pfkfb3
Sytl4	-1.76617	1.43181	7.63764	0.00571627	0.999761		Sytl4
Slc6a8	0.305826	6.87298	7.61116	0.00580081	0.999761		Slc6a8
Sema3b	-2.25973	1.09847	7.60121	0.00583292	0.999761		Sema3b
Rgs8	0.369768	7.68416	7.59835	0.00584217	0.999761		Rgs8
Itga8	-0.882041	1.78316	7.54326	0.00602348	0.999761		Itga8
Gpx8	-0.917202	2.49316	7.53445	0.00605301	0.999761		Gpx8
Acer2	0.672392	3.01529	7.48582	0.00621867	0.999761		Acer2
Col8a1	-1.11418	2.50769	7.48328	0.00622746	0.999761		Col8a1
Chrna4	-0.46596	4.96028	7.4507	0.00634118	0.999761		Chrna4
Igf2bp2	1.03177	1.46962	7.3028	0.00688474	0.999761		Igf2bp2
Dcn	-1.16199	4.07145	7.29737	0.00690557	0.999761		Dcn
Pomc	-1.67001	1.01652	7.21774	0.00721867	0.999761		Pomc
Irf8	0.590435	2.42213	7.20506	0.00726981	0.999761		Irf8
Ypel1	-0.554139	4.22802	7.17103	0.00740904	0.999761		Ypel1
Fam83d	0.705078	2.38242	7.14558	0.00751488	0.999761		Fam83d
Zfpm1	0.349173	4.77469	7.13245	0.00757011	0.999761		Zfpm1
Hdc	-1.69291	0.567683	7.10507	0.00768664	0.999761		Hdc
Nefh	0.472703	6.81932	7.00781	0.00811549	0.999761		Nefh
Sv2c	0.458007	7.03898	6.99238	0.00818576	0.999761		Sv2c
Hbegf	0.540866	3.99265	6.96293	0.00832158	0.999761		Hbegf
Rassf4	0.594608	3.68033	6.9621	0.00832543	0.999761		Rassf4
Rdh5	-1.26556	1.77296	6.95136	0.00837555	0.999761		Rdh5
Dot1l	0.32418	5.7692	6.94015	0.00842821	0.999761		Dot1l
Gdpd5	0.524328	5.74714	6.93781	0.00843925	0.999761		Gdpd5
Igsf21	-0.44451	5.38801	6.91795	0.00853349	0.999761		Igsf21
Sorcs1	0.360782	6.5611	6.88797	0.00867777	0.999761		Sorcs1
Gpr174	1.21689	0.421484	6.80931	0.00906837	0.999761		Gpr174
Fabp7	-0.438652	3.52994	6.77454	0.00924673	0.999761		Fabp7
Slc38a2	0.315433	7.2065	6.74167	0.00941864	0.999761		Slc38a2
Cntfr	0.300979	6.44732	6.60322	0.0101794	0.999761		Cntfr
Abca4	-0.937816	1.85155	6.60248	0.0101837	0.999761		Abca4
Lgi2	0.440418	5.71006	6.49356	0.0108266	0.999761		Lgi2
Klhdc8b	-0.413977	4.32475	6.47208	0.0109582	0.999761		Klhdc8b
Kcnj9	-0.364328	6.39982	6.47059	0.0109674	0.999761		Kcnj9
Col23a1	-0.544793	4.42718	6.4605	0.0110299	0.999761		Col23a1
Rem2	0.648556	5.54727	6.45788	0.0110461	0.999761		Rem2
Slc32a1	0.380744	8.4217	6.4455	0.0111233	0.999761		Slc32a1
Vegfa	0.287635	5.96787	6.43794	0.0111708	0.999761		Vegfa
Mapk4	0.41732	6.73462	6.42852	0.0112302	0.999761		Mapk4
D630023F18Rik	-0.741335	2.33274	6.39032	0.0114744	0.999761		D630023F18Rik
Rhoq	0.308629	5.64396	6.33231	0.0118558	0.999761		Rhoq
Grasp	0.445524	6.1917	6.30051	0.0120703	0.999761		Grasp
Slc13a4	-1.75355	2.50843	6.28244	0.012194	0.999761		Slc13a4
Th	0.476428	3.38987	6.28113	0.012203	0.999761		Th
Aff1	0.423043	4.6686	6.27065	0.0122754	0.999761		Aff1
Rragd	0.461621	7.57883	6.22024	0.0126298	0.999761		Rragd
Gad1	0.468459	9.51619	6.1595	0.0130708	0.999761		Gad1
Gstm4	-0.504917	2.8496	6.15665	0.0130919	0.999761		Gstm4
Slc18a3	0.68931	3.71809	6.14523	0.0131767	0.999761		Slc18a3
Prex1	0.292776	7.24909	6.14102	0.0132081	0.999761		Prex1
Itga4	-0.809505	2.79884	6.08777	0.0136121	0.999761		Itga4
9130024F11Rik	-1.12397	1.98061	6.08446	0.0136376	0.999761		9130024F11Rik
Gbx1	0.922935	2.17629	6.07592	0.0137037	0.999761		Gbx1
Kcnc3	0.283517	7.15431	6.06421	0.0137949	0.999761		Kcnc3
Mchr1	0.378636	5.5842	5.99901	0.0143139	0.999761		Mchr1
Kazn	0.398826	7.7628	5.99315	0.0143615	0.999761		Kazn
Wipf1	0.334468	4.1767	5.98813	0.0144024	0.999761		Wipf1
Arap3	0.426755	3.03692	5.95522	0.0146738	0.999761		Arap3
Lhx8	0.770502	3.964	5.9452	0.0147574	0.999761		Lhx8
2010-03-10	0.555601	2.66302	5.89563	0.0151785	0.999761		2010-03-10
Npbwr1	-0.952056	1.17651	5.89102	0.0152183	0.999761		Npbwr1
Plekhg4	0.66959	1.71088	5.8864	0.0152583	0.999761		Plekhg4
Rsph9	-0.739696	2.34781	5.88538	0.0152671	0.999761		Rsph9
Gm16701	0.632833	1.56507	5.86635	0.015433	0.999761		Gm16701
Mgat5b	0.374207	6.98835	5.86613	0.0154349	0.999761		Mgat5b
Npy1r	-0.313833	4.22468	5.85744	0.0155113	0.999761		Npy1r
E130012A19Rik	-0.454489	4.67023	5.85728	0.0155127	0.999761		E130012A19Rik
Frat2	-0.5227	2.82703	5.82125	0.0158337	0.999761		Frat2
Ubtd1	0.489566	3.20341	5.81155	0.0159212	0.999761		Ubtd1
Igf2	-1.27332	6.21658	5.79947	0.016031	0.999761		Igf2
Dsp	-1.08708	0.942169	5.79489	0.0160729	0.999761		Dsp
AI414108	0.366536	4.44071	5.75914	0.0164031	0.999761		AI414108
Tns1	0.286123	5.99052	5.75894	0.016405	0.999761		Tns1
Gad2	0.445597	9.4461	5.74225	0.0165615	0.999761		Gad2
Tmem229b	0.261106	5.5432	5.71986	0.016774	0.999761		Tmem229b
Nptx2	0.642891	4.93904	5.71506	0.01682	0.999761		Nptx2
Pde1c	0.55945	5.30176	5.70997	0.0168688	0.999761		Pde1c
Adipor2	0.278827	6.59947	5.65623	0.0173935	0.999761		Adipor2
Mical3	0.265078	5.02129	5.63295	0.0176259	0.999761		Mical3
Alg6	-0.435909	2.71463	5.61677	0.0177894	0.999761		Alg6
Fam40b	0.591231	7.43794	5.59546	0.0180071	0.999761		Fam40b
Glb1	-0.35852	4.40928	5.5906	0.0180571	0.999761		Glb1
Taf4a	0.291652	4.81467	5.58055	0.018161	0.999761		Taf4a
Rbms3	0.323015	5.29885	5.57436	0.0182253	0.999761		Rbms3
Zfp641	-0.392032	3.06768	5.56308	0.0183431	0.999761		Zfp641
Syt6	0.664281	6.81033	5.55775	0.0183991	0.999761		Syt6
Ier5l	0.388528	4.42228	5.52049	0.018795	0.999761		Ier5l
Dlx6	0.407476	5.12574	5.50885	0.0189205	0.999761		Dlx6
Zdhhc18	0.304551	5.04649	5.47968	0.0192388	0.999761		Zdhhc18
Slc10a4	0.653903	4.42541	5.46195	0.019435	0.999761		Slc10a4
Msx1	-1.40579	2.07649	5.4324	0.0197665	0.999761		Msx1
Gm98	0.375248	6.61436	5.43189	0.0197723	0.999761		Gm98
2310067B10Rik	0.282014	6.65056	5.41855	0.0199239	0.999761		2310067B10Rik
1700001L05Rik	-0.857699	1.2951	5.40302	0.020102	0.999761		1700001L05Rik
Ankrd13a	0.343746	6.32251	5.39234	0.0202254	0.999761		Ankrd13a
Pcsk9	0.772821	2.063	5.38871	0.0202674	0.999761		Pcsk9
Ntrk1	0.741475	3.37324	5.37242	0.0204576	0.999761		Ntrk1
Fam55d	-0.528416	2.44189	5.36814	0.0205078	0.999761		Fam55d
Satb2	-0.923206	4.23672	5.302	0.0213009	0.999761		Satb2
Gclm	0.263335	4.96269	5.29986	0.0213272	0.999761		Gclm
Kremen1	0.433321	5.16794	5.29356	0.0214044	0.999761		Kremen1
Igfbp2	-1.29167	4.97955	5.28579	0.0215001	0.999761		Igfbp2
Ntng2	-0.645179	3.36514	5.26364	0.0217755	0.999761		Ntng2
Lypd6	-0.329377	4.76187	5.26171	0.0217996	0.999761		Lypd6
Emp2	-0.291356	4.08398	5.24157	0.0220533	0.999761		Emp2
Enpp2	-0.996234	9.04546	5.23436	0.022145	0.999761		Enpp2
Klk6	0.628221	2.77837	5.23294	0.022163	0.999761		Klk6
Ccdc74a	-0.456355	3.86564	5.21032	0.0224532	0.999761		Ccdc74a
Sh3d19	-0.520346	4.39546	5.18066	0.0228397	0.999761		Sh3d19
Eif4ebp1	-0.8778	0.389594	5.17993	0.0228492	0.999761		Eif4ebp1
Map3k13	0.351962	5.49294	5.15666	0.0231574	0.999761		Map3k13
Mfng	0.659602	1.32452	5.14263	0.0233453	0.999761		Mfng
Phospho1	0.464492	4.60697	5.13197	0.023489	0.999761		Phospho1
Ankrd34b	0.29551	5.43002	5.12069	0.0236422	0.999761		Ankrd34b
Lrriq1	-0.87607	1.56316	5.1049	0.0238584	0.999761		Lrriq1
Prelp	-0.851925	3.83239	5.09582	0.0239836	0.999761		Prelp
Shb	0.46124	5.06341	5.0744	0.0242817	0.999761		Shb
Ptpn12	0.255648	5.26943	5.07257	0.0243074	0.999761		Ptpn12
Dok7	0.378747	3.30671	5.05908	0.0244972	0.999761		Dok7
Cadps2	-0.606607	5.67529	5.05244	0.0245913	0.999761		Cadps2
Olfm3	-0.297323	5.71619	5.04741	0.0246628	0.999761		Olfm3
Anxa7	-0.307715	6.28242	5.04287	0.0247275	0.999761		Anxa7
Elovl5	0.261594	6.81249	5.01688	0.0251014	0.999761		Elovl5
Ace	-0.520192	5.45335	5.01583	0.0251166	0.999761		Ace
Fbn1	-0.562378	2.63081	5.01164	0.0251774	0.999761		Fbn1
Smad7	0.288121	4.93951	5.00044	0.0253409	0.999761		Smad7
Dhrs13	0.389352	3.12748	4.99799	0.0253767	0.999761		Dhrs13
Tpbg	0.392546	5.70645	4.99547	0.0254138	0.999761		Tpbg
Tnfrsf12a	0.838937	1.33837	4.99275	0.0254537	0.999761		Tnfrsf12a
Tyro3	0.294305	7.65656	4.98222	0.0256091	0.999761		Tyro3
Gpr137c	0.275529	4.83484	4.98085	0.0256293	0.999761		Gpr137c
Gbx2	0.985668	1.23179	4.97978	0.0256453	0.999761		Gbx2
Spint2	-0.568934	4.39409	4.97448	0.025724	0.999761		Spint2
4921525O09Rik	1.07924	0.356104	4.97097	0.0257762	0.999761		4921525O09Rik
St6galnac2	-0.737464	2.14995	4.96711	0.0258337	0.999761		St6galnac2
Slc16a2	-0.408436	6.01306	4.94527	0.0261622	0.999761		Slc16a2
Tspan33	-0.436172	4.17583	4.94226	0.0262077	0.999761		Tspan33
Pde8b	0.348857	6.9104	4.94139	0.026221	0.999761		Pde8b
Znrf3	0.335706	3.97268	4.93929	0.0262528	0.999761		Znrf3
Miat	-0.456312	6.45995	4.93346	0.0263416	0.999761		Miat
Arhgap6	-0.304869	6.29085	4.91422	0.0266365	0.999761		Arhgap6
Ttc39b	0.271144	6.29107	4.88811	0.0270423	0.999761		Ttc39b
Dpy19l3	0.309072	7.07549	4.86493	0.0274079	0.999761		Dpy19l3
2010-02-28	-0.371747	4.82477	4.85176	0.027618	0.999761		2010-02-28
Tnfaip6	0.516099	2.71098	4.8487	0.0276669	0.999761		Tnfaip6
F5	-1.84947	3.51923	4.84231	0.0277696	0.999761		F5
Lrrc55	0.365793	4.37403	4.83757	0.0278462	0.999761		Lrrc55
Rgs12	-0.38666	5.62547	4.83205	0.0279353	0.999761		Rgs12
Tprn	0.3044	4.71018	4.81289	0.0282476	0.999761		Tprn
C130074G19Rik	-0.427191	4.64377	4.81071	0.0282835	0.999761		C130074G19Rik
5031439G07Rik	0.247875	7.31932	4.7631	0.0290762	0.999761		5031439G07Rik
Hmgb3	0.290675	5.64115	4.76131	0.0291064	0.999761		Hmgb3
Lxn	-0.244782	5.54519	4.74986	0.0293007	0.999761		Lxn
Ldb2	-0.298727	6.04159	4.7441	0.029399	0.999761		Ldb2
Ccdc113	-0.71887	1.62877	4.73963	0.0294754	0.999761		Ccdc113
Rbpms	0.648843	1.58476	4.73883	0.0294891	0.999761		Rbpms
Myoc	-2.46499	0.961013	4.73573	0.0295423	0.999761		Myoc
Syt9	-0.422312	3.65859	4.72308	0.0297604	0.999761		Syt9
Dcaf12l1	-0.310615	5.60212	4.7205	0.0298051	0.999761		Dcaf12l1
B3gat1	-0.255777	7.43381	4.71664	0.029872	0.999761		B3gat1
Cacna2d2	0.312248	7.45098	4.70368	0.0300981	0.999761		Cacna2d2
Lnx2	-0.435851	2.83998	4.69668	0.030221	0.999761		Lnx2
Tacr1	0.44686	5.52072	4.68054	0.0305061	0.999761		Tacr1
Hmbox1	0.265618	4.86465	4.66434	0.0307953	0.999761		Hmbox1
Pdrg1	0.34934	4.66083	4.65404	0.0309805	0.999761		Pdrg1
Tnnt1	-1.21746	1.39593	4.64238	0.0311917	0.999761		Tnnt1
Tceal1	-0.327866	4.36839	4.64195	0.0311996	0.999761		Tceal1
Junb	-0.363817	6.31397	4.63315	0.03136	0.999761		Junb
Gimap6	0.471312	2.19195	4.63214	0.0313785	0.999761		Gimap6
5330417C22Rik	0.257873	5.47455	4.62825	0.0314496	0.999761		5330417C22Rik
BC048546	-0.371971	4.05312	4.61718	0.0316532	0.999761		BC048546
C1qb	0.307376	4.79554	4.60319	0.0319125	0.999761		C1qb
Fam13a	-0.318918	4.21816	4.5871	0.0322135	0.999761		Fam13a
Egr3	0.420063	6.32096	4.58161	0.0323168	0.999761		Egr3
Creb3l1	0.497018	2.39009	4.5722	0.0324948	0.999761		Creb3l1
Ephx1	-0.278155	4.80243	4.56605	0.0326116	0.999761		Ephx1
Sacs	0.378271	3.26612	4.56373	0.032656	0.999761		Sacs
Grem1	0.799639	1.71041	4.52445	0.0334137	0.999761		Grem1
Slc35f3	0.257889	5.71319	4.51413	0.033616	0.999761		Slc35f3
Trnp1	0.382791	7.92007	4.51138	0.03367	0.999761		Trnp1
C1qc	0.275989	4.74009	4.49531	0.033988	0.999761		C1qc
Pde5a	-0.603101	2.76498	4.49008	0.0340921	0.999761		Pde5a
Anxa3	0.565275	2.59765	4.4639	0.0346184	0.999761		Anxa3
Chat	0.593663	4.97707	4.45603	0.0347781	0.999761		Chat
Syt2	0.576838	6.07308	4.45441	0.0348112	0.999761		Syt2
Igsf11	0.305403	6.54361	4.45042	0.0348928	0.999761		Igsf11
Fam179a	-0.629069	1.94475	4.44296	0.0350455	0.999761		Fam179a
Col8a2	-2.42965	1.57516	4.44248	0.0350553	0.999761		Col8a2
Slc5a7	0.628611	5.47444	4.43742	0.0351594	0.999761		Slc5a7
Rcan2	0.315659	8.50453	4.43491	0.0352111	0.999761		Rcan2
Slc9a5	0.292142	5.77056	4.43057	0.0353007	0.999761		Slc9a5
Wdr96	-1.25806	1.00503	4.42917	0.0353298	0.999761		Wdr96
Trim47	0.544647	1.60711	4.42895	0.0353343	0.999761		Trim47
Megf10	0.31977	5.61217	4.41354	0.0356547	0.999761		Megf10
Mbnl1	0.227025	6.79984	4.40995	0.0357298	0.999761		Mbnl1
Als2cr4	-0.332247	4.37932	4.38557	0.0362444	0.999761		Als2cr4
Igfbp5	-0.216402	7.08519	4.3595	0.0368031	0.999761		Igfbp5
Coro6	0.54664	3.58648	4.35821	0.036831	0.999761		Coro6
Hapln2	0.374952	5.01268	4.35509	0.0368986	0.999761		Hapln2
Vmp1	0.241106	6.66823	4.34925	0.0370252	0.999761		Vmp1
Clec3b	-0.872164	1.04454	4.34195	0.0371843	0.999761		Clec3b
Cerk	0.287115	6.55117	4.33819	0.0372664	0.999761		Cerk
Usp54	0.26553	6.69195	4.33487	0.0373392	0.999761		Usp54
Plekha7	-0.382661	3.85373	4.33326	0.0373747	0.999761		Plekha7
Hemk1	-0.355603	3.42197	4.32606	0.0375331	0.999761		Hemk1
Plekha2	0.39128	4.25064	4.31912	0.0376864	0.999761		Plekha2
Flot1	-0.344372	6.15569	4.31078	0.0378716	0.999761		Flot1
Col19a1	-0.325182	3.92375	4.30748	0.0379452	0.999761		Col19a1
Fxyd7	-0.449749	4.91083	4.30018	0.0381083	0.999761		Fxyd7
Rgs10	0.335539	5.42412	4.29763	0.0381654	0.999761		Rgs10
Pltp	-0.303196	5.77425	4.2846	0.0384591	0.999761		Pltp
Sgms2	-0.567224	2.31037	4.27424	0.0386942	0.999761		Sgms2
Spred2	0.247078	6.2593	4.26958	0.0388005	0.999761		Spred2
Cideb	0.574614	1.7777	4.26786	0.0388398	0.999761		Cideb
Pgam2	-0.554348	1.69841	4.26223	0.0389687	0.999761		Pgam2
Six3	0.376087	6.51636	4.25194	0.0392056	0.999761		Six3
Samd1	0.286274	5.22848	4.24488	0.039369	0.999761		Samd1
Gda	-0.376986	8.08718	4.24072	0.0394654	0.999761		Gda
Mfsd10	-0.318213	3.58494	4.23155	0.0396792	0.999761		Mfsd10
Brd9	-0.291937	5.53881	4.23116	0.0396883	0.999761		Brd9
Isoc1	0.393008	5.2234	4.23075	0.0396979	0.999761		Isoc1
Pou3f4	0.499709	3.12891	4.22892	0.0397408	0.999761		Pou3f4
Tmprss6	1.04669	0.645122	4.22826	0.0397562	0.999761		Tmprss6
A830010M20Rik	-0.244545	7.29615	4.22605	0.039808	0.999761		A830010M20Rik
Capn2	0.224121	6.52036	4.22265	0.0398878	0.999761		Capn2
Ttc9b	-0.340921	5.45061	4.21983	0.0399541	0.999761		Ttc9b
Dclk3	0.38293	6.86283	4.21919	0.0399693	0.999761		Dclk3
Kdm6b	0.36859	5.69324	4.21748	0.0400096	0.999761		Kdm6b
Rasgrf2	-0.371645	6.50402	4.21588	0.0400474	0.999761		Rasgrf2
Zfp609	0.239364	6.29792	4.21165	0.0401473	0.999761		Zfp609
Nkx2-1	0.452535	3.50437	4.21048	0.0401749	0.999761		Nkx2-1
Gnb4	-0.272298	5.08465	4.19932	0.0404403	0.999761		Gnb4
9930013L23Rik	-0.440858	3.31758	4.17471	0.0410317	0.999761		9930013L23Rik
Wfikkn2	-2.0829	0.094906	4.17178	0.0411027	0.999761		Wfikkn2
Tmem72	-1.72386	1.90534	4.16601	0.0412429	0.999761		Tmem72
Zfpl1	-0.26177	4.40365	4.16424	0.0412858	0.999761		Zfpl1
Rgag4	0.246336	5.67954	4.16039	0.04138	0.999761		Rgag4
1700003D09Rik	0.766939	4.58184	4.15764	0.0414471	0.999761		1700003D09Rik
Pdlim4	0.489616	2.62474	4.13049	0.0421171	0.999761		Pdlim4
Prkcd	-0.833072	4.54213	4.12469	0.0422618	0.999761		Prkcd
Antxr1	-0.317165	4.04791	4.11879	0.0424095	0.999761		Antxr1
Zkscan17	0.347927	2.93909	4.10405	0.0427805	0.999761		Zkscan17
Heph	0.372116	3.07512	4.10008	0.0428812	0.999761		Heph
Ntn4	0.375746	3.19941	4.09937	0.0428991	0.999761		Ntn4
Fuz	-0.297046	3.67159	4.09552	0.0429971	0.999761		Fuz
C1qa	0.242512	5.53123	4.08936	0.0431541	0.999761		C1qa
4932425I24Rik	-1.50573	0.839215	4.08143	0.0433569	0.999761		4932425I24Rik
Scrt1	0.298734	7.54262	4.07644	0.0434852	0.999761		Scrt1
Prdx4	-0.330476	3.1212	4.07604	0.0434954	0.999761		Prdx4
Eltd1	0.333557	4.16653	4.07153	0.0436116	0.999761		Eltd1
Maob	-0.265397	4.51111	4.07049	0.0436386	0.999761		Maob
Mapk7	-0.286962	3.96986	4.06458	0.0437916	0.999761		Mapk7
Zfp385a	0.290458	6.74249	4.05894	0.043938	0.999761		Zfp385a
Sfrp1	-0.479772	3.87925	4.04446	0.0443166	0.999761		Sfrp1
Lonrf3	0.264182	4.73767	4.04386	0.0443324	0.999761		Lonrf3
Hipk2	0.243368	5.77944	4.03954	0.044446	0.999761		Hipk2
Sulf1	-0.524029	5.26996	4.03839	0.0444763	0.999761		Sulf1
Rspo3	-0.540951	2.83534	4.03583	0.0445439	0.999761		Rspo3
Myo1f	0.696065	1.02255	4.02544	0.0448191	0.999761		Myo1f
Ung	0.562629	1.66529	4.01513	0.0450937	0.999761		Ung
Fam53b	0.247842	5.04274	4.01394	0.0451256	0.999761		Fam53b
Clic6	-0.517154	5.17823	4.01207	0.0451756	0.999761		Clic6
Prr5	0.442996	3.51417	4.01098	0.0452048	0.999761		Prr5
Xdh	0.359104	3.54115	4.00562	0.0453488	0.999761		Xdh
Hspb1	0.388784	2.56557	4.00114	0.0454694	0.999761		Hspb1
Iglon5	0.25573	5.35177	3.99965	0.0455098	0.999761		Iglon5
Parp16	-0.511394	1.9481	3.998	0.0455543	0.999761		Parp16
Otud1	-0.300065	4.28089	3.99312	0.0456863	0.999761		Otud1
Mpped1	-0.411175	7.08454	3.99035	0.0457615	0.999761		Mpped1
2610524H06Rik	-0.271508	3.70168	3.98564	0.0458897	0.999761		2610524H06Rik
Srgap1	0.428537	6.32032	3.98487	0.0459106	0.999761		Srgap1
Fgf13	-0.310677	7.0223	3.97665	0.0461351	0.999761		Fgf13
Dgki	0.393971	6.04408	3.97514	0.0461767	0.999761		Dgki
Gm14204	0.365638	3.75403	3.96716	0.0463961	0.999761		Gm14204
Stra6	-1.2008	1.91178	3.96149	0.0465524	0.999761		Stra6
Inpp5j	0.264955	6.49247	3.95879	0.0466271	0.999761		Inpp5j
Ppargc1a	0.232386	6.31305	3.95539	0.0467214	0.999761		Ppargc1a
Samd5	0.353635	3.76465	3.94047	0.0471377	0.999761		Samd5
Cd55	-0.556631	2.38482	3.93778	0.047213	0.999761		Cd55
1700011J10Rik	-0.332383	3.23346	3.92993	0.047434	0.999761		1700011J10Rik
6530402F18Rik	-0.509212	3.54213	3.92204	0.047657	0.999761		6530402F18Rik
Tfpi	-0.478394	1.91974	3.90703	0.0480844	0.999761		Tfpi
Ppp1r16b	0.390077	7.74971	3.90373	0.048179	0.999761		Ppp1r16b
Jup	0.279129	5.95868	3.89133	0.0485359	0.999761		Jup
Ptgfrn	0.248085	5.78057	3.88827	0.0486244	0.999761		Ptgfrn
Nxph3	-0.67312	4.59698	3.88826	0.0486246	0.999761		Nxph3
Ccdc148	-0.323504	3.94214	3.88505	0.0487177	0.999761		Ccdc148
Zfp536	0.310996	4.03108	3.88238	0.0487952	0.999761		Zfp536
Osmr	0.658132	1.89245	3.87969	0.0488736	0.999761		Osmr
2010107G23Rik	-0.301829	4.06657	3.87871	0.0489021	0.999761		2010107G23Rik
Luzp1	0.218891	6.71268	3.87861	0.048905	0.999761		Luzp1
Rbpj	0.24218	5.16089	3.86905	0.0491845	0.999761		Rbpj
Dem1	-0.338082	3.05747	3.86775	0.0492224	0.999761		Dem1
Skor1	1.02593	0.420976	3.86425	0.0493251	0.999761		Skor1
Fam185a	-0.285092	3.95368	3.85406	0.0496256	0.999761		Fam185a
Pbx3	0.349466	5.9033	3.85077	0.0497232	0.999761		Pbx3
Slc9a1	0.248388	6.69948	3.84573	0.0498729	0.999761		Slc9a1
Gsta4	-0.374052	4.69602	3.82834	0.0503928	0.999761
Sypl2	-0.708228	0.690133	3.82813	0.0503992	0.999761
Scara5	-1.25545	0.194155	3.827	0.050433	0.999761
Tmem90b	0.358901	5.76143	3.81855	0.050688	0.999761
Ntsr2	0.265368	6.93414	3.81673	0.0507431	0.999761
Vipr1	0.536947	4.38939	3.81457	0.0508088	0.999761
2610528E23Rik	-0.363926	3.12144	3.81044	0.050934	0.999761
Rnf112	-0.274404	7.67558	3.80846	0.0509944	0.999761
Lmo2	0.404416	4.92834	3.79465	0.0514166	0.999761
Adrbk2	-0.393034	6.49855	3.79366	0.0514469	0.999761
1700003M02Rik	-0.912865	1.12799	3.79121	0.0515225	0.999761
Dmkn	0.82159	2.89906	3.7865	0.0516676	0.999761
Fam194a	0.747791	0.72697	3.78306	0.0517739	0.999761
Sh2d5	0.297362	6.80761	3.77884	0.0519045	0.999761
6720456H20Rik	0.275313	3.75029	3.7764	0.0519803	0.999761
Sdk1	-0.413758	3.63652	3.77463	0.0520353	0.999761
Cry1	0.268624	4.73486	3.76833	0.0522318	0.999761
AI606473	0.657401	2.07031	3.76446	0.0523527	0.999761
Rbm47	-1.65922	0.0413996	3.75024	0.0527999	0.999761
Tagln	0.505854	2.27654	3.74614	0.0529297	0.999761
Rab26	-0.282744	5.23868	3.7451	0.0529627	0.999761
Tekt1	-1.24689	0.805056	3.73442	0.0533023	0.999761
Six3os1	0.387894	3.77746	3.72595	0.0535733	0.999761
Htra1	0.211094	7.25114	3.72159	0.0537131	0.999761
Aqp1	-2.33574	1.17646	3.71976	0.053772	0.999761
Tmem106c	-0.249703	4.4134	3.71644	0.0538792	0.999761
Capsl	-1.52129	0.692345	3.71546	0.0539108	0.999761
Aebp1	-0.794298	2.88061	3.71409	0.0539551	0.999761
Hydin	-1.38717	1.67309	3.70546	0.0542346	0.999761
Pappa	0.966559	0.6227	3.7049	0.0542529	0.999761
Galnt9	-0.700323	5.57074	3.69777	0.0544854	0.999761
Sik3	0.224582	7.81669	3.69743	0.0544963	0.999761
Ramp1	0.249639	6.06286	3.69261	0.054654	0.999761
Gadd45b	0.48214	3.57004	3.67667	0.055179	0.999761
Pnma1	-0.561592	2.09028	3.6765	0.0551846	0.999761
Esd	0.221543	5.82173	3.67472	0.0552435	0.999761
Rimkla	0.298118	4.99606	3.66726	0.0554913	0.999761
Cand2	-0.427229	2.38521	3.66224	0.0556588	0.999761
Eid1	-0.23171	7.79705	3.6597	0.0557436	0.999761
Baz1a	0.642951	2.38934	3.65642	0.0558536	0.999761
Spin2	-0.429509	2.18661	3.65141	0.0560217	0.999761
Tbc1d4	0.377162	5.23663	3.64931	0.0560924	0.999761
Prima1	0.593116	3.90014	3.64672	0.0561798	0.999761
Def8	0.203695	5.64693	3.6462	0.0561971	0.999761
Fndc3b	0.236988	5.11499	3.64431	0.0562611	0.999761
Pecam1	0.249674	4.36938	3.63833	0.0564637	0.999761
Izumo4	-0.257638	3.93292	3.63128	0.0567033	0.999761
Efhc1	-1.19175	0.136575	3.62833	0.0568039	0.999761
E030019B13Rik	0.577261	2.0298	3.62682	0.0568552	0.999761
4930570G19Rik	-0.28324	3.79435	3.62678	0.0568568	0.999761
Carhsp1	0.301947	6.31102	3.62011	0.0570849	0.999761
Fap	-1.19226	0.110289	3.60839	0.0574888	0.999761
Creb3l2	0.290017	3.5143	3.60489	0.05761	0.999761
Syt16	-0.264309	6.0228	3.60442	0.057626	0.999761
C130026L21Rik	-0.523391	1.78744	3.59772	0.0578588	0.999761
Pou3f1	0.446622	5.35429	3.59349	0.0580062	0.999761
Pik3c2b	0.407445	5.50748	3.59179	0.0580656	0.999761
Cldn5	0.260705	4.42287	3.57665	0.0585972	0.999761
Kif11	-0.674307	0.794029	3.57114	0.0587921	0.999761
Ogn	-0.823718	1.25944	3.57084	0.0588026	0.999761
Pvalb	0.489615	4.93042	3.56412	0.0590411	0.999761
Ccdc112	-0.291129	3.80144	3.55859	0.0592379	0.999761
Tmprss7	-0.65326	0.942545	3.5584	0.059245	0.999761
Agxt2l1	0.546391	4.44448	3.55637	0.0593174	0.999761
Klhl2	0.326835	8.04008	3.54425	0.0597522	0.999761
Galnt7	0.253638	4.14392	3.53222	0.0601873	0.999761
Pim1	0.501607	1.60644	3.53108	0.0602287	0.999761
Prkab2	0.267151	5.55248	3.5242	0.0604789	0.999761
Lhx6	0.316122	5.28615	3.52337	0.0605092	0.999761
Plin4	0.502437	4.13144	3.52119	0.0605891	0.999761
Efcab5	-0.509812	1.79724	3.52093	0.0605986	0.999761
Rasal3	0.51781	1.48541	3.51929	0.0606586	0.999761
Prr7	0.254111	5.36523	3.51036	0.0609862	0.999761
Kl	-1.44305	4.84752	3.50604	0.0611456	0.999761
Dlx5	0.295914	4.72576	3.50169	0.0613061	0.999761
Eif2d	-0.219277	4.62015	3.49769	0.0614545	0.999761
Dlk2	-0.419582	3.75845	3.49147	0.0616857	0.999761
Dusp14	0.37529	5.1059	3.49147	0.0616859	0.999761
Wipf3	0.302387	8.55877	3.48901	0.0617775	0.999761
Rbp1	-0.742124	2.42973	3.48901	0.0617776	0.999761
Agmo	0.429877	2.22613	3.48866	0.0617905	0.999761
Reep3	0.251302	5.59948	3.4867	0.0618639	0.999761
Pou3f3	0.281391	6.2817	3.48618	0.0618831	0.999761
Nipsnap3b	-0.353797	2.82255	3.48517	0.0619212	0.999761
Nicn1	-0.196754	6.37809	3.48233	0.0620274	0.999761
Mcam	0.320956	4.45293	3.4817	0.0620511	0.999761
Ttyh2	0.305075	5.72193	3.47954	0.062132	0.999761
Hook2	-0.331118	3.20997	3.4775	0.0622087	0.999761
Iqcg	-0.696783	1.84334	3.47419	0.0623331	0.999761
Zfp521	0.356234	4.61468	3.47362	0.0623549	0.999761
Havcr2	0.465955	2.17404	3.46054	0.0628499	0.999761
Pkdcc	-0.474982	2.32814	3.46011	0.062866	0.999761
Herc4	-0.213451	4.89899	3.459	0.0629085	0.999761
Col18a1	-0.46514	2.58305	3.45828	0.0629356	0.999761
Cacnb3	-0.217203	7.72419	3.44915	0.0632843	0.999761
Chst15	0.344766	6.12813	3.43784	0.0637189	0.999761
Gpc4	-0.55946	2.98033	3.43355	0.0638847	0.999761
Pxdn	0.398076	6.74887	3.43301	0.0639055	0.999761
Rasal1	-0.493729	6.10302	3.43243	0.0639278	0.999761
Foxn2	0.276633	4.19579	3.4261	0.0641734	0.999761
Nov	-0.919663	6.0191	3.42473	0.0642267	0.999761
Pde4c	0.653873	0.689053	3.42282	0.0643009	0.999761
Hhatl	0.34243	2.92832	3.42115	0.064366	0.999761
Map4k2	0.224741	5.50854	3.41618	0.0645601	0.999761
Cdkn1c	-0.831617	3.23759	3.40915	0.0648357	0.999761
Chrm2	0.335915	3.36841	3.40633	0.0649469	0.999761
Inpp5f	0.23433	7.47637	3.39719	0.0653077	0.999761
Ccdc114	-0.894029	1.00379	3.39245	0.0654954	0.999761
Slc35d3	0.52438	5.28703	3.38426	0.0658218	0.999761
Lrrc23	-1.52122	1.08426	3.38116	0.0659456	0.999761
Tpm2	0.47618	3.54919	3.37813	0.066067	0.999761
Cab39l	-0.320746	4.99326	3.37438	0.0662175	0.999761
Cep164	-0.225975	4.17594	3.3743	0.0662206	0.999761
Fam83h	-0.827546	1.22055	3.37334	0.0662595	0.999761
Lgals1	-0.577228	2.70629	3.3636	0.0666522	0.999761
Gm3230	-0.632828	0.901426	3.36096	0.066759	0.999761
Nrxn3	0.233884	8.35507	3.36021	0.0667894	0.999761
Podn	-0.796694	1.35068	3.35903	0.0668375	0.999761
Pck2	-0.394332	3.61041	3.35144	0.0671462	0.999761
Zbed3	0.284303	3.70652	3.34964	0.0672197	0.999761
Neurl1b	-0.320506	5.07871	3.3492	0.0672378	0.999761
Odz2	-0.495937	6.61192	3.346	0.0673685	0.999761
Galk1	-0.434501	2.56247	3.33287	0.0679083	0.999761
Mblac2	-0.261415	5.16154	3.3326	0.0679196	0.999761
Pdss2	-0.338372	2.98394	3.32781	0.0681175	0.999761
Wwtr1	0.234617	4.31901	3.32623	0.068183	0.999761
Ntng1	-0.497957	4.67571	3.32603	0.0681914	0.999761
2010-09-03	0.31713	7.31027	3.32583	0.0681995	0.999761
Cort	-0.641927	1.64322	3.31725	0.0685564	0.999761
Ccdc135	-1.96393	2.11639	3.31519	0.0686425	0.999761
Ccnf	0.432852	2.41508	3.31322	0.0687246	0.999761
Fxyd6	-0.449058	6.2879	3.31209	0.068772	0.999761
Fam5c	-0.273259	5.06492	3.31188	0.0687809	0.999761
Mea1	-0.192607	6.03621	3.30851	0.068922	0.999761
Cnih3	-0.52763	5.68327	3.29382	0.069541	0.999761
Frem1	-1.01059	1.82983	3.29254	0.0695954	0.999761
Zfp13	-0.232581	4.12118	3.29154	0.0696377	0.999761
Dsg2	-0.885346	1.03753	3.29011	0.0696983	0.999761
Ston2	0.257135	5.17811	3.2854	0.0698986	0.999761
Ccdc88c	0.357788	5.66463	3.28433	0.069944	0.999761
Idh1	-0.206486	5.48024	3.2788	0.0701802	0.999761
Mertk	0.208837	5.34899	3.27286	0.0704348	0.999761
Myo7a	-1.27513	1.7546	3.27024	0.0705475	0.999761
Sox6	0.231042	5.01791	3.26982	0.0705654	0.999761
Ank1	0.294888	6.3914	3.26861	0.0706175	0.999761
Slc31a1	-0.312133	4.70174	3.2681	0.0706396	0.999761
Gm2694	-0.721134	0.959665	3.268	0.0706439	0.999761
Ogdhl	0.194888	6.6805	3.26741	0.070669	0.999761
Nmb	-0.714463	0.652097	3.26667	0.0707011	0.999761
Ccdc146	-1.82744	-0.172554	3.26599	0.0707304	0.999761
Abcg1	0.19854	6.92769	3.25732	0.0711052	0.999761
Acrbp	0.498203	1.95753	3.25657	0.0711378	0.999761
Hcn2	0.288205	7.67556	3.2562	0.0711539	0.999761
Itgbl1	-1.35578	1.38138	3.25289	0.0712975	0.999761
Ssh3	-0.240998	4.5654	3.25244	0.0713172	0.999761
Fabp5	-0.1796	6.23358	3.25217	0.071329	0.999761
Ppp2r5d	0.241013	7.61291	3.25047	0.0714028	0.999761
Bex4	-0.240541	4.23583	3.25008	0.0714202	0.999761
Crb2	-0.422947	2.52139	3.24919	0.0714588	0.999761
Trpv4	-1.21344	1.4394	3.24265	0.0717444	0.999761
Dennd5b	0.188705	6.44878	3.24103	0.0718155	0.999761
Hn1	-0.22396	5.64111	3.22695	0.0724355	0.999761
Fbln1	-0.715229	1.55387	3.22362	0.072583	0.999761
Nfu1	-0.208856	5.08856	3.22148	0.0726777	0.999761
Pctp	0.64468	0.81464	3.21481	0.0729745	0.999761
Bend4	0.239798	4.2856	3.21001	0.0731889	0.999761
Ptpn3	-0.550694	4.87603	3.20115	0.0735866	0.999761
Tmem80	-0.235834	3.89906	3.1951	0.0738593	0.999761
Cx3cr1	0.219051	5.83739	3.18918	0.0741272	0.999761
Flot2	-0.199673	6.674	3.18884	0.0741425	0.999761
Gpd2	-0.265218	7.00117	3.18626	0.0742598	0.999761
Cep192	-0.320389	2.91108	3.18493	0.0743203	0.999761
Sox5	-0.477581	4.6513	3.17688	0.0746871	0.999761
Tmem123	0.245075	4.42948	3.17558	0.0747467	0.999761
Mei1	0.750711	0.673796	3.17283	0.0748726	0.999761
Tjap1	0.268016	4.61595	3.17242	0.0748914	0.999761
Btbd17	0.376398	3.73524	3.17031	0.0749884	0.999761
Pabpc4	0.288789	4.78339	3.16669	0.0751545	0.999761
Elfn1	0.356284	6.30278	3.1649	0.0752371	0.999761
Rgs20	0.36254	5.78812	3.15851	0.0755322	0.999761
1110017D15Rik	-0.720744	1.34467	3.15608	0.0756446	0.999761
Nphp1	-0.261626	3.76226	3.15048	0.0759047	0.999761
Ndufaf4	0.208022	4.97189	3.14994	0.0759299	0.999761
Rel	0.621467	1.00769	3.14937	0.0759562	0.999761
Spata13	0.268601	5.83858	3.14047	0.0763719	0.999761
Styx	0.252564	3.9658	3.13806	0.0764849	0.999761
Fndc5	0.248958	6.77502	3.13501	0.0766277	0.999761
Smox	0.221373	5.47116	3.12985	0.0768707	0.999761
Calcrl	-0.370171	3.14728	3.12713	0.0769994	0.999761
Klf10	0.429516	4.65231	3.12039	0.0773182	0.999761
Nme5	-0.411144	2.79401	3.11896	0.077386	0.999761
Fhl2	-0.486211	3.61007	3.11773	0.0774447	0.999761
Dock8	0.404511	2.70044	3.11559	0.0775464	0.999761
Zswim5	0.281271	5.3893	3.11202	0.0777163	0.999761
Prc1	-0.646587	0.580369	3.10774	0.0779211	0.999761
Ddr2	-0.563299	2.03474	3.10467	0.0780679	0.999761
Htr1d	0.45116	3.88013	3.09447	0.0785589	0.999761
Rsph1	-0.833198	2.64032	3.09332	0.0786145	0.999761
Cdyl2	0.229094	4.2634	3.09179	0.0786881	0.999761
Tll1	0.437563	2.36679	3.08775	0.0788837	0.999761
Limch1	0.26205	7.42338	3.08618	0.07896	0.999761
Plscr3	0.260363	3.5163	3.08299	0.0791149	0.999761
Nelf	-0.3154	8.66346	3.08126	0.0791994	0.999761
Shh	0.521987	2.76235	3.07871	0.0793234	0.999761
Adamts4	0.339536	4.81698	3.07808	0.079354	0.999761
Prdm16	-0.265608	3.83629	3.07217	0.079643	0.999761
Neurod6	-1.00837	5.62591	3.07005	0.0797472	0.999761
Scarb1	0.243767	4.81325	3.06861	0.0798179	0.999761
Hspa2	-0.288557	5.47836	3.06512	0.0799895	0.999761
Trak2	0.238442	8.15224	3.05957	0.0802631	0.999761
Penk	0.49217	10.5476	3.05776	0.0803521	0.999761
Ift46	-0.178175	5.48303	3.05376	0.0805505	0.999761
Tpd52l1	-0.334494	3.18785	3.0517	0.0806528	0.999761
Fancb	0.505236	2.45395	3.04832	0.0808207	0.999761
Cav1	0.251363	3.85608	3.04713	0.0808802	0.999761
Sc4mol	-0.170769	6.3522	3.04181	0.0811456	0.999761
Extl1	-0.283613	5.35156	3.04145	0.0811636	0.999761
Fbxw9	-0.326699	3.38459	3.03992	0.08124	0.999761
Aph1b	-0.284863	4.32988	3.03968	0.0812521	0.999761
Spata24	-0.604379	1.37948	3.03963	0.0812546	0.999761
Comt	0.209665	6.14169	3.03934	0.081269	0.999761
Epn3	-0.819928	1.47125	3.03866	0.081303	0.999761
Klf9	0.305941	8.31934	3.0375	0.081361	0.999761
Scube2	-0.572769	0.917719	3.03744	0.0813641	0.999761
Tmem200b	0.704788	3.17283	3.03703	0.0813846	0.999761
Adra2a	-0.391497	4.47975	3.02869	0.0818041	0.999761
Prkcc	-0.444146	8.18576	3.02032	0.0822271	0.999761
Cd68	0.341367	3.28421	3.01904	0.0822923	0.999761
Mdfic	-0.802717	1.65769	3.01853	0.0823179	0.999761
Efna5	-0.247163	4.17889	3.01437	0.0825294	0.999761
Rnase4	0.252624	3.95663	3.01338	0.0825799	0.999761
Obscn	0.47051	4.89325	3.01309	0.0825946	0.999761
Efcab1	-0.461906	2.33528	3.01149	0.0826763	0.999761
Arl6ip1	-0.208467	7.73495	3.00935	0.0827856	0.999761
Litaf	0.327904	3.93355	3.00796	0.0828567	0.999761
Fgf3	0.675336	0.928515	3.00365	0.0830771	0.999761
Enpp4	0.240584	5.19881	3.00289	0.083116	0.999761
Prss12	-0.617028	4.13008	3.00279	0.0831215	0.999761
Ampd3	0.211157	5.15892	3.00005	0.0832619	0.999761
Rapgefl1	-0.256613	7.12175	2.99622	0.083459	0.999761
E130303B06Rik	-0.383374	2.30477	2.9885	0.083858	0.999761
Kcnv1	-0.250446	5.97107	2.98605	0.0839847	0.999761
Rbp4	0.413595	3.7927	2.98182	0.0842046	0.999761
Mfge8	-0.188897	6.72974	2.97405	0.0846097	0.999761
AU021092	-0.455936	1.62677	2.97364	0.0846313	0.999761
Car15	0.382075	2.39225	2.97322	0.084653	0.999761
Ak4	-0.531868	5.27099	2.97267	0.084682	0.999761
Vps13a	-0.186692	6.00044	2.97131	0.0847533	0.999761
4933403G14Rik	0.386905	2.16072	2.968	0.0849269	0.999761
1700021K19Rik	0.174534	6.56316	2.96656	0.0850022	0.999761
Adra2c	0.296628	5.71325	2.96539	0.0850641	0.999761
Spint1	0.563119	1.43371	2.96537	0.0850649	0.999761
Cdc42ep1	0.253029	4.54439	2.96441	0.0851155	0.999761
Wdr41	-0.188895	5.2489	2.96355	0.0851608	0.999761
Gli2	0.381253	2.56833	2.9584	0.0854324	0.999761
Trh	-0.770408	3.08537	2.95727	0.085492	0.999761
Rnf166	0.238828	4.89637	2.94906	0.0859273	0.999761
1700048O20Rik	-0.323839	3.39399	2.94862	0.085951	0.999761
Acly	0.261279	8.43556	2.94826	0.0859701	0.999761
C130060K24Rik	0.577477	2.45864	2.94791	0.0859887	0.999761
Grk5	0.245985	4.5591	2.94714	0.0860296	0.999761
Ccng1	-0.193998	5.89733	2.94343	0.0862277	0.999761
Pth2r	-0.623048	0.534311	2.9426	0.086272	0.999761
Tcea2	-0.295295	4.02648	2.94213	0.0862967	0.999761
Trhde	-0.411484	4.53014	2.93956	0.0864344	0.999761
Gck	-0.763764	0.578543	2.93905	0.0864615	0.999761
Tmed3	-0.222576	4.5137	2.93889	0.0864702	0.999761
Fdps	-0.224414	5.38132	2.93838	0.0864975	0.999761
Lgals3bp	-0.323041	3.98722	2.93639	0.0866039	0.999761
Figf	-0.920181	1.26655	2.9348	0.0866895	0.999761
Pde4b	0.182934	7.27467	2.93227	0.0868255	0.999761
Ltbp4	-0.219057	5.40359	2.93177	0.086852	0.999761
Tmem41a	0.303128	4.02646	2.92834	0.0870368	0.999761
Thbs1	-0.784928	1.67896	2.92725	0.0870956	0.999761
Cyp39a1	0.694264	0.394553	2.9266	0.0871307	0.999761
Irak4	0.549678	1.21283	2.92609	0.0871581	0.999761
Oxtr	-0.411709	4.16103	2.92593	0.0871669	0.999761
Chrd	-0.703239	3.40688	2.92488	0.0872238	0.999761
Cacng2	0.204983	6.07991	2.92434	0.0872526	0.999761
Laptm5	0.228811	4.8585	2.92353	0.0872965	0.999761
Gtf3a	-0.219952	4.06366	2.92091	0.0874385	0.999761
Bmpr2	0.185411	6.34784	2.92004	0.0874859	0.999761
Adcyap1	-0.961013	2.75444	2.9169	0.0876562	0.999761
Cd93	0.36107	2.85746	2.91251	0.0878948	0.999761
Cnrip1	-0.366088	5.9217	2.91227	0.087908	0.999761
Fam183b	-1.11872	0.600808	2.91196	0.0879252	0.999761
Gpr153	0.260429	5.0996	2.91166	0.0879411	0.999761
Smcr7	-0.247844	3.80655	2.91037	0.0880118	0.999761
Synm	-0.284916	5.47848	2.90515	0.0882973	0.999761
Irs4	-0.944963	2.66857	2.90309	0.08841	0.999761
Ecel1	0.299338	6.40523	2.90263	0.088435	0.999761
Spag5	-0.393551	2.04119	2.90046	0.0885541	0.999761
Spag6	-0.39444	2.73903	2.89697	0.088746	0.999761
Sgsh	-0.302497	3.45438	2.89439	0.0888883	0.999761
Kcnab3	0.350739	5.37813	2.89431	0.0888931	0.999761
Itgam	0.25181	4.58379	2.89313	0.088958	0.999761
Bcat1	0.209501	7.19146	2.89048	0.0891043	0.999761
Fibin	-0.515859	1.53987	2.88113	0.0896229	0.999761
Rcc2	0.186577	6.92237	2.88022	0.0896738	0.999761
5330413P13Rik	-0.646167	1.38485	2.87958	0.0897091	0.999761
Polr2h	-0.278761	3.0723	2.87832	0.0897799	0.999761
Rab30	0.248207	4.19573	2.8775	0.0898254	0.999761
Mlxipl	0.438332	1.61364	2.8774	0.0898309	0.999761
2410018L13Rik	0.344144	3.10707	2.87606	0.0899056	0.999761
Nfib	-0.439026	5.99591	2.8724	0.0901105	0.999761
Vgf	0.233859	8.18896	2.87185	0.0901414	0.999761
4932415G12Rik	-0.197111	4.55201	2.86453	0.0905521	0.999761
Sorcs3	0.237531	5.88388	2.86261	0.0906605	0.999761
Adam23	0.292834	8.3664	2.86248	0.0906678	0.999761
Erdr1	-0.270163	6.31526	2.85805	0.0909179	0.999761
Foxn3	0.249894	4.13111	2.85723	0.090964	0.999761
Crhr2	-0.668046	1.46085	2.85412	0.0911402	0.999761
Fam20a	0.330687	3.57292	2.8539	0.0911528	0.999761
Trpc3	0.398702	4.77263	2.8512	0.0913057	0.999761
Megf11	0.352971	4.33525	2.85117	0.0913075	0.999761
Otud7b	0.234636	6.15945	2.84947	0.0914043	0.999761
Gm5918	-0.32298	2.76702	2.84882	0.0914413	0.999761
Erbb2ip	0.233724	7.06135	2.84861	0.0914532	0.999761
Col4a3	-0.660162	0.737343	2.84831	0.0914699	0.999761
Cib2	-0.352165	3.76548	2.84795	0.0914908	0.999761
Prlr	-1.07162	3.67118	2.84626	0.0915868	0.999761
Slc20a1	0.185531	6.69537	2.84612	0.0915947	0.999761
Aagab	-0.191171	5.73032	2.84241	0.0918065	0.999761
Dio3	-1.01329	1.26551	2.83727	0.0921008	0.999761
Fkbp1b	-0.292954	3.96303	2.83717	0.0921063	0.999761
Rsph4a	-0.807233	2.72736	2.83271	0.0923626	0.999761
6330512M04Rik	0.303226	3.14599	2.83171	0.0924198	0.999761
Agpat4	-0.238821	5.47243	2.83066	0.0924806	0.999761
Coro2a	-0.255439	4.98177	2.82852	0.0926038	0.999761
Klhl4	0.27396	3.88971	2.82841	0.09261	0.999761
Emb	-0.274496	4.65078	2.82441	0.0928412	0.999761
Fam161a	-0.650343	1.42389	2.82192	0.0929852	0.999761
Acaa2	-0.220475	4.34618	2.81623	0.0933155	0.999761
Vamp1	0.366476	6.97768	2.81619	0.0933174	0.999761
Cabp1	0.210004	5.94629	2.81511	0.0933803	0.999761
Sox18	0.351407	2.58617	2.81469	0.0934048	0.999761
Tnxb	-0.655912	1.79498	2.81353	0.0934725	0.999761
Slc2a12	-1.05137	2.5736	2.8112	0.0936082	0.999761
Lingo3	0.436363	6.61288	2.81085	0.0936288	0.999761
Sertad1	0.438456	2.93906	2.81006	0.0936746	0.999761
Ermn	0.3135	6.67512	2.80945	0.0937108	0.999761
Ryr3	0.407373	6.99723	2.80684	0.093863	0.999761
3110035E14Rik	-0.669662	7.47175	2.80421	0.0940171	0.999761
Sstr1	-0.426289	4.22835	2.80332	0.0940691	0.999761
Ccm2	0.317029	6.43751	2.80146	0.0941783	0.999761
Sema4f	-0.216411	5.47059	2.79853	0.0943505	0.999761
Stambpl1	-0.296841	4.04156	2.79355	0.0946445	0.999761
Nbl1	-0.628097	5.17219	2.78628	0.0950747	0.999761
Tnpo1	0.164271	5.53504	2.78598	0.0950925	0.999761
Ina	0.162761	7.27003	2.78381	0.0952214	0.999761
Hs3st4	-0.230207	6.12437	2.78336	0.0952479	0.999761
Tmeff1	0.199282	7.05144	2.7808	0.0954005	0.999761
Slc4a5	-2.42375	2.01799	2.78036	0.0954267	0.999761
Gm1568	-0.319889	3.65839	2.77833	0.0955478	0.999761
Pts	-0.223657	3.99682	2.77815	0.0955588	0.999761
Kcnk13	0.30878	3.69065	2.77701	0.0956263	0.999761
Vwa5b1	-0.768926	1.77648	2.77691	0.0956324	0.999761
Cnih4	0.195674	4.93035	2.77539	0.0957233	0.999761
Unc5b	0.244793	5.34419	2.76958	0.0960716	0.999761
Lrrn3	-0.222743	6.11842	2.76952	0.0960752	0.999761
Plekhg3	0.274875	4.57203	2.76924	0.0960917	0.999761
Opcml	-0.275473	7.50308	2.7691	0.0960999	0.999761
Chrm3	-0.242862	4.84011	2.76762	0.096189	0.999761
Lfng	0.235684	4.32024	2.76592	0.0962915	0.999761
Wisp1	0.869046	0.804824	2.76585	0.0962958	0.999761
Wdr90	-0.280244	3.35635	2.76324	0.0964527	0.999761
Ccdc136	-0.224139	5.62682	2.76314	0.0964588	0.999761
Kcnc1	0.201012	7.81388	2.76298	0.0964683	0.999761
Stac	0.568714	1.4924	2.76284	0.0964769	0.999761
Ipcef1	-0.501371	5.74001	2.76191	0.0965329	0.999761
Ppp1r1b	0.624759	10.6328	2.76007	0.0966437	0.999761
Erbb3	0.364182	4.0296	2.75959	0.0966731	0.999761
Pik3cg	0.458486	2.09133	2.75772	0.0967858	0.999761
Fmo2	0.527076	1.72311	2.75485	0.0969601	0.999761
Scaper	-0.196599	5.4864	2.75466	0.0969716	0.999761
Myof	-0.732524	2.73136	2.75341	0.0970474	0.999761
Znfx1	0.224745	6.43506	2.74484	0.0975688	0.999761
Ascc2	0.213208	4.37774	2.74351	0.0976499	0.999761
Vwf	0.29932	3.59607	2.74217	0.0977322	0.999761
Lpin1	0.184154	5.36228	2.74106	0.0977996	0.999761
Notch3	0.231632	4.38165	2.74013	0.0978567	0.999761
Grm1	0.237645	6.56146	2.73771	0.0980053	0.999761
Esrrb	0.484545	1.5522	2.73522	0.0981582	0.999761
1500015O10Rik	-2.76249	2.02177	2.73504	0.0981688	0.999761
Zbtb7a	0.198874	7.73706	2.73114	0.0984088	0.999761
Ufsp1	0.26967	4.02198	2.72583	0.0987366	0.999761
Kcna1	0.229975	8.13939	2.72167	0.0989943	0.999761
Mex3b	-0.254074	4.21317	2.72136	0.0990139	0.999761
Stxbp6	0.246672	6.14497	2.71849	0.0991916	0.999761
Bhlhe41	0.244859	4.93106	2.71491	0.0994143	0.999761
Rap1gap	0.306275	8.90203	2.71325	0.0995183	0.999761
Ptch1	0.214332	5.95647	2.71252	0.0995633	0.999761
Bcr	0.331752	8.53522	2.7098	0.0997335	0.999761
Dpyd	-0.508129	2.52448	2.70948	0.0997537	0.999761
Ifi30	0.442706	1.79916	2.70368	0.100117	0.999761
Smad5	0.194878	5.3107	2.70172	0.10024	0.999761
Rap2a	-0.247008	6.67304	2.70172	0.10024	0.999761
Plekhh1	0.300278	5.75981	2.70162	0.100246	0.999761
Wasf2	0.226089	4.63036	2.70158	0.100249	0.999761
Krt18	-2.27554	0.607009	2.70096	0.100288	0.999761
Dyrk3	-0.658449	2.74538	2.70009	0.100343	0.999761
Arc	-0.304237	7.01457	2.69984	0.100358	0.999761
Lrrc8a	0.209669	6.08081	2.69835	0.100452	0.999761
Fads6	0.322751	3.17229	2.69597	0.100603	0.999761
Pls3	-0.379374	7.12172	2.69545	0.100635	0.999761
Col6a2	-0.229909	3.89963	2.69459	0.100689	0.999761
Gpr22	-0.457496	5.31549	2.69405	0.100723	0.999761
4930578N16Rik	-0.449782	1.7975	2.69168	0.100873	0.999761
2610017I09Rik	0.321114	4.40333	2.69124	0.100901	0.999761
Unc13c	0.337733	7.55788	2.68938	0.101019	0.999761
Ccdc108	-1.07097	2.10858	2.68552	0.101264	0.999761
1700009P17Rik	-1.40718	0.705859	2.68491	0.101303	0.999761
Zfp180	0.261116	6.21275	2.68243	0.101461	0.999761
Arhgef15	0.306582	4.58118	2.68217	0.101477	0.999761
Tap1	-0.512462	1.19583	2.67943	0.101652	0.999761
Ddx11	0.543751	1.44359	2.67784	0.101754	0.999761
Cpne5	0.325227	7.82815	2.67581	0.101883	0.999761
Ecm2	-0.433859	2.02234	2.67524	0.10192	0.999761
Bcl9l	0.170241	6.27004	2.66902	0.102319	0.999761
Entpd7	0.272334	3.4781	2.66689	0.102456	0.999761
Serf1	-0.286659	3.0635	2.66138	0.102812	0.999761
Thsd7b	-0.431004	3.43529	2.65829	0.103011	0.999761
Cdca7	-0.441383	1.74785	2.65748	0.103064	0.999761
Adhfe1	0.26362	3.74141	2.65273	0.103372	0.999761
Sec14l5	0.399596	2.97646	2.65147	0.103454	0.999761
2010001M06Rik	0.641456	2.86846	2.65132	0.103464	0.999761
Dleu2	0.558471	1.92078	2.64758	0.103707	0.999761
Dlc1	-0.230705	6.08105	2.64746	0.103716	0.999761
Rab36	0.205014	4.95584	2.64434	0.103919	0.999761
Cd200	-0.228632	6.76316	2.63882	0.104281	0.999761
Wdr73	-0.232189	4.08602	2.63618	0.104454	0.999761
Angpt1	-0.493293	2.16949	2.63532	0.104511	0.999761
L1cam	-0.191012	7.81615	2.63287	0.104672	0.999761
Aspn	0.569705	0.929902	2.63249	0.104697	0.999761
Adssl1	0.281568	4.48538	2.63244	0.104701	0.999761
Slc26a10	0.574077	3.18766	2.63185	0.104739	0.999761
Chga	0.236773	7.9703	2.631	0.104795	0.999761
2310003H01Rik	-0.298543	3.34775	2.62777	0.105009	0.999761
Sec14l3	-0.594493	1.32944	2.6243	0.105239	0.999761
Zfp40	-0.207584	4.10433	2.62333	0.105303	0.999761
Ly6h	-0.359685	7.367	2.62041	0.105497	0.999761
Tbr1	-0.519241	6.05561	2.62038	0.105499	0.999761
Clic4	0.238548	6.84495	2.61799	0.105658	0.999761
Nckap5	-0.41787	2.40265	2.61778	0.105672	0.999761
Zswim3	-0.267656	3.23946	2.61731	0.105703	0.999761
Ppil3	-0.237818	3.56506	2.61487	0.105866	0.999761
Mat2b	-0.175575	6.29146	2.60922	0.106244	0.999761
Fam117a	-0.271195	3.1527	2.60831	0.106305	0.999761
Gm11549	-0.706215	2.81583	2.60752	0.106358	0.999761
Kcng4	0.568529	1.64775	2.60161	0.106755	0.999761
Vwa3a	-0.766858	2.23943	2.59757	0.107027	0.999761
Tm7sf3	0.170904	5.92924	2.59742	0.107038	0.999761
Fhad1	-0.85591	2.03881	2.59681	0.107079	0.999761
Tcp11l2	-0.232812	4.22885	2.58924	0.107592	0.999761
Pcsk1	-0.343373	4.29969	2.5883	0.107656	0.999761
Ttc21a	-1.18229	1.05996	2.5835	0.107983	0.999761
Alox12b	-0.726527	0.766204	2.58179	0.108099	0.999761
Cacna2d1	-0.225371	7.48869	2.57679	0.108441	0.999761
Mettl21d	0.25377	3.44681	2.57359	0.108661	0.999761
Magee2	-0.326399	3.46427	2.57202	0.108769	0.999761
Ccng2	0.23396	5.49244	2.57049	0.108874	0.999761
Gabra5	-0.498398	5.93477	2.56989	0.108916	0.999761
Slc38a7	-0.187731	5.10456	2.56542	0.109223	0.999761
Cyyr1	0.482193	1.47249	2.56137	0.109504	0.999761
2310061J03Rik	-0.320576	2.42679	2.56121	0.109515	0.999761
Pcdh11x	0.336254	4.20038	2.56105	0.109526	0.999761
Kif9	-0.450423	2.41208	2.55779	0.109752	0.999761
Zbtb1	0.244342	3.66164	2.55773	0.109756	0.999761
Fign	0.312212	3.15465	2.55654	0.109839	0.999761
Dusp4	0.436492	2.64886	2.55579	0.109891	0.999761
1810031K17Rik	0.186723	4.67715	2.55288	0.110093	0.999761
Slc20a2	0.167085	5.897	2.55002	0.110293	0.999761
Cd14	0.4972	1.39184	2.54825	0.110417	0.999761
Zfp710	0.174578	4.97569	2.54786	0.110444	0.999761
Slc22a23	0.199324	6.73	2.54747	0.110471	0.999761
Cacng4	0.338278	5.36026	2.54577	0.11059	0.999761
Ubr2	0.161462	6.68038	2.54562	0.1106	0.999761
Fancf	-0.548433	1.07058	2.54543	0.110614	0.999761
Fgfr3	0.197701	6.71943	2.54507	0.110639	0.999761
Col9a3	-0.410898	4.16842	2.54265	0.110809	0.999761
1190007I07Rik	0.469116	1.17268	2.53992	0.111001	0.999761
Brca1	0.398748	1.80673	2.53712	0.111198	0.999761
Caln1	0.230625	7.3642	2.53642	0.111247	0.999761
Aacs	-0.278582	5.15066	2.53629	0.111256	0.999761
Prosc	0.180475	5.80616	2.5357	0.111297	0.999761
Polr3gl	-0.256783	3.8142	2.53327	0.111469	0.999761
Tmc7	0.230011	4.31365	2.5332	0.111474	0.999761
Palm3	-0.571786	1.3423	2.53221	0.111544	0.999761
Cd36	-0.91914	0.784675	2.52583	0.111996	0.999761
Mtmr10	0.228695	4.58684	2.52503	0.112053	0.999761
Myst1	-0.230487	3.96986	2.52276	0.112214	0.999761
Ptpru	-0.463361	5.5293	2.52152	0.112302	0.999761
Ergic3	-0.167617	6.4691	2.51701	0.112624	0.999761
Cd24a	-0.579578	3.08466	2.51668	0.112647	0.999761
Ptpn14	-0.436439	3.2431	2.516	0.112696	0.999761
Krt73	-1.15805	0.533605	2.51379	0.112854	0.999761
Ier2	-0.429456	2.05948	2.51341	0.112881	0.999761
Pld5	0.305748	4.28881	2.50983	0.113138	0.999761
Galnt6	0.298045	4.48023	2.50917	0.113185	0.999761
Zbtb46	-0.401684	1.79799	2.50707	0.113337	0.999761
Tgfb1	0.397984	2.55505	2.50613	0.113404	0.999761
Josd1	0.175778	6.60294	2.50489	0.113494	0.999761
Hmox1	0.357461	2.25901	2.50358	0.113588	0.999761
Chrna5	-0.674884	1.05811	2.50288	0.113639	0.999761
Efcab6	0.645157	1.88254	2.50187	0.113712	0.999761
Esrrg	0.341301	5.66979	2.50081	0.113788	0.999761
Dact3	-0.172427	7.17619	2.49886	0.113929	0.999761
Iqgap2	-0.571793	4.82456	2.49582	0.114149	0.999761
Fam171a2	-0.174866	6.526	2.49327	0.114334	0.999761
Pgrmc1	-0.221355	8.17786	2.49253	0.114388	0.999761
Serpini1	-0.280917	7.59092	2.49066	0.114524	0.999761
Fam131a	-0.339419	7.62539	2.49032	0.114548	0.999761
Pi4k2b	-0.477027	1.19354	2.48991	0.114579	0.999761
Necab2	0.20865	7.32708	2.48924	0.114627	0.999761
Dnmt3a	0.182494	6.67351	2.48919	0.114631	0.999761
Mat2a	0.174657	7.52647	2.48835	0.114692	0.999761
Dnahc11	-1.56237	0.223251	2.48656	0.114822	0.999761
Gphn	0.160782	6.71075	2.48494	0.114941	0.999761
Ifi27l1	-0.380606	3.16871	2.48152	0.115191	0.999761
AF251705	0.598217	0.5326	2.48129	0.115208	0.999761
9130019P16Rik	0.519907	0.956473	2.47987	0.115312	0.999761
Otx2	-2.56888	1.36724	2.47936	0.115349	0.999761
Dgkh	0.304891	5.17701	2.47607	0.115591	0.999761
Col6a4	-0.687376	0.830782	2.47478	0.115685	0.999761
Ccdc19	-1.00594	1.37713	2.47455	0.115703	0.999761
Zfp30	-0.268781	3.57532	2.47429	0.115721	0.999761
Zfp941	-0.264471	4.91862	2.47426	0.115724	0.999761
Slc10a3	0.400801	1.63036	2.47326	0.115797	0.999761
Ly6e	-0.312685	6.73176	2.47015	0.116027	0.999761
Ptpn5	0.371113	8.84586	2.46675	0.116278	0.999761
Map3k6	0.527697	1.44221	2.46299	0.116557	0.999761
Rims1	-0.224965	7.29053	2.46298	0.116557	0.999761
Pnma2	-0.193473	6.15948	2.46158	0.116661	0.999761
Afap1l1	0.243723	3.84096	2.46035	0.116753	0.999761
Dgkg	-0.561836	6.57265	2.45803	0.116925	0.999761
Dlgap2	0.226961	6.4606	2.45446	0.117191	0.999761
Kcnj3	-0.401387	4.87977	2.45257	0.117332	0.999761
Mn1	0.246915	5.85881	2.45124	0.117432	0.999761
Ctss	0.218285	6.02016	2.44718	0.117736	0.999761
Tpm4	0.202553	4.49576	2.44513	0.11789	0.999761
Kctd9	0.325758	3.82097	2.4431	0.118043	0.999761
Mst1r	-0.718604	0.463169	2.4402	0.118261	0.999761
Col4a5	-0.472289	1.51815	2.43831	0.118404	0.999761
Gm13238	0.63329	0.611415	2.43701	0.118502	0.999761
Stk33	-0.643563	0.461664	2.43579	0.118594	0.999761
Rwdd2a	-0.271441	4.28674	2.43561	0.118607	0.999761
Tesk2	0.341833	2.60759	2.43484	0.118666	0.999761
Fam155a	-0.249274	6.34379	2.43291	0.118812	0.999761
Ngfr	0.677949	4.41478	2.4329	0.118813	0.999761
Abtb2	0.230176	4.0638	2.43099	0.118958	0.999761
Slc1a6	-0.406261	2.76426	2.43018	0.119019	0.999761
Ttc9	0.180595	5.36047	2.42903	0.119106	0.999761
AI197445	-0.708891	0.525436	2.42805	0.119181	0.999761
Abca6	0.541742	0.920341	2.42589	0.119346	0.999761
Ret	0.432951	3.33087	2.42385	0.119501	0.999761
Neb	-0.843714	0.568428	2.42288	0.119575	0.999761
Kcnj4	0.289227	7.25014	2.42152	0.119679	0.999761
Foxo3	0.215445	5.43564	2.42137	0.11969	0.999761
Ddx19a	0.19893	4.24025	2.42038	0.119766	0.999761
Ctnnal1	-0.26524	3.56908	2.41749	0.119987	0.999761
Rhbdl1	-0.205969	5.39003	2.41611	0.120093	0.999761
Slc45a4	-0.185759	5.44373	2.41561	0.120131	0.999761
Fam78a	0.405567	3.64439	2.41233	0.120383	0.999761
Cd4	0.637448	6.12536	2.41078	0.120502	0.999761
Ier5	0.333124	5.54424	2.41025	0.120543	0.999761
Col5a2	-0.457414	2.00992	2.40988	0.120571	0.999761
Casc4	-0.161561	7.18656	2.40838	0.120688	0.999761
Zfp398	0.215487	3.64175	2.40612	0.120862	0.999761
Zfp462	0.177628	6.77911	2.40484	0.12096	0.999761
Pcnxl2	0.180897	6.97508	2.40344	0.121069	0.999761
Ahcyl1	0.208057	8.61264	2.3992	0.121397	0.999761
Akr1e1	-0.192012	4.21554	2.39794	0.121495	0.999761
Acadsb	-0.15658	5.88048	2.39755	0.121525	0.999761
Abat	0.287927	9.43586	2.39728	0.121547	0.999761
Olig2	0.223037	5.35457	2.39724	0.12155	0.999761
Zfp827	0.171642	6.07699	2.39585	0.121658	0.999761
Kcnk1	0.22692	6.70206	2.39256	0.121914	0.999761
Tank	0.211863	4.91829	2.39243	0.121924	0.999761
C030046E11Rik	0.1563	5.57869	2.39138	0.122006	0.999761
Wdr52	-0.800743	2.05088	2.39066	0.122062	0.999761
Pld1	0.27078	3.45339	2.38954	0.12215	0.999761
Spnb1	0.235434	8.27947	2.38913	0.122182	0.999761
Hes6	-0.384556	2.97845	2.38789	0.122279	0.999761
Napepld	-0.335719	3.80771	2.38494	0.12251	0.999761
Apod	0.240515	7.09574	2.38441	0.122551	0.999761
Tsc22d4	0.177623	6.40326	2.38436	0.122555	0.999761
Rtkn	0.212714	5.97405	2.38255	0.122697	0.999761
Vipr2	-0.624429	0.898913	2.37834	0.123028	0.999761
Atp13a4	0.246197	4.10622	2.37589	0.123221	0.999761
Tusc1	-0.366735	2.31923	2.37436	0.123342	0.999761
Slit2	-0.450365	5.16599	2.37295	0.123453	0.999761
Pi4ka	0.209436	8.51979	2.37141	0.123576	0.999761
Dcbld1	0.237866	3.57347	2.37104	0.123605	0.999761
Nacc2	0.204463	7.40955	2.36988	0.123697	0.999761
Thap3	-0.254484	3.21619	2.36899	0.123767	0.999761
6330527O06Rik	0.280517	7.13776	2.36598	0.124006	0.999761
Lhpp	-0.225159	3.87799	2.3626	0.124275	0.999761
Sertad4	0.317369	5.4346	2.36227	0.124301	0.999761
Zfp956	-0.195757	4.14309	2.35955	0.124518	0.999761
Fermt2	0.162503	6.3694	2.3578	0.124658	0.999761
Txlng	0.196605	4.14627	2.35764	0.124671	0.999761
Dab2	-0.300742	3.5765	2.35662	0.124753	0.999761
Angptl2	-0.69322	1.90176	2.35451	0.124921	0.999761
Nav3	-0.255927	6.1499	2.35361	0.124993	0.999761
Srrd	-0.216414	3.77711	2.35289	0.125051	0.999761
Tmem63a	0.286513	5.35074	2.35081	0.125218	0.999761
Gm5148	-0.406017	1.6354	2.3506	0.125235	0.999761
Csrnp2	-0.197124	4.76189	2.35054	0.12524	0.999761
Sat2	-0.348091	2.45499	2.34835	0.125416	0.999761
Pon3	-0.6463	1.14711	2.34786	0.125455	0.999761
Ctla2a	0.461229	1.93283	2.34388	0.125776	0.999761
Snx7	-0.232012	4.34132	2.34295	0.125851	0.999761
Plch2	-0.46022	6.21602	2.34203	0.125925	0.999761
Rbm3	-0.204942	5.95611	2.34154	0.125965	0.999761
Dcx	-0.25002	4.72551	2.34073	0.12603	0.999761
Enpp6	0.317373	3.1001	2.34062	0.126039	0.999761
Kcne2	-2.31395	1.68626	2.3395	0.12613	0.999761
3110047P20Rik	-0.476937	4.9761	2.33945	0.126134	0.999761
Jhdm1d	0.207492	6.2496	2.33915	0.126158	0.999761
2410066E13Rik	-0.244909	5.07225	2.33398	0.126577	0.999761
Accn2	0.219187	7.03693	2.33164	0.126768	0.999761
Car8	-0.299657	2.74401	2.33121	0.126803	0.999761
St8sia6	0.493453	1.35037	2.33104	0.126817	0.999761
D4Bwg0951e	-0.50796	2.67409	2.33016	0.126889	0.999761
Elmo1	0.207459	7.88804	2.32617	0.127215	0.999761
Npl	0.328733	2.81776	2.32562	0.12726	0.999761
Pdzrn4	-0.387782	3.17998	2.32392	0.127398	0.999761
Sstr4	-0.340972	3.30504	2.32239	0.127524	0.999761
Tmem132a	-0.217736	7.76121	2.32138	0.127607	0.999761
Car12	-0.581565	4.90981	2.32008	0.127714	0.999761
Dnahc7b	-0.579693	1.24541	2.31941	0.127768	0.999761
Galntl6	0.212048	4.78693	2.31851	0.127842	0.999761
Me1	-0.218985	6.09391	2.31827	0.127863	0.999761
Ehd4	0.219078	4.12484	2.31707	0.127961	0.999761
Gatm	0.222672	6.7881	2.31659	0.128	0.999761
Nt5dc1	-0.505144	0.950577	2.31597	0.128051	0.999761
Inpp5a	0.206778	6.11038	2.31449	0.128174	0.999761
Mettl7a1	-0.203891	4.55633	2.31436	0.128184	0.999761
Nnat	-0.487849	8.24139	2.31255	0.128333	0.999761
Taf3	0.172919	4.77303	2.31049	0.128504	0.999761
Perp	-0.578357	2.09297	2.31006	0.128539	0.999761
Serinc2	-1.22987	0.321313	2.30647	0.128836	0.999761
Mycn	-0.279159	3.07184	2.30267	0.129151	0.999761
Trappc2	-0.185643	4.59847	2.30265	0.129153	0.999761
Lrrc8c	0.18871	4.27698	2.30057	0.129326	0.999761
Zswim6	0.321889	6.30892	2.29926	0.129436	0.999761
Ppp2r2b	-0.203348	6.83657	2.29907	0.129452	0.999761
Nrg1	0.26999	2.9172	2.29626	0.129686	0.999761
Tifab	0.416125	1.475	2.29596	0.129711	0.999761
Lbp	-2.01437	2.86924	2.29469	0.129817	0.999761
Ngb	-0.628676	2.96082	2.29288	0.129968	0.999761
Cpne7	-0.82642	6.40224	2.2927	0.129984	0.999761
Oprd1	0.285127	5.07265	2.29071	0.13015	0.999761
Pipox	0.528017	1.74959	2.28507	0.130624	0.999761
1700016K19Rik	-0.819689	0.989262	2.28365	0.130744	0.999761
Sipa1	0.213747	3.7548	2.28202	0.130881	0.999761
1700001L19Rik	-0.402389	3.11705	2.28106	0.130962	0.999761
Morn4	-0.155155	6.11497	2.27885	0.131149	0.999761
Tob1	-0.172662	5.64851	2.27814	0.131209	0.999761
Gpd1l	-0.176853	7.12749	2.27726	0.131283	0.999761
Wdyhv1	-0.23679	3.52817	2.27669	0.131332	0.999761
Cldn2	-2.18455	1.71424	2.27609	0.131383	0.999761
C030019I05Rik	0.619757	3.31599	2.27522	0.131456	0.999761
Dlx1	-0.313706	4.02201	2.27499	0.131476	0.999761
Nell2	-0.309807	8.74859	2.27321	0.131627	0.999761
Acap2	0.162656	6.8987	2.27197	0.131732	0.999761
Gpx3	-0.595567	4.38755	2.26853	0.132025	0.999761
Slitrk1	-0.234448	6.37243	2.26648	0.1322	0.999761
Vamp4	0.159162	5.91056	2.26618	0.132226	0.999761
Mtmr4	0.145943	6.93789	2.26571	0.132266	0.999761
Ptrf	0.197815	4.02489	2.26544	0.132289	0.999761
Kcnt2	-0.319971	3.79411	2.26451	0.132368	0.999761
E130308A19Rik	0.2726	3.2743	2.26416	0.132398	0.999761
Myst3	0.148358	6.57665	2.26257	0.132534	0.999761
Selplg	0.172701	5.46927	2.26082	0.132684	0.999761
Dusp1	-0.266233	4.95353	2.25839	0.132892	0.999761
Ado	0.187351	6.03972	2.25826	0.132903	0.999761
Tmem119	0.21399	4.82512	2.25705	0.133007	0.999761
Fat3	0.196175	7.33426	2.25655	0.13305	0.999761
Zfp277	-0.181441	4.31544	2.2519	0.13345	0.999761
Cyb561	-0.218644	5.60505	2.25159	0.133477	0.999761
Bcl7b	0.167232	5.63986	2.24661	0.133908	0.999761
Aim2	0.471497	1.19528	2.24395	0.134138	0.999761
Kcng2	-0.569786	2.99593	2.24345	0.134181	0.999761
Ache	0.230913	6.96733	2.24327	0.134197	0.999761
Igsf3	0.233316	4.3776	2.2412	0.134376	0.999761
Wfs1	0.284358	8.66064	2.23599	0.13483	0.999761
Slc25a19	0.167291	4.87136	2.23545	0.134878	0.999761
Mir5109	0.477606	1.86132	2.23483	0.134931	0.999761
Mark1	0.153637	6.92601	2.23424	0.134983	0.999761
Tub	-0.259008	7.18566	2.23364	0.135036	0.999761
Dera	0.393476	1.80967	2.23119	0.13525	0.999761
Calhm2	-0.442595	1.56743	2.22969	0.135381	0.999761
Npc1	0.164994	6.37912	2.22915	0.135428	0.999761
Ttc12	-0.337534	2.30229	2.22868	0.13547	0.999761
Spsb1	0.207639	4.31202	2.22719	0.1356	0.999761
Pgr	-0.165899	4.96185	2.22659	0.135653	0.999761
Tmem74	-0.491201	2.3383	2.22494	0.135798	0.999761
A730017C20Rik	-0.263843	5.25371	2.22469	0.13582	0.999761
Slc26a4	-1.21848	0.879806	2.22108	0.136138	0.999761
Echdc2	-0.497452	1.89576	2.21986	0.136245	0.999761
Rps6ka3	0.257697	4.90005	2.21909	0.136314	0.999761
Pcolce	-0.772176	2.19705	2.21603	0.136584	0.999761
Eprs	0.148235	6.98367	2.21551	0.13663	0.999761
Dgat2	0.252219	6.42581	2.21232	0.136913	0.999761
Wdr6	-0.358074	7.69589	2.21201	0.13694	0.999761
Nol4	-0.247472	6.5263	2.21161	0.136975	0.999761
Cit	0.223947	7.14612	2.21041	0.137082	0.999761
Car4	-0.360843	4.01012	2.21027	0.137095	0.999761
Ppt2	0.175097	4.83636	2.2101	0.13711	0.999761
Slc6a9	0.216837	6.23111	2.20949	0.137164	0.999761
Rufy1	-0.160789	5.17872	2.20946	0.137167	0.999761
Jak2	0.178647	5.95256	2.20811	0.137287	0.999761
Hdac1	-0.204784	4.64032	2.20778	0.137316	0.999761
Elovl1	0.246501	4.29909	2.20718	0.13737	0.999761
Kank4	0.337538	2.86732	2.20635	0.137444	0.999761
Fibcd1	-0.77472	4.88458	2.20483	0.137579	0.999761
Rogdi	-0.157956	6.76688	2.20239	0.137797	0.999761
Iqsec3	0.272086	7.75799	2.20038	0.137977	0.999761
Serpine2	0.203808	7.76223	2.19935	0.138069	0.999761
Myo3b	0.510047	3.41127	2.19862	0.138135	0.999761
Slc4a4	0.251331	8.10238	2.19817	0.138175	0.999761
Itpripl2	0.311152	2.37513	2.19668	0.138308	0.999761
Zfp185	-1.33806	0.793057	2.19667	0.138309	0.999761
Fblim1	0.608645	1.74722	2.19375	0.138572	0.999761
Cpm	0.259182	4.85558	2.19354	0.13859	0.999761
Bag5	0.208477	5.86938	2.19124	0.138798	0.999761
Cd97	0.238516	3.45021	2.18661	0.139215	0.999761
Rell2	0.158653	6.84268	2.18615	0.139257	0.999761
Cnpy3	-0.15612	5.61415	2.18217	0.139617	0.999761
Pygl	-0.362111	1.88425	2.1791	0.139896	0.999761
Mapk6	0.213643	6.71328	2.17908	0.139898	0.999761
Crocc	-0.225369	4.86454	2.17875	0.139928	0.999761
St8sia4	-0.218677	4.10247	2.17767	0.140026	0.999761
Hs6st3	0.303119	4.84125	2.17592	0.140186	0.999761
Tesc	0.302941	6.36838	2.17371	0.140387	0.999761
Wdr86	-1.65507	0.0991057	2.17312	0.140441	0.999761
Ssbp2	0.16763	7.16375	2.17121	0.140616	0.999761
Flt4	0.359306	2.63347	2.17055	0.140676	0.999761
Tac1	0.38768	6.93583	2.16918	0.140801	0.999761
Odf3b	-1.09211	0.156556	2.16881	0.140835	0.999761
Anks1	0.164545	5.07935	2.16865	0.14085	0.999761
Mobp	0.344929	8.45633	2.16726	0.140978	0.999761
Tspan2	0.254958	7.6648	2.1671	0.140992	0.999761
Tnnt2	-0.403448	2.25509	2.1667	0.141029	0.999761
Mib1	0.152439	6.03663	2.16656	0.141041	0.999761
Lrrc56	-0.354909	1.79549	2.16358	0.141315	0.999761
Prr5l	0.289609	3.77792	2.16302	0.141366	0.999761
Thbs3	-0.252797	4.01322	2.16076	0.141574	0.999761
Abca1	0.184829	5.80598	2.15968	0.141674	0.999761
Fjx1	-0.177162	6.13881	2.1596	0.141681	0.999761
Trf	0.293617	8.14357	2.1586	0.141774	0.999761
Iqub	-0.574499	1.23186	2.15778	0.14185	0.999761
Clstn2	-0.293631	6.08151	2.15736	0.141889	0.999761
Ogfrl1	-0.220264	7.50939	2.15541	0.142068	0.999761
Cercam	0.311843	2.70311	2.15408	0.142191	0.999761
Cfh	0.237402	4.2798	2.15288	0.142302	0.999761
Elk4	0.24398	3.18108	2.15181	0.142402	0.999761
Slc44a1	0.205674	6.36368	2.14919	0.142645	0.999761
Ippk	0.204019	4.83517	2.1462	0.142924	0.999761
Fras1	0.223031	5.65153	2.14509	0.143027	0.999761
Arhgap10	0.325074	4.91442	2.14392	0.143136	0.999761
Cryab	0.2333	6.65453	2.14388	0.143139	0.999761
Kremen2	0.502555	0.993632	2.14182	0.143332	0.999761
Nmbr	-0.611345	1.01135	2.14144	0.143367	0.999761
Fam196a	0.245979	4.46312	2.13648	0.143831	0.999761
Arhgef10	0.216395	6.08871	2.13644	0.143835	0.999761
2410004P03Rik	-1.30236	0.90424	2.13343	0.144118	0.999761
Tuba1a	-0.254241	9.07672	2.1332	0.14414	0.999761
Esam	0.256776	3.34073	2.12867	0.144566	0.999761
2010002N04Rik	0.2849	3.16365	2.12787	0.144641	0.999761
B3gat2	-0.301269	4.00012	2.12751	0.144675	0.999761
Calml4	-2.21391	1.6373	2.12725	0.1447	0.999761
Gjc1	-0.333658	2.19659	2.12444	0.144965	0.999761
Slc17a8	0.482654	3.51797	2.12243	0.145156	0.999761
Me3	0.192866	5.52008	2.12111	0.145281	0.999761
Pnpla1	0.518469	1.28089	2.12058	0.145331	0.999761
Chml	0.207674	4.05241	2.11921	0.145461	0.999761
Map3k1	0.22494	3.82986	2.11637	0.145731	0.999761
Ubl3	0.198296	7.64958	2.11577	0.145789	0.999761
Cldn11	0.282941	7.79602	2.11533	0.145831	0.999761
C1ql1	0.292811	3.63123	2.1148	0.145881	0.999761
Etohi1	0.231042	3.9988	2.11376	0.14598	0.999761
5930403L14Rik	-0.193397	4.72279	2.11366	0.145989	0.999761
Tpm1	0.204545	7.66217	2.1106	0.146282	0.999761
Smyd1	0.40535	1.86702	2.10942	0.146395	0.999761
Kiss1r	-0.287638	2.35502	2.10927	0.146409	0.999761
Kcnj8	0.451637	1.16462	2.10871	0.146463	0.999761
Fabp3	-0.20105	5.69211	2.10756	0.146573	0.999761
Kcnf1	-0.249167	6.67193	2.10737	0.146591	0.999761
Fbxl21	0.247167	3.14849	2.10492	0.146826	0.999761
Trim62	0.174712	5.49661	2.10446	0.14687	0.999761
2510009E07Rik	0.181111	6.69236	2.10419	0.146896	0.999761
Kif17	0.261374	4.76976	2.10364	0.146949	0.999761
Agpat9	0.339184	2.86138	2.10347	0.146965	0.999761
Sncaip	0.301577	3.03494	2.10049	0.147252	0.999761
Clec12a	0.773357	1.2623	2.09976	0.147323	0.999761
Cadm1	-0.309164	7.34689	2.0973	0.14756	0.999761
Pptc7	0.210859	6.62432	2.09461	0.14782	0.999761
Gm166	-0.325716	2.5335	2.09358	0.147919	0.999761
Ptpn11	0.178404	8.06246	2.09279	0.147995	0.999761
6030419C18Rik	0.204215	7.87287	2.09185	0.148087	0.999761
Slitrk3	-0.175553	6.1924	2.09083	0.148185	0.999761
Efhd1	0.263276	4.7372	2.0896	0.148305	0.999761
Unc5c	-0.261093	5.5088	2.08914	0.14835	0.999761
Dkk3	-0.445549	6.67847	2.089	0.148363	0.999761
Twf2	-0.159829	4.99456	2.08869	0.148393	0.999761
Cpt1c	-0.161275	6.68745	2.08756	0.148503	0.999761
A830018L16Rik	-0.178912	6.3141	2.08539	0.148714	0.999761
Ski	0.185914	7.8188	2.08519	0.148733	0.999761
Gm13446	-0.580037	1.09422	2.0851	0.148743	0.999761
Aqp11	-0.358061	2.88881	2.08444	0.148807	0.999761
Fam136a	-0.185226	4.41447	2.08381	0.148869	0.999761
Ctnna3	0.502824	1.20902	2.08336	0.148912	0.999761
Gpt	0.224402	3.5333	2.08242	0.149004	0.999761
Bmp3	-0.541133	3.34886	2.08213	0.149032	0.999761
BC017158	-0.231367	4.50445	2.08184	0.14906	0.999761
Slc35e2	0.149157	5.81836	2.08155	0.149089	0.999761
Epha8	0.313612	3.81539	2.07978	0.149262	0.999761
Wls	-0.199915	4.79296	2.07877	0.149361	0.999761
Zmynd10	-0.371311	2.2331	2.07864	0.149373	0.999761
Fam154b	-0.715096	0.326476	2.07702	0.149532	0.999761
Tmem35	-0.224697	6.04672	2.07584	0.149648	0.999761
Zmiz1	0.211882	7.50714	2.07354	0.149873	0.999761
Gabra1	0.229946	8.59432	2.07352	0.149875	0.999761
Grm2	-0.471798	3.92392	2.07262	0.149964	0.999761
Stx1b	0.166289	8.08377	2.07145	0.150079	0.999761
Zfand6	-0.169668	4.92975	2.0711	0.150114	0.999761
6030405A18Rik	-0.470217	4.99311	2.07013	0.150209	0.999761
Eaf1	0.172447	4.67194	2.06802	0.150417	0.999761
Fcer1g	0.334436	2.26587	2.06578	0.150637	0.999761
Il20ra	0.60353	1.20232	2.06512	0.150703	0.999761
Cobra1	-0.211555	5.00525	2.06391	0.150823	0.999761
Hcn4	0.300782	3.31744	2.06298	0.150915	0.999761
Kcnj16	-0.245122	5.01691	2.06247	0.150965	0.999761
Samd4	0.181213	5.74426	2.06202	0.15101	0.999761
1700084C01Rik	-0.231243	3.54746	2.05955	0.151255	0.999761
Dusp26	0.174338	6.18185	2.05774	0.151435	0.999761
Orai3	-0.294875	3.6335	2.056	0.151608	0.999761
Pik3ca	0.14911	6.41894	2.05599	0.151609	0.999761
2310046A06Rik	-0.316742	2.80866	2.05393	0.151814	0.999761
3010026O09Rik	-0.278653	3.0539	2.05288	0.151919	0.999761
Cc2d2a	-0.182135	4.18651	2.04874	0.152332	0.999761
Tmem42	-0.242384	3.19707	2.04821	0.152386	0.999761
Gm15421	-0.461796	0.872617	2.04723	0.152483	0.999761
Dnahc2	-0.762971	1.093	2.04702	0.152504	0.999761
Rab31	0.186833	6.1374	2.04666	0.15254	0.999761
Glt8d2	-0.77169	1.9212	2.04624	0.152582	0.999761
Ankrd55	0.384499	2.39501	2.04425	0.152783	0.999761
Lekr1	0.350915	1.83843	2.04186	0.153022	0.999761
Asb4	-0.790864	0.664077	2.04077	0.153132	0.999761
Wdr65	-0.636405	0.49501	2.04038	0.153172	0.999761
Gm13375	-0.175243	4.30262	2.04004	0.153205	0.999761
Papss2	0.212626	4.23918	2.03342	0.153874	0.999761
Cpne6	-0.602981	7.32635	2.03318	0.153898	0.999761
Tjp2	0.182504	5.33502	2.03296	0.153921	0.999761
Mbnl2	0.196146	8.39001	2.03249	0.153969	0.999761
Ppp3cc	-0.200296	4.10361	2.0318	0.154038	0.999761
P2ry1	0.362492	4.17381	2.03057	0.154163	0.999761
Ubxn2a	0.185907	6.1622	2.02795	0.154429	0.999761
Wnt9a	-0.622241	2.58749	2.02723	0.154501	0.999761
Dbx2	0.19735	3.70269	2.02668	0.154558	0.999761
Myh9	0.161433	6.63391	2.0237	0.154862	0.999761
Aldh5a1	0.158499	7.15957	2.02343	0.154889	0.999761
Mag	0.281286	8.12534	2.02276	0.154958	0.999761
Lrrc8b	0.176462	6.04297	2.02266	0.154967	0.999761
Cdhr3	-1.09258	0.639647	2.02259	0.154974	0.999761
Slc46a1	-0.232129	3.29208	2.02238	0.154996	0.999761
Stoml1	-0.163902	5.66775	2.02168	0.155068	0.999761
AI467606	-0.529564	0.88546	2.02048	0.155191	0.999761
Anxa4	-0.421725	1.63244	2.02017	0.155222	0.999761
Glce	0.169886	5.84306	2.01693	0.155553	0.999761
Stk40	0.230698	5.14949	2.01689	0.155558	0.999761
Rrm2b	-0.15099	5.70147	2.01535	0.155715	0.999761
Prdm5	0.427523	1.15067	2.01467	0.155785	0.999761
Dnajb5	0.205969	6.95631	2.01375	0.15588	0.999761
Acacb	-0.29217	2.64119	2.01295	0.155962	0.999761
Olfr287	0.463474	1.59914	2.01276	0.155981	0.999761
Npr3	-0.605533	3.23998	2.01177	0.156083	0.999761
Fgf10	-0.868082	1.82055	2.0112	0.156141	0.999761
Hspa12a	-0.174825	7.68678	2.01068	0.156196	0.999761
Myl1	-0.819343	0.565723	2.01025	0.15624	0.999761
Lix1	-0.146426	5.87052	2.00785	0.156487	0.999761
Grsf1	0.139686	6.76432	2.00485	0.156796	0.999761
Tle2	-0.192807	4.12034	2.0029	0.156999	0.999761
Stx12	-0.146972	6.77549	2.00238	0.157052	0.999761
AI314976	-0.222311	3.21062	2.00202	0.15709	0.999761
Kcnj13	-2.20641	2.10198	2.00136	0.157158	0.999761
4732418C07Rik	0.173427	6.08789	2.00126	0.157169	0.999761
A130040M12Rik	0.17901	4.80631	2.00055	0.157242	0.999761
Tril	0.162912	5.91122	2.00031	0.157267	0.999761
Parp3	0.379425	2.88995	1.99883	0.157421	0.999761
Gltp	0.197533	5.72489	1.9963	0.157683	0.999761
Baiap2l1	-1.20031	0.227447	1.99478	0.157842	0.999761
2010-09-08	-0.37531	5.70017	1.99391	0.157932	0.999761
Pacrg	-0.263737	3.21403	1.99297	0.158031	0.999761
Mid2	0.168405	5.58716	1.98879	0.158468	0.999761
Fam174a	-0.153359	5.14646	1.98492	0.158873	0.999761
Bcap29	-0.158886	5.04432	1.98316	0.159058	0.999761
Zcchc24	0.178835	6.82495	1.98304	0.159071	0.999761
Prkcq	-0.222923	3.92532	1.98295	0.15908	0.999761
Mtmr2	0.157642	6.1652	1.98087	0.159299	0.999761
Mutyh	0.569757	0.419156	1.98076	0.159311	0.999761
Csrp1	0.218742	7.95565	1.97996	0.159395	0.999761
Zfp598	0.174696	5.6693	1.9792	0.159474	0.999761
Csgalnact1	-0.217401	4.3642	1.97779	0.159623	0.999761
Nfatc2	0.274657	4.93606	1.9755	0.159865	0.999761
Ept1	0.157911	6.38906	1.97509	0.159909	0.999761
Dnmbp	0.230993	4.21236	1.97384	0.160041	0.999761
Cmtm5	0.217521	4.88489	1.97264	0.160168	0.999761
Mafa	0.543781	0.807506	1.97174	0.160264	0.999761
Tyk2	-0.193358	3.77017	1.9705	0.160395	0.999761
Egr4	-0.253852	5.1181	1.97042	0.160403	0.999761
Metrn	0.184296	4.85983	1.96939	0.160513	0.999761
Tacc1	0.212515	7.90577	1.96759	0.160704	0.999761
Fam135b	0.223151	3.96171	1.96721	0.160745	0.999761
Zscan21	-0.212292	3.80713	1.96517	0.160962	0.999761
Satb1	-0.338255	5.7199	1.96457	0.161026	0.999761
Trim45	-0.221531	3.29837	1.96455	0.161028	0.999761
Kcnj11	0.183963	5.47899	1.96292	0.161201	0.999761
Anln	0.233134	5.49704	1.9618	0.161321	0.999761
Cdk5rap3	-0.181349	4.44967	1.96086	0.161421	0.999761
Dpm3	0.326078	2.79542	1.95891	0.16163	0.999761
Zscan18	-0.174821	4.28954	1.95732	0.1618	0.999761
Degs2	0.341332	1.96878	1.95677	0.161859	0.999761
Esyt3	-0.610577	1.59548	1.95635	0.161904	0.999761
Ltbp1	-0.298784	2.51454	1.95634	0.161906	0.999761
Crym	-0.453562	5.53163	1.95473	0.162078	0.999761
Tbl1xr1	-0.147678	6.1635	1.95469	0.162082	0.999761
Kat2b	0.215236	5.17245	1.95461	0.162091	0.999761
Fam76b	-0.212403	3.80873	1.95246	0.162322	0.999761
1200016B10Rik	0.234051	3.5275	1.95103	0.162476	0.999761
Gpx1	0.203007	6.22984	1.95037	0.162547	0.999761
Pde1a	-0.37273	7.93205	1.94851	0.162747	0.999761
Trp53inp2	0.198533	8.04414	1.94718	0.162891	0.999761
Intu	-0.23353	3.71282	1.94701	0.16291	0.999761
A530058N18Rik	0.361529	2.18816	1.94639	0.162977	0.999761
Igfbp3	-0.359732	4.2147	1.9461	0.163008	0.999761
Slc7a3	-0.38172	3.18995	1.94534	0.16309	0.999761
Nr2f1	-0.37517	5.47931	1.94496	0.163131	0.999761
Lamb1	-0.233415	5.04002	1.94492	0.163135	0.999761
Eif2c2	0.149651	6.71967	1.94393	0.163242	0.999761
Myo1d	0.228835	4.84966	1.94269	0.163377	0.999761
Ptdss2	-0.167187	5.23623	1.94124	0.163534	0.999761
Galns	-0.281765	2.81321	1.93812	0.163873	0.999761
Fxyd1	-0.326208	4.44054	1.93798	0.163888	0.999761
Serpina9	0.654169	4.93799	1.93779	0.163909	0.999761
Chmp6	-0.166562	4.36915	1.9367	0.164028	0.999761
Resp18	-0.329964	6.11085	1.93645	0.164054	0.999761
Ttll11	0.16976	5.43795	1.9357	0.164136	0.999761
Mdc1	0.166636	4.90957	1.93529	0.164181	0.999761
Cabp7	-0.653921	3.66876	1.9343	0.164289	0.999761
Tmem108	-0.381375	4.07592	1.93295	0.164436	0.999761
Sostdc1	-1.06477	1.99542	1.93255	0.16448	0.999761
Csf1r	0.159264	6.46451	1.93254	0.164481	0.999761
Ankrd50	0.153753	5.57215	1.93109	0.164639	0.999761
2610019F03Rik	0.240638	4.88135	1.93083	0.164668	0.999761
Traf6	0.185762	4.56596	1.93059	0.164694	0.999761
Hhip	0.3015	4.58962	1.92923	0.164842	0.999761
Krt77	-0.295993	3.10298	1.92828	0.164947	0.999761
Thsd4	-0.825567	3.99446	1.92734	0.16505	0.999761
E330009J07Rik	0.18404	4.39274	1.9271	0.165076	0.999761
Kif13b	0.217806	5.0088	1.92504	0.165302	0.999761
Gatad1	0.151738	6.27008	1.92489	0.165319	0.999761
Ppp1r12b	-0.142697	5.64923	1.92231	0.165602	0.999761
Pak7	-0.179011	5.33526	1.92224	0.16561	0.999761
2410002F23Rik	-0.142695	5.94715	1.92057	0.165794	0.999761
Zkscan3	0.189057	3.93395	1.91867	0.166003	0.999761
A830082K12Rik	-0.366539	2.60169	1.91824	0.166051	0.999761
Megf6	-0.34545	2.13635	1.91521	0.166386	0.999761
Alpl	-0.275944	2.8328	1.91447	0.166467	0.999761
Vars2	-0.166973	4.63185	1.91417	0.166501	0.999761
2610018G03Rik	0.378708	3.53716	1.91238	0.1667	0.999761
Zfp781	0.56388	0.398543	1.9122	0.166719	0.999761
Armc2	-0.275832	2.68784	1.91089	0.166864	0.999761
Shisa5	-0.17351	5.53736	1.91088	0.166866	0.999761
Lrrk2	0.28158	6.82099	1.91027	0.166933	0.999761
Ccdc40	-0.477279	1.80356	1.90842	0.167139	0.999761
Fa2h	0.253687	6.23348	1.90758	0.167232	0.999761
St6galnac3	0.259452	3.47104	1.90695	0.167303	0.999761
Usp46	-0.217896	6.76093	1.906	0.167409	0.999761
Ift81	-0.166602	4.848	1.90475	0.167548	0.999761
Scn1a	0.226476	7.35907	1.90468	0.167555	0.999761
Stx1a	-0.361644	6.70146	1.90139	0.167923	0.999761
Itpk1	0.157288	6.16592	1.90095	0.167972	0.999761
Pdcd4	-0.163709	6.09856	1.90012	0.168065	0.999761
Ppp1r16a	-0.145629	5.7179	1.89936	0.16815	0.999761
Pla2g6	-0.158275	4.64169	1.89599	0.168528	0.999761
Tes	0.535642	0.765772	1.89536	0.168598	0.999761
Mterf	0.507822	0.682069	1.89512	0.168625	0.999761
Nek10	-0.580765	1.03548	1.89457	0.168688	0.999761
Tmod1	0.267475	6.53706	1.89421	0.168728	0.999761
Rspo2	-0.602703	3.20678	1.89299	0.168865	0.999761
Tmem159	-0.337391	2.31997	1.89269	0.168899	0.999761
Cenpj	0.35299	2.51471	1.89265	0.168903	0.999761
Myl6	0.148418	7.90056	1.89233	0.16894	0.999761
Daam2	0.195949	6.512	1.89053	0.169142	0.999761
Sh3gl2	-0.273194	7.95929	1.89037	0.16916	0.999761
Zfp943	-0.196969	4.24234	1.89008	0.169193	0.999761
Ypel4	-0.196976	4.8028	1.88928	0.169283	0.999761
Tiprl	-0.160138	5.28784	1.88918	0.169295	0.999761
Lass4	-0.178506	5.06557	1.88817	0.169409	0.999761
Mgst3	-0.143978	5.51404	1.88785	0.169444	0.999761
Erp29	-0.141943	6.0371	1.88628	0.169622	0.999761
Hr	0.32006	4.65084	1.88573	0.169684	0.999761
Tbc1d2	-0.547427	1.24924	1.8852	0.169745	0.999761
Rbms1	0.300865	4.52387	1.88456	0.169817	0.999761
Shank1	-0.313636	8.17054	1.88324	0.169966	0.999761
Actl6a	0.231274	3.1143	1.88301	0.169993	0.999761
Sgk1	0.232747	7.13469	1.88286	0.170009	0.999761
Stard8	0.255093	3.16025	1.88248	0.170053	0.999761
Unc5d	-0.297386	6.06881	1.88162	0.17015	0.999761
Cbl	0.146301	5.57901	1.88159	0.170153	0.999761
Adap2	0.318482	2.2237	1.88155	0.170158	0.999761
Nedd4l	0.208403	8.0619	1.87878	0.170472	0.999761
Pip4k2a	0.157887	7.01239	1.87517	0.170884	0.999761
Fam102b	0.220471	6.9909	1.8748	0.170926	0.999761
Irak2	0.202663	3.88932	1.87479	0.170928	0.999761
Prmt3	0.168044	4.26778	1.87288	0.171146	0.999761
Mpped2	0.233729	5.76288	1.87128	0.171329	0.999761
Rgs9	0.493219	8.47106	1.87107	0.171353	0.999761
Rlbp1	-0.223434	3.56076	1.86921	0.171566	0.999761
H2-T10	0.327055	2.13076	1.86736	0.171778	0.999761
Cltb	0.165579	7.5173	1.86714	0.171803	0.999761
Klf4	0.306645	2.62986	1.86369	0.172199	0.999761
Fam5b	-0.19609	6.76821	1.86222	0.172369	0.999761
Arfgap2	0.141688	5.91176	1.85961	0.172669	0.999761
Cln5	0.269439	3.6375	1.8595	0.172683	0.999761
2010300C02Rik	0.237074	8.64957	1.8587	0.172775	0.999761
Nebl	0.150668	5.51307	1.8586	0.172787	0.999761
Dnahc10	-1.05555	0.840527	1.85711	0.172958	0.999761
Sobp	-0.313159	6.31349	1.85634	0.173047	0.999761
Dgkz	-0.196696	8.15123	1.85609	0.173076	0.999761
Kctd10	-0.153518	5.72342	1.8553	0.173168	0.999761
Ttbk2	0.150873	7.11602	1.85466	0.173243	0.999761
Bmpr1a	0.134981	6.21855	1.85384	0.173337	0.999761
Ccdc103	-0.428632	1.10925	1.85357	0.173368	0.999761
Arrdc3	0.201993	6.043	1.85296	0.173439	0.999761
Folr1	-2.2487	1.95266	1.85266	0.173475	0.999761
Htr2a	0.183249	4.78469	1.84989	0.173797	0.999761
[truncated: 12,114 more rows]

## Sheet: SvsNSinMUvsS_NSinWT_DEG.txt
	logFC	logCPM	LR	PValue	FDR		Sig Genes
[truncated: 13,490 more rows]
