# Supplementary material for: Effects of a social stimulus on gene expression in a mouse model of fragile X syndrome
Source: Mol Autism. 2017 Jun 23;8:30. doi: 10.1186/s13229-017-0148-6 (PMC5481916; doi:10.1186/s13229-017-0148-6)
Supplement: Supplementary file 3 — Differentially expressed genes in medial amygdala (XLSX 5377 kb) [file 13229_2017_148_MOESM3_ESM.xlsx]

## Sheet: MvsWinNS_DEG.txt
	logFC	logCPM	LR	PValue	FDR		Sig Genes
Fmr1	1.8269	4.93455	44.3866	2.69529e-11	3.785e-07		Fmr1
Lars2	-1.59139	9.88031	18.9611	1.33412e-05	0.0936752		Lars2
Papln	1.41765	1.10669	10.0196	0.00154887	0.999996		Papln
Pomc	1.16609	2.14383	8.50327	0.00354508	0.999996		Pomc
Grxcr2	-3.73345	-0.262292	8.44751	0.00365543	0.999996		Grxcr2
Umodl1	-1.65067	0.148341	7.75774	0.0053483	0.999996		Umodl1
Serpina12	2.47728	-0.27972	7.68483	0.0055687	0.999996		Serpina12
Bc1	-0.855521	3.78831	7.6181	0.00577854	0.999996		Bc1
Postn	1.39659	2.88794	7.33977	0.00674453	0.999996		Postn
Trh	-1.33611	5.74686	7.30894	0.00686124	0.999996		Trh
Itpripl2	1.00312	2.86649	7.24148	0.00712384	0.999996		Itpripl2
Ctgf	0.771075	4.97218	6.77169	0.00926152	0.999996		Ctgf
Cyp26b1	1.02291	5.36777	6.62898	0.0100333	0.999996		Cyp26b1
Casp12	1.16598	0.702753	6.04411	0.0139527	0.999996		Casp12
Bace2	-1.42229	2.9148	5.83456	0.0157144	0.999996		Bace2
Mir5109	-1.1633	1.91731	5.73201	0.0166584	0.999996		Mir5109
Hr	0.820277	4.55096	5.61689	0.0177882	0.999996		Hr
Syt2	1.4561	5.1668	5.49329	0.0190896	0.999996		Syt2
Fibcd1	-0.61028	4.76843	5.28371	0.0215259	0.999996		Fibcd1
Pou3f4	0.862174	2.24644	5.12993	0.0235167	0.999996		Pou3f4
Aldh1a1	0.685037	4.71021	5.04611	0.0246812	0.999996		Aldh1a1
Popdc3	-2.04268	1.62942	5.03707	0.0248104	0.999996		Popdc3
Inadl	0.770849	4.92749	4.96474	0.0258692	0.999996		Inadl
Sim1	1.03621	3.89589	4.94678	0.0261393	0.999996		Sim1
Fam19a1	-0.665033	4.3399	4.90534	0.0267738	0.999996		Fam19a1
Ptgfr	1.19694	1.83858	4.85629	0.0275455	0.999996		Ptgfr
Cd24a	-1.03004	4.08589	4.84888	0.0276641	0.999996		Cd24a
2610316D01Rik	0.863045	1.63987	4.82457	0.0280569	0.999996		2610316D01Rik
Gpr150	-1.13375	1.00936	4.66975	0.0306984	0.999996		Gpr150
Pappa	1.76586	1.37419	4.61569	0.0316808	0.999996		Pappa
Adra1d	-0.748047	2.7965	4.59734	0.0320216	0.999996		Adra1d
Cort	-1.34299	2.0025	4.54663	0.0329837	0.999996		Cort
Sgpp2	0.863378	4.14533	4.52695	0.0333651	0.999996		Sgpp2
Plin4	0.789424	3.95911	4.46993	0.0344964	0.999996		Plin4
Gm581	-2.102	-0.327703	4.41008	0.0357271	0.999996		Gm581
Prss35	-0.988907	0.934658	4.40529	0.0358276	0.999996		Prss35
Map3k6	0.737529	2.26755	4.35851	0.0368245	0.999996		Map3k6
4632428C04Rik	1.66219	0.537942	4.31761	0.0377198	0.999996		4632428C04Rik
Aloxe3	-0.879044	3.30358	4.31099	0.0378669	0.999996		Aloxe3
Ctxn3	0.731577	3.02553	4.29905	0.0381336	0.999996		Ctxn3
Itga4	-1.02608	3.00717	4.28039	0.0385544	0.999996		Itga4
Cela1	0.99181	0.401819	4.25996	0.0390207	0.999996		Cela1
Vgll3	-2.40843	2.93499	4.2447	0.039373	0.999996		Vgll3
Tshr	1.14156	0.922382	4.2326	0.0396545	0.999996		Tshr
Nphs2	1.37312	0.00330254	4.2273	0.0397786	0.999996		Nphs2
Zbtb7b	0.57181	4.1954	4.20707	0.0402559	0.999996		Zbtb7b
Nov	-0.785602	6.12311	4.16366	0.0413	0.999996		Nov
Cdh19	0.893008	2.00858	4.13141	0.0420944	0.999996		Cdh19
Sstr5	0.882174	2.43257	4.10985	0.0426342	0.999996		Sstr5
Ace2	0.871849	0.845673	4.05507	0.0440388	0.999996		Ace2
Dnahc7a	-0.800621	1.32515	4.03665	0.0445221	0.999996		Dnahc7a
H2-M3	0.966071	1.46624	4.03227	0.0446378	0.999996		H2-M3
Pnpla1	1.15106	0.75856	3.96877	0.0463515	0.999996		Pnpla1
Fmo2	0.774049	1.85498	3.95587	0.0467083	0.999996		Fmo2
Cacna2d2	0.71324	7.24246	3.93911	0.0471756	0.999996		Cacna2d2
Chst14	0.838077	1.229	3.84872	0.0497838	0.999996		Chst14
Cpne7	-0.648089	7.11013	3.84825	0.0497978	0.999996		Cpne7
Slc6a12	-0.871183	2.70005	3.83611	0.0501599	0.999996		Slc6a12
Fads6	0.846962	3.05459	3.81557	0.0507782	0.999996		Fads6
8430408G22Rik	1.1167	0.222003	3.80132	0.0512121	0.999996		8430408G22Rik
Crhbp	-0.741935	4.00723	3.80026	0.0512445	0.999996		Crhbp
Prdm12	1.46138	-0.185906	3.79856	0.0512967	0.999996		Prdm12
Neurod2	-0.680144	5.2287	3.78083	0.0518428	0.999996		Neurod2
Nfib	-0.72819	5.97751	3.77256	0.0520998	0.999996		Nfib
Rn45s	-0.609797	10.0049	3.74605	0.0529325	0.999996		Rn45s
Nefl	0.556459	8.59933	3.73918	0.0531506	0.999996		Nefl
Sgk1	0.460391	6.32372	3.73893	0.0531584	0.999996		Sgk1
Tnfaip2	0.956563	0.484293	3.73172	0.0533884	0.999996		Tnfaip2
Efna5	-0.68007	4.12732	3.7214	0.0537193	0.999996		Efna5
Slc17a7	-0.633709	9.13642	3.71424	0.0539503	0.999996		Slc17a7
Hmgcs2	0.606368	4.69565	3.71225	0.0540146	0.999996		Hmgcs2
Slc9a4	-1.9354	0.498449	3.70009	0.0544094	0.999996		Slc9a4
Stat4	0.972997	0.24785	3.66571	0.0555429	0.999996		Stat4
Oprk1	0.550165	3.81606	3.66336	0.0556213	0.999996		Oprk1
2410076I21Rik	0.940427	0.701998	3.64641	0.0561902	0.999996		2410076I21Rik
Alox8	0.850182	2.76276	3.59697	0.057885	0.999996		Alox8
Rasgrp1	0.510009	7.96426	3.58148	0.058427	0.999996		Rasgrp1
Bend7	0.661307	2.39239	3.56824	0.0588948	0.999996		Bend7
Rorc	0.925365	1.35977	3.54177	0.0598416	0.999996		Rorc
Bves	-1.78311	0.701698	3.52552	0.060431	0.999996		Bves
Esrrb	0.973599	1.79584	3.50081	0.0613388	0.999996		Esrrb
Hs6st3	0.977642	3.17954	3.46653	0.0626226	0.999996		Hs6st3
Gm13629	1.0687	0.944536	3.43421	0.0638591	0.999996		Gm13629
Rassf4	0.873444	3.82607	3.41764	0.0645033	0.999996		Rassf4
Pth2r	-0.920042	1.37496	3.3894	0.0656167	0.999996		Pth2r
Sema7a	0.47328	6.18137	3.38308	0.065869	0.999996		Sema7a
Pou3f1	0.791361	5.38411	3.38301	0.0658715	0.999996		Pou3f1
Acvr2a	-0.64373	6.41818	3.37936	0.0660176	0.999996		Acvr2a
Tnnt1	0.921696	1.16325	3.36635	0.066541	0.999996		Tnnt1
Nefm	0.689541	7.66772	3.36462	0.066611	0.999996		Nefm
Fabp7	-0.521188	4.60231	3.29435	0.0695187	0.999996		Fabp7
Klk8	0.969473	0.353636	3.27427	0.0703744	0.999996		Klk8
Ccl19	0.836775	1.87274	3.24925	0.0714561	0.999996		Ccl19
Drd5	0.808473	2.48232	3.24838	0.0714941	0.999996		Drd5
Fam78a	0.656868	2.03899	3.23496	0.0720819	0.999996		Fam78a
Lrrc17	-0.42932	6.35532	3.21849	0.0728106	0.999996		Lrrc17
Slc26a4	-1.25259	0.758128	3.21647	0.0729005	0.999996		Slc26a4
Omp	-1.44594	0.429772	3.20678	0.0733336	0.999996		Omp
Dmp1	0.760585	1.67999	3.1917	0.0740132	0.999996		Dmp1
Dysf	0.631593	3.26701	3.18833	0.0741656	0.999996		Dysf
Gpr22	-0.478019	5.21276	3.18135	0.0744833	0.999996		Gpr22
Ak5	-0.612405	7.57333	3.17802	0.074635	0.999996		Ak5
Fezf2	-1.17621	3.30705	3.17402	0.0748179	0.999996		Fezf2
Aldh1a3	1.17043	-0.114621	3.15949	0.0754867	0.999996		Aldh1a3
Zfpm2	-0.819101	3.90667	3.15632	0.0756337	0.999996		Zfpm2
Ank1	0.605719	6.70772	3.10702	0.0779554	0.999996		Ank1
Nfix	-0.873229	5.34782	3.06254	0.0801161	0.999996		Nfix
Mas1	-0.936586	3.33658	3.04921	0.0807766	0.999996		Mas1
Sycp1	-1.12415	0.222977	3.0441	0.0810309	0.999996		Sycp1
Pafah1b3	-0.50619	4.13143	2.95617	0.0855506	0.999996		Pafah1b3
Gpr83	0.64033	5.22411	2.92726	0.0870952	0.999996		Gpr83
Relt	0.472133	4.20918	2.92515	0.0872089	0.999996		Relt
Has3	0.707352	1.71864	2.89666	0.0887633	0.999996		Has3
Klhdc7a	0.474204	4.63985	2.88726	0.0892826	0.999996		Klhdc7a
Rgs13	0.844208	0.680377	2.88123	0.0896178	0.999996		Rgs13
Asah2	0.782789	4.22584	2.88107	0.0896263	0.999996		Asah2
Dgkg	-0.606029	6.60005	2.87987	0.0896934	0.999996		Dgkg
Rtn4rl2	-0.631601	4.63284	2.85143	0.091293	0.999996		Rtn4rl2
Htr3a	-0.671135	2.24896	2.84435	0.0916954	0.999996		Htr3a
Npnt	0.600536	3.04086	2.83201	0.0924026	0.999996		Npnt
Hcn4	0.567762	4.53205	2.83115	0.0924522	0.999996		Hcn4
Lrrk2	0.466516	5.08737	2.8232	0.0929108	0.999996		Lrrk2
A930024E05Rik	-0.737123	1.32252	2.82034	0.0930766	0.999996		A930024E05Rik
Nppc	-0.613485	2.00462	2.81498	0.0933881	0.999996		Nppc
Adamts4	0.518304	3.74798	2.7959	0.0945058	0.999996		Adamts4
Gm20594	-0.672097	2.64095	2.77573	0.0957031	0.999996		Gm20594
Kcnh2	0.412683	6.62797	2.7752	0.0957347	0.999996		Kcnh2
Neurod1	-0.811012	3.17769	2.77313	0.0958586	0.999996		Neurod1
Plagl1	-0.627328	5.77345	2.76937	0.096084	0.999996		Plagl1
Gm12070	0.439	5.52806	2.76671	0.0962439	0.999996		Gm12070
Ak4	-0.524719	5.66515	2.76277	0.0964809	0.999996		Ak4
Tbata	-1.07441	0.703401	2.75414	0.0970032	0.999996		Tbata
Sfrp4	-0.821025	1.56558	2.74354	0.0976483	0.999996		Sfrp4
Vip	-0.592644	3.74363	2.73859	0.0979512	0.999996		Vip
Icam4	-0.766248	0.48908	2.73408	0.0982281	0.999996		Icam4
Rxfp2	0.830985	0.552527	2.71827	0.0992055	0.999996		Rxfp2
Adamtsl5	0.651279	2.02023	2.71536	0.0993863	0.999996		Adamtsl5
Trmt2b	0.502142	4.01056	2.71108	0.0996534	0.999996		Trmt2b
Lhx2	-0.607795	5.41678	2.6951	0.100657	0.999996		Lhx2
Glp2r	-1.03842	0.567044	2.69509	0.100658	0.999996		Glp2r
Lrrc33	0.50185	3.20326	2.69393	0.100731	0.999996		Lrrc33
Dusp18	-0.58443	4.84476	2.68784	0.101117	0.999996		Dusp18
Pim1	0.807284	1.68997	2.68329	0.101406	0.999996		Pim1
Igfbp3	-0.601341	4.87256	2.6607	0.102856	0.999996		Igfbp3
Nptxr	-0.689028	5.93368	2.63099	0.104796	0.999996		Nptxr
Lgr6	-0.991652	0.46506	2.62558	0.105154	0.999996		Lgr6
Hgf	-0.933902	0.536037	2.62053	0.105489	0.999996		Hgf
Prss50	0.713179	0.815435	2.61668	0.105746	0.999996		Prss50
Itga9	0.532822	3.83173	2.61241	0.10603	0.999996		Itga9
Gm2115	0.798083	2.05172	2.59671	0.107086	0.999996		Gm2115
2610018G03Rik	0.618482	1.82114	2.59577	0.107149	0.999996		2610018G03Rik
Vamp1	0.655187	7.45437	2.58999	0.107541	0.999996		Vamp1
Acan	0.647686	2.43968	2.57558	0.108524	0.999996		Acan
Tbc1d16	0.357927	6.5225	2.57399	0.108633	0.999996		Tbc1d16
Hkdc1	0.908115	0.175659	2.56548	0.109219	0.999996		Hkdc1
Stk33	0.687195	1.10461	2.55134	0.110201	0.999996		Stk33
Sv2b	-0.41838	7.89581	2.55039	0.110267	0.999996		Sv2b
Nrp1	-0.652931	4.88809	2.54153	0.110887	0.999996		Nrp1
Npas1	0.703788	4.31821	2.54099	0.110925	0.999996		Npas1
Kbtbd5	-0.743255	1.60838	2.53609	0.11127	0.999996		Kbtbd5
Scrt1	0.588961	7.46232	2.53498	0.111348	0.999996		Scrt1
Vwf	0.454395	5.02462	2.53321	0.111473	0.999996		Vwf
Rnf39	-0.962489	0.384764	2.51891	0.112488	0.999996		Rnf39
Slco4c1	0.893169	0.0843416	2.51533	0.112744	0.999996		Slco4c1
Tacr3	0.73762	4.30266	2.51505	0.112764	0.999996		Tacr3
Thrsp	-0.480429	4.25188	2.50836	0.113244	0.999996		Thrsp
Serf1	-0.526605	3.21265	2.49468	0.114231	0.999996		Serf1
Nefh	0.717687	6.76019	2.49386	0.114291	0.999996		Nefh
Alox12b	-1.26384	0.788191	2.47946	0.115341	0.999996		Alox12b
Eri2	0.549275	2.28878	2.47884	0.115387	0.999996		Eri2
Dio3	-1.25359	2.24143	2.47096	0.115967	0.999996		Dio3
Mpp7	0.680905	2.67508	2.46889	0.11612	0.999996		Mpp7
Mapk12	0.641608	2.0438	2.46419	0.116467	0.999996		Mapk12
Fgf18	0.831674	0.963581	2.45581	0.117091	0.999996		Fgf18
Mcm6	-0.660133	1.35244	2.44708	0.117744	0.999996		Mcm6
Bmp3	-0.636431	1.79622	2.44403	0.117972	0.999996		Bmp3
Galntl6	0.693269	4.52544	2.44051	0.118238	0.999996		Galntl6
Tnfrsf12a	0.601496	2.05499	2.43685	0.118514	0.999996		Tnfrsf12a
Ankrd23	-0.628718	1.78549	2.43599	0.118579	0.999996		Ankrd23
Car12	-1.24721	4.49477	2.43563	0.118607	0.999996		Car12
0610007N19Rik	0.583806	1.80228	2.43539	0.118624	0.999996		0610007N19Rik
Ly75	0.828574	0.529033	2.43182	0.118895	0.999996		Ly75
Mypn	0.884466	0.523659	2.43131	0.118933	0.999996		Mypn
Nr4a3	-0.993379	2.46787	2.42285	0.119577	0.999996		Nr4a3
Angptl4	0.528608	2.90811	2.42143	0.119686	0.999996		Angptl4
Scn1a	0.663346	6.63803	2.40993	0.120568	0.999996		Scn1a
Arc	0.514917	6.68096	2.40671	0.120816	0.999996		Arc
Fam83d	0.655783	1.49351	2.40609	0.120864	0.999996		Fam83d
Il16	-0.904811	2.06258	2.40256	0.121137	0.999996		Il16
Trpc6	-0.724683	1.37358	2.40195	0.121184	0.999996		Trpc6
Kcnab3	0.606329	5.65453	2.39953	0.121371	0.999996		Kcnab3
Stag3	-0.80192	0.822103	2.39952	0.121372	0.999996		Stag3
Synpr	0.380118	7.30102	2.39659	0.1216	0.999996		Synpr
1700086L19Rik	-0.512064	4.11102	2.39477	0.121742	0.999996		1700086L19Rik
Snca	-0.39318	7.44008	2.39429	0.121779	0.999996		Snca
D7Ertd443e	0.62604	1.86633	2.39297	0.121882	0.999996		D7Ertd443e
Tns1	0.455658	5.97761	2.38713	0.122338	0.999996		Tns1
Nptx1	-0.574969	7.94584	2.38604	0.122423	0.999996		Nptx1
Lcorl	-0.58858	4.42524	2.38005	0.122893	0.999996		Lcorl
Smoc1	-0.598084	5.72675	2.37925	0.122957	0.999996		Smoc1
Pld5	0.532651	4.46974	2.37867	0.123002	0.999996		Pld5
Tmtc2	0.535692	3.99733	2.36867	0.123793	0.999996		Tmtc2
Edn3	0.460569	3.71499	2.3656	0.124037	0.999996		Edn3
Ddit4l	-0.688542	2.0321	2.36016	0.124469	0.999996		Ddit4l
Adssl1	0.562417	4.40578	2.34834	0.125416	0.999996		Adssl1
Npy2r	-0.570568	5.05528	2.33229	0.126715	0.999996		Npy2r
Lgi2	0.555285	5.08999	2.33008	0.126895	0.999996		Lgi2
Itga5	0.711742	2.66782	2.32737	0.127117	0.999996		Itga5
Epn3	0.886704	1.8881	2.31514	0.12812	0.999996		Epn3
A830007P12Rik	-0.623779	2.09464	2.30708	0.128786	0.999996		A830007P12Rik
Ptger3	-0.664337	1.09474	2.30483	0.128972	0.999996		Ptger3
Rps15a-ps4	0.668042	0.776864	2.2985	0.129499	0.999996		Rps15a-ps4
Kcns1	-0.607267	3.43753	2.29697	0.129626	0.999996		Kcns1
Rcan2	0.440458	8.18301	2.29667	0.129652	0.999996		Rcan2
Pdzd7	0.529485	2.42451	2.2934	0.129925	0.999996		Pdzd7
Irgm1	0.52472	2.97706	2.28437	0.130683	0.999996		Irgm1
Gm98	0.439348	5.75888	2.27721	0.131288	0.999996		Gm98
Neil2	0.745134	0.373342	2.27467	0.131503	0.999996		Neil2
Tlr13	0.587717	1.42511	2.27218	0.131715	0.999996		Tlr13
Marcksl1	-0.349659	7.6539	2.26966	0.131929	0.999996		Marcksl1
Gh	1.32765	5.79258	2.26928	0.131961	0.999996		Gh
Retsat	0.405309	3.84614	2.26512	0.132316	0.999996		Retsat
Samd5	0.984076	2.61067	2.2613	0.132642	0.999996		Samd5
Cckbr	-0.462583	4.59671	2.25951	0.132796	0.999996		Cckbr
Gm19461	1.38334	0.237394	2.25288	0.133366	0.999996		Gm19461
Socs2	-0.683968	3.74577	2.25222	0.133423	0.999996		Socs2
Hrh2	0.566195	2.27762	2.24608	0.133954	0.999996		Hrh2
Kctd4	-0.49708	4.54089	2.24046	0.134441	0.999996		Kctd4
Lhx9	-0.725769	3.77605	2.23944	0.13453	0.999996		Lhx9
Tagln	0.463641	4.52977	2.23637	0.134797	0.999996		Tagln
Plcxd2	0.571179	6.19498	2.22389	0.13589	0.999996		Plcxd2
Rab3b	0.429613	6.37138	2.21109	0.137022	0.999996		Rab3b
Arhgef10l	0.427392	5.68612	2.21001	0.137118	0.999996		Arhgef10l
Ccdc62	-0.683762	0.880502	2.20279	0.137761	0.999996		Ccdc62
Dbpht2	-0.410086	5.85371	2.20166	0.137862	0.999996		Dbpht2
Kcnv1	-0.410241	5.47043	2.19635	0.138338	0.999996		Kcnv1
Frem3	0.607456	3.56043	2.19139	0.138784	0.999996		Frem3
Cdh24	0.441047	4.04932	2.18834	0.139059	0.999996		Cdh24
Sema5b	0.476795	4.08113	2.17678	0.140107	0.999996		Sema5b
Slc32a1	0.42634	8.7464	2.17653	0.14013	0.999996		Slc32a1
Kank4	0.477355	3.29595	2.17003	0.140723	0.999996		Kank4
Rhbdf2	-0.717632	0.515746	2.1682	0.140891	0.999996		Rhbdf2
Mfap4	0.684578	2.01044	2.1608	0.141571	0.999996		Mfap4
Bco2	0.717362	0.730785	2.15294	0.142298	0.999996		Bco2
Whrn	0.39698	5.92267	2.15079	0.142496	0.999996		Whrn
Fbxo32	0.432574	3.74368	2.1479	0.142765	0.999996		Fbxo32
Cbln1	0.588672	3.15502	2.14777	0.142777	0.999996		Cbln1
Siglec1	0.827961	1.32598	2.14734	0.142817	0.999996		Siglec1
Ttc39a	0.555888	3.01793	2.14498	0.143037	0.999996		Ttc39a
Klhl3	-0.664869	3.46334	2.14432	0.143098	0.999996		Klhl3
Hspb8	0.426518	5.2703	2.14274	0.143246	0.999996		Hspb8
Th	0.812157	3.89782	2.13969	0.143531	0.999996		Th
Kremen2	-0.574829	1.54764	2.13925	0.143572	0.999996		Kremen2
Gm11627	0.568456	1.48187	2.13749	0.143737	0.999996		Gm11627
Gm19757	-0.685074	2.04471	2.13443	0.144024	0.999996		Gm19757
Fras1	0.528383	4.94455	2.13325	0.144135	0.999996		Fras1
Lsm11	-0.434599	5.06813	2.13074	0.144371	0.999996		Lsm11
Chrm2	1.09321	2.92524	2.12998	0.144443	0.999996		Chrm2
Trhr	-0.935487	4.29337	2.12804	0.144626	0.999996		Trhr
1110012J17Rik	0.375526	6.06085	2.11945	0.145438	0.999996		1110012J17Rik
Wisp2	0.947571	0.0649402	2.11568	0.145797	0.999996		Wisp2
Gm10033	-0.660902	0.643548	2.10909	0.146426	0.999996		Gm10033
Kir3dl2	-0.851676	0.00789328	2.10396	0.146918	0.999996		Kir3dl2
Bhlhe22	-0.833695	5.49993	2.08549	0.148705	0.999996		Bhlhe22
Cd44	-0.706868	2.64312	2.07969	0.14927	0.999996		Cd44
Pttg1	0.659348	1.5113	2.07359	0.149868	0.999996		Pttg1
Cchcr1	0.603356	1.56886	2.07107	0.150116	0.999996		Cchcr1
Nek10	-0.933767	1.29117	2.06195	0.151016	0.999996		Nek10
Angptl2	0.548788	3.63981	2.0586	0.151349	0.999996		Angptl2
Mir3064	-0.679843	0.649597	2.05612	0.151596	0.999996		Mir3064
Pcdh10	0.4205	7.91691	2.05509	0.151699	0.999996		Pcdh10
Enpp1	0.587832	2.23039	2.05034	0.152172	0.999996		Enpp1
Glt8d2	-0.857785	2.55655	2.04547	0.15266	0.999996		Glt8d2
Cnn1	0.672232	1.15767	2.04235	0.152973	0.999996		Cnn1
Slc1a5	0.512387	2.32238	2.0389	0.153321	0.999996		Slc1a5
Psg16	-0.573199	1.27381	2.0377	0.153441	0.999996		Psg16
Ehhadh	0.535899	1.66869	2.03428	0.153787	0.999996		Ehhadh
Hmgn5	-0.475819	3.69919	2.03213	0.154004	0.999996		Hmgn5
Gm3893	0.847441	0.652382	2.02593	0.154634	0.999996		Gm3893
Sema3a	-0.415708	5.1663	2.0216	0.155076	0.999996		Sema3a
Mal	0.363008	7.70011	2.01925	0.155316	0.999996		Mal
Dnajb3	0.635472	0.726338	2.01896	0.155345	0.999996		Dnajb3
Ccdc13	-0.522172	2.60683	2.01798	0.155446	0.999996		Ccdc13
Pvrl3	-0.460461	4.04975	2.01386	0.155869	0.999996		Pvrl3
Esrrg	0.631643	4.91324	2.01239	0.15602	0.999996		Esrrg
Gad1	0.419496	9.32899	2.00197	0.157095	0.999996		Gad1
Kctd12b	-0.512214	2.41444	1.99819	0.157488	0.999996		Kctd12b
Fanca	0.675914	0.719142	1.99749	0.15756	0.999996		Fanca
9430020K01Rik	0.328698	6.35233	1.99708	0.157603	0.999996		9430020K01Rik
Hhip	0.501667	2.98256	1.99659	0.157654	0.999996		Hhip
Cybrd1	-0.712966	2.01202	1.99123	0.158213	0.999996		Cybrd1
Elfn1	0.502691	6.56052	1.98953	0.158391	0.999996		Elfn1
Map2k6	-0.453035	3.21742	1.97662	0.159747	0.999996		Map2k6
Ppp1r16b	0.303071	6.67123	1.97515	0.159903	0.999996		Ppp1r16b
Bag3	0.437584	3.86674	1.97216	0.160219	0.999996		Bag3
Fam83g	1.04403	-0.0086671	1.96558	0.160918	0.999996		Fam83g
Agxt2l1	0.55312	4.8627	1.96217	0.161281	0.999996		Agxt2l1
E030013I19Rik	-0.98145	-0.150522	1.96198	0.161302	0.999996		E030013I19Rik
Slco5a1	0.656265	1.83362	1.96149	0.161354	0.999996		Slco5a1
Rspo4	0.999068	-0.164016	1.96105	0.161401	0.999996		Rspo4
Ptprv	0.913647	3.19726	1.96057	0.161452	0.999996		Ptprv
Dll3	-0.53665	1.79082	1.95825	0.1617	0.999996		Dll3
Steap2	0.652395	4.45426	1.95614	0.161927	0.999996		Steap2
Ifitm1	0.518736	2.82237	1.94503	0.163123	0.999996		Ifitm1
Tcf7l2	0.828767	4.00516	1.94471	0.163158	0.999996		Tcf7l2
Npsr1	0.475395	3.09731	1.93999	0.16367	0.999996		Npsr1
Creld2	-0.385905	4.25008	1.9396	0.163712	0.999996		Creld2
Slc16a2	-0.452637	5.90848	1.93679	0.164017	0.999996		Slc16a2
Myh14	0.403401	5.43916	1.93609	0.164094	0.999996		Myh14
Chn2	0.458178	5.49898	1.93336	0.164391	0.999996		Chn2
Arsg	0.397905	3.91271	1.93229	0.164508	0.999996		Arsg
Foxq1	-0.68186	2.86273	1.93106	0.164643	0.999996		Foxq1
Gas7	-0.360558	8.7427	1.92991	0.164768	0.999996		Gas7
Frmpd1	0.44431	4.38486	1.92576	0.165223	0.999996		Frmpd1
Kremen1	0.382749	4.02021	1.92432	0.165381	0.999996		Kremen1
Limk1	0.436342	6.69984	1.92234	0.165599	0.999996		Limk1
Luzp1	0.376811	6.40424	1.92134	0.165709	0.999996		Luzp1
Dmrt2	-0.816007	0.00729745	1.92108	0.165737	0.999996		Dmrt2
Tmem40	1.13187	0.787351	1.92103	0.165743	0.999996		Tmem40
Ppl	-1.00578	-0.0429377	1.91616	0.16628	0.999996		Ppl
6330406I15Rik	-0.576621	3.3063	1.91479	0.166432	0.999996		6330406I15Rik
5033411D12Rik	0.659874	1.25517	1.91357	0.166568	0.999996		5033411D12Rik
Slc27a3	-0.448691	2.88507	1.91273	0.16666	0.999996		Slc27a3
6330416G13Rik	0.407851	3.84509	1.90953	0.167016	0.999996		6330416G13Rik
Gbp3	0.591801	1.7533	1.90598	0.16741	0.999996		Gbp3
Clec3b	0.461688	4.33448	1.89838	0.16826	0.999996		Clec3b
Wdr3	-0.364526	4.17446	1.8936	0.168796	0.999996		Wdr3
Pde1a	-0.358018	7.27303	1.89302	0.168862	0.999996		Pde1a
Ncaph	0.658275	0.78284	1.89259	0.16891	0.999996		Ncaph
4930422G04Rik	-0.584357	1.12304	1.88558	0.169701	0.999996		4930422G04Rik
Unc5d	-0.531792	6.45515	1.88157	0.170155	0.999996		Unc5d
Arpc5	-0.295983	6.52148	1.88026	0.170304	0.999996		Arpc5
Nek3	-0.519972	1.70542	1.87867	0.170485	0.999996		Nek3
Myom3	-0.691552	1.01054	1.87776	0.170589	0.999996		Myom3
Nacc2	0.408964	7.48757	1.87641	0.170742	0.999996		Nacc2
Gad2	0.38164	9.05739	1.86913	0.171575	0.999996		Gad2
1700001K19Rik	0.583699	1.34085	1.86595	0.171939	0.999996		1700001K19Rik
Acer2	0.525369	2.80864	1.86359	0.172211	0.999996		Acer2
2310039H08Rik	-0.577761	2.01021	1.86291	0.172289	0.999996		2310039H08Rik
Gm10791	0.640216	0.615481	1.85208	0.173541	0.999996		Gm10791
Fam40b	0.724598	5.93986	1.85184	0.173569	0.999996		Fam40b
Gbp7	0.503498	2.50555	1.84949	0.173843	0.999996		Gbp7
Elf4	0.669823	0.467063	1.84717	0.174112	0.999996		Elf4
Fat2	-0.868786	0.215458	1.84442	0.174433	0.999996		Fat2
Txnip	0.401053	4.38024	1.84347	0.174545	0.999996		Txnip
Cplx1	0.470288	9.60468	1.84049	0.174894	0.999996		Cplx1
Cenpw	-0.645916	0.608251	1.84021	0.174926	0.999996		Cenpw
Cerk	0.418401	6.7062	1.83804	0.175181	0.999996		Cerk
Fndc5	0.482533	6.70102	1.83741	0.175255	0.999996		Fndc5
Igf2bp2	-0.763699	0.27403	1.83665	0.175344	0.999996		Igf2bp2
Grp	-0.797475	1.31695	1.83382	0.175676	0.999996		Grp
Gprin1	-0.335123	7.79831	1.82716	0.176463	0.999996		Gprin1
Cacna1s	0.606073	1.07723	1.82636	0.176558	0.999996		Cacna1s
Erbb3	0.552094	2.80689	1.82353	0.176894	0.999996		Erbb3
Entpd3	0.433422	4.51342	1.82159	0.177124	0.999996		Entpd3
Slc36a1	0.388999	6.2937	1.82109	0.177184	0.999996		Slc36a1
Sytl2	0.374504	4.55478	1.81955	0.177367	0.999996		Sytl2
Aatf	-0.378022	3.88151	1.81656	0.177723	0.999996		Aatf
Lrg1	0.611098	1.46931	1.81478	0.177936	0.999996		Lrg1
Sox5	-0.471589	3.69122	1.80715	0.17885	0.999996		Sox5
Ccdc141	0.511077	3.7462	1.80203	0.179467	0.999996		Ccdc141
Bdnf	-0.518858	4.1493	1.79701	0.180074	0.999996		Bdnf
Lins	-0.401787	3.44189	1.79611	0.180184	0.999996		Lins
Agpat9	0.579438	2.3196	1.79375	0.18047	0.999996		Agpat9
Crmp1	-0.296486	7.79967	1.79212	0.180668	0.999996		Crmp1
Ankrd34b	0.472721	5.2224	1.79139	0.180757	0.999996		Ankrd34b
Fcrls	-0.542159	2.72372	1.78245	0.181849	0.999996		Fcrls
Plcz1	0.518177	2.2329	1.77977	0.182177	0.999996		Plcz1
2010-02-28	-0.454575	5.06328	1.7793	0.182235	0.999996		2010-02-28
Zbtb42	0.640033	0.760695	1.77287	0.183028	0.999996		Zbtb42
Adamts6	0.599017	1.37785	1.77116	0.183238	0.999996		Adamts6
Abat	0.360937	9.07133	1.77009	0.183371	0.999996		Abat
Cntnap1	0.299757	8.33705	1.76868	0.183545	0.999996		Cntnap1
Rspo3	-0.55445	3.38196	1.76827	0.183597	0.999996		Rspo3
Vwc2l	0.441905	4.02947	1.76643	0.183824	0.999996		Vwc2l
Pdzd2	0.499892	5.86184	1.76313	0.184234	0.999996		Pdzd2
Il17rd	-0.528936	2.99116	1.76048	0.184565	0.999996		Il17rd
Fign	0.575409	3.10285	1.75919	0.184726	0.999996		Fign
C1ql1	0.419337	5.33844	1.75825	0.184843	0.999996		C1ql1
5430416N02Rik	-0.502913	1.59711	1.75016	0.185857	0.999996		5430416N02Rik
Elmo1	0.339645	7.58292	1.74786	0.186147	0.999996		Elmo1
Neurl2	-0.665477	0.813758	1.74649	0.186319	0.999996		Neurl2
Tspan33	-0.357885	5.06163	1.7436	0.186684	0.999996		Tspan33
Inpp4b	0.420711	4.14913	1.74323	0.18673	0.999996		Inpp4b
Col8a1	0.571125	2.04321	1.73899	0.187267	0.999996		Col8a1
Mansc1	0.529931	2.11368	1.73743	0.187464	0.999996		Mansc1
Kcnc3	0.366654	6.87072	1.73453	0.187833	0.999996		Kcnc3
Hhatl	0.364889	4.07373	1.73299	0.18803	0.999996		Hhatl
Tbc1d8b	-0.710377	2.92413	1.72944	0.188482	0.999996		Tbc1d8b
4921525O09Rik	1.08426	1.25093	1.72477	0.189081	0.999996		4921525O09Rik
Kcna1	0.320782	7.16682	1.72291	0.189319	0.999996		Kcna1
Cdr2	0.433396	4.13272	1.72273	0.189342	0.999996		Cdr2
Dsg2	0.579936	1.30611	1.7198	0.189719	0.999996		Dsg2
Psmb9	0.612684	1.18856	1.71597	0.190212	0.999996		Psmb9
Tox3	-0.415798	4.62002	1.70871	0.191153	0.999996		Tox3
2700023E23Rik	-0.585337	1.34323	1.70656	0.191433	0.999996		2700023E23Rik
2310008H04Rik	-0.576515	1.56189	1.70254	0.191956	0.999996		2310008H04Rik
BC068157	-0.314135	5.70712	1.69835	0.192504	0.999996		BC068157
Flt3	0.58972	2.4869	1.69689	0.192695	0.999996		Flt3
Ptgfrn	0.332913	5.0784	1.69618	0.192788	0.999996		Ptgfrn
Rho	0.749186	0.206642	1.69347	0.193144	0.999996		Rho
Baiap2l1	0.669508	0.296723	1.68907	0.193724	0.999996		Baiap2l1
Nfe2l2	0.393018	4.28854	1.68781	0.19389	0.999996		Nfe2l2
Pcdh19	-0.449986	5.96484	1.68276	0.194559	0.999996		Pcdh19
Kcnh1	0.291553	6.46256	1.68244	0.194601	0.999996		Kcnh1
Kif22	-0.54682	1.34846	1.68075	0.194825	0.999996		Kif22
BC026585	0.448208	2.88571	1.68063	0.194841	0.999996		BC026585
Aqp11	-0.400982	3.63983	1.67934	0.195012	0.999996		Aqp11
Plch1	0.4319	4.29934	1.67425	0.19569	0.999996		Plch1
Sik1	0.356817	4.99268	1.67338	0.195807	0.999996		Sik1
Arx	0.364332	5.48997	1.67306	0.19585	0.999996		Arx
Klf2	0.371322	4.17473	1.66886	0.196411	0.999996		Klf2
AW551984	-0.385736	6.39325	1.66871	0.196432	0.999996		AW551984
Rbms1	0.492616	3.51331	1.66298	0.197202	0.999996		Rbms1
Micalcl	0.510151	1.46575	1.66195	0.19734	0.999996		Micalcl
2010011I20Rik	0.381023	4.70924	1.65878	0.197768	0.999996		2010011I20Rik
Fhod3	0.395152	5.41661	1.65303	0.198547	0.999996		Fhod3
Ube2cbp	-0.491027	1.51075	1.65064	0.198871	0.999996		Ube2cbp
Kctd8	0.336326	4.10875	1.64959	0.199015	0.999996		Kctd8
Fosl2	-0.450858	5.00569	1.64943	0.199037	0.999996		Fosl2
Gm628	-0.583424	0.583647	1.64939	0.199043	0.999996		Gm628
Gm6537	0.560587	1.40371	1.6492	0.199068	0.999996		Gm6537
Kdelc2	0.461582	3.21272	1.64723	0.199336	0.999996		Kdelc2
Slc26a10	0.686606	2.50985	1.64334	0.199867	0.999996		Slc26a10
LOC626082	-0.622361	0.533728	1.64274	0.19995	0.999996		LOC626082
Glis3	-0.92078	0.658423	1.64138	0.200136	0.999996		Glis3
Klhl29	0.310936	6.25429	1.64133	0.200143	0.999996		Klhl29
Cacng5	0.32131	5.08369	1.64029	0.200285	0.999996		Cacng5
Gm11549	-0.6882	1.93607	1.63789	0.200615	0.999996		Gm11549
Hsd11b1	-0.550945	2.19317	1.6374	0.200683	0.999996		Hsd11b1
Mobp	0.3446	7.53933	1.63343	0.201229	0.999996		Mobp
Prom1	0.345987	4.22872	1.63202	0.201424	0.999996		Prom1
Erg	0.520199	1.76095	1.62667	0.202164	0.999996		Erg
Dynll1	-0.30788	7.83619	1.62563	0.202309	0.999996		Dynll1
Ctsk	0.525073	1.65813	1.62496	0.202401	0.999996		Ctsk
Nr2f1	-0.350772	6.23417	1.62382	0.20256	0.999996		Nr2f1
Prkca	-0.309817	7.08526	1.62324	0.202641	0.999996		Prkca
Sh3bgrl2	0.380987	4.94562	1.62299	0.202676	0.999996		Sh3bgrl2
Neurl1b	-0.347608	5.296	1.62131	0.202909	0.999996		Neurl1b
A230073K19Rik	0.638806	1.02236	1.62063	0.203005	0.999996		A230073K19Rik
Odz2	-0.539175	6.43751	1.61923	0.203199	0.999996		Odz2
Cebpa	0.364887	3.98149	1.61726	0.203474	0.999996		Cebpa
Prl	1.0355	2.89255	1.61449	0.203862	0.999996		Prl
Csgalnact1	-0.378544	4.1395	1.61377	0.203963	0.999996		Csgalnact1
D630003M21Rik	0.449008	2.94887	1.61247	0.204146	0.999996		D630003M21Rik
6530402F18Rik	-0.409275	3.21763	1.60967	0.204538	0.999996		6530402F18Rik
Tmem65	0.381861	7.27254	1.60916	0.20461	0.999996		Tmem65
Cck	-0.389448	7.79096	1.60856	0.204695	0.999996		Cck
Fam20a	0.360332	4.42916	1.6076	0.204829	0.999996		Fam20a
Pmaip1	0.444944	2.34433	1.60316	0.205455	0.999996		Pmaip1
D3Ertd751e	0.467053	1.66168	1.60158	0.20568	0.999996		D3Ertd751e
Adcy2	0.324837	7.35174	1.60097	0.205766	0.999996		Adcy2
Thap1	-0.372021	3.33875	1.60039	0.205848	0.999996		Thap1
Arsj	-0.618982	1.06218	1.59797	0.206192	0.999996		Arsj
Meig1	-0.755046	0.484363	1.59279	0.206929	0.999996		Meig1
Dusp6	0.311804	5.08662	1.59273	0.206937	0.999996		Dusp6
Nubpl	-0.462661	1.93244	1.58974	0.207364	0.999996		Nubpl
Gbp5	0.531699	1.97168	1.589	0.207469	0.999996		Gbp5
Plxnb3	0.350797	4.53885	1.5869	0.20777	0.999996		Plxnb3
Cdkl4	-0.369802	4.69429	1.58535	0.207992	0.999996		Cdkl4
Arhgef15	0.435454	4.53261	1.58489	0.208057	0.999996		Arhgef15
Pfkfb4	-0.347949	4.27693	1.57648	0.209269	0.999996		Pfkfb4
Lancl3	0.785914	2.9255	1.57473	0.209521	0.999996		Lancl3
Npr1	-0.43289	2.75343	1.57343	0.20971	0.999996		Npr1
Psd3	-0.44965	8.12568	1.57332	0.209725	0.999996		Psd3
Lactb2	0.435932	2.84089	1.57328	0.209732	0.999996		Lactb2
Fam196a	0.45317	4.60459	1.57061	0.210118	0.999996		Fam196a
C1ql3	-0.530147	5.29186	1.56767	0.210545	0.999996		C1ql3
Kif13a	0.330284	5.02048	1.56759	0.210557	0.999996		Kif13a
Trpc3	0.515342	4.09644	1.56704	0.210637	0.999996		Trpc3
Steap3	0.382412	3.91313	1.56697	0.210647	0.999996		Steap3
Igfbp2	0.341019	6.64107	1.56512	0.210917	0.999996		Igfbp2
Nt5dc3	-0.368068	7.04931	1.56409	0.211068	0.999996		Nt5dc3
B3gat2	-0.367914	3.81511	1.56301	0.211225	0.999996		B3gat2
Sstr2	-0.438903	4.09692	1.56186	0.211393	0.999996		Sstr2
Kl	-0.517508	3.71744	1.56155	0.211439	0.999996		Kl
Arl4d	0.442339	3.99058	1.56126	0.211481	0.999996		Arl4d
Pde8a	0.518105	3.22028	1.56046	0.211598	0.999996		Pde8a
Tmem200b	0.631643	2.58059	1.55883	0.211837	0.999996		Tmem200b
Zfp804b	0.864423	0.484757	1.554	0.212546	0.999996		Zfp804b
Slc15a3	-0.572575	0.851006	1.55299	0.212695	0.999996		Slc15a3
Camk2d	-0.342404	7.98179	1.55251	0.212766	0.999996		Camk2d
Hrk	-0.435334	5.78573	1.54944	0.213218	0.999996		Hrk
Atp10a	0.342329	4.16361	1.5483	0.213387	0.999996		Atp10a
Mycbpap	0.59571	0.962747	1.54613	0.213708	0.999996		Mycbpap
Emx1	-0.746641	2.39927	1.54534	0.213825	0.999996		Emx1
Ptger4	-0.486219	1.34726	1.54456	0.213941	0.999996		Ptger4
Kcna2	0.375761	7.65742	1.54383	0.214048	0.999996		Kcna2
Ptpn14	-0.54653	4.38368	1.54301	0.21417	0.999996		Ptpn14
Ccdc84	-0.446617	2.15423	1.54183	0.214346	0.999996		Ccdc84
Acvrl1	0.377169	4.48102	1.54127	0.214429	0.999996		Acvrl1
Chrna7	-0.691786	3.60718	1.54053	0.214539	0.999996		Chrna7
Mecom	0.605749	0.807185	1.54007	0.214607	0.999996		Mecom
Map3k15	0.582659	1.30123	1.54006	0.214609	0.999996		Map3k15
Adcy5	0.41152	8.51308	1.53991	0.214631	0.999996		Adcy5
6330549D23Rik	0.649612	0.275229	1.53638	0.215157	0.999996		6330549D23Rik
Cpxm2	0.47819	2.03374	1.536	0.215214	0.999996		Cpxm2
Galnt6	0.435746	3.8534	1.53453	0.215434	0.999996		Galnt6
Acot2	-0.479728	2.81241	1.53337	0.215607	0.999996		Acot2
4932418E24Rik	0.572129	1.27333	1.53267	0.215712	0.999996		4932418E24Rik
Crhr1	0.367652	4.24216	1.5325	0.215738	0.999996		Crhr1
Epha10	0.370074	5.78525	1.53059	0.216024	0.999996		Epha10
Pion	-0.454586	2.03469	1.52887	0.216281	0.999996		Pion
Wnt9a	-0.555642	2.53582	1.52841	0.216351	0.999996		Wnt9a
Gstt3	0.547845	2.13472	1.52602	0.21671	0.999996		Gstt3
Sidt1	-0.31383	5.37701	1.52139	0.217409	0.999996		Sidt1
Thrb	-0.412125	5.21274	1.51956	0.217686	0.999996		Thrb
Nptx2	0.354142	4.8321	1.51776	0.217958	0.999996		Nptx2
Sema6d	0.377214	6.67293	1.51667	0.218124	0.999996		Sema6d
Serpina3h	0.57563	0.769626	1.5045	0.21998	0.999996		Serpina3h
Kcng2	-0.536001	3.88565	1.50354	0.220128	0.999996		Kcng2
Pvalb	0.759049	3.91542	1.5006	0.220579	0.999996		Pvalb
Sobp	-0.287945	6.55038	1.49535	0.221388	0.999996		Sobp
1700001L05Rik	-0.5573	2.46029	1.49424	0.221559	0.999996		1700001L05Rik
Rfx3	-0.445161	5.50836	1.49408	0.221585	0.999996		Rfx3
Trpc4	-0.449516	4.66208	1.49295	0.221759	0.999996		Trpc4
Pvrl1	-0.334269	6.65962	1.49111	0.222045	0.999996		Pvrl1
Gda	-0.351974	8.12311	1.49001	0.222214	0.999996		Gda
Pgap1	-0.349187	5.96212	1.48968	0.222266	0.999996		Pgap1
Col11a1	0.523791	3.19988	1.48959	0.22228	0.999996		Col11a1
Lynx1	0.343913	8.78744	1.48927	0.22233	0.999996		Lynx1
Atp2b2	0.304568	8.7991	1.48672	0.222726	0.999996		Atp2b2
Cbln4	0.335434	4.53882	1.48615	0.222815	0.999996		Cbln4
Snhg1	-0.410737	2.47395	1.48271	0.223351	0.999996		Snhg1
Prkg1	-0.404569	4.09515	1.48198	0.223465	0.999996		Prkg1
Mitf	0.508471	2.78471	1.47993	0.223785	0.999996		Mitf
Slc25a13	0.64046	2.15545	1.47922	0.223897	0.999996		Slc25a13
Slit1	-0.365321	6.97325	1.47121	0.225155	0.999996		Slit1
Tgfa	0.380773	4.97809	1.4682	0.22563	0.999996		Tgfa
B3galt5	0.275776	6.01515	1.46294	0.226462	0.999996		B3galt5
Prokr2	-0.642782	3.02104	1.46063	0.22683	0.999996		Prokr2
Pdia6	-0.255917	6.8573	1.45943	0.22702	0.999996		Pdia6
Six3	0.553013	4.86283	1.45867	0.227142	0.999996		Six3
Cacng7	0.268801	6.65197	1.45761	0.227311	0.999996		Cacng7
Galntl2	0.64392	0.950887	1.45664	0.227466	0.999996		Galntl2
1810013D10Rik	0.347237	3.82409	1.45588	0.227587	0.999996		1810013D10Rik
Msi2	0.35511	6.73538	1.45526	0.227686	0.999996		Msi2
Fignl2	0.427585	2.21751	1.4536	0.227952	0.999996		Fignl2
Lgi3	0.339362	7.09754	1.45233	0.228154	0.999996		Lgi3
Fhdc1	0.436398	3.21548	1.44839	0.228786	0.999996		Fhdc1
Upp2	0.428793	2.62612	1.44799	0.22885	0.999996		Upp2
Has1	0.518508	1.35546	1.44676	0.229049	0.999996		Has1
Erc2	-0.361536	6.95325	1.44592	0.229183	0.999996		Erc2
Hspa1b	-0.33948	3.76421	1.44513	0.229312	0.999996		Hspa1b
Man1a	0.333405	4.10272	1.44414	0.22947	0.999996		Man1a
Angel1	0.377413	3.80616	1.44352	0.229571	0.999996		Angel1
Fosb	0.440444	3.66625	1.44263	0.229714	0.999996		Fosb
Apold1	0.447172	2.06726	1.44253	0.229731	0.999996		Apold1
Eomes	0.603492	0.657063	1.441	0.229977	0.999996		Eomes
Itpr2	0.38673	3.65534	1.43953	0.230215	0.999996		Itpr2
Drd3	0.821986	0.703064	1.43927	0.230257	0.999996		Drd3
Prrt1	-0.268203	6.64273	1.43776	0.230502	0.999996		Prrt1
5031434O11Rik	-0.577334	0.933038	1.43654	0.230701	0.999996		5031434O11Rik
Svep1	0.56265	2.02162	1.4326	0.23134	0.999996		Svep1
Adarb1	0.303012	7.9693	1.43251	0.231355	0.999996		Adarb1
Haus7	-0.384782	3.23014	1.43247	0.231362	0.999996		Haus7
6330503K22Rik	0.37999	5.51721	1.43045	0.231691	0.999996		6330503K22Rik
1110032F04Rik	0.425414	2.83874	1.42967	0.231819	0.999996		1110032F04Rik
Pcolce2	0.479556	2.00413	1.42858	0.231997	0.999996		Pcolce2
Foxj1	0.432302	2.5083	1.42391	0.232761	0.999996		Foxj1
Igsf10	0.573335	2.86594	1.42384	0.232773	0.999996		Igsf10
Abtb2	0.322392	4.21333	1.42213	0.233053	0.999996		Abtb2
Mertk	0.343893	4.86936	1.42087	0.23326	0.999996		Mertk
Ntng2	-0.366395	3.47953	1.42077	0.233277	0.999996		Ntng2
Wbscr27	0.379909	3.33267	1.41846	0.233657	0.999996		Wbscr27
Ccnd2	-0.417267	5.98724	1.41814	0.233709	0.999996		Ccnd2
Pcx	0.285503	6.73199	1.41728	0.233852	0.999996		Pcx
Hcn3	0.380376	5.12378	1.41592	0.234076	0.999996		Hcn3
Pcdh17	-0.454446	6.9472	1.41513	0.234206	0.999996		Pcdh17
Satb1	0.424014	5.58646	1.41444	0.23432	0.999996		Satb1
Zfp846	-0.327953	3.86029	1.41173	0.23477	0.999996		Zfp846
Ptgs1	0.375621	3.94416	1.41088	0.23491	0.999996		Ptgs1
8430427H17Rik	-0.284733	6.11315	1.41011	0.235038	0.999996		8430427H17Rik
BC030500	0.361619	4.60584	1.40785	0.235414	0.999996		BC030500
Rps27	-0.569152	0.586119	1.4066	0.235622	0.999996		Rps27
Tfap2b	0.694358	1.92094	1.40588	0.235741	0.999996		Tfap2b
Gsta4	-0.284421	5.66643	1.40451	0.235969	0.999996		Gsta4
Gm15455	0.564615	0.486324	1.40447	0.235977	0.999996		Gm15455
Slc41a2	-0.298845	4.80183	1.40184	0.236416	0.999996		Slc41a2
Dgkh	0.582177	2.57566	1.39815	0.237033	0.999996		Dgkh
Gpr158	0.314786	7.21971	1.39733	0.237172	0.999996		Gpr158
Adm	0.483157	1.65164	1.39189	0.238086	0.999996		Adm
Acvr1	-0.315324	4.2988	1.38945	0.238498	0.999996		Acvr1
Dlgap2	-0.322566	4.96847	1.38768	0.238797	0.999996		Dlgap2
C030019I05Rik	-0.386625	4.35509	1.38406	0.23941	0.999996		C030019I05Rik
Homer3	-0.441397	2.34099	1.38381	0.239454	0.999996		Homer3
Arhgap22	0.495118	2.57928	1.38272	0.239639	0.999996		Arhgap22
Rspo2	-0.597024	1.50349	1.38064	0.239993	0.999996		Rspo2
Cryz	0.320304	4.61106	1.38042	0.240029	0.999996		Cryz
Rfx5	0.294451	4.81478	1.37642	0.240712	0.999996		Rfx5
Iqsec3	0.369085	8.1195	1.37545	0.240877	0.999996		Iqsec3
Cetn2	-0.288774	5.00566	1.3719	0.241486	0.999996		Cetn2
1810010H24Rik	-0.432225	1.8483	1.37116	0.241612	0.999996		1810010H24Rik
Tsc22d3	0.266057	6.55017	1.37082	0.241671	0.999996		Tsc22d3
Dcbld1	0.399157	3.62474	1.36983	0.241841	0.999996		Dcbld1
Kcnj11	0.343642	5.57071	1.36977	0.241851	0.999996		Kcnj11
Syce2	-0.564443	0.765225	1.36964	0.241874	0.999996		Syce2
Ypel1	-0.341582	4.84393	1.36934	0.241925	0.999996		Ypel1
3110047P20Rik	-0.435826	5.51651	1.36903	0.241979	0.999996		3110047P20Rik
BC057022	0.321363	4.50454	1.36699	0.24233	0.999996		BC057022
Apex1	-0.388396	3.52203	1.36665	0.242388	0.999996		Apex1
Eif5a2	0.369812	5.92513	1.36617	0.242471	0.999996		Eif5a2
Cpne2	-0.385359	5.47529	1.36473	0.242719	0.999996		Cpne2
Khdrbs3	-0.261828	6.77109	1.36384	0.242874	0.999996		Khdrbs3
Abcc8	0.32481	4.45672	1.36162	0.243257	0.999996		Abcc8
Adap2	0.528439	1.77172	1.3603	0.243485	0.999996		Adap2
Itgb4	0.317824	4.34278	1.35974	0.243582	0.999996		Itgb4
St3gal1	-0.343257	4.73412	1.3597	0.243589	0.999996		St3gal1
Trdn	0.591075	0.388812	1.35916	0.243684	0.999996		Trdn
Rgs11	0.455033	4.13482	1.35537	0.244341	0.999996		Rgs11
Atp2b4	-0.411006	8.76005	1.3539	0.244598	0.999996		Atp2b4
Gm16532	0.394552	4.19279	1.35365	0.24464	0.999996		Gm16532
Gpc4	-0.428919	3.53743	1.35271	0.244804	0.999996		Gpc4
A130010J15Rik	-0.415249	2.30389	1.35119	0.245071	0.999996		A130010J15Rik
Osbpl3	0.327858	4.02698	1.34904	0.245447	0.999996		Osbpl3
Lhfpl3	0.32322	5.2805	1.3488	0.245489	0.999996		Lhfpl3
Efnb3	-0.289116	7.94035	1.34737	0.245739	0.999996		Efnb3
Tsga14	-0.364458	3.1551	1.34632	0.245922	0.999996		Tsga14
Htr1b	0.479507	2.07685	1.34508	0.24614	0.999996		Htr1b
Asb16	0.554613	0.410609	1.34508	0.24614	0.999996		Asb16
Pacsin2	0.257434	5.96341	1.34474	0.246199	0.999996		Pacsin2
Bcar3	0.337731	3.82533	1.34467	0.246212	0.999996		Bcar3
H6pd	0.355616	3.09964	1.3435	0.246418	0.999996		H6pd
Cdc14b	0.486005	3.42806	1.34143	0.246782	0.999996		Cdc14b
Myom2	-0.738422	0.04507	1.34033	0.246975	0.999996		Myom2
Sh3rf2	0.943847	2.79212	1.34003	0.247028	0.999996		Sh3rf2
Trim68	-0.450639	1.65032	1.33916	0.247183	0.999996		Trim68
Dgkq	0.300967	5.70416	1.33794	0.247398	0.999996		Dgkq
Klhdc8a	0.391088	5.78585	1.33788	0.247408	0.999996		Klhdc8a
3110040N11Rik	-0.338221	3.58654	1.33603	0.247736	0.999996		3110040N11Rik
Ntn4	0.36004	3.64552	1.33485	0.247944	0.999996		Ntn4
Tubb2b	-0.257795	7.02408	1.33346	0.248191	0.999996		Tubb2b
Ltv1	-0.315345	3.94926	1.33302	0.248269	0.999996		Ltv1
Gpr3	0.488302	2.87786	1.33227	0.248402	0.999996		Gpr3
Ccl28	0.472554	2.2129	1.33055	0.248707	0.999996		Ccl28
Syt16	-0.2887	5.77643	1.32603	0.249514	0.999996		Syt16
Zfand2a	-0.248676	6.05517	1.32253	0.250138	0.999996		Zfand2a
Tead3	0.447788	1.86197	1.31947	0.250687	0.999996		Tead3
Slc22a23	0.258122	6.72893	1.31714	0.251106	0.999996		Slc22a23
Cpd	-0.32718	6.54555	1.3163	0.251257	0.999996		Cpd
Ido2	0.533262	0.681711	1.3162	0.251276	0.999996		Ido2
Stard13	0.383574	3.67018	1.3156	0.251383	0.999996		Stard13
Frmd5	0.338412	4.81987	1.31541	0.251417	0.999996		Frmd5
Plcb4	0.459747	5.34226	1.31046	0.252311	0.999996		Plcb4
Wdr89	-0.499168	0.85345	1.31014	0.25237	0.999996		Wdr89
Plcl1	0.391658	4.65406	1.30855	0.252657	0.999996		Plcl1
9030624G23Rik	0.402365	2.59568	1.30717	0.252907	0.999996		9030624G23Rik
Slc5a11	-0.485056	1.23746	1.30509	0.253285	0.999996		Slc5a11
Ranbp17	0.375348	2.86143	1.30495	0.253312	0.999996		Ranbp17
Amigo2	-0.511907	4.5581	1.30482	0.253335	0.999996		Amigo2
Rprm	-0.258016	6.53163	1.30408	0.25347	0.999996		Rprm
Adam23	0.261647	7.38367	1.30342	0.25359	0.999996		Adam23
Rimkla	0.347335	5.11163	1.30272	0.253717	0.999996		Rimkla
Tnfaip8l3	-0.506774	3.4977	1.3025	0.253756	0.999996		Tnfaip8l3
Rab3d	-0.397242	3.14328	1.3021	0.253831	0.999996		Rab3d
Ppp2r1b	0.323999	4.30724	1.3003	0.254158	0.999996		Ppp2r1b
Nnat	-0.334982	9.31237	1.29587	0.254969	0.999996		Nnat
6820408C15Rik	-0.466876	1.97199	1.29525	0.255083	0.999996		6820408C15Rik
Slc4a11	0.702021	0.74103	1.29361	0.255384	0.999996		Slc4a11
Pth1r	0.39787	3.04995	1.29336	0.25543	0.999996		Pth1r
Mtpn	-0.279237	8.16753	1.29284	0.255526	0.999996		Mtpn
Mapk3	-0.278085	8.01708	1.28998	0.256052	0.999996		Mapk3
Cyyr1	0.765795	0.711699	1.28889	0.256253	0.999996		Cyyr1
Lonrf3	0.317207	4.58642	1.28837	0.256348	0.999996		Lonrf3
Sgol2	-0.573006	0.303377	1.2881	0.256398	0.999996		Sgol2
Scube2	0.687747	1.09472	1.28789	0.256437	0.999996		Scube2
Heph	0.478555	2.99412	1.28607	0.256774	0.999996		Heph
Gm14325	0.298851	4.13112	1.28574	0.256834	0.999996		Gm14325
Inpp5a	0.252502	6.01239	1.28396	0.257163	0.999996		Inpp5a
Chst8	-0.33082	4.67927	1.28169	0.257585	0.999996		Chst8
Ildr2	-0.364996	7.22315	1.28164	0.257594	0.999996		Ildr2
Zfp385b	0.329226	5.2835	1.28111	0.257692	0.999996		Zfp385b
Pou3f3	0.310389	6.27627	1.28046	0.257814	0.999996		Pou3f3
Spag6	-0.373647	2.51334	1.28004	0.257892	0.999996		Spag6
Tomm34	-0.24789	6.21455	1.27858	0.258162	0.999996		Tomm34
St8sia1	0.395615	5.42804	1.27806	0.25826	0.999996		St8sia1
Fgf10	-0.426394	2.7496	1.27706	0.258447	0.999996		Fgf10
Tdrd7	0.278986	5.1672	1.27679	0.258497	0.999996		Tdrd7
Epb4.1l4a	-0.449966	2.89601	1.27611	0.258623	0.999996		Epb4.1l4a
Stard5	0.533873	3.05805	1.27584	0.258674	0.999996		Stard5
Usp6nl	0.385275	4.42046	1.27224	0.259346	0.999996		Usp6nl
Col2a1	0.498123	0.668854	1.27102	0.259575	0.999996		Col2a1
Esr1	-0.730882	2.40997	1.27091	0.259595	0.999996		Esr1
Immp2l	0.538374	0.938275	1.26852	0.260044	0.999996		Immp2l
2810422O20Rik	-0.432718	2.03204	1.26761	0.260216	0.999996		2810422O20Rik
Wwp1	0.351909	5.12988	1.26261	0.261158	0.999996		Wwp1
Maml3	0.409552	3.78124	1.2626	0.26116	0.999996		Maml3
Rdh12	0.523461	0.993733	1.26251	0.261177	0.999996		Rdh12
Grip2	0.327063	5.25917	1.25737	0.262149	0.999996		Grip2
Slc5a7	1.08101	4.73139	1.25481	0.262635	0.999996		Slc5a7
Htr4	-0.543395	2.78152	1.25457	0.262682	0.999996		Htr4
Pls3	-0.308761	7.0954	1.25366	0.262854	0.999996		Pls3
Dact1	0.381209	3.98841	1.25213	0.263147	0.999996		Dact1
C2cd2	0.313089	4.10041	1.25098	0.263366	0.999996		C2cd2
Klhl36	0.340727	3.34995	1.25075	0.26341	0.999996		Klhl36
2200002K05Rik	0.312552	4.1373	1.24973	0.263604	0.999996		2200002K05Rik
Cyr61	0.369203	2.88553	1.24916	0.263714	0.999996		Cyr61
A830018L16Rik	-0.340614	5.20849	1.24779	0.263975	0.999996		A830018L16Rik
Alk	0.363794	4.19267	1.24683	0.26416	0.999996		Alk
Fam131a	-0.298565	7.63306	1.24586	0.264345	0.999996		Fam131a
Slitrk2	-0.296914	4.76206	1.24533	0.264446	0.999996		Slitrk2
Masp1	0.374341	2.78097	1.24528	0.264455	0.999996		Masp1
Dgkk	0.488734	3.76791	1.24511	0.264489	0.999996		Dgkk
Serac1	-0.272812	4.97599	1.24367	0.264764	0.999996		Serac1
Svil	0.389955	3.61286	1.24159	0.265165	0.999996		Svil
Cux2	0.346705	5.33448	1.24086	0.265306	0.999996		Cux2
Ephx2	0.35224	4.25793	1.23989	0.265492	0.999996		Ephx2
Mrps6	-0.298155	4.1728	1.23952	0.265564	0.999996		Mrps6
Ttc39b	0.373949	5.51839	1.23712	0.266027	0.999996		Ttc39b
C2cd4c	-0.327984	4.94257	1.2341	0.266612	0.999996		C2cd4c
Gm14322	0.372397	2.75233	1.23308	0.266808	0.999996		Gm14322
Tgfb1i1	-0.330283	3.84324	1.23305	0.266814	0.999996		Tgfb1i1
Sertad4	0.367745	4.26185	1.233	0.266824	0.999996		Sertad4
Hbq1a	0.59083	0.142637	1.23233	0.266954	0.999996		Hbq1a
Bcat1	0.304088	7.41311	1.2297	0.267466	0.999996		Bcat1
Plek	0.353705	3.33686	1.22811	0.267775	0.999996		Plek
Gpr101	-0.514335	5.69346	1.22808	0.267781	0.999996		Gpr101
Shisa2	-0.397261	2.45467	1.22662	0.268065	0.999996		Shisa2
Apoc1	-0.48946	1.28651	1.22657	0.268076	0.999996		Apoc1
2010107G23Rik	-0.295617	5.0598	1.22573	0.26824	0.999996		2010107G23Rik
1810035L17Rik	-0.389413	2.81788	1.22489	0.268402	0.999996		1810035L17Rik
Nrn1	-0.351291	6.70142	1.22415	0.268547	0.999996		Nrn1
Stx1a	-0.308964	6.91339	1.22275	0.268822	0.999996		Stx1a
Ifit3	0.469138	2.70842	1.22065	0.269234	0.999996		Ifit3
Trmt61b	-0.377017	2.53593	1.21805	0.269743	0.999996		Trmt61b
Igfbpl1	-0.792157	2.52329	1.21778	0.269798	0.999996		Igfbpl1
Krt12	-0.616487	1.3554	1.21621	0.270106	0.999996		Krt12
Cyp2s1	0.507245	3.07859	1.21603	0.27014	0.999996		Cyp2s1
C3	0.51255	0.97273	1.21535	0.270276	0.999996		C3
Fam198a	0.339251	3.20473	1.21358	0.270624	0.999996		Fam198a
Kbtbd3	-0.367936	2.50698	1.20985	0.271361	0.999996		Kbtbd3
Mxra7	0.327072	3.94042	1.20951	0.271429	0.999996		Mxra7
Fgf13	-0.289171	6.66901	1.20864	0.271602	0.999996		Fgf13
1810022K09Rik	-0.331775	4.24361	1.20863	0.271604	0.999996		1810022K09Rik
Slc7a8	-0.327724	5.68708	1.20495	0.272334	0.999996		Slc7a8
Pisd-ps2	0.314452	3.75973	1.20495	0.272334	0.999996		Pisd-ps2
Cd163	0.422327	2.12698	1.20423	0.272478	0.999996		Cd163
Shd	0.299726	4.93743	1.20181	0.27296	0.999996		Shd
Acaa1b	-0.474876	1.40671	1.20075	0.273171	0.999996		Acaa1b
Rps4y2	-0.347916	4.45403	1.20052	0.273218	0.999996		Rps4y2
Mybl1	0.523477	0.742204	1.19972	0.273378	0.999996		Mybl1
Phyh	0.254517	6.36782	1.19716	0.27389	0.999996		Phyh
Mmp2	-0.37435	2.64523	1.19648	0.274026	0.999996		Mmp2
Prima1	0.677429	2.86482	1.19534	0.274256	0.999996		Prima1
1700003D09Rik	1.11316	0.0268994	1.19444	0.274437	0.999996		1700003D09Rik
Met	-0.746333	3.73273	1.19434	0.274457	0.999996		Met
Klhl13	0.245909	6.9119	1.1928	0.274765	0.999996		Klhl13
Pigl	-0.391978	2.32344	1.19254	0.274818	0.999996		Pigl
Ogdhl	0.274763	7.06315	1.19009	0.275312	0.999996		Ogdhl
Zfp933	-0.291727	3.95293	1.18951	0.275428	0.999996		Zfp933
Tgfb2	-0.288621	4.72271	1.18944	0.275442	0.999996		Tgfb2
Isoc1	0.368444	5.57762	1.1884	0.275652	0.999996		Isoc1
Dnajc24	0.370709	2.47697	1.18805	0.275724	0.999996		Dnajc24
Psrc1	-0.754889	0.277796	1.18787	0.27576	0.999996		Psrc1
Zdhhc23	-0.574501	2.16096	1.18598	0.276143	0.999996		Zdhhc23
Snrnp27	-0.277318	5.20948	1.18446	0.276451	0.999996		Snrnp27
Hivep1	0.353773	5.7184	1.18394	0.276556	0.999996		Hivep1
Car10	-0.336139	6.86608	1.18307	0.276732	0.999996		Car10
Cpt2	0.326785	3.40896	1.18186	0.276977	0.999996		Cpt2
Slc44a1	0.260537	5.96291	1.18147	0.277056	0.999996		Slc44a1
Mapkapk3	0.448928	1.26146	1.18133	0.277085	0.999996		Mapkapk3
Auts2	-0.368564	6.3886	1.1809	0.277172	0.999996		Auts2
Ctsh	0.36189	3.10577	1.17915	0.27753	0.999996		Ctsh
Aspdh	0.494078	1.05716	1.17737	0.277892	0.999996		Aspdh
Daam2	0.250509	6.00839	1.17678	0.278013	0.999996		Daam2
Cldn3	-1.02452	0.430579	1.17476	0.278426	0.999996		Cldn3
Sema3g	0.36464	2.69534	1.17426	0.278528	0.999996		Sema3g
Sip1	-0.365689	2.45936	1.17331	0.278722	0.999996		Sip1
Lsm5	-0.408521	1.67372	1.17328	0.278727	0.999996		Lsm5
Iqsec1	0.258691	8.3948	1.17306	0.278773	0.999996		Iqsec1
Stk39	0.267559	6.19385	1.17274	0.278839	0.999996		Stk39
Ifi35	0.45457	1.73246	1.17232	0.278926	0.999996		Ifi35
Dcn	-0.488978	5.52772	1.17196	0.278999	0.999996		Dcn
Tspan13	-0.239102	7.49955	1.17061	0.279276	0.999996		Tspan13
Plk4	0.449512	1.78596	1.16958	0.279488	0.999996		Plk4
Adra2a	-0.3126	5.69158	1.16846	0.279717	0.999996		Adra2a
1700040L02Rik	0.580961	0.791434	1.16807	0.279798	0.999996		1700040L02Rik
Pik3c2b	0.330326	4.36296	1.165	0.28043	0.999996		Pik3c2b
Map4k1	-0.6239	0.346552	1.16477	0.280479	0.999996		Map4k1
Ppp3ca	-0.274502	9.09184	1.16282	0.280882	0.999996		Ppp3ca
Tbc1d2b	0.274436	4.86817	1.16229	0.28099	0.999996		Tbc1d2b
Nexn	0.791728	2.97156	1.16176	0.281101	0.999996		Nexn
Usp54	0.260226	6.14208	1.16098	0.281263	0.999996		Usp54
Gm3414	-0.562891	0.553709	1.16096	0.281267	0.999996		Gm3414
Ccdc142	0.345839	3.26192	1.15932	0.281606	0.999996		Ccdc142
Nmbr	0.643744	1.11842	1.15889	0.281695	0.999996		Nmbr
1700007K13Rik	-0.419788	1.90043	1.15856	0.281764	0.999996		1700007K13Rik
Rap1gap2	-0.296294	7.48627	1.15845	0.281787	0.999996		Rap1gap2
Gabra1	0.351765	8.39055	1.15707	0.282074	0.999996		Gabra1
Pdlim2	0.369887	3.52956	1.15682	0.282127	0.999996		Pdlim2
Spata13	0.401415	4.30159	1.15678	0.282134	0.999996		Spata13
1700123O20Rik	-0.297785	4.06581	1.15646	0.282202	0.999996		1700123O20Rik
Cebpd	0.343532	2.97964	1.15563	0.282375	0.999996		Cebpd
Phf16	-0.463788	2.23145	1.15439	0.282631	0.999996		Phf16
Cthrc1	0.349234	3.11049	1.152	0.283132	0.999996		Cthrc1
Ubap2	0.236155	6.07574	1.1516	0.283215	0.999996		Ubap2
Ndrg4	0.284756	10.8465	1.15106	0.283327	0.999996		Ndrg4
Itpripl1	0.474627	1.15677	1.15071	0.283401	0.999996		Itpripl1
Adamts7	0.579271	0.418899	1.15063	0.283418	0.999996		Adamts7
Aard	0.406297	2.17727	1.15062	0.283418	0.999996		Aard
Pls1	0.356594	3.15785	1.15	0.283549	0.999996		Pls1
Cadps	0.324383	7.92187	1.14989	0.283573	0.999996		Cadps
Zbtb4	0.274687	7.39876	1.14598	0.284393	0.999996		Zbtb4
Rln1	-0.613011	0.217015	1.14512	0.284574	0.999996		Rln1
Xdh	0.336705	3.31553	1.14486	0.284629	0.999996		Xdh
Rgs8	0.345032	7.31446	1.14398	0.284813	0.999996		Rgs8
Galnt14	-0.326316	4.0717	1.14299	0.285021	0.999996		Galnt14
Mmd	-0.248288	7.68545	1.14273	0.285077	0.999996		Mmd
Tpm2	0.381333	4.08196	1.14262	0.2851	0.999996		Tpm2
9230110C19Rik	-0.347409	3.2058	1.14174	0.285284	0.999996		9230110C19Rik
Klhl35	-0.475118	0.676099	1.14141	0.285355	0.999996		Klhl35
Trp53i11	-0.250772	7.88436	1.14013	0.285624	0.999996		Trp53i11
Akt1s1	-0.272271	5.82745	1.13947	0.285764	0.999996		Akt1s1
Prdm6	0.518126	1.89673	1.13898	0.285867	0.999996		Prdm6
Coro6	0.598364	4.26121	1.1388	0.285907	0.999996		Coro6
1300014I06Rik	-0.366283	2.85725	1.13858	0.285953	0.999996		1300014I06Rik
Trnp1	0.328353	7.41276	1.13797	0.286082	0.999996		Trnp1
Lrrtm1	-0.238221	6.2964	1.13651	0.28639	0.999996		Lrrtm1
Plin2	0.351007	2.97789	1.13493	0.286725	0.999996		Plin2
Kank3	0.288525	4.15919	1.1341	0.286902	0.999996		Kank3
Slc25a14	-0.25417	5.75673	1.13365	0.286997	0.999996		Slc25a14
Fv1	0.431457	2.2276	1.13005	0.287766	0.999996		Fv1
Lonrf1	-0.3174	4.68074	1.12889	0.288013	0.999996		Lonrf1
Pde11a	-0.81443	2.08755	1.12843	0.28811	0.999996		Pde11a
Cdc42bpg	0.352591	2.63129	1.12839	0.28812	0.999996		Cdc42bpg
Myl4	0.584811	1.07824	1.12663	0.288496	0.999996		Myl4
Ttc9	0.328611	4.58562	1.12516	0.288811	0.999996		Ttc9
Atmin	0.228465	6.94453	1.12492	0.288862	0.999996		Atmin
Bmp2	0.475557	2.39684	1.12486	0.288875	0.999996		Bmp2
Stk3	-0.321011	4.16621	1.12457	0.288937	0.999996		Stk3
Myo1b	0.256605	5.09163	1.12456	0.28894	0.999996		Myo1b
Vit	-0.614495	2.5093	1.12187	0.289516	0.999996		Vit
Robo2	0.320289	6.70143	1.1209	0.289726	0.999996		Robo2
Rasd1	0.357291	3.44315	1.11996	0.289928	0.999996		Rasd1
2610524H06Rik	-0.306456	4.25954	1.11956	0.290014	0.999996		2610524H06Rik
Papolg	-0.281799	4.18852	1.11915	0.290102	0.999996		Papolg
Spata9	-0.445156	1.41821	1.1187	0.290199	0.999996		Spata9
Npr3	-0.672062	4.2892	1.11808	0.290331	0.999996		Npr3
Hdac10	-0.34315	3.49287	1.11476	0.29105	0.999996		Hdac10
Nrtn	0.502798	2.53976	1.11417	0.291178	0.999996		Nrtn
Tmem20	0.542746	1.41675	1.11244	0.291552	0.999996		Tmem20
Spopl	-0.364765	2.91758	1.11106	0.291852	0.999996		Spopl
Parp2	-0.283975	3.8781	1.11077	0.291915	0.999996		Parp2
Fgd1	-0.279497	4.12966	1.10943	0.292205	0.999996		Fgd1
Aim1	0.527466	1.05737	1.10894	0.292312	0.999996		Aim1
1110001J03Rik	-0.375249	3.5749	1.10854	0.2924	0.999996		1110001J03Rik
Pyroxd2	-0.403764	2.20944	1.10754	0.292617	0.999996		Pyroxd2
Clip4	0.234496	6.32102	1.1071	0.292714	0.999996		Clip4
Acadl	0.259565	5.01522	1.10577	0.293003	0.999996		Acadl
Cacna2d1	-0.286599	7.3152	1.10537	0.293091	0.999996		Cacna2d1
Ppfibp2	0.363931	3.03976	1.10462	0.293254	0.999996		Ppfibp2
Cdca4	-0.350041	2.67888	1.10433	0.293318	0.999996		Cdca4
Asap1	0.27638	6.12779	1.10107	0.294031	0.999996		Asap1
Cntn2	0.263446	7.49144	1.10011	0.294243	0.999996		Cntn2
Slc22a3	0.410964	2.29906	1.09935	0.294408	0.999996		Slc22a3
Scn10a	0.598634	0.746638	1.0989	0.294508	0.999996		Scn10a
Padi2	0.241289	6.55566	1.09682	0.294964	0.999996		Padi2
Bgn	0.299164	5.18709	1.09601	0.295143	0.999996		Bgn
3110007F17Rik	0.527654	0.398264	1.09558	0.295238	0.999996		3110007F17Rik
Foxf2	-0.431447	2.78029	1.09531	0.295298	0.999996		Foxf2
Gm9962	0.416733	1.38894	1.09462	0.29545	0.999996		Gm9962
Unc5c	-0.38693	5.57452	1.09298	0.295812	0.999996		Unc5c
Fat1	0.310147	6.30967	1.09061	0.296337	0.999996		Fat1
2010-09-08	-0.251205	6.16556	1.09026	0.296413	0.999996		2010-09-08
Celf5	-0.262889	7.97277	1.09022	0.296422	0.999996		Celf5
Cd93	-0.428417	2.91097	1.08962	0.296555	0.999996		Cd93
Impg2	0.551913	0.250345	1.08858	0.296787	0.999996		Impg2
Grb7	0.438446	2.0366	1.08826	0.296856	0.999996		Grb7
Ngfrap1	-0.270023	7.96417	1.08723	0.297086	0.999996		Ngfrap1
Yme1l1	-0.224411	6.34716	1.08709	0.297116	0.999996		Yme1l1
Cd33	0.485417	0.833815	1.08444	0.297707	0.999996		Cd33
Tpm3	-0.227738	7.52614	1.08323	0.297976	0.999996		Tpm3
Slc44a5	-0.405952	3.4573	1.08274	0.298086	0.999996		Slc44a5
Ivns1abp	0.234731	6.68308	1.08273	0.298087	0.999996		Ivns1abp
Inpp5j	0.279154	6.23004	1.08179	0.298297	0.999996		Inpp5j
Vegfa	0.265845	5.64337	1.07944	0.298823	0.999996		Vegfa
Ppargc1a	0.375395	5.66112	1.0786	0.299011	0.999996		Ppargc1a
Impa2	0.426742	1.94453	1.07812	0.299117	0.999996		Impa2
Ankrd5	-0.519334	0.265326	1.07804	0.299137	0.999996		Ankrd5
Gtdc1	-0.265443	5.04494	1.07757	0.299242	0.999996		Gtdc1
Tmem81	-0.4114	2.04096	1.07714	0.299339	0.999996		Tmem81
Oplah	0.252722	5.08518	1.07597	0.299601	0.999996		Oplah
Morf4l2	-0.227239	8.07861	1.0754	0.299729	0.999996		Morf4l2
Grhl1	-0.419357	4.35923	1.0741	0.300022	0.999996		Grhl1
Trim36	0.37517	2.58679	1.06941	0.301078	0.999996		Trim36
Mab21l2	0.61258	0.440708	1.0694	0.301081	0.999996		Mab21l2
Thbs1	0.437666	2.38253	1.06401	0.302301	0.999996		Thbs1
Slc11a1	0.498157	0.918578	1.06302	0.302527	0.999996		Slc11a1
Nrip2	0.280966	5.06371	1.06163	0.302844	0.999996		Nrip2
Epb4.1l3	0.272148	8.03487	1.06096	0.302996	0.999996		Epb4.1l3
Tmem88b	0.292174	5.73705	1.05788	0.3037	0.999996		Tmem88b
Mal2	-0.234171	6.66095	1.05784	0.303708	0.999996		Mal2
Ndst4	0.473433	3.83201	1.05668	0.303973	0.999996		Ndst4
Adamts9	-0.535892	2.65528	1.05652	0.304011	0.999996		Adamts9
Cyp27a1	0.380747	2.30404	1.05567	0.304204	0.999996		Cyp27a1
Astn2	0.264529	6.22371	1.05489	0.304383	0.999996		Astn2
A430005L14Rik	-0.277849	4.13296	1.05445	0.304486	0.999996		A430005L14Rik
Magi3	0.321073	6.12292	1.05412	0.30456	0.999996		Magi3
3110082I17Rik	-0.342894	3.04801	1.05314	0.304785	0.999996		3110082I17Rik
Hs3st5	0.330967	3.04433	1.05276	0.304873	0.999996		Hs3st5
Prdm8	-0.389441	5.38879	1.04974	0.305567	0.999996		Prdm8
1110021L09Rik	-0.298022	4.70932	1.04892	0.305757	0.999996		1110021L09Rik
Accs	0.427308	1.3165	1.04783	0.306007	0.999996		Accs
Fscn1	-0.272097	8.23143	1.04683	0.306238	0.999996		Fscn1
Rab11fip1	0.395394	1.79544	1.04638	0.306342	0.999996		Rab11fip1
Gabra5	-0.296963	5.29285	1.04565	0.306512	0.999996		Gabra5
Cd164l2	0.635105	0.725603	1.04536	0.306578	0.999996		Cd164l2
Neto2	0.269898	5.76799	1.04489	0.306688	0.999996		Neto2
2310009A05Rik	-0.348803	2.56167	1.04441	0.306799	0.999996		2310009A05Rik
Ttll7	0.321702	7.48241	1.04359	0.306989	0.999996		Ttll7
Otub2	-0.268516	4.46457	1.04322	0.307074	0.999996		Otub2
Mki67ip	-0.252545	4.87664	1.04203	0.307349	0.999996		Mki67ip
Rims4	0.273593	4.2379	1.04186	0.307389	0.999996		Rims4
Heatr7a	0.269255	6.5768	1.04039	0.307731	0.999996		Heatr7a
Gmnn	0.468363	1.58191	1.04009	0.3078	0.999996		Gmnn
Tal1	-0.487758	1.11527	1.04006	0.307808	0.999996		Tal1
Cbln2	0.46092	5.46352	1.03952	0.307934	0.999996		Cbln2
Angptl6	-0.434452	2.65049	1.03778	0.308337	0.999996		Angptl6
Zfp697	-0.306716	3.49385	1.03573	0.308815	0.999996		Zfp697
Fstl4	0.321446	3.56051	1.03429	0.309152	0.999996		Fstl4
Ch25h	0.546203	0.205059	1.03413	0.309191	0.999996		Ch25h
Mcc	0.316758	3.87374	1.03364	0.309305	0.999996		Mcc
Fzd3	-0.283682	6.68715	1.03212	0.30966	0.999996		Fzd3
Il18	-0.271108	4.2258	1.02887	0.310424	0.999996		Il18
X99384	0.276129	3.82565	1.02793	0.310646	0.999996		X99384
Mreg	0.409498	2.34634	1.02648	0.310988	0.999996		Mreg
Plp1	0.290467	10.0554	1.02597	0.311108	0.999996		Plp1
Srpx2	0.505369	0.27758	1.02487	0.311366	0.999996		Srpx2
Pisd-ps1	0.240638	6.83377	1.02472	0.311402	0.999996		Pisd-ps1
Zfp518a	-0.347165	3.04063	1.02462	0.311426	0.999996		Zfp518a
Tra2a	-0.240317	5.5219	1.02447	0.311461	0.999996		Tra2a
Nrip1	-0.575938	3.80116	1.0232	0.311761	0.999996		Nrip1
Csnk1g1	-0.296035	5.13954	1.02303	0.311801	0.999996		Csnk1g1
Pnkd	0.258494	7.74194	1.02302	0.311805	0.999996		Pnkd
Apaf1	-0.370478	4.02191	1.02252	0.311922	0.999996		Apaf1
Slc14a1	-0.31982	3.85531	1.02073	0.312345	0.999996		Slc14a1
Pcdhgc5	-0.299421	6.17328	1.02054	0.312391	0.999996		Pcdhgc5
Otud7b	0.265895	5.49328	1.01912	0.312727	0.999996		Otud7b
Sprn	-0.225657	6.90467	1.01885	0.312791	0.999996		Sprn
2610109H07Rik	-0.589838	1.10267	1.01854	0.312867	0.999996		2610109H07Rik
Pcdh20	-0.427617	5.16436	1.01836	0.312909	0.999996		Pcdh20
Hes7	-0.471283	0.538973	1.01795	0.313006	0.999996		Hes7
Shroom4	0.589122	1.24686	1.01705	0.313219	0.999996		Shroom4
Nell2	-0.262477	8.76834	1.01683	0.313272	0.999996		Nell2
Cldn11	0.253651	7.27945	1.01658	0.313331	0.999996		Cldn11
Cnrip1	-0.222525	6.21551	1.01595	0.313482	0.999996		Cnrip1
Plbd2	0.211885	6.44013	1.01439	0.313853	0.999996		Plbd2
Zfp641	0.306631	3.40974	1.01329	0.314116	0.999996		Zfp641
Acvr1c	-0.495442	2.5916	1.01304	0.314176	0.999996		Acvr1c
Nol4	-0.295508	6.65235	1.01218	0.314382	0.999996		Nol4
Cadm1	-0.273276	7.41127	1.01208	0.314405	0.999996		Cadm1
Krt222	0.236487	5.37678	1.01157	0.314527	0.999996		Krt222
2810468N07Rik	0.334559	4.51289	1.0112	0.314617	0.999996		2810468N07Rik
Rbm20	-0.587527	3.17214	1.01049	0.314786	0.999996		Rbm20
Timp2	-0.286427	9.77003	1.01025	0.314844	0.999996		Timp2
Rtn4r	-0.277107	5.26712	1.00934	0.315062	0.999996		Rtn4r
Sowahb	0.339589	2.57734	1.00677	0.315679	0.999996		Sowahb
Kat2b	0.295574	4.31532	1.00631	0.315788	0.999996		Kat2b
Anxa11	-0.354066	4.16105	1.00558	0.315965	0.999996		Anxa11
Opalin	0.399759	3.55085	1.00541	0.316005	0.999996		Opalin
Phactr4	0.333064	4.03997	1.00529	0.316035	0.999996		Phactr4
Acn9	-0.345554	2.56214	1.00371	0.316415	0.999996		Acn9
Gpr98	0.404538	1.30323	1.00283	0.316627	0.999996		Gpr98
Pcdh8	-0.305211	7.04629	1.00241	0.316729	0.999996		Pcdh8
Ptprb	0.285676	5.39013	1.00234	0.316745	0.999996		Ptprb
Prss12	-0.499709	3.3039	1.00003	0.317303	0.999996		Prss12
Wnt3	0.427255	1.30077	0.999241	0.317494	0.999996		Wnt3
Nlk	0.273679	6.35106	0.998533	0.317666	0.999996		Nlk
Ccnjl	-0.527655	2.4287	0.998459	0.317684	0.999996		Ccnjl
Ctf1	0.449068	0.857055	0.998341	0.317712	0.999996		Ctf1
Lpl	-0.658636	5.06921	0.997654	0.317879	0.999996		Lpl
Fbxl4	0.274423	3.99122	0.996895	0.318063	0.999996		Fbxl4
Adamtsl3	-0.584343	2.06758	0.99689	0.318064	0.999996		Adamtsl3
Fjx1	-0.23721	6.27444	0.996505	0.318158	0.999996		Fjx1
Casq2	0.418963	1.35946	0.996141	0.318246	0.999996		Casq2
2900056M20Rik	-0.257818	5.86975	0.995362	0.318435	0.999996		2900056M20Rik
Nr4a2	-0.414578	3.22348	0.994969	0.318531	0.999996		Nr4a2
Zfp180	0.232745	5.42847	0.992517	0.319128	0.999996		Zfp180
Calb1	-0.271075	6.95633	0.991296	0.319426	0.999996		Calb1
Rgag1	0.36764	2.25535	0.990726	0.319565	0.999996		Rgag1
Diap2	-0.340494	4.54596	0.989783	0.319795	0.999996		Diap2
Fam196b	0.324843	3.42078	0.988704	0.320059	0.999996		Fam196b
Mn1	0.243398	6.15884	0.98771	0.320303	0.999996		Mn1
Ky	0.379962	1.84353	0.987044	0.320466	0.999996		Ky
Pde7a	-0.269567	4.088	0.986912	0.320498	0.999996		Pde7a
Palmd	-0.328072	3.34875	0.986592	0.320577	0.999996		Palmd
2700054A10Rik	-0.325924	2.66252	0.986259	0.320658	0.999996		2700054A10Rik
Itih3	-0.250998	7.01103	0.985393	0.320871	0.999996		Itih3
Gdnf	0.863567	0.6481	0.984585	0.321069	0.999996		Gdnf
Crlf3	0.300314	3.51806	0.984035	0.321205	0.999996		Crlf3
Tmem37	0.445153	0.821506	0.983788	0.321265	0.999996		Tmem37
Fdps	-0.23209	6.28861	0.983664	0.321296	0.999996		Fdps
Itga8	-0.497576	2.11307	0.981302	0.321877	0.999996		Itga8
Ier5l	0.302205	4.79509	0.98091	0.321974	0.999996		Ier5l
Mme	0.413558	3.33647	0.979012	0.322443	0.999996		Mme
F2rl2	-0.682685	0.475576	0.978986	0.322449	0.999996		F2rl2
Trpm2	0.259764	5.33067	0.978816	0.322491	0.999996		Trpm2
Scn4b	0.959464	7.36007	0.978501	0.322569	0.999996		Scn4b
E030019B13Rik	0.627693	0.694185	0.978249	0.322632	0.999996		E030019B13Rik
Atp2a3	-0.272711	3.80634	0.977737	0.322758	0.999996		Atp2a3
Gdf10	0.306942	3.92065	0.977694	0.322769	0.999996		Gdf10
Abca8a	-0.420948	2.95095	0.977534	0.322808	0.999996		Abca8a
Dnase1l2	0.462419	0.766385	0.977274	0.322873	0.999996		Dnase1l2
Rnf152	0.38181	4.45112	0.976604	0.323039	0.999996		Rnf152
Scara3	0.292268	4.57023	0.976557	0.32305	0.999996		Scara3
Rtkn2	0.377003	2.08635	0.976253	0.323126	0.999996		Rtkn2
Map3k9	0.287049	5.95044	0.974664	0.32352	0.999996		Map3k9
Hapln2	0.314072	4.5179	0.974547	0.323549	0.999996		Hapln2
Sv2c	0.351846	5.42384	0.974268	0.323618	0.999996		Sv2c
Zfp536	0.507623	3.23364	0.974137	0.323651	0.999996		Zfp536
Celsr1	-0.528029	2.79989	0.974007	0.323683	0.999996		Celsr1
Eya2	-0.390109	3.67678	0.973018	0.323929	0.999996		Eya2
Lrrn4	-0.609715	0.537184	0.972539	0.324048	0.999996		Lrrn4
Trappc2	-0.245037	4.57986	0.97213	0.324149	0.999996		Trappc2
Tram1l1	-0.229059	5.59583	0.971365	0.32434	0.999996		Tram1l1
Pcp4l1	0.478219	7.62652	0.96995	0.324693	0.999996		Pcp4l1
F630043A04Rik	-0.441654	0.856221	0.969932	0.324697	0.999996		F630043A04Rik
Serpine1	0.364019	2.35551	0.968575	0.325036	0.999996		Serpine1
Lypd6b	0.397024	3.49798	0.96848	0.325059	0.999996		Lypd6b
Ptges	0.341181	2.57432	0.967716	0.32525	0.999996		Ptges
B4galt1	-0.330595	2.7781	0.967252	0.325367	0.999996		B4galt1
Tmeff1	0.220625	6.38384	0.966901	0.325454	0.999996		Tmeff1
A430107P09Rik	0.453614	0.940853	0.965703	0.325754	0.999996		A430107P09Rik
Pcdha9	0.423939	1.4894	0.965547	0.325793	0.999996		Pcdha9
A430105I19Rik	0.311457	2.88229	0.964636	0.326022	0.999996		A430105I19Rik
Pi16	0.353022	2.77757	0.96447	0.326063	0.999996		Pi16
Pamr1	-0.300531	3.67148	0.964039	0.326171	0.999996		Pamr1
Pygl	0.367081	2.49517	0.963733	0.326248	0.999996		Pygl
Acacb	0.289372	3.37872	0.963214	0.326378	0.999996		Acacb
Asxl3	0.358748	3.43033	0.96288	0.326462	0.999996		Asxl3
Bmp4	0.398621	3.0968	0.962384	0.326587	0.999996		Bmp4
C330005M16Rik	0.552113	0.246355	0.9616	0.326784	0.999996		C330005M16Rik
Ccdc112	-0.318182	3.3197	0.961421	0.326829	0.999996		Ccdc112
AA987161	0.29848	3.34165	0.961069	0.326918	0.999996		AA987161
Apln	0.320929	4.15996	0.960633	0.327027	0.999996		Apln
Sergef	-0.267851	4.23497	0.959899	0.327212	0.999996		Sergef
Spsb1	0.275231	3.94809	0.958449	0.327578	0.999996		Spsb1
Tmem45a	0.523469	0.690507	0.95779	0.327744	0.999996		Tmem45a
Hecw2	0.296465	5.04407	0.95671	0.328017	0.999996		Hecw2
Fam55c	0.254137	4.82336	0.95532	0.328369	0.999996		Fam55c
Peli1	-0.285311	5.3127	0.954569	0.328559	0.999996		Peli1
Gm15663	0.308674	3.24814	0.952639	0.329049	0.999996		Gm15663
Polr2k	-0.304744	3.16146	0.951746	0.329275	0.999996		Polr2k
Rbms3	0.359342	5.30544	0.951446	0.329352	0.999996		Rbms3
Tmco4	0.353199	2.07308	0.951109	0.329437	0.999996		Tmco4
Crhr2	0.350022	2.69837	0.950234	0.32966	0.999996		Crhr2
Fam35a	0.371134	2.17545	0.949465	0.329856	0.999996		Fam35a
Habp4	0.228248	8.07213	0.948825	0.330019	0.999996		Habp4
Apol8	0.37921	1.77585	0.94823	0.33017	0.999996		Apol8
G0s2	0.37426	2.0293	0.948229	0.330171	0.999996		G0s2
Ttc26	-0.358147	3.37659	0.948166	0.330187	0.999996		Ttc26
Hrsp12	0.243995	4.99923	0.948086	0.330207	0.999996		Hrsp12
Fxyd6	-0.244151	7.70975	0.947263	0.330417	0.999996		Fxyd6
Smarca1	-0.249863	5.04975	0.946045	0.330728	0.999996		Smarca1
Fam81a	-0.22573	6.93215	0.945689	0.330819	0.999996		Fam81a
Cachd1	0.302323	4.79446	0.945032	0.330987	0.999996		Cachd1
Mbp	0.272189	10.7967	0.942016	0.33176	0.999996		Mbp
Slc22a5	0.302585	3.43036	0.940959	0.332031	0.999996		Slc22a5
Col23a1	-0.359341	4.78794	0.940958	0.332032	0.999996		Col23a1
Dlx6	0.42024	3.42018	0.940822	0.332066	0.999996		Dlx6
Col4a6	0.398112	2.45367	0.940204	0.332225	0.999996		Col4a6
Nras	-0.230368	5.09291	0.937803	0.332844	0.999996		Nras
Grm1	0.351205	6.22487	0.936768	0.33311	0.999996		Grm1
Porcn	-0.238602	5.89564	0.936757	0.333113	0.999996		Porcn
Kctd15	0.310615	3.24203	0.936671	0.333135	0.999996		Kctd15
Ubxn2a	0.324881	5.7931	0.933865	0.333861	0.999996		Ubxn2a
Sdf2l1	-0.328878	3.61904	0.931544	0.334462	0.999996		Sdf2l1
Serpinb1a	0.366014	3.02316	0.930496	0.334734	0.999996		Serpinb1a
Gpr37	0.24276	5.73861	0.929714	0.334937	0.999996		Gpr37
Rfesd	-0.261618	3.80405	0.928259	0.335316	0.999996		Rfesd
1700113I22Rik	-0.520043	0.338969	0.927671	0.335469	0.999996		1700113I22Rik
Wasf1	-0.256013	7.27584	0.927415	0.335536	0.999996		Wasf1
Dtx4	-0.233179	5.47446	0.926712	0.335719	0.999996		Dtx4
Icosl	-0.397038	2.62393	0.926084	0.335883	0.999996		Icosl
Inhbb	0.353504	2.60772	0.92605	0.335891	0.999996		Inhbb
Cd59a	0.265239	4.68679	0.925961	0.335915	0.999996		Cd59a
Fgf9	0.282872	4.13738	0.925899	0.335931	0.999996		Fgf9
Mum1l1	0.348082	3.23329	0.924036	0.336417	0.999996		Mum1l1
Apcdd1	0.251191	5.18239	0.923422	0.336578	0.999996		Apcdd1
Ccdc17	0.426426	0.911778	0.923189	0.336639	0.999996		Ccdc17
Tenc1	0.236925	5.06466	0.922845	0.336729	0.999996		Tenc1
Foxo1	-0.363309	5.61732	0.922116	0.33692	0.999996		Foxo1
Megf11	0.311659	5.41085	0.921894	0.336978	0.999996		Megf11
Zscan18	-0.268633	4.47895	0.921349	0.337121	0.999996		Zscan18
Aoc3	0.482576	1.03057	0.921173	0.337167	0.999996		Aoc3
1190002H23Rik	0.259086	4.45394	0.920054	0.337461	0.999996		1190002H23Rik
Zfp72	-0.388317	1.77202	0.919527	0.337599	0.999996		Zfp72
Cga	0.870976	0.431324	0.918856	0.337776	0.999996		Cga
Fam160a1	-0.549412	2.37624	0.918474	0.337876	0.999996		Fam160a1
Fut4	0.600792	0.528183	0.91784	0.338043	0.999996		Fut4
Rragd	-0.246096	6.67681	0.917438	0.338149	0.999996		Rragd
Trerf1	0.254992	4.83948	0.917426	0.338152	0.999996		Trerf1
Numbl	-0.219789	7.21877	0.917425	0.338152	0.999996		Numbl
Mblac2	-0.280091	5.52441	0.917274	0.338192	0.999996		Mblac2
Fzd10	-0.434729	1.04505	0.915064	0.338774	0.999996		Fzd10
Arhgap44	0.212622	7.42452	0.915034	0.338782	0.999996		Arhgap44
Gnal	0.274757	8.27384	0.914778	0.33885	0.999996		Gnal
Ifi27l1	-0.273157	4.17505	0.9145	0.338923	0.999996		Ifi27l1
Nacad	0.230825	6.19683	0.914298	0.338977	0.999996		Nacad
Sfrp1	0.265032	4.72837	0.91418	0.339008	0.999996		Sfrp1
Kcnc1	0.263996	7.85138	0.914081	0.339034	0.999996		Kcnc1
Wnt4	-0.281758	5.0987	0.914073	0.339036	0.999996		Wnt4
Ubash3b	0.326492	4.60041	0.913699	0.339135	0.999996		Ubash3b
Rgs19	-0.250014	4.44629	0.913443	0.339203	0.999996		Rgs19
Ebf2	-0.49826	0.3952	0.911674	0.339671	0.999996		Ebf2
Pdgfrl	0.464411	0.77236	0.911102	0.339822	0.999996		Pdgfrl
Ccdc19	-0.378412	1.91095	0.910762	0.339912	0.999996		Ccdc19
Ddx58	0.400171	2.58353	0.910202	0.340061	0.999996		Ddx58
Mpdz	-0.355175	5.88278	0.910061	0.340098	0.999996		Mpdz
1500015A07Rik	-0.385169	1.53015	0.909179	0.340332	0.999996		1500015A07Rik
Gm2721	0.471983	0.511101	0.908891	0.340409	0.999996		Gm2721
Rgs3	0.252209	5.26878	0.908093	0.340621	0.999996		Rgs3
Tmem149	-0.426078	2.16762	0.907372	0.340813	0.999996		Tmem149
Ldhd	0.283674	4.14933	0.90661	0.341015	0.999996		Ldhd
Me3	0.237876	5.32875	0.905912	0.341201	0.999996		Me3
Shisa6	-0.477479	4.78108	0.90506	0.341429	0.999996		Shisa6
Slc25a29	-0.267447	4.18833	0.904947	0.341459	0.999996		Slc25a29
Dmkn	0.772063	0.383999	0.904371	0.341612	0.999996		Dmkn
Mpp2	-0.216882	7.82087	0.903935	0.341729	0.999996		Mpp2
Slc25a33	0.265583	5.54784	0.903301	0.341898	0.999996		Slc25a33
Msc	-0.418833	1.09019	0.903142	0.341941	0.999996		Msc
Acta1	-0.366574	3.28105	0.902848	0.342019	0.999996		Acta1
Fmnl2	-0.289018	5.48954	0.901704	0.342325	0.999996		Fmnl2
Fads2	-0.211804	7.36825	0.901173	0.342467	0.999996		Fads2
Zfp454	0.320281	2.32722	0.900198	0.342729	0.999996		Zfp454
BC018242	-0.240448	7.94481	0.899343	0.342958	0.999996		BC018242
Syn2	-0.229533	9.31354	0.89827	0.343246	0.999996		Syn2
Lrrc29	0.443101	0.643148	0.898173	0.343272	0.999996		Lrrc29
Usp18	0.490255	0.355349	0.898155	0.343277	0.999996		Usp18
Mtbp	-0.445717	0.589614	0.89791	0.343343	0.999996		Mtbp
A930017M01Rik	0.264906	4.24317	0.897818	0.343367	0.999996		A930017M01Rik
Mc4r	0.310207	3.3858	0.897638	0.343416	0.999996		Mc4r
4930572J05Rik	0.343954	5.66508	0.897349	0.343493	0.999996		4930572J05Rik
Slc38a11	-0.509299	0.217611	0.897075	0.343567	0.999996		Slc38a11
Cenpe	-0.42681	0.643168	0.89641	0.343746	0.999996		Cenpe
Fam134b	0.255465	5.53064	0.895998	0.343857	0.999996		Fam134b
Runx1t1	0.256276	4.85739	0.895575	0.343971	0.999996		Runx1t1
Nfkbia	0.248201	4.67724	0.895497	0.343992	0.999996		Nfkbia
BC051142	0.435452	0.901264	0.894452	0.344274	0.999996		BC051142
C3ar1	-0.465965	0.55373	0.894403	0.344287	0.999996		C3ar1
Fdx1	0.285658	3.27237	0.894152	0.344355	0.999996		Fdx1
H2-D1	0.240687	7.08672	0.893853	0.344435	0.999996		H2-D1
Prr15	-0.429065	0.804615	0.893578	0.34451	0.999996		Prr15
Dip2a	0.266503	6.33641	0.893315	0.34458	0.999996		Dip2a
Manf	-0.228298	5.74855	0.892993	0.344668	0.999996		Manf
Cdh20	0.279438	4.36798	0.892978	0.344672	0.999996		Cdh20
Zbtb20	-0.603685	0.475718	0.891608	0.345042	0.999996		Zbtb20
Pcdhgb7	-0.325457	2.80309	0.890393	0.345371	0.999996		Pcdhgb7
Calr	-0.22618	8.93336	0.89038	0.345374	0.999996		Calr
Boc	-0.276898	3.8319	0.890201	0.345423	0.999996		Boc
Gpr30	0.359472	1.96586	0.890191	0.345426	0.999996		Gpr30
Ttc34	0.344047	2.36673	0.889735	0.345549	0.999996		Ttc34
Hapln4	0.257756	7.32627	0.888829	0.345795	0.999996		Hapln4
Rph3a	0.278495	9.27687	0.888545	0.345872	0.999996		Rph3a
Fam83h	-0.349697	2.32893	0.886792	0.346348	0.999996		Fam83h
1110035M17Rik	-0.437826	1.08343	0.886208	0.346507	0.999996		1110035M17Rik
Asb13	0.22755	5.89616	0.885586	0.346676	0.999996		Asb13
Zic5	-0.568563	1.96495	0.885518	0.346695	0.999996		Zic5
1700019N12Rik	-0.434502	0.87393	0.885338	0.346744	0.999996		1700019N12Rik
Npas3	0.284389	4.23012	0.885316	0.34675	0.999996		Npas3
Rnf207	0.34442	2.59015	0.884772	0.346898	0.999996		Rnf207
Tac2	-0.405683	3.2184	0.88411	0.347078	0.999996		Tac2
9630028B13Rik	-0.501446	0.584593	0.88354	0.347234	0.999996		9630028B13Rik
2610034B18Rik	0.263625	4.37919	0.883413	0.347269	0.999996		2610034B18Rik
St6gal2	-0.470379	2.14368	0.881538	0.347781	0.999996		St6gal2
Plekha7	0.27766	4.44957	0.881474	0.347798	0.999996		Plekha7
Rsph3a	-0.288752	3.13488	0.881015	0.347924	0.999996		Rsph3a
2310042D19Rik	0.369165	1.84134	0.880657	0.348022	0.999996		2310042D19Rik
Chat	1.01717	4.47027	0.879409	0.348363	0.999996		Chat
Zic1	0.390769	5.05398	0.879012	0.348472	0.999996		Zic1
BC024139	-0.403631	2.09849	0.878976	0.348482	0.999996		BC024139
Nr4a1	0.322386	5.72868	0.878657	0.34857	0.999996		Nr4a1
Nudt16	0.273789	4.07526	0.877904	0.348776	0.999996		Nudt16
Nme4	-0.424723	0.821899	0.876625	0.349128	0.999996		Nme4
Slc2a3	-0.211156	7.5192	0.875799	0.349355	0.999996		Slc2a3
Kcnj14	0.399028	1.344	0.87554	0.349426	0.999996		Kcnj14
1700088E04Rik	-0.49504	0.323363	0.874051	0.349836	0.999996		1700088E04Rik
Nelf	-0.261882	8.72761	0.873404	0.350015	0.999996		Nelf
Zfpm1	0.336776	4.6816	0.873097	0.350099	0.999996		Zfpm1
Mapk15	-0.414748	1.33483	0.87256	0.350247	0.999996		Mapk15
Clcn5	0.541406	3.13257	0.871846	0.350445	0.999996		Clcn5
Asap3	0.281732	3.5227	0.871485	0.350545	0.999996		Asap3
Gli1	0.307767	3.29023	0.871398	0.350569	0.999996		Gli1
Gng2	-0.239978	8.18949	0.871226	0.350616	0.999996		Gng2
Zfp521	0.281642	4.18127	0.87055	0.350803	0.999996		Zfp521
Taf15	-0.222163	5.10241	0.870338	0.350862	0.999996		Taf15
Stc1	-0.352808	3.53954	0.870075	0.350934	0.999996		Stc1
Ncrna00085	0.292579	3.09626	0.869098	0.351205	0.999996		Ncrna00085
Cpne9	0.349786	3.27418	0.869009	0.35123	0.999996		Cpne9
Rsrc1	0.238236	5.37765	0.868996	0.351233	0.999996		Rsrc1
Tmeff2	-0.224513	6.67364	0.868414	0.351395	0.999996		Tmeff2
Fam70a	-0.2493	6.46635	0.868356	0.351411	0.999996		Fam70a
Samd3	0.404105	2.16805	0.866923	0.351809	0.999996		Samd3
D330050G23Rik	-0.395515	0.944377	0.866661	0.351881	0.999996		D330050G23Rik
Des	0.376064	2.00907	0.864568	0.352464	0.999996		Des
Gpr61	0.234142	4.48053	0.863769	0.352686	0.999996		Gpr61
Grm4	0.383634	4.78348	0.863316	0.352812	0.999996		Grm4
3000002C10Rik	-0.478805	0.20572	0.862048	0.353166	0.999996		3000002C10Rik
Prkcb	0.261117	8.76607	0.861992	0.353182	0.999996		Prkcb
Gal3st3	-0.228731	5.88116	0.86153	0.353311	0.999996		Gal3st3
2410131K14Rik	0.231507	4.73908	0.860701	0.353543	0.999996		2410131K14Rik
Nfkbiz	-0.343173	1.78114	0.860677	0.353549	0.999996		Nfkbiz
Acad10	0.398188	1.19768	0.86041	0.353624	0.999996		Acad10
Higd1b	-0.424772	0.668093	0.860097	0.353711	0.999996		Higd1b
Myo19	0.356096	2.24888	0.85984	0.353783	0.999996		Myo19
Slc35f2	-0.354422	2.18319	0.859262	0.353945	0.999996		Slc35f2
Slc25a22	-0.217676	7.99088	0.858596	0.354132	0.999996		Slc25a22
Ksr1	-0.272646	5.15778	0.858319	0.35421	0.999996		Ksr1
1810012P15Rik	0.249252	5.7369	0.858281	0.35422	0.999996		1810012P15Rik
Fam84b	0.34895	2.39677	0.857901	0.354327	0.999996		Fam84b
5430405G05Rik	-0.32858	2.39737	0.857886	0.354331	0.999996		5430405G05Rik
Serpinb6a	-0.243546	4.95412	0.856789	0.354639	0.999996		Serpinb6a
Ccnyl1	0.269115	3.9594	0.856153	0.354817	0.999996		Ccnyl1
Col11a2	0.274532	4.24983	0.85503	0.355133	0.999996		Col11a2
Man2a1	0.288385	3.8278	0.854737	0.355216	0.999996		Man2a1
Scn7a	0.367641	2.84821	0.854422	0.355304	0.999996		Scn7a
AA986860	0.340113	2.01801	0.854084	0.3554	0.999996		AA986860
Iglon5	0.289542	5.68778	0.854064	0.355405	0.999996		Iglon5
Peli2	0.233628	4.70364	0.853518	0.355559	0.999996		Peli2
2900052N01Rik	-0.220767	6.17675	0.85333	0.355612	0.999996		2900052N01Rik
Bex1	-0.21741	6.13487	0.853069	0.355686	0.999996		Bex1
Gm10560	0.392794	1.102	0.852829	0.355753	0.999996		Gm10560
LOC100642166	0.395606	1.07213	0.852412	0.355871	0.999996		LOC100642166
Tug1	-0.197424	7.10863	0.84995	0.356566	0.999996		Tug1
Cxcl14	0.221709	7.11936	0.849945	0.356568	0.999996		Cxcl14
Gpsm2	-0.286316	3.38274	0.849502	0.356693	0.999996		Gpsm2
Myh11	0.291038	4.63108	0.849006	0.356834	0.999996		Myh11
Hspa2	-0.255172	5.82087	0.848879	0.35687	0.999996		Hspa2
Faah	-0.206541	6.11063	0.848869	0.356872	0.999996		Faah
Fmn1	0.348502	3.46566	0.848424	0.356998	0.999996		Fmn1
Dennd5a	0.204934	8.11438	0.848126	0.357083	0.999996		Dennd5a
Tmtc1	0.221755	6.54256	0.846981	0.357408	0.999996		Tmtc1
6330403K07Rik	-0.279103	9.02549	0.846627	0.357508	0.999996		6330403K07Rik
Serpinb8	-0.780346	0.216802	0.845647	0.357787	0.999996		Serpinb8
Mapk6	0.222225	6.16614	0.844785	0.358032	0.999996		Mapk6
Gria3	-0.239143	7.25809	0.844717	0.358051	0.999996		Gria3
Idh2	0.224366	5.46032	0.844247	0.358185	0.999996		Idh2
Kcnip1	0.250687	5.70495	0.844184	0.358203	0.999996		Kcnip1
Otx1	0.3851	1.22175	0.843019	0.358535	0.999996		Otx1
Sntg2	0.382171	1.72122	0.842968	0.358549	0.999996		Sntg2
Elmo3	0.314485	2.52447	0.842547	0.358669	0.999996		Elmo3
Slc30a3	-0.4139	5.97213	0.841715	0.358907	0.999996		Slc30a3
Myo7a	-0.4663	0.73219	0.841656	0.358924	0.999996		Myo7a
Xrcc1	-0.245764	5.10246	0.841591	0.358942	0.999996		Xrcc1
Gabra2	-0.367531	6.34283	0.841039	0.3591	0.999996		Gabra2
Kif13b	0.37323	4.14171	0.840142	0.359356	0.999996		Kif13b
Uba7	0.341917	1.92572	0.838244	0.3599	0.999996		Uba7
Arhgap19	-0.342053	1.97771	0.837754	0.36004	0.999996		Arhgap19
Doc2a	-0.253914	6.36292	0.837106	0.360226	0.999996		Doc2a
Prr18	0.225686	5.11255	0.836943	0.360273	0.999996		Prr18
C5ar1	0.477382	0.370282	0.836872	0.360293	0.999996		C5ar1
Ccdc96	-0.368841	1.2911	0.83591	0.360569	0.999996		Ccdc96
Fzd6	0.336356	2.90348	0.835887	0.360576	0.999996		Fzd6
Twistnb	0.280907	3.31117	0.835251	0.360758	0.999996		Twistnb
Lin7c	-0.213716	6.2662	0.834967	0.36084	0.999996		Lin7c
Rgs4	0.208385	7.98043	0.834323	0.361026	0.999996		Rgs4
Zfp238	-0.250201	6.78558	0.834299	0.361032	0.999996		Zfp238
Cdc42se1	-0.197488	6.10566	0.833912	0.361144	0.999996		Cdc42se1
B9d1	-0.273087	3.88287	0.8334	0.361291	0.999996		B9d1
Serpinf1	0.288926	4.1153	0.83255	0.361536	0.999996		Serpinf1
Gm14403	0.328832	2.272	0.832445	0.361566	0.999996		Gm14403
Abca4	0.356473	2.39288	0.831648	0.361796	0.999996		Abca4
Fam189a1	-0.213702	6.27486	0.831573	0.361818	0.999996		Fam189a1
Chst7	-0.400813	1.35668	0.831304	0.361896	0.999996		Chst7
Gm129	0.316215	3.21343	0.831069	0.361964	0.999996		Gm129
Zfp112	0.304487	2.96012	0.830974	0.361991	0.999996		Zfp112
Prpf39	-0.232448	4.43977	0.830802	0.362041	0.999996		Prpf39
Nudt4	0.226254	7.41702	0.829889	0.362305	0.999996		Nudt4
Gls2	0.287184	4.13163	0.829667	0.362369	0.999996		Gls2
D130017N08Rik	0.313325	2.61962	0.82965	0.362374	0.999996		D130017N08Rik
Rpl14	-0.258439	7.51368	0.829232	0.362495	0.999996		Rpl14
Mtfp1	-0.20367	6.5116	0.828778	0.362626	0.999996		Mtfp1
Slc6a1	0.300182	9.47049	0.828692	0.362651	0.999996		Slc6a1
Cilp2	-0.388362	1.48186	0.828003	0.362851	0.999996		Cilp2
Sdc3	-0.208843	8.65379	0.827584	0.362972	0.999996		Sdc3
Scly	0.23535	4.54492	0.827056	0.363125	0.999996		Scly
Cd4	0.905747	2.90779	0.825592	0.36355	0.999996		Cd4
Fam72a	-0.458181	0.281952	0.824766	0.36379	0.999996		Fam72a
Pln	0.505855	1.4339	0.824648	0.363825	0.999996		Pln
Tmem178	0.258691	4.89349	0.824431	0.363888	0.999996		Tmem178
Psph	0.261075	3.84465	0.824149	0.36397	0.999996		Psph
Rsph9	-0.271355	3.52852	0.823109	0.364273	0.999996		Rsph9
Rnf165	-0.258919	6.09634	0.822621	0.364415	0.999996		Rnf165
Stard7	-0.191539	6.90671	0.821083	0.364864	0.999996		Stard7
Sorl1	0.323522	6.69167	0.821015	0.364884	0.999996		Sorl1
E330033B04Rik	0.432465	0.747553	0.820868	0.364927	0.999996		E330033B04Rik
D430036J16Rik	0.399941	1.45563	0.82047	0.365043	0.999996		D430036J16Rik
Ccr5	0.312156	2.29311	0.819795	0.36524	0.999996		Ccr5
Cables2	0.251091	5.4225	0.819183	0.365419	0.999996		Cables2
Cacna2d4	0.374101	1.20386	0.818885	0.365506	0.999996		Cacna2d4
D3Bwg0562e	-0.249928	7.81043	0.81776	0.365836	0.999996		D3Bwg0562e
Nup93	0.238007	4.54758	0.817644	0.36587	0.999996		Nup93
Grin2b	-0.507667	4.01139	0.81759	0.365886	0.999996		Grin2b
Galnt3	-0.590685	0.0839857	0.816042	0.36634	0.999996		Galnt3
Myo1f	-0.390489	1.36175	0.815506	0.366497	0.999996		Myo1f
Gm13152	0.354837	1.73438	0.815212	0.366584	0.999996		Gm13152
Fam13a	0.311802	4.04342	0.81494	0.366664	0.999996		Fam13a
Gm12824	-0.512791	2.76825	0.814522	0.366787	0.999996		Gm12824
Snx25	0.205152	5.85212	0.814244	0.366869	0.999996		Snx25
Sf3b4	-0.206443	5.86733	0.813935	0.36696	0.999996		Sf3b4
Ttn	0.519663	0.274573	0.813606	0.367056	0.999996		Ttn
Tmem159	0.361458	3.23337	0.813187	0.36718	0.999996		Tmem159
Tbrg1	-0.22009	5.9429	0.812927	0.367256	0.999996		Tbrg1
Tpcn2	0.368808	1.26884	0.812809	0.367291	0.999996		Tpcn2
Slc30a10	-0.238831	4.94751	0.811964	0.36754	0.999996		Slc30a10
Tmem132c	0.270409	3.65306	0.811708	0.367616	0.999996		Tmem132c
Ccl6	-0.40384	1.06857	0.811116	0.367791	0.999996		Ccl6
Fam13c	-0.280781	5.29104	0.809749	0.368194	0.999996		Fam13c
Tars	-0.219473	5.31323	0.809147	0.368373	0.999996		Tars
Adamtsl1	-0.422305	2.81668	0.808865	0.368456	0.999996		Adamtsl1
Klc3	0.552769	0.612739	0.808098	0.368683	0.999996		Klc3
Acly	0.253874	8.32976	0.807751	0.368786	0.999996		Acly
2010107H07Rik	0.337399	1.91349	0.806503	0.369156	0.999996		2010107H07Rik
Ntn1	0.354876	4.9946	0.806413	0.369183	0.999996		Ntn1
Gm14204	0.299753	4.04821	0.806172	0.369254	0.999996		Gm14204
Gal3st1	0.274714	3.80272	0.805876	0.369342	0.999996		Gal3st1
Sspo	0.483252	0.600809	0.805668	0.369404	0.999996		Sspo
Nanp	-0.242322	4.17096	0.80564	0.369412	0.999996		Nanp
Eid1	-0.218119	8.02609	0.805565	0.369435	0.999996		Eid1
Adam33	0.383762	1.15426	0.80454	0.369739	0.999996		Adam33
Ctxn1	-0.285757	8.60996	0.804202	0.36984	0.999996		Ctxn1
Zan	0.533269	0.901172	0.803786	0.369964	0.999996		Zan
Pdk4	0.279534	3.47981	0.803121	0.370162	0.999996		Pdk4
BC064078	-0.386739	1.71285	0.803021	0.370192	0.999996		BC064078
Mtpap	-0.228267	4.45159	0.80248	0.370353	0.999996		Mtpap
Wdsub1	0.273777	3.32797	0.802154	0.37045	0.999996		Wdsub1
Sh3yl1	-0.26292	3.36554	0.801627	0.370607	0.999996		Sh3yl1
Dennd4b	0.204795	5.75151	0.800849	0.37084	0.999996		Dennd4b
Stk40	0.210973	5.33484	0.799573	0.371221	0.999996		Stk40
Arhgef3	0.202157	6.24609	0.798448	0.371558	0.999996		Arhgef3
Tmsb4x	-0.212784	8.68408	0.797991	0.371695	0.999996		Tmsb4x
Decr2	-0.212762	5.16561	0.797259	0.371914	0.999996		Decr2
Pdyn	0.516035	4.75642	0.794828	0.372644	0.999996		Pdyn
Als2cl	0.278638	3.70075	0.794758	0.372665	0.999996		Als2cl
Zfp583	-0.313834	2.3825	0.79452	0.372737	0.999996		Zfp583
Pptc7	0.212544	6.26787	0.794466	0.372753	0.999996		Pptc7
Plekhh1	0.327045	4.4098	0.79288	0.373231	0.999996		Plekhh1
Tmem100	-0.267359	3.35543	0.792608	0.373313	0.999996		Tmem100
Dcaf12l1	-0.198734	6.25984	0.792576	0.373322	0.999996		Dcaf12l1
Arhgap6	-0.249201	6.31446	0.792529	0.373337	0.999996		Arhgap6
Hspa1a	-0.290039	2.89456	0.791678	0.373593	0.999996		Hspa1a
Nadsyn1	0.312599	2.3167	0.790881	0.373834	0.999996		Nadsyn1
Gm15612	-0.422512	0.663609	0.790323	0.374003	0.999996		Gm15612
Dab2ip	0.195798	7.16369	0.790149	0.374055	0.999996		Dab2ip
Rpp30	-0.268311	3.4644	0.789992	0.374102	0.999996		Rpp30
Kcnk5	-0.454152	1.25707	0.789935	0.37412	0.999996		Kcnk5
Esyt1	0.262607	4.16541	0.789632	0.374212	0.999996		Esyt1
Lyrm2	-0.24693	4.29467	0.789477	0.374258	0.999996		Lyrm2
Foxd2	0.512642	1.37076	0.788663	0.374505	0.999996		Foxd2
Rhebl1	-0.339687	1.6598	0.7885	0.374554	0.999996		Rhebl1
Il12rb2	0.342961	1.54542	0.78792	0.37473	0.999996		Il12rb2
Ift122	-0.219368	5.3631	0.787727	0.374788	0.999996		Ift122
Rsl1	0.555989	0.342044	0.787688	0.3748	0.999996		Rsl1
Zfp119b	-0.47236	0.79175	0.786738	0.375088	0.999996		Zfp119b
Olfm3	0.238538	5.71531	0.786002	0.375312	0.999996		Olfm3
Far2	0.291168	3.6563	0.784783	0.375682	0.999996		Far2
Rxfp1	0.522247	1.51718	0.784582	0.375744	0.999996		Rxfp1
Srsf12	-0.239411	4.58949	0.784097	0.375891	0.999996		Srsf12
Myadml2	0.317164	2.93236	0.783983	0.375926	0.999996		Myadml2
Lepr	-0.383987	2.90707	0.783878	0.375958	0.999996		Lepr
Tyms	-0.326786	1.73349	0.783716	0.376007	0.999996		Tyms
Sfrp5	0.293395	3.91095	0.783689	0.376015	0.999996		Sfrp5
Paqr9	-0.2239	4.86166	0.783682	0.376018	0.999996		Paqr9
Myom1	0.381535	1.02809	0.782176	0.376476	0.999996		Myom1
Vav2	0.264174	3.69001	0.781934	0.37655	0.999996		Vav2
Zfp36	0.300599	2.37571	0.78059	0.376961	0.999996		Zfp36
Fam180a	0.355147	2.58511	0.779561	0.377275	0.999996		Fam180a
Itgam	0.250014	3.92636	0.779086	0.377421	0.999996		Itgam
Tmem68	-0.222145	4.84845	0.778611	0.377566	0.999996		Tmem68
Ttpa	0.321977	1.93255	0.778194	0.377694	0.999996		Ttpa
Rsbn1l	-0.26829	4.01591	0.778167	0.377702	0.999996		Rsbn1l
Rasgrp2	0.380105	5.96411	0.778102	0.377722	0.999996		Rasgrp2
Mir9-2	0.429419	0.452894	0.777698	0.377846	0.999996		Mir9-2
Hs3st3a1	0.426722	0.984984	0.77738	0.377944	0.999996		Hs3st3a1
Tbc1d8	0.291045	5.03329	0.77608	0.378343	0.999996		Tbc1d8
Ror2	-0.378366	1.03404	0.775839	0.378417	0.999996		Ror2
Amph	-0.204627	8.00006	0.775585	0.378495	0.999996		Amph
Npm3	-0.314976	2.28218	0.775083	0.378649	0.999996		Npm3
Mtmr12	-0.263511	4.61259	0.77487	0.378715	0.999996		Mtmr12
Setd7	0.289816	7.48152	0.773687	0.379079	0.999996		Setd7
2810029C07Rik	0.313405	2.40525	0.77319	0.379232	0.999996		2810029C07Rik
Ugt8a	0.231481	5.48183	0.773103	0.379259	0.999996		Ugt8a
Mcf2	0.354813	3.04328	0.771772	0.379669	0.999996		Mcf2
Tmsb10	-0.259052	7.89378	0.771654	0.379706	0.999996		Tmsb10
Entpd6	-0.208058	6.85487	0.770495	0.380064	0.999996		Entpd6
Kitl	-0.333497	4.80601	0.769236	0.380453	0.999996		Kitl
Pax6	0.330086	3.44755	0.769202	0.380464	0.999996		Pax6
A430078G23Rik	-0.345197	1.76752	0.768847	0.380574	0.999996		A430078G23Rik
Rngtt	-0.222244	4.85339	0.768681	0.380625	0.999996		Rngtt
Mthfd2l	0.301201	3.31801	0.7684	0.380712	0.999996		Mthfd2l
Prodh	0.220191	5.3876	0.768388	0.380716	0.999996		Prodh
Gspt2	-0.201393	5.45181	0.767999	0.380837	0.999996		Gspt2
Fgf1	0.232466	4.47182	0.767363	0.381034	0.999996		Fgf1
Upp1	0.453162	0.489614	0.767284	0.381059	0.999996		Upp1
Megf10	0.291278	4.97436	0.766994	0.381149	0.999996		Megf10
Cep110	0.292451	3.18822	0.766119	0.38142	0.999996		Cep110
1810063B07Rik	-0.30053	3.03381	0.765758	0.381533	0.999996		1810063B07Rik
Gpr133	0.433103	0.484402	0.765396	0.381645	0.999996		Gpr133
Unc5a	-0.258892	7.23747	0.763549	0.38222	0.999996		Unc5a
Epb4.1l4b	-0.475651	3.13202	0.763222	0.382322	0.999996		Epb4.1l4b
Xrcc4	-0.290879	3.21227	0.762837	0.382442	0.999996		Xrcc4
Iigp1	0.416909	1.36573	0.762359	0.382591	0.999996		Iigp1
Sec11a	-0.227258	4.39558	0.762139	0.38266	0.999996		Sec11a
Kcnk2	0.25744	6.18435	0.761916	0.38273	0.999996		Kcnk2
Anxa5	0.216324	6.38596	0.76163	0.382819	0.999996		Anxa5
Fbln7	-0.34679	2.22138	0.76132	0.382916	0.999996		Fbln7
A330050F15Rik	0.365371	2.49901	0.761067	0.382995	0.999996		A330050F15Rik
Zfp606	0.255447	3.64664	0.760932	0.383037	0.999996		Zfp606
Col16a1	0.22657	4.62252	0.76075	0.383094	0.999996		Col16a1
Ccdc88c	0.249189	4.20504	0.760498	0.383173	0.999996		Ccdc88c
Dzip1	0.193504	6.47759	0.760239	0.383254	0.999996		Dzip1
Dpy19l1	0.199364	7.03787	0.759459	0.383498	0.999996		Dpy19l1
Ahnak	0.327026	5.04803	0.759086	0.383615	0.999996		Ahnak
Galnt4	0.328224	2.29997	0.75893	0.383664	0.999996		Galnt4
4930420K17Rik	0.299061	2.9137	0.758715	0.383731	0.999996		4930420K17Rik
Mpzl2	-0.559014	2.69077	0.758179	0.383899	0.999996		Mpzl2
Zfp69	0.393395	0.478739	0.757758	0.384031	0.999996		Zfp69
Ccdc72	-0.198368	6.43198	0.757019	0.384263	0.999996		Ccdc72
2210013O21Rik	-0.237563	4.94037	0.756559	0.384407	0.999996		2210013O21Rik
Fam124a	-0.231527	4.80272	0.755488	0.384744	0.999996		Fam124a
Chst5	-0.418245	0.317793	0.754992	0.3849	0.999996		Chst5
Il17rb	0.402807	1.22288	0.754592	0.385026	0.999996		Il17rb
Cacna2d3	0.246418	6.93723	0.754377	0.385094	0.999996		Cacna2d3
Dll1	0.282307	3.14861	0.753847	0.385261	0.999996		Dll1
Dtwd2	0.334316	1.46395	0.752743	0.385609	0.999996		Dtwd2
Tbc1d4	0.32919	4.12261	0.752485	0.385691	0.999996		Tbc1d4
S1pr5	0.246573	4.14344	0.752236	0.385769	0.999996		S1pr5
Ttll13	-0.41947	0.245233	0.751827	0.385898	0.999996		Ttll13
Cntn5	-0.319165	3.59666	0.751685	0.385943	0.999996		Cntn5
Fzd1	-0.328679	4.59356	0.751304	0.386064	0.999996		Fzd1
Slc18a2	0.298045	2.85384	0.750932	0.386181	0.999996		Slc18a2
Tsc22d4	0.183998	6.63513	0.750627	0.386278	0.999996		Tsc22d4
H2-DMa	-0.368367	3.3626	0.750619	0.38628	0.999996		H2-DMa
Ptn	0.197426	7.5057	0.750223	0.386406	0.999996		Ptn
Ssb	-0.179599	6.76063	0.750039	0.386464	0.999996		Ssb
Pemt	-0.402079	1.29976	0.749841	0.386527	0.999996		Pemt
Car4	-0.263616	4.13719	0.749802	0.386539	0.999996		Car4
Dnajc27	0.207238	7.49131	0.749614	0.386599	0.999996		Dnajc27
Olfr287	0.385407	1.69491	0.749476	0.386642	0.999996		Olfr287
Htr7	0.26476	4.5142	0.749338	0.386686	0.999996		Htr7
Spsb2	0.302874	2.34247	0.749319	0.386692	0.999996		Spsb2
Crim1	-0.282433	6.96856	0.749283	0.386703	0.999996		Crim1
Pla2g16	0.216937	4.92633	0.74852	0.386945	0.999996		Pla2g16
Dguok	-0.266356	3.72246	0.748492	0.386954	0.999996		Dguok
Tspan6	-0.219469	4.49718	0.747946	0.387127	0.999996		Tspan6
Wfikkn2	-0.358726	3.00295	0.74733	0.387323	0.999996		Wfikkn2
1300010F03Rik	0.204882	5.78936	0.747092	0.387398	0.999996		1300010F03Rik
Crb2	-0.323205	2.65101	0.746123	0.387706	0.999996		Crb2
Golm1	-0.216063	4.81879	0.746073	0.387722	0.999996		Golm1
Eif2s3y	-0.221174	4.71666	0.745731	0.387831	0.999996		Eif2s3y
Inppl1	0.198732	5.39934	0.744987	0.388068	0.999996		Inppl1
Imp4	-0.230763	4.1485	0.744348	0.388272	0.999996		Imp4
Insig1	0.190922	6.45132	0.744043	0.388369	0.999996		Insig1
Ptpre	-0.261458	5.45149	0.742934	0.388723	0.999996		Ptpre
Hist3h2a	-0.210867	5.42387	0.742564	0.388841	0.999996		Hist3h2a
Sult1a1	0.257171	4.45461	0.741679	0.389124	0.999996		Sult1a1
Ccdc8	0.327562	2.24345	0.74149	0.389184	0.999996		Ccdc8
Fsd1l	-0.271903	4.41709	0.741416	0.389208	0.999996		Fsd1l
4930427A07Rik	-0.365372	0.985964	0.741416	0.389208	0.999996		4930427A07Rik
Mgst1	0.274901	3.6295	0.741218	0.389271	0.999996		Mgst1
Gucy2f	-0.417478	1.06568	0.740844	0.389391	0.999996		Gucy2f
Ccdc127	-0.193074	5.95287	0.740137	0.389617	0.999996		Ccdc127
Cnot8	-0.193784	5.82594	0.74012	0.389623	0.999996		Cnot8
Apba2	-0.188414	7.57216	0.740101	0.389629	0.999996		Apba2
Sbno2	0.228015	4.07134	0.740088	0.389633	0.999996		Sbno2
Bend6	0.209009	7.32212	0.739379	0.38986	0.999996		Bend6
Hpcal4	-0.256598	10.3259	0.738059	0.390283	0.999996		Hpcal4
Trnau1ap	-0.26084	4.13149	0.737659	0.390412	0.999996		Trnau1ap
Sh2d3c	0.205362	5.15519	0.73757	0.39044	0.999996		Sh2d3c
Arhgap24	0.249542	4.59027	0.737347	0.390512	0.999996		Arhgap24
Kif1c	0.185268	7.03801	0.737314	0.390523	0.999996		Kif1c
Itpr1	0.205546	8.00593	0.736735	0.390709	0.999996		Itpr1
Tmem173	-0.329994	2.12012	0.736548	0.390769	0.999996		Tmem173
Prss36	-0.288195	2.79454	0.736138	0.390901	0.999996		Prss36
Dclre1a	0.296016	2.46797	0.736099	0.390913	0.999996		Dclre1a
Fam65c	0.486121	0.303527	0.735498	0.391107	0.999996		Fam65c
Lman2l	-0.203711	5.57516	0.735148	0.391219	0.999996		Lman2l
Slc39a10	-0.224749	6.99758	0.733911	0.391618	0.999996		Slc39a10
Alg10b	-0.350985	4.51949	0.733886	0.391626	0.999996		Alg10b
Chst3	0.30464	2.42716	0.733828	0.391645	0.999996		Chst3
Rnf115	0.199963	5.60475	0.733704	0.391685	0.999996		Rnf115
Plekhg4	-0.302863	2.19972	0.732684	0.392015	0.999996		Plekhg4
C130026L21Rik	-0.30395	2.46473	0.732617	0.392036	0.999996		C130026L21Rik
Polk	0.300699	3.07981	0.732343	0.392125	0.999996		Polk
Chd7	0.290138	3.49904	0.731944	0.392254	0.999996		Chd7
Map4k3	-0.272771	5.8971	0.731795	0.392302	0.999996		Map4k3
Evpl	0.251831	4.2183	0.730134	0.39284	0.999996		Evpl
Ostm1	0.185003	6.21462	0.730041	0.39287	0.999996		Ostm1
Dhx16	0.218074	4.81542	0.729967	0.392894	0.999996		Dhx16
Stxbp6	0.279919	6.4312	0.729434	0.393067	0.999996		Stxbp6
Slc2a1	0.190379	7.25218	0.729337	0.393098	0.999996		Slc2a1
Nans	-0.256361	4.39254	0.72927	0.39312	0.999996		Nans
Dcdc2c	0.301979	2.2126	0.728744	0.393291	0.999996		Dcdc2c
Tmem144	0.302135	3.24059	0.728625	0.393329	0.999996		Tmem144
Sdcbp2	0.444341	0.929591	0.728437	0.39339	0.999996		Sdcbp2
Megf6	0.261705	3.74492	0.728017	0.393527	0.999996		Megf6
Pdcd4	-0.187269	6.52045	0.727681	0.393636	0.999996		Pdcd4
Pcyt1a	0.209933	5.45282	0.727425	0.393719	0.999996		Pcyt1a
Calhm2	-0.324569	1.87697	0.727293	0.393762	0.999996		Calhm2
Nrgn	-0.301992	10.0929	0.726355	0.394067	0.999996		Nrgn
Endou	-0.440165	0.904765	0.726159	0.394131	0.999996		Endou
Msi1	0.257737	4.15564	0.726143	0.394136	0.999996		Msi1
Zbtb49	0.278579	2.8829	0.726088	0.394154	0.999996		Zbtb49
Kcnh5	0.387791	2.6026	0.726064	0.394162	0.999996		Kcnh5
Gbp4	0.415723	1.70983	0.72571	0.394277	0.999996		Gbp4
Nfatc2	0.266347	5.07629	0.72545	0.394362	0.999996		Nfatc2
Capn1	0.236886	4.5162	0.725407	0.394376	0.999996		Capn1
Dbp	0.26265	6.18999	0.724924	0.394533	0.999996		Dbp
Zfp964	-0.461493	0.476836	0.72477	0.394584	0.999996		Zfp964
Six3os1	0.276914	3.36438	0.724635	0.394628	0.999996		Six3os1
Ifit1	0.366588	1.67936	0.724009	0.394832	0.999996		Ifit1
Gabrb1	-0.389361	3.64565	0.723365	0.395042	0.999996		Gabrb1
Znfx1	0.191697	6.01984	0.722474	0.395333	0.999996		Znfx1
Wnk4	0.253558	3.75966	0.722343	0.395376	0.999996		Wnk4
Akap2	0.270872	6.58041	0.721741	0.395574	0.999996		Akap2
Lrrc2	-0.377205	0.792482	0.721631	0.395609	0.999996		Lrrc2
Inf2	0.390304	7.42777	0.721422	0.395678	0.999996		Inf2
Galnt13	0.210956	5.40779	0.720434	0.396002	0.999996		Galnt13
Ptgs2	-0.558423	1.69316	0.720425	0.396005	0.999996		Ptgs2
Ptprj	0.191559	6.71272	0.72029	0.396049	0.999996		Ptprj
Tmem39b	-0.266053	3.26146	0.720148	0.396095	0.999996		Tmem39b
Lin28b	0.321335	2.11911	0.719227	0.396398	0.999996		Lin28b
Mcts1	-0.2215	4.68056	0.71917	0.396416	0.999996		Mcts1
Gm5141	-0.313626	1.62853	0.71892	0.396498	0.999996		Gm5141
Clec12a	0.718727	0.134982	0.718762	0.39655	0.999996		Clec12a
Pfkfb3	0.23178	5.12885	0.718262	0.396715	0.999996		Pfkfb3
Fgfbp1	-0.337217	3.14016	0.717688	0.396903	0.999996		Fgfbp1
Msx1	-0.460654	0.601415	0.717527	0.396956	0.999996		Msx1
Enc1	-0.201151	8.86865	0.717413	0.396994	0.999996		Enc1
Elovl2	0.274227	3.53084	0.717241	0.39705	0.999996		Elovl2
Kctd9	0.362215	4.1124	0.716623	0.397254	0.999996		Kctd9
Rimbp3	-0.355108	1.19954	0.716479	0.397301	0.999996		Rimbp3
Grin2c	0.240382	5.56232	0.716405	0.397326	0.999996		Grin2c
Slco3a1	-0.235092	6.02993	0.7164	0.397327	0.999996		Slco3a1
Suv39h1	-0.208817	5.37391	0.715741	0.397544	0.999996		Suv39h1
Hcrtr1	-0.356166	2.94293	0.715247	0.397707	0.999996		Hcrtr1
Aldh9a1	0.197086	5.28734	0.715079	0.397763	0.999996		Aldh9a1
Shb	0.306664	4.30075	0.715047	0.397773	0.999996		Shb
Xbp1	-0.193099	6.5251	0.714966	0.3978	0.999996		Xbp1
Ero1lb	-0.236329	4.47539	0.714257	0.398034	0.999996		Ero1lb
Negr1	-0.217382	8.16817	0.71422	0.398046	0.999996		Negr1
Lrriq1	-0.475518	0.466733	0.714114	0.398081	0.999996		Lrriq1
Pcdhga2	0.315469	2.94904	0.713065	0.398428	0.999996		Pcdhga2
Pipox	0.312393	1.70371	0.712254	0.398696	0.999996		Pipox
Bsdc1	0.185022	6.2359	0.712146	0.398732	0.999996		Bsdc1
Sh3tc2	0.319786	1.67323	0.712052	0.398764	0.999996		Sh3tc2
Creg2	-0.210031	6.70367	0.711841	0.398833	0.999996		Creg2
Nop10	-0.243084	5.11097	0.711787	0.398851	0.999996		Nop10
Nat14	-0.243517	6.26871	0.711685	0.398885	0.999996		Nat14
Mad2l1	-0.300549	2.4806	0.711436	0.398967	0.999996		Mad2l1
AI987944	-0.265811	3.13398	0.710583	0.39925	0.999996		AI987944
Marveld2	0.384272	0.844972	0.710527	0.399269	0.999996		Marveld2
Cxcr4	-0.406275	0.73789	0.710519	0.399272	0.999996		Cxcr4
Mtif2	0.21952	4.55339	0.71024	0.399364	0.999996		Mtif2
Slfn2	0.414762	0.37253	0.709771	0.39952	0.999996		Slfn2
Cygb	0.200997	7.17005	0.709715	0.399538	0.999996		Cygb
Mllt11	-0.196371	8.60442	0.709584	0.399582	0.999996		Mllt11
Aldh3b2	-0.367942	3.39249	0.709269	0.399687	0.999996		Aldh3b2
Sec24a	0.258777	3.97347	0.70845	0.399959	0.999996		Sec24a
Endod1	0.195183	7.36084	0.707884	0.400147	0.999996		Endod1
Fbxl21	0.375405	2.3553	0.707169	0.400385	0.999996		Fbxl21
Ecel1	-0.231378	7.25667	0.70707	0.400418	0.999996		Ecel1
Sec24d	-0.336663	4.72119	0.706374	0.40065	0.999996		Sec24d
Samd8	-0.227367	6.37448	0.7063	0.400675	0.999996		Samd8
2010-09-03	0.289305	6.98484	0.706224	0.4007	0.999996		2010-09-03
Slc38a1	0.245069	8.06534	0.70584	0.400828	0.999996		Slc38a1
Pla2g4e	0.197448	5.52256	0.704775	0.401184	0.999996		Pla2g4e
Mag	0.263727	7.41839	0.704227	0.401367	0.999996		Mag
Ube2w	-0.192341	5.62235	0.703971	0.401453	0.999996		Ube2w
Cdhr3	0.367301	0.944044	0.70348	0.401617	0.999996		Cdhr3
Jph2	0.342721	1.84011	0.703041	0.401764	0.999996		Jph2
Cgrrf1	0.227567	4.40963	0.702801	0.401844	0.999996		Cgrrf1
Syt10	-0.459286	2.30578	0.70276	0.401858	0.999996		Syt10
Tinagl1	0.249356	3.56986	0.702041	0.402099	0.999996		Tinagl1
Diap3	-0.449416	0.19645	0.701785	0.402185	0.999996		Diap3
Osbpl9	0.186577	6.02559	0.70147	0.40229	0.999996		Osbpl9
Fam26e	-0.400283	2.36248	0.700986	0.402453	0.999996		Fam26e
Epha8	0.513734	3.58297	0.700712	0.402545	0.999996		Epha8
Nt5c3	-0.202008	5.17453	0.700541	0.402602	0.999996		Nt5c3
Pak7	-0.224367	4.54626	0.700301	0.402683	0.999996		Pak7
Dstn	-0.183044	7.53223	0.699924	0.402809	0.999996		Dstn
Lass6	-0.305139	4.63725	0.699858	0.402832	0.999996		Lass6
Orc6	-0.233797	3.93368	0.699658	0.402899	0.999996		Orc6
Tspan18	-0.401575	2.88434	0.698795	0.403189	0.999996		Tspan18
Kif2a	-0.185815	6.41223	0.698792	0.40319	0.999996		Kif2a
Dpt	0.442647	1.27236	0.698065	0.403435	0.999996		Dpt
Ankrd37	0.306398	2.29306	0.697636	0.403579	0.999996		Ankrd37
Zfp804a	0.281788	5.38041	0.697091	0.403763	0.999996		Zfp804a
1810020O05Rik	0.579383	0.101954	0.69705	0.403777	0.999996		1810020O05Rik
Cep164	0.225897	4.25626	0.69663	0.403918	0.999996		Cep164
Col7a1	0.375446	1.14018	0.696365	0.404008	0.999996		Col7a1
Hmgn3	-0.210399	5.19511	0.696325	0.404021	0.999996		Hmgn3
Gpr50	0.495547	1.27129	0.696286	0.404034	0.999996		Gpr50
Letmd1	-0.209416	5.75732	0.695931	0.404154	0.999996		Letmd1
Ddx26b	-0.231829	4.51483	0.695909	0.404162	0.999996		Ddx26b
Ankrd52	0.226761	6.30776	0.695869	0.404175	0.999996		Ankrd52
Lemd1	0.392257	1.70118	0.695259	0.404381	0.999996		Lemd1
Tceal3	-0.193456	6.89614	0.694911	0.404499	0.999996		Tceal3
Srgap1	0.230115	5.23243	0.694884	0.404508	0.999996		Srgap1
C130060K24Rik	0.512767	1.73387	0.694592	0.404607	0.999996		C130060K24Rik
Olfml1	0.235131	3.91894	0.694551	0.404621	0.999996		Olfml1
Ndst1	0.186722	6.71971	0.694415	0.404667	0.999996		Ndst1
Cited4	-0.361995	2.9906	0.69415	0.404756	0.999996		Cited4
Vstm2b	0.225667	5.71329	0.693906	0.404839	0.999996		Vstm2b
Dclre1c	-0.277466	2.85919	0.692776	0.405222	0.999996		Dclre1c
Slc39a2	-0.39923	0.430988	0.692572	0.405291	0.999996		Slc39a2
Optn	0.229266	4.65274	0.692189	0.405421	0.999996		Optn
Nckap5	-0.35155	2.16162	0.691407	0.405686	0.999996		Nckap5
Suclg2	0.221527	4.56497	0.690894	0.40586	0.999996		Suclg2
Gbe1	0.245694	3.58367	0.690875	0.405867	0.999996		Gbe1
Zfp78	-0.299396	2.09433	0.690767	0.405904	0.999996		Zfp78
Farp2	0.259853	3.00594	0.690704	0.405925	0.999996		Farp2
Slc46a3	0.26485	2.85298	0.690572	0.40597	0.999996		Slc46a3
Alg9	-0.198826	4.80045	0.689881	0.406205	0.999996		Alg9
Atg2a	0.186932	6.25445	0.689836	0.40622	0.999996		Atg2a
Zdhhc13	-0.23397	4.05833	0.68983	0.406222	0.999996		Zdhhc13
Parp4	0.29959	2.79795	0.68955	0.406317	0.999996		Parp4
Uhrf1	-0.437304	0.38214	0.68939	0.406372	0.999996		Uhrf1
Osmr	0.314975	2.07692	0.688879	0.406546	0.999996		Osmr
Gm14420	0.223722	4.34634	0.688865	0.406551	0.999996		Gm14420
Oxct2b	-0.365342	0.715494	0.688432	0.406698	0.999996		Oxct2b
Slbp	-0.211717	4.57882	0.688045	0.40683	0.999996		Slbp
Fat3	0.211259	6.07829	0.687948	0.406863	0.999996		Fat3
Chrd	-0.267195	3.79376	0.687855	0.406895	0.999996		Chrd
Nrg3	-0.241134	5.04636	0.68766	0.406962	0.999996		Nrg3
Rapsn	0.58707	0.161483	0.687634	0.40697	0.999996		Rapsn
Heatr5a	0.27458	3.95657	0.687261	0.407097	0.999996		Heatr5a
Lypd6	0.300616	4.86882	0.686705	0.407287	0.999996		Lypd6
Dyx1c1	-0.327757	1.25436	0.686442	0.407377	0.999996		Dyx1c1
Tln2	0.190523	7.53952	0.686435	0.40738	0.999996		Tln2
Zfhx4	0.302472	3.8468	0.685886	0.407567	0.999996		Zfhx4
Gm3230	-0.342597	1.33441	0.685844	0.407582	0.999996		Gm3230
Lama3	0.357577	2.26582	0.685506	0.407697	0.999996		Lama3
Zfp157	-0.215607	4.43657	0.68546	0.407713	0.999996		Zfp157
Mthfs	0.365047	0.737669	0.685417	0.407728	0.999996		Mthfs
Pstpip1	-0.400723	1.77194	0.685214	0.407797	0.999996		Pstpip1
Mrm1	0.231127	3.92203	0.684832	0.407928	0.999996		Mrm1
Trp73	-0.473751	0.94811	0.684686	0.407978	0.999996		Trp73
Nr2e1	0.240355	4.1236	0.684546	0.408026	0.999996		Nr2e1
Pitpnc1	0.211442	6.69501	0.684451	0.408058	0.999996		Pitpnc1
0610010F05Rik	0.214301	5.10063	0.684226	0.408135	0.999996		0610010F05Rik
Prdm4	0.198744	5.06128	0.68345	0.408401	0.999996		Prdm4
Ddost	-0.187372	7.13334	0.683173	0.408496	0.999996		Ddost
Ecscr	-0.38174	0.920317	0.68274	0.408645	0.999996		Ecscr
Tsen15	-0.226798	4.04844	0.682669	0.408669	0.999996		Tsen15
Enpp4	0.241281	4.35372	0.68196	0.408913	0.999996		Enpp4
Col18a1	0.227422	4.81569	0.681906	0.408931	0.999996		Col18a1
Cst6	0.456707	1.68833	0.681605	0.409035	0.999996		Cst6
Ube2e3	-0.193493	5.95385	0.681463	0.409084	0.999996		Ube2e3
Jmjd8	-0.217077	4.45935	0.681058	0.409223	0.999996		Jmjd8
Chmp2b	-0.188919	5.81454	0.680512	0.40941	0.999996		Chmp2b
2010204K13Rik	-0.240796	4.65003	0.680368	0.40946	0.999996		2010204K13Rik
A930015D03Rik	0.268571	2.65401	0.679702	0.409689	0.999996		A930015D03Rik
Pcdhac1	0.48532	0.465696	0.679569	0.409735	0.999996		Pcdhac1
Cgn	0.298661	2.9927	0.679435	0.409781	0.999996		Cgn
9330159F19Rik	-0.194902	6.35794	0.679396	0.409795	0.999996		9330159F19Rik
Mtap1a	0.206328	10.7621	0.678729	0.410025	0.999996		Mtap1a
Abi2	-0.182495	7.36169	0.678483	0.41011	0.999996		Abi2
Ccnf	-0.312053	2.14125	0.677475	0.410457	0.999996		Ccnf
Sun2	0.240457	6.20157	0.677362	0.410497	0.999996		Sun2
Gin1	-0.290536	2.48535	0.676492	0.410797	0.999996		Gin1
Exd1	0.360044	0.980501	0.676267	0.410875	0.999996		Exd1
Map3k13	0.254774	4.53292	0.676067	0.410944	0.999996		Map3k13
B930025P03Rik	0.407562	0.634392	0.675537	0.411128	0.999996		B930025P03Rik
Grm5	-0.247624	7.40647	0.675483	0.411146	0.999996		Grm5
Rhof	-0.184326	6.06622	0.675378	0.411183	0.999996		Rhof
Abhd3	0.198504	5.9783	0.674773	0.411393	0.999996		Abhd3
Adipor2	0.184176	6.44576	0.67465	0.411435	0.999996		Adipor2
Rilpl1	-0.2316	5.7638	0.674346	0.411541	0.999996		Rilpl1
Pdlim1	-0.464677	2.06487	0.673994	0.411662	0.999996		Pdlim1
Mbd6	0.192687	5.42528	0.67351	0.411831	0.999996		Mbd6
Hps3	0.254341	3.84352	0.673331	0.411893	0.999996		Hps3
Scrt2	0.207346	5.25382	0.673243	0.411923	0.999996		Scrt2
Acox3	0.209669	5.0527	0.672956	0.412023	0.999996		Acox3
Atl1	-0.175763	6.90843	0.672955	0.412023	0.999996		Atl1
5930403L14Rik	0.232384	4.3487	0.672736	0.412099	0.999996		5930403L14Rik
Sipa1l2	0.187676	6.15472	0.672522	0.412174	0.999996		Sipa1l2
Nxph2	-0.323113	2.13447	0.672391	0.412219	0.999996		Nxph2
Dlx1as	-0.247502	3.57618	0.672031	0.412344	0.999996		Dlx1as
Kcna5	0.34769	4.51236	0.671991	0.412358	0.999996		Kcna5
Fbln2	0.27382	2.87211	0.67179	0.412428	0.999996		Fbln2
Pcdhga9	-0.281005	3.13534	0.671733	0.412448	0.999996		Pcdhga9
Gpr85	-0.198398	5.60663	0.671335	0.412587	0.999996		Gpr85
Cbfb	-0.249357	4.50386	0.671162	0.412647	0.999996		Cbfb
Lrfn2	-0.191522	5.17348	0.671006	0.412701	0.999996		Lrfn2
Pnpla7	0.217489	4.06923	0.669963	0.413064	0.999996		Pnpla7
Elovl5	0.190734	6.79615	0.669852	0.413103	0.999996		Elovl5
Klhl23	-0.197386	6.13375	0.669501	0.413226	0.999996		Klhl23
Stab1	-0.258704	4.55612	0.668873	0.413445	0.999996		Stab1
F8a	-0.209944	4.87317	0.668682	0.413511	0.999996		F8a
Mtus1	0.199745	5.63302	0.66842	0.413603	0.999996		Mtus1
Slc24a6	-0.281056	2.59831	0.668417	0.413604	0.999996		Slc24a6
Nkd2	-0.352796	2.85269	0.667746	0.413839	0.999996		Nkd2
Cpne6	-0.218555	8.1469	0.667617	0.413884	0.999996		Cpne6
Slco1a4	0.212285	4.75587	0.667511	0.413921	0.999996		Slco1a4
Def6	-0.357031	1.54688	0.667224	0.414021	0.999996		Def6
Nop16	-0.219746	4.36097	0.666352	0.414326	0.999996		Nop16
3110039M20Rik	-0.405139	1.0568	0.665416	0.414654	0.999996		3110039M20Rik
Ippk	-0.240793	4.27707	0.66537	0.41467	0.999996		Ippk
Cdhr2	0.424366	1.00568	0.66523	0.414719	0.999996		Cdhr2
Taf5l	0.208222	4.46839	0.664391	0.415014	0.999996		Taf5l
Cenpm	-0.391276	0.90499	0.663745	0.415241	0.999996		Cenpm
Maob	0.233112	4.03946	0.662876	0.415546	0.999996		Maob
Cdk17	-0.220451	7.4726	0.662379	0.415721	0.999996		Cdk17
Tmem90b	0.311953	5.29342	0.66132	0.416094	0.999996		Tmem90b
Scel	-0.388788	1.07641	0.661081	0.416179	0.999996		Scel
Rps6ka5	-0.262191	4.27954	0.660829	0.416268	0.999996		Rps6ka5
Cebpb	-0.235718	3.67508	0.660309	0.416451	0.999996		Cebpb
Plxnc1	-0.257913	6.77289	0.660143	0.416509	0.999996		Plxnc1
Zbtb3	-0.295263	2.09296	0.660042	0.416545	0.999996		Zbtb3
Prkch	0.558906	3.6367	0.658898	0.416949	0.999996		Prkch
Hspa5	-0.190326	8.41282	0.658089	0.417235	0.999996		Hspa5
Rab3c	0.297394	9.27401	0.658012	0.417263	0.999996		Rab3c
Pde4a	0.189925	7.0072	0.65795	0.417285	0.999996		Pde4a
Plekhg3	0.222846	4.18931	0.656679	0.417735	0.999996		Plekhg3
Selenbp1	0.297794	2.63795	0.656559	0.417778	0.999996		Selenbp1
Celf1	-0.201163	7.33632	0.656366	0.417846	0.999996		Celf1
Slc7a7	0.364885	0.755718	0.655974	0.417985	0.999996		Slc7a7
Pik3r3	0.179997	6.12498	0.655358	0.418204	0.999996		Pik3r3
Macrod1	-0.230816	4.04871	0.654984	0.418337	0.999996		Macrod1
Pms1	-0.308901	1.5772	0.654807	0.418399	0.999996		Pms1
Fam69a	-0.209744	4.39233	0.654772	0.418412	0.999996		Fam69a
Lama5	0.239803	4.27967	0.654504	0.418507	0.999996		Lama5
Myo10	0.208654	5.46498	0.654211	0.418611	0.999996		Myo10
Pvrl2	-0.222081	3.94162	0.653891	0.418725	0.999996		Pvrl2
Ppp1r3d	-0.250903	3.15233	0.653622	0.418821	0.999996		Ppp1r3d
Mtmr2	0.191443	5.65896	0.653438	0.418886	0.999996		Mtmr2
Gem	0.31872	2.27529	0.653005	0.41904	0.999996		Gem
Gm694	0.354438	1.08232	0.652659	0.419163	0.999996		Gm694
Ric8b	0.182366	6.12276	0.651968	0.41941	0.999996		Ric8b
Tmem204	0.256971	3.26124	0.651588	0.419545	0.999996		Tmem204
Slc2a5	0.322671	1.76757	0.651288	0.419652	0.999996		Slc2a5
Zfp708	0.334847	1.31702	0.650246	0.420025	0.999996		Zfp708
Tagln2	0.240812	4.10982	0.649907	0.420146	0.999996		Tagln2
Pde1c	0.236524	3.6803	0.649876	0.420157	0.999996		Pde1c
Gnai1	-0.187139	7.30417	0.649527	0.420282	0.999996		Gnai1
Fam96a	-0.236708	3.93356	0.6493	0.420363	0.999996		Fam96a
Smtn	0.247351	3.4668	0.64909	0.420438	0.999996		Smtn
Anxa7	-0.172344	6.32334	0.648944	0.420491	0.999996		Anxa7
Cox7a1	-0.401056	0.684126	0.648774	0.420551	0.999996		Cox7a1
Dusp12	-0.231669	3.79341	0.648454	0.420666	0.999996		Dusp12
Cog2	0.207257	4.64315	0.648431	0.420674	0.999996		Cog2
Tcf7	0.33372	2.02026	0.648412	0.420681	0.999996		Tcf7
Acta2	0.253272	5.10479	0.647995	0.42083	0.999996		Acta2
H2-Q4	0.256423	3.39815	0.647814	0.420895	0.999996		H2-Q4
Eif2ak2	0.290037	2.92616	0.646863	0.421236	0.999996		Eif2ak2
Sstr4	-0.390208	2.75355	0.646813	0.421254	0.999996		Sstr4
Dhx33	-0.211582	4.89587	0.646685	0.4213	0.999996		Dhx33
Zswim6	0.220985	4.54055	0.646238	0.421461	0.999996		Zswim6
E030003E18Rik	0.456931	0.832963	0.64576	0.421633	0.999996		E030003E18Rik
Il31ra	0.573561	0.195833	0.645729	0.421644	0.999996		Il31ra
Mcm9	-0.279569	2.71523	0.645554	0.421707	0.999996		Mcm9
Serpina9	0.767709	3.50186	0.645542	0.421711	0.999996		Serpina9
Syt6	0.36836	5.11216	0.645192	0.421837	0.999996		Syt6
Hmbox1	0.416493	3.82425	0.64511	0.421866	0.999996		Hmbox1
Rapgef4	0.176726	7.93215	0.644327	0.422148	0.999996		Rapgef4
Krt2	-1.08229	2.77621	0.644213	0.422189	0.999996		Krt2
Zfp511	-0.248044	3.48999	0.643373	0.422492	0.999996		Zfp511
Tns3	0.221321	6.08411	0.643307	0.422516	0.999996		Tns3
Nsun7	0.290527	1.99605	0.643147	0.422574	0.999996		Nsun7
Sypl2	0.341136	1.22343	0.6428	0.422699	0.999996		Sypl2
Slc24a5	0.373337	0.976096	0.642761	0.422713	0.999996		Slc24a5
Prkce	-0.215409	8.5591	0.642224	0.422907	0.999996		Prkce
Tnfaip3	-0.334747	2.01755	0.641731	0.423085	0.999996		Tnfaip3
Mtap	0.23282	3.81291	0.641675	0.423105	0.999996		Mtap
Senp1	0.218096	4.02471	0.641276	0.423249	0.999996		Senp1
Zfp758	0.253984	2.96555	0.641208	0.423274	0.999996		Zfp758
Zswim4	0.205916	4.58877	0.641079	0.42332	0.999996		Zswim4
Zar1	0.580112	0.228381	0.640786	0.423426	0.999996		Zar1
Bmp2k	0.256749	4.09222	0.64066	0.423472	0.999996		Bmp2k
Plekhh2	0.249022	3.80839	0.640507	0.423527	0.999996		Plekhh2
Cdkn1c	-0.246866	4.01934	0.640005	0.423709	0.999996		Cdkn1c
Nr1d2	0.17857	6.49204	0.639446	0.423912	0.999996		Nr1d2
Ptpn7	0.764884	1.23092	0.639185	0.424006	0.999996		Ptpn7
Accn1	0.178281	6.57481	0.638462	0.424268	0.999996		Accn1
Zfp462	0.254292	5.53676	0.638371	0.424301	0.999996		Zfp462
Srsf7	-0.173554	5.99548	0.638303	0.424326	0.999996		Srsf7
Laptm4b	0.201528	6.09309	0.637344	0.424674	0.999996		Laptm4b
Capsl	-0.384919	0.875892	0.637317	0.424684	0.999996		Capsl
Tspan2	0.194161	6.90394	0.636738	0.424895	0.999996		Tspan2
Kctd11	-0.328642	1.24874	0.636435	0.425005	0.999996		Kctd11
Adcy7	0.240322	3.72477	0.636388	0.425022	0.999996		Adcy7
D930015E06Rik	-0.217959	4.38411	0.636328	0.425044	0.999996		D930015E06Rik
Appl1	-0.176158	6.57373	0.636265	0.425067	0.999996		Appl1
Sclt1	0.286459	2.7253	0.635866	0.425212	0.999996		Sclt1
Gfra1	0.224516	4.76855	0.635486	0.42535	0.999996		Gfra1
Slc39a12	0.208925	5.86771	0.635418	0.425375	0.999996		Slc39a12
Sepp1	0.190488	8.51967	0.635316	0.425412	0.999996		Sepp1
Rxfp3	-0.281045	3.46017	0.635113	0.425486	0.999996		Rxfp3
Hmgcs1	-0.185325	8.04896	0.635019	0.42552	0.999996		Hmgcs1
Slc16a10	0.370893	0.999266	0.634909	0.42556	0.999996		Slc16a10
Ccne2	-0.331762	1.22019	0.634419	0.425739	0.999996		Ccne2
Mmd2	-0.180378	7.51416	0.634194	0.425821	0.999996		Mmd2
Mfsd4	-0.213629	4.94406	0.633904	0.425927	0.999996		Mfsd4
Sfrp2	-0.258315	2.87659	0.633346	0.426131	0.999996		Sfrp2
Col19a1	-0.285356	3.53388	0.633066	0.426233	0.999996		Col19a1
Tmem80	-0.212501	4.16716	0.632984	0.426263	0.999996		Tmem80
Ung	0.312652	2.02392	0.631726	0.426723	0.999996		Ung
Crot	0.209725	4.46492	0.63169	0.426736	0.999996		Crot
2610507B11Rik	0.183524	8.24112	0.631588	0.426773	0.999996		2610507B11Rik
Pcdhb22	0.246951	3.16272	0.631514	0.4268	0.999996		Pcdhb22
Phlda3	0.253956	5.65472	0.631165	0.426928	0.999996		Phlda3
Prr11	0.413672	0.379069	0.631136	0.426939	0.999996		Prr11
Serpinb9	0.261402	3.47197	0.630941	0.42701	0.999996		Serpinb9
Skor1	0.675657	1.5569	0.630876	0.427034	0.999996		Skor1
Lmo1	-0.316967	2.836	0.630233	0.42727	0.999996		Lmo1
Zfp808	0.422764	0.296542	0.630191	0.427285	0.999996		Zfp808
Olfm1	-0.228837	9.29244	0.629753	0.427446	0.999996		Olfm1
Tmem163	-0.211255	5.21687	0.629689	0.427469	0.999996		Tmem163
Vbp1	-0.179564	5.79208	0.629606	0.4275	0.999996		Vbp1
Tnk2	0.181574	8.28789	0.629148	0.427668	0.999996		Tnk2
Pcdhga10	-0.258264	2.73132	0.629121	0.427678	0.999996		Pcdhga10
Tm6sf1	0.277041	2.9886	0.628642	0.427854	0.999996		Tm6sf1
Rad51	0.355482	1.19347	0.628362	0.427957	0.999996		Rad51
Fzd4	0.336641	2.92112	0.62809	0.428057	0.999996		Fzd4
Sema4f	-0.1824	6.14292	0.627977	0.428098	0.999996		Sema4f
Slc6a8	0.18383	6.71989	0.627893	0.428129	0.999996		Slc6a8
Ly6e	-0.193676	7.22487	0.627824	0.428155	0.999996		Ly6e
Ermn	0.226636	5.34523	0.627486	0.428279	0.999996		Ermn
Meis3	0.226469	5.24495	0.627343	0.428332	0.999996		Meis3
Rhoj	0.306981	1.66542	0.627316	0.428342	0.999996		Rhoj
Alg8	-0.265609	2.71335	0.627135	0.428408	0.999996		Alg8
Foxn2	-0.241515	3.44384	0.626886	0.4285	0.999996		Foxn2
Gjb1	0.275639	3.65616	0.626814	0.428526	0.999996		Gjb1
Fzd2	0.192465	4.92336	0.626366	0.428692	0.999996		Fzd2
Pus3	-0.240188	3.28194	0.626268	0.428727	0.999996		Pus3
Barhl2	-0.318735	3.64868	0.626207	0.42875	0.999996		Barhl2
Lgals8	0.216765	5.1316	0.626102	0.428789	0.999996		Lgals8
Sema3d	-0.318287	3.18553	0.62529	0.429088	0.999996		Sema3d
C030030A07Rik	-0.303604	2.49984	0.625238	0.429108	0.999996		C030030A07Rik
Dock4	-0.330671	6.13116	0.624834	0.429257	0.999996		Dock4
Gfap	-0.201686	9.15576	0.624092	0.429531	0.999996		Gfap
Lrrc55	0.259962	4.83901	0.623279	0.429832	0.999996		Lrrc55
Ostf1	0.230516	3.73997	0.623105	0.429896	0.999996		Ostf1
Pgcp	0.243335	3.83407	0.623005	0.429933	0.999996		Pgcp
AI848285	0.344421	2.46027	0.622305	0.430192	0.999996		AI848285
Mtap2	-0.199362	10.0055	0.62132	0.430557	0.999996		Mtap2
Tshz2	0.207563	5.75493	0.62119	0.430605	0.999996		Tshz2
Gm17296	0.324296	2.27918	0.620972	0.430686	0.999996		Gm17296
Mbd2	0.186062	5.2841	0.620889	0.430717	0.999996		Mbd2
Rap1b	-0.177286	5.80887	0.620829	0.430739	0.999996		Rap1b
Eepd1	-0.245411	4.0749	0.620813	0.430745	0.999996		Eepd1
Cdh12	0.325985	2.39613	0.620393	0.430901	0.999996		Cdh12
Nat8l	0.209473	8.75298	0.620364	0.430912	0.999996		Nat8l
Scn3b	-0.174365	7.8063	0.620199	0.430973	0.999996		Scn3b
Ppid	-0.17015	6.31352	0.620049	0.431029	0.999996		Ppid
Col13a1	0.314429	2.20525	0.619964	0.431061	0.999996		Col13a1
Uncx	0.327643	3.12996	0.619961	0.431062	0.999996		Uncx
Accn4	0.404251	5.67835	0.619295	0.43131	0.999996		Accn4
Oxsm	0.269451	3.08197	0.619076	0.431391	0.999996		Oxsm
Arhgef26	-0.212147	5.2776	0.618867	0.431468	0.999996		Arhgef26
Shank3	0.193131	8.03928	0.618766	0.431506	0.999996		Shank3
Tekt4	0.281474	2.28356	0.61869	0.431534	0.999996		Tekt4
Galr1	-0.318237	2.10456	0.618158	0.431733	0.999996		Galr1
Smoc2	-0.308254	2.575	0.618147	0.431737	0.999996		Smoc2
Cmtm4	-0.206928	7.28292	0.617665	0.431916	0.999996		Cmtm4
Sh3gl2	-0.174405	7.74975	0.617622	0.431932	0.999996		Sh3gl2
Podn	0.322248	2.37881	0.617341	0.432037	0.999996		Podn
Sema4b	-0.198046	4.36729	0.61692	0.432194	0.999996		Sema4b
Nlgn1	-0.214435	5.93364	0.616909	0.432198	0.999996		Nlgn1
Taf9b	-0.185377	5.27413	0.616694	0.432279	0.999996		Taf9b
Mlycd	-0.198924	5.23075	0.616421	0.43238	0.999996		Mlycd
Suox	0.21345	3.95384	0.616325	0.432416	0.999996		Suox
Plek2	-0.425559	0.507839	0.616233	0.432451	0.999996		Plek2
Hsbp1	-0.181553	7.94269	0.616131	0.432489	0.999996		Hsbp1
Plec	0.175734	7.65814	0.616037	0.432524	0.999996		Plec
Cpped1	0.193503	5.21731	0.61557	0.432698	0.999996		Cpped1
Pde7b	0.328423	5.20202	0.615523	0.432716	0.999996		Pde7b
Ptgis	0.290392	2.53294	0.615369	0.432774	0.999996		Ptgis
Celf4	-0.185314	9.28596	0.614759	0.433002	0.999996		Celf4
Srr	-0.189391	5.39918	0.61402	0.433278	0.999996		Srr
Polr2f	-0.225327	4.90347	0.61394	0.433308	0.999996		Polr2f
Tbca	-0.194218	5.323	0.61334	0.433533	0.999996		Tbca
Derl2	-0.192799	4.80723	0.612692	0.433776	0.999996		Derl2
Vav3	0.295407	2.49121	0.612062	0.434012	0.999996		Vav3
Doc2b	-0.212382	7.02299	0.611679	0.434156	0.999996		Doc2b
A730017C20Rik	-0.183207	6.28804	0.611229	0.434326	0.999996		A730017C20Rik
Wipi1	0.223763	4.00473	0.610408	0.434634	0.999996		Wipi1
Xrcc6bp1	0.256704	2.77069	0.610351	0.434656	0.999996		Xrcc6bp1
AI414108	0.209909	4.3202	0.61005	0.434769	0.999996		AI414108
Ripk1	0.265203	2.9573	0.609851	0.434844	0.999996		Ripk1
Diras1	0.222489	7.66381	0.609344	0.435035	0.999996		Diras1
Ncapg2	-0.308157	1.8366	0.608168	0.435479	0.999996		Ncapg2
Hpgd	0.30928	1.90678	0.608046	0.435524	0.999996		Hpgd
Gsn	0.184199	6.66153	0.608024	0.435533	0.999996		Gsn
Reck	0.272392	3.48369	0.607459	0.435746	0.999996		Reck
Heyl	-0.223482	3.70372	0.607424	0.435759	0.999996		Heyl
Sdr42e1	-0.237029	3.46684	0.607324	0.435797	0.999996		Sdr42e1
Cnst	0.173292	5.78822	0.60727	0.435818	0.999996		Cnst
Jun	-0.18569	6.34498	0.606957	0.435936	0.999996		Jun
Hmgxb3	0.182304	5.75996	0.605971	0.436309	0.999996		Hmgxb3
Tspan8	0.400945	0.449765	0.604718	0.436784	0.999996		Tspan8
Syde1	0.25638	3.55219	0.604468	0.436878	0.999996		Syde1
Rap1gap	0.253162	8.50471	0.604247	0.436962	0.999996		Rap1gap
Sdccag3	-0.167891	6.29953	0.604153	0.436998	0.999996		Sdccag3
Nuak2	0.351053	1.33602	0.603756	0.437148	0.999996		Nuak2
Snrpd2	-0.227627	5.71384	0.603356	0.437301	0.999996		Snrpd2
Rnf182	-0.306253	3.39708	0.603035	0.437422	0.999996		Rnf182
Rbm8a	-0.188842	5.62753	0.603003	0.437434	0.999996		Rbm8a
Fam118a	-0.192196	4.85861	0.602519	0.437619	0.999996		Fam118a
Nars2	0.228315	3.3865	0.601867	0.437867	0.999996		Nars2
Zfp791	0.292559	2.29754	0.601826	0.437882	0.999996		Zfp791
H3f3a	-0.178425	7.1217	0.601767	0.437905	0.999996		H3f3a
Otof	0.234304	6.26451	0.601637	0.437954	0.999996		Otof
Tmem218	0.245399	3.37056	0.601564	0.437982	0.999996		Tmem218
Mocos	-0.339947	0.677204	0.601456	0.438023	0.999996		Mocos
2810011L19Rik	0.222983	5.63576	0.601349	0.438064	0.999996		2810011L19Rik
Pde1b	0.395155	8.49561	0.60126	0.438098	0.999996		Pde1b
Lztfl1	-0.198168	4.99047	0.601254	0.4381	0.999996		Lztfl1
Slc6a13	-0.274462	5.76912	0.601062	0.438173	0.999996		Slc6a13
Ldhb	0.229816	9.15882	0.600978	0.438205	0.999996		Ldhb
Aprt	-0.208903	4.80024	0.600585	0.438355	0.999996		Aprt
Rps28	-0.211612	6.21808	0.599835	0.438641	0.999996		Rps28
A730020M07Rik	0.496423	0.128492	0.599446	0.438789	0.999996		A730020M07Rik
Ppip5k2	0.243563	4.58353	0.599423	0.438798	0.999996		Ppip5k2
Wnt2	0.530697	2.24322	0.599268	0.438857	0.999996		Wnt2
Ccdc123	-0.262862	3.61248	0.59884	0.439021	0.999996		Ccdc123
Pstpip2	-0.300207	2.66192	0.598632	0.439101	0.999996		Pstpip2
Dlgap1	-0.22419	8.23355	0.597627	0.439485	0.999996		Dlgap1
Trhr2	0.370761	1.03743	0.596644	0.439861	0.999996		Trhr2
Gjc2	0.272089	3.99062	0.596487	0.439922	0.999996		Gjc2
Zfp963	-0.25281	3.04824	0.596124	0.440061	0.999996		Zfp963
Adam10	-0.175429	6.27954	0.595557	0.440278	0.999996		Adam10
Clec5a	0.408259	0.242394	0.595116	0.440448	0.999996		Clec5a
Lrrc38	0.424447	0.72025	0.595072	0.440464	0.999996		Lrrc38
Drd1a	0.44956	5.67533	0.594529	0.440673	0.999996		Drd1a
Tcf19	0.291456	1.68306	0.594229	0.440788	0.999996		Tcf19
Sh3rf3	-0.194295	5.00879	0.593616	0.441024	0.999996		Sh3rf3
Thoc6	-0.267551	2.54883	0.593523	0.44106	0.999996		Thoc6
Vta1	-0.186522	5.14213	0.592981	0.441269	0.999996		Vta1
Abhd15	0.357286	0.786237	0.592867	0.441313	0.999996		Abhd15
AA387883	0.402545	0.405996	0.592664	0.441391	0.999996		AA387883
Atat1	-0.17058	6.10154	0.591697	0.441764	0.999996		Atat1
Slc24a2	0.209163	7.82434	0.59162	0.441793	0.999996		Slc24a2
Taok3	-0.178631	6.18077	0.591099	0.441994	0.999996		Taok3
Fam105b	0.229373	3.99599	0.590899	0.442072	0.999996		Fam105b
Ankrd34c	0.316474	2.83739	0.590634	0.442174	0.999996		Ankrd34c
Kcnj8	0.318725	1.3294	0.59063	0.442176	0.999996		Kcnj8
Lrrc8a	0.197546	6.31876	0.590262	0.442318	0.999996		Lrrc8a
Hint1	-0.18861	7.04696	0.590178	0.44235	0.999996		Hint1
Rcbtb1	0.197975	5.33523	0.58962	0.442566	0.999996		Rcbtb1
Fmnl1	-0.168137	6.28577	0.589597	0.442575	0.999996		Fmnl1
Scd1	-0.189646	8.17381	0.589588	0.442578	0.999996		Scd1
Got1	0.180229	8.3515	0.588859	0.442861	0.999996		Got1
Haus1	-0.303033	1.98801	0.588581	0.442968	0.999996		Haus1
Hdhd3	0.242119	3.47069	0.588259	0.443093	0.999996		Hdhd3
Lrrc9	0.347962	1.09317	0.587862	0.443247	0.999996		Lrrc9
Vps36	-0.196945	4.32909	0.587491	0.443391	0.999996		Vps36
Pf4	0.385914	0.491757	0.587422	0.443418	0.999996		Pf4
Pcdhb21	-0.359464	1.06319	0.587245	0.443486	0.999996		Pcdhb21
Gpd2	-0.202229	6.8618	0.586068	0.443944	0.999996		Gpd2
N4bp3	0.286727	3.6094	0.58554	0.444149	0.999996		N4bp3
Slit3	-0.322042	5.04156	0.585159	0.444297	0.999996		Slit3
Fat4	-0.392799	4.54588	0.585124	0.444311	0.999996		Fat4
Rps19	-0.224425	6.47497	0.584714	0.44447	0.999996		Rps19
Cd14	0.282121	1.96706	0.584685	0.444482	0.999996		Cd14
Dzip1l	0.203329	4.29045	0.584625	0.444505	0.999996		Dzip1l
Rara	-0.213725	3.79788	0.584478	0.444562	0.999996		Rara
Dera	0.29256	1.93978	0.584376	0.444602	0.999996		Dera
Cacna1e	-0.233113	6.93532	0.584282	0.444639	0.999996		Cacna1e
Kcnt1	0.177397	7.10276	0.584052	0.444729	0.999996		Kcnt1
Rhod	0.421757	0.509987	0.583906	0.444785	0.999996		Rhod
Rock2	-0.182245	7.25122	0.583701	0.444865	0.999996		Rock2
Zswim7	-0.266317	2.8544	0.583259	0.445038	0.999996		Zswim7
Kcnab2	0.206393	8.60593	0.583212	0.445056	0.999996		Kcnab2
Gm13845	-0.346837	0.741351	0.582906	0.445175	0.999996		Gm13845
Bcl7a	-0.166139	6.73068	0.582721	0.445248	0.999996		Bcl7a
Fhl3	0.323028	1.42592	0.582658	0.445273	0.999996		Fhl3
Gprc5b	0.181067	7.45503	0.582419	0.445366	0.999996		Gprc5b
Pcmtd2	-0.168231	6.09722	0.582367	0.445386	0.999996		Pcmtd2
Emx2	-0.231611	3.25484	0.582329	0.445401	0.999996		Emx2
Catsper2	-0.348011	0.792282	0.58167	0.445659	0.999996		Catsper2
Isoc2a	0.207643	4.45502	0.581647	0.445667	0.999996		Isoc2a
Sfpq	-0.165591	7.20396	0.581364	0.445778	0.999996		Sfpq
Pask	-0.329306	1.53031	0.581361	0.445779	0.999996		Pask
Tmem117	0.242512	3.87871	0.581031	0.445909	0.999996		Tmem117
Arfgef2	0.200155	6.30248	0.579787	0.446396	0.999996		Arfgef2
Sfxn2	0.264632	2.25534	0.579607	0.446467	0.999996		Sfxn2
Commd8	-0.176154	5.29795	0.579527	0.446498	0.999996		Commd8
C4a	-0.326556	1.25305	0.579472	0.446519	0.999996		C4a
Slc2a4	0.252271	2.6337	0.579253	0.446605	0.999996		Slc2a4
Sh3bp4	-0.232936	5.0303	0.579179	0.446634	0.999996		Sh3bp4
Igsf1	0.191261	5.91099	0.579052	0.446684	0.999996		Igsf1
Pcsk7	0.195419	4.41894	0.578904	0.446742	0.999996		Pcsk7
Rabl3	0.240709	2.92722	0.578784	0.446789	0.999996		Rabl3
4932438H23Rik	0.370846	0.867407	0.578767	0.446796	0.999996		4932438H23Rik
Stk17b	0.268056	2.48717	0.578465	0.446915	0.999996		Stk17b
Sft2d2	0.186749	5.50448	0.578331	0.446967	0.999996		Sft2d2
Dars	-0.176975	5.60103	0.577945	0.447119	0.999996		Dars
Klhl32	0.2815	3.35208	0.577811	0.447171	0.999996		Klhl32
Ptpn21	0.255735	3.42081	0.577789	0.44718	0.999996		Ptpn21
1600027N09Rik	0.225475	3.3378	0.576796	0.447571	0.999996		1600027N09Rik
2410016O06Rik	-0.226677	4.21904	0.576283	0.447773	0.999996		2410016O06Rik
Hnf1b	0.327003	1.2073	0.575622	0.448034	0.999996		Hnf1b
Flrt2	0.18703	5.69761	0.575618	0.448035	0.999996		Flrt2
Zc4h2	-0.199352	4.18257	0.575546	0.448063	0.999996		Zc4h2
Tmem8	0.214535	4.03707	0.575419	0.448114	0.999996		Tmem8
Ptch2	0.273693	1.82098	0.574767	0.448371	0.999996		Ptch2
Agxt2l2	-0.265809	2.19648	0.573693	0.448795	0.999996		Agxt2l2
[truncated: 12,044 more rows]

## Sheet: MvsWinS_DEG.txt
	logFC	logCPM	LR	PValue	FDR		Sig Genes
Prl	-7.17128	2.89255	44.0499	3.20111e-11	3.42684e-07		Prl
Gh	-7.66502	5.79258	43.2245	4.88049e-11	3.42684e-07		Gh
Fmr1	1.68889	4.93455	38.3356	5.95665e-10	2.78831e-06		Fmr1
Cga	-6.41573	0.431324	33.465	7.25566e-09	2.54728e-05		Cga
Acta2	-1.75208	5.10479	29.6339	5.21833e-08	0.000146562		Acta2
Myh11	-1.69239	4.63108	27.7419	1.38625e-07	0.000324452		Myh11
Ubc	1.63103	6.83864	25.7814	3.82356e-07	0.00076706		Ubc
Eln	-1.63669	4.57251	24.2262	8.56603e-07	0.00150366		Eln
Tagln	-1.50663	4.52977	23.0101	1.61152e-06	0.00251452		Tagln
Gm11549	2.76496	1.93607	22.6478	1.94587e-06	0.00273259		Gm11549
Lamb3	1.97394	3.49109	21.0185	4.54861e-06	0.00580692		Lamb3
Fam19a1	1.35059	4.3399	19.2996	1.11731e-05	0.0130753		Fam19a1
Sim1	-2.10018	3.89589	19.1241	1.22487e-05	0.0132314		Sim1
Bgn	-1.2326	5.18709	18.2288	1.95899e-05	0.01965		Bgn
Cckbr	1.31136	4.59671	17.3977	3.03186e-05	0.0283843		Cckbr
3110035E14Rik	1.53985	5.69077	16.8159	4.11863e-05	0.0361487		3110035E14Rik
Cnn1	-1.92991	1.15767	16.0012	6.3301e-05	0.0522904		Cnn1
Loxl2	-1.53835	2.19971	15.6408	7.65847e-05	0.0579757		Loxl2
Pomc	-1.59797	2.14383	15.5955	7.84403e-05	0.0579757		Pomc
Krt9	1.92794	3.81727	15.2336	9.49974e-05	0.064182		Krt9
Mgp	-1.20869	5.35851	15.2142	9.59782e-05	0.064182		Mgp
Hrk	1.36397	5.78573	14.6641	0.00012847	0.0820049		Hrk
Lrrc17	0.919619	6.35532	14.5482	0.000136617	0.0834135		Lrrc17
Vwf	-1.0808	5.02462	14.2481	0.00016022	0.0931768		Vwf
Col3a1	-1.60163	4.95047	14.1019	0.00017317	0.0931768		Col3a1
Glt8d2	2.38545	2.55655	14.0416	0.000178809	0.0931768		Glt8d2
Gpr139	-2.5948	0.0460068	14.0381	0.000179148	0.0931768		Gpr139
Fibcd1	0.987157	4.76843	13.6421	0.000221171	0.109113		Fibcd1
Slc17a7	1.22628	9.13642	13.6071	0.000225327	0.109113		Slc17a7
Cbln2	-1.70558	5.46352	13.5032	0.000238159	0.111482		Cbln2
Prss12	1.88532	3.3039	13.3967	0.000252063	0.114185		Prss12
Cyp26b1	-1.45453	5.36777	13.1638	0.000285415	0.125252		Cyp26b1
9630028B13Rik	-1.9594	0.584593	12.9976	0.000311896	0.132726		9630028B13Rik
Tpm2	-1.29574	4.08196	12.8346	0.000340271	0.140542		Tpm2
Lox	-2.22318	1.35741	12.6977	0.000366108	0.145514		Lox
Rgs14	1.43187	5.63658	12.6263	0.000380353	0.145514		Rgs14
Crhbp	1.3781	4.00723	12.6114	0.000383395	0.145514		Crhbp
Retnla	-2.58688	0.00468865	12.4577	0.000416269	0.152252		Retnla
Mab21l2	-2.13671	0.440708	12.4173	0.000425384	0.152252		Mab21l2
Atp6v1c2	1.35884	3.17982	12.3812	0.000433675	0.152252		Atp6v1c2
Emp1	-1.62409	2.01094	12.3222	0.000447605	0.15331		Emp1
Lama4	-1.17186	3.60827	12.0581	0.00051567	0.172418		Lama4
Antxr2	-1.69708	1.58347	11.9334	0.000551371	0.180067		Antxr2
Sec14l3	1.53439	2.18772	11.8592	0.000573763	0.180228		Sec14l3
Lbp	-1.63508	2.32641	11.847	0.000577529	0.180228		Lbp
Hspg2	-1.05776	4.95584	11.7375	0.000612527	0.186994		Hspg2
Cyp1b1	-1.55861	3.27424	11.5142	0.000690675	0.206365		Cyp1b1
Krt77	1.06215	4.0003	11.4712	0.000706826	0.206791		Krt77
Nid1	-1.44494	4.79725	11.3295	0.00076284	0.218624		Nid1
Ngb	1.12423	5.54139	11.1902	0.000822297	0.2274		Ngb
Col1a1	-1.08648	5.5131	11.1822	0.00082585	0.2274		Col1a1
Dmrt2	2.17247	0.00729745	11.143	0.000843483	0.227789		Dmrt2
Uaca	-1.03455	4.46173	11.059	0.00088256	0.231122		Uaca
Dbpht2	0.927231	5.85371	11.0425	0.000890462	0.231122		Dbpht2
Ccdc153	1.91201	0.818555	11.0121	0.000905198	0.231122		Ccdc153
Robo3	-2.10312	1.99605	10.7283	0.0010551	0.264585		Robo3
Fblim1	-1.42443	1.59558	10.612	0.00112355	0.276808		Fblim1
Kctd4	1.0896	4.54089	10.4554	0.00122291	0.292465		Kctd4
Cp	-1.25144	5.08608	10.4001	0.00126011	0.292465		Cp
Ctgf	-0.950046	4.97218	10.3896	0.00126726	0.292465		Ctgf
Igfbpl1	2.42259	2.52329	10.385	0.00127041	0.292465		Igfbpl1
Igfbp2	-0.875119	6.64107	10.1946	0.00140852	0.319029		Igfbp2
Col4a1	-0.77242	5.57679	10.108	0.00147627	0.329068		Col4a1
Serpina12	-2.97873	-0.27972	10.0492	0.00152418	0.334438		Serpina12
Des	-1.26079	2.00907	9.95922	0.00160046	0.336979		Des
Aldh1a2	-1.23958	5.79922	9.94948	0.00160895	0.336979		Aldh1a2
Crym	2.26623	6.47092	9.93208	0.00162423	0.336979		Crym
Gda	0.915249	8.12311	9.92359	0.00163174	0.336979		Gda
Lepr	-1.36973	2.90707	9.8295	0.00171735	0.3454		Lepr
Grp	-1.95571	1.31695	9.82469	0.00172184	0.3454		Grp
Rprml	1.0978	6.10551	9.78446	0.00175993	0.3454		Rprml
Kcns1	1.28402	3.43753	9.69954	0.00184314	0.3454		Kcns1
Sdc1	-1.14038	2.0952	9.69551	0.00184719	0.3454		Sdc1
Zfhx4	-1.1365	3.8468	9.67349	0.00186946	0.3454		Zfhx4
Col1a2	-1.14137	6.24613	9.64534	0.00189833	0.3454		Col1a2
Prdm12	-2.41898	-0.185906	9.62757	0.00191678	0.3454		Prdm12
Ccdc42	1.3235	4.33819	9.62423	0.00192026	0.3454		Ccdc42
Tmem159	1.26724	3.23337	9.61038	0.0019348	0.3454		Tmem159
Tnnt2	1.30864	3.27489	9.58758	0.00195898	0.3454		Tnnt2
Synpr	-0.764355	7.30102	9.57945	0.00196767	0.3454		Synpr
Spint2	0.791437	5.55362	9.53678	0.00201394	0.349158		Spint2
Itih2	-1.39225	4.11636	9.49899	0.00205585	0.352076		Itih2
Casp12	-1.45847	0.702753	9.45199	0.0021092	0.352787		Casp12
Crispld2	-1.45126	3.41049	9.41095	0.00215694	0.352787		Crispld2
Smtn	-0.94256	3.4668	9.41063	0.00215731	0.352787		Smtn
Capsl	1.66413	0.875892	9.40793	0.00216048	0.352787		Capsl
Icam5	1.05611	8.19737	9.36844	0.00220753	0.354285		Icam5
Smpdl3b	1.22772	2.79294	9.35802	0.00222011	0.354285		Smpdl3b
Tinagl1	-0.909615	3.56986	9.32378	0.00226199	0.356911		Tinagl1
Tfap2b	-1.80177	1.92094	9.15783	0.00247656	0.373777		Tfap2b
Extl1	0.907064	5.38967	9.15379	0.00248204	0.373777		Extl1
Rasal1	0.929546	7.30681	9.14901	0.00248853	0.373777		Rasal1
Kcng4	-1.63742	0.947152	9.14581	0.00249288	0.373777		Kcng4
Klhdc7a	-0.844179	4.63985	9.12271	0.00252456	0.373777		Klhdc7a
Col4a6	-1.22534	2.45367	9.09049	0.00256942	0.373777		Col4a6
Emx1	1.89067	2.39927	9.08611	0.00257558	0.373777		Emx1
Thsd4	-1.24415	4.42929	9.06653	0.00260331	0.373777		Thsd4
Otof	0.915213	6.26451	9.00681	0.00268976	0.373777		Otof
Mrvi1	-1.1695	2.43776	8.99972	0.00270021	0.373777		Mrvi1
P2rx1	-1.61818	-0.0205234	8.98857	0.00271674	0.373777		P2rx1
Sod3	-0.863839	4.46421	8.98779	0.00271789	0.373777		Sod3
Cgnl1	-1.16467	4.62384	8.97119	0.0027427	0.373777		Cgnl1
Itga9	-0.98781	3.83173	8.95797	0.00276262	0.373777		Itga9
Islr2	1.00977	6.85782	8.95433	0.00276812	0.373777		Islr2
Sult2b1	1.14677	2.60789	8.9075	0.00284002	0.37641		Sult2b1
Ly6h	0.873656	8.97808	8.90672	0.00284124	0.37641		Ly6h
Spink8	2.16709	0.237129	8.82332	0.00297405	0.388116		Spink8
Hs6st3	-1.57401	3.17954	8.81669	0.00298487	0.388116		Hs6st3
Mfap4	-1.38282	2.01044	8.79314	0.00302365	0.388492		Mfap4
Dgkk	-1.30273	3.76791	8.7401	0.00311287	0.388492		Dgkk
Igf2	-1.14998	8.56757	8.73761	0.00311713	0.388492		Igf2
Nefm	-1.11952	7.66772	8.73212	0.00312652	0.388492		Nefm
Ak5	1.02177	7.57333	8.71623	0.00315389	0.388492		Ak5
Tmco5	1.47271	0.891503	8.70047	0.00318127	0.388492		Tmco5
Mybpc1	3.47819	2.19637	8.70039	0.00318142	0.388492		Mybpc1
Ets2	0.780259	7.10298	8.67196	0.00323143	0.391198		Ets2
Plch1	-0.987886	4.29934	8.62725	0.00331172	0.397491		Plch1
Cfh	-1.12612	5.45614	8.60244	0.00335712	0.399526		Cfh
Sema3c	-0.882313	4.81197	8.58176	0.00339547	0.400545		Sema3c
Zmynd10	1.16697	2.85999	8.5672	0.00342273	0.400545		Zmynd10
Acvrl1	-0.893567	4.48102	8.52062	0.00351144	0.40753		Acvrl1
Flna	-0.670564	6.45971	8.42343	0.00370416	0.424358		Flna
C2cd4c	0.866676	4.94257	8.4172	0.00371687	0.424358		C2cd4c
Kcnh3	0.941416	7.25894	8.38908	0.00377481	0.427495		Kcnh3
Gucy2g	1.07126	3.04082	8.34564	0.00386614	0.427495		Gucy2g
Gpr50	-1.75975	1.27129	8.33696	0.00388466	0.427495		Gpr50
Lmod1	-1.01729	2.7904	8.33354	0.00389198	0.427495		Lmod1
Cav1	-0.822072	4.46025	8.32049	0.00392004	0.427495		Cav1
Itpka	1.33265	6.27238	8.31726	0.003927	0.427495		Itpka
1700016K19Rik	1.62583	0.847545	8.19635	0.00419748	0.445857		1700016K19Rik
Slc6a12	-1.26386	2.70005	8.19178	0.00420805	0.445857		Slc6a12
Myl1	2.04395	0.114633	8.18661	0.00422007	0.445857		Myl1
Ttn	-1.63899	0.274573	8.1818	0.00423127	0.445857		Ttn
2610109H07Rik	1.70117	1.10267	8.1719	0.00425442	0.445857		2610109H07Rik
Arsj	1.44405	1.06218	8.15058	0.00430473	0.447788		Arsj
Myl9	-0.92157	4.49549	8.12837	0.00435778	0.449973		Myl9
Colec12	-1.07503	5.03555	8.11423	0.00439192	0.450188		Colec12
Pgm5	-0.997247	2.72646	8.0809	0.00447342	0.450693		Pgm5
Cnr1	-0.958542	7.27679	8.07351	0.00449169	0.450693		Cnr1
Lrrc32	-0.983151	2.8875	8.07293	0.00449313	0.450693		Lrrc32
Sema6d	-0.873835	6.67293	8.04811	0.00455512	0.453671		Sema6d
Fstl1	-0.765297	5.73871	8.0262	0.00461055	0.455957		Fstl1
Fgl2	-1.44483	3.29741	7.97253	0.00474925	0.466389		Fgl2
Emilin1	-1.03468	2.79142	7.91573	0.00490067	0.472221		Emilin1
Fn1	-1.09568	6.79247	7.905	0.00492983	0.472221		Fn1
Cxcl16	-1.44977	1.19223	7.89776	0.00494961	0.472221		Cxcl16
Lamc3	-0.893231	4.04961	7.89477	0.00495779	0.472221		Lamc3
Thbd	-1.24312	5.74714	7.88786	0.00497676	0.472221		Thbd
Cd74	-0.932042	4.40156	7.86416	0.00504242	0.47524		Cd74
Cnih3	0.76084	6.25715	7.84976	0.00508273	0.475846		Cnih3
Deptor	-1.77514	1.49939	7.78462	0.00526928	0.476256		Deptor
Nxph3	1.76363	4.10946	7.77914	0.00528529	0.476256		Nxph3
Gjb2	-1.04778	5.0457	7.77262	0.00530441	0.476256		Gjb2
Chodl	1.32203	1.88342	7.7724	0.00530505	0.476256		Chodl
Sgpp2	-1.13412	4.14533	7.77182	0.00530676	0.476256		Sgpp2
Rbms1	-1.06097	3.51331	7.77132	0.00530822	0.476256		Rbms1
Slc6a13	-0.993158	5.76912	7.75819	0.00534694	0.476256		Slc6a13
Cyp19a1	1.58881	0.218705	7.74535	0.00538511	0.476256		Cyp19a1
Cplx3	1.55588	2.61889	7.72131	0.00545728	0.476256		Cplx3
Lrrc55	-0.920865	4.83901	7.72033	0.00546025	0.476256		Lrrc55
Mmp2	-0.946377	2.64523	7.7038	0.00551046	0.476256		Mmp2
Loxl1	-0.936233	3.57406	7.6882	0.00555829	0.476256		Loxl1
Angptl7	-1.57848	-0.148863	7.67302	0.00560526	0.476256		Angptl7
Col4a5	-1.29696	3.29239	7.66756	0.00562225	0.476256		Col4a5
Foxd1	-1.08498	3.48115	7.65413	0.00566426	0.476256		Foxd1
Apod	-0.784211	7.96991	7.64946	0.00567892	0.476256		Apod
Vipr1	1.09273	3.09218	7.6462	0.00568921	0.476256		Vipr1
Cd93	-1.14144	2.91097	7.64355	0.00569757	0.476256		Cd93
Mme	-1.15675	3.33647	7.59834	0.00584221	0.480279		Mme
Postn	-1.41746	2.88794	7.59503	0.00585293	0.480279		Postn
Lrg1	-1.22508	1.46931	7.58354	0.00589036	0.480279		Lrg1
Cytl1	-1.7455	2.1548	7.57166	0.00592931	0.480279		Cytl1
9930014A18Rik	-1.36006	0.655255	7.56936	0.00593689	0.480279		9930014A18Rik
Zic1	-1.15516	5.05398	7.55496	0.00598452	0.480279		Zic1
Mxd3	1.62191	0.608621	7.55478	0.0059851	0.480279		Mxd3
Ptprb	-0.784144	5.39013	7.53977	0.00603517	0.481545		Ptprb
Icam1	-1.21051	2.10238	7.52708	0.00607782	0.482208		Icam1
Mrgprf	-0.983845	3.16662	7.47517	0.00625558	0.487974		Mrgprf
Ank1	-0.94444	6.70772	7.47507	0.00625592	0.487974		Ank1
Serping1	-1.03175	4.78752	7.47443	0.00625814	0.487974		Serping1
Gprin1	0.68058	7.79831	7.46543	0.00628949	0.487974		Gprin1
Cdca7	1.6129	1.38466	7.42653	0.00642691	0.495896		Cdca7
Cbln1	-1.0935	3.15502	7.39542	0.00653902	0.500262		Cbln1
Stx1a	0.763926	6.91339	7.37414	0.00661685	0.500262		Stx1a
Spint1	1.25447	2.28019	7.37079	0.00662919	0.500262		Spint1
Fzd6	-1.00007	2.90348	7.36635	0.00664557	0.500262		Fzd6
Hpcal4	0.815301	10.3259	7.36202	0.00666161	0.500262		Hpcal4
Phldb2	-1.12434	3.36538	7.35014	0.00670574	0.500897		Phldb2
Srgn	-0.876547	3.14921	7.33456	0.00676414	0.502586		Srgn
Sox11	0.672208	5.20331	7.28785	0.00694226	0.507758		Sox11
Cald1	-0.918823	5.07554	7.28534	0.00695196	0.507758		Cald1
Slc22a6	-0.971325	5.39569	7.28446	0.00695536	0.507758		Slc22a6
Itga10	-1.07484	2.54713	7.27853	0.00697838	0.507758		Itga10
Filip1l	-1.16225	2.26394	7.25	0.0070901	0.509406		Filip1l
Krt12	1.57951	1.3554	7.24788	0.00709846	0.509406		Krt12
Ctxn3	-0.958666	3.02553	7.23969	0.00713092	0.509406		Ctxn3
Fbln5	-1.10555	3.60118	7.23308	0.00715722	0.509406		Fbln5
Rab40b	1.15064	4.8171	7.21777	0.00721852	0.509406		Rab40b
Ccdc19	1.10034	1.91095	7.21773	0.00721868	0.509406		Ccdc19
Ptk2b	0.910947	8.45135	7.20725	0.00726098	0.50983		Ptk2b
Mrc2	-0.973521	4.71543	7.18872	0.00733631	0.512556		Mrc2
Rho	-1.66061	0.206642	7.17365	0.00739822	0.514323		Rho
Ypel1	0.790866	4.84393	7.15738	0.00746562	0.516451		Ypel1
Mrc1	-1.32949	3.5082	7.11938	0.00762553	0.519509		Mrc1
Vim	-0.706079	5.9514	7.10983	0.00766623	0.519509		Vim
Vtn	-0.668958	7.12766	7.09925	0.00771162	0.519509		Vtn
Igfn1	3.51795	2.01311	7.09707	0.007721	0.519509		Igfn1
Nell2	0.695987	8.76834	7.08461	0.00777486	0.519509		Nell2
Serpinh1	-0.776634	4.95268	7.08355	0.00777948	0.519509		Serpinh1
Ccl19	-1.24079	1.87274	7.08339	0.00778017	0.519509		Ccl19
Reck	-0.92519	3.48369	7.0718	0.00783064	0.519509		Reck
Dock6	-0.743629	4.60905	7.06903	0.00784276	0.519509		Dock6
Ahnak	-1.00099	5.04803	7.0367	0.0079856	0.526487		Ahnak
Fam131a	0.710184	7.63306	6.97737	0.00825469	0.535955		Fam131a
Wnt10a	1.25268	1.34049	6.96509	0.00831152	0.535955		Wnt10a
Fmod	-0.891647	7.06992	6.95439	0.0083614	0.535955		Fmod
Igfbp7	-0.701338	4.79408	6.94791	0.00839172	0.535955		Igfbp7
L3mbtl4	-1.4732	0.593589	6.94508	0.00840499	0.535955		L3mbtl4
Ptgr1	-1.22215	1.41851	6.94382	0.00841092	0.535955		Ptgr1
Aspg	-0.968742	3.45767	6.93374	0.00845847	0.535955		Aspg
Rin1	1.05227	5.94493	6.93208	0.00846632	0.535955		Rin1
Fbn2	-1.1163	1.90151	6.93073	0.00847269	0.535955		Fbn2
Osr1	-1.14393	3.78392	6.89759	0.00863118	0.541826		Osr1
Tmem132a	0.807791	7.91245	6.89522	0.00864267	0.541826		Tmem132a
Timp3	-0.722572	7.76695	6.85438	0.00884244	0.551623		Timp3
Lct	2.77877	-0.0114875	6.84731	0.0088775	0.551623		Lct
Ramp3	1.66745	2.23179	6.83332	0.00894729	0.552141		Ramp3
Gpd1	0.75206	5.93058	6.82767	0.00897562	0.552141		Gpd1
Dclk3	0.907212	6.4244	6.82207	0.0090038	0.552141		Dclk3
Hcn4	-0.883745	4.53205	6.78656	0.0091847	0.557947		Hcn4
Barx2	1.06087	2.50764	6.7846	0.00919477	0.557947		Barx2
Ptrf	-0.701041	5.41678	6.78016	0.00921767	0.557947		Ptrf
Hhip	-0.914267	2.98256	6.76741	0.00928377	0.559536		Hhip
Lyz2	-0.985488	4.04618	6.74405	0.0094061	0.561806		Lyz2
Nptx1	0.972481	7.94584	6.73925	0.00943144	0.561806		Nptx1
Ppic	-1.05415	1.90761	6.73736	0.00944145	0.561806		Ppic
Bmp6	-0.994277	5.07594	6.72768	0.00949277	0.562477		Bmp6
Dach1	-0.963385	4.44628	6.70708	0.00960307	0.565628		Dach1
Pecam1	-0.769053	4.54002	6.70274	0.0096265	0.565628		Pecam1
Sst	0.836279	8.44467	6.68675	0.0097132	0.567845		Sst
Gdf10	-0.809551	3.92065	6.6809	0.00974512	0.567845		Gdf10
A4galt	-1.01581	2.16321	6.65819	0.00987012	0.570888		A4galt
D630023F18Rik	0.914178	3.19404	6.63111	0.0100213	0.570888		D630023F18Rik
Ipcef1	0.662516	4.86788	6.62749	0.0100416	0.570888		Ipcef1
Rgs4	-0.58925	7.98043	6.62379	0.0100625	0.570888		Rgs4
Ptgis	-0.951626	2.53294	6.61382	0.010119	0.570888		Ptgis
Fancd2	1.21979	0.744092	6.60325	0.0101793	0.570888		Fancd2
Cck	0.793341	7.79096	6.60303	0.0101805	0.570888		Cck
Slc7a2	-0.739443	5.04754	6.59604	0.0102206	0.570888		Slc7a2
Neurl1b	0.707176	5.296	6.59593	0.0102212	0.570888		Neurl1b
Ubb	0.79595	7.32658	6.59257	0.0102405	0.570888		Ubb
Fbn1	-0.982576	3.59285	6.58529	0.0102825	0.570888		Fbn1
Mns1	1.05913	1.57985	6.58483	0.0102852	0.570888		Mns1
Gpr182	-0.914544	3.05568	6.54418	0.0105228	0.580096		Gpr182
Syt5	0.78632	8.1615	6.53577	0.0105726	0.580096		Syt5
Vwa3a	1.01896	1.89122	6.53538	0.010575	0.580096		Vwa3a
Cartpt	1.1954	5.21921	6.51846	0.010676	0.583158		Cartpt
Pgr15l	-1.29505	2.25225	6.51217	0.0107139	0.583158		Pgr15l
Slc22a2	-1.15864	1.67633	6.48898	0.0108545	0.584461		Slc22a2
Dab2	-0.959643	4.46871	6.48116	0.0109024	0.584461		Dab2
Angptl2	-0.970425	3.63981	6.48101	0.0109033	0.584461		Angptl2
A430107O13Rik	-1.17493	3.26237	6.48085	0.0109043	0.584461		A430107O13Rik
Cyp2s1	-1.18308	3.07859	6.46669	0.0109915	0.586898		Cyp2s1
Anxa3	-0.89505	3.62494	6.43618	0.0111819	0.594799		Anxa3
Tgfbr2	-0.854473	4.48236	6.42184	0.0112726	0.597361		Tgfbr2
Kcna2	-0.769131	7.65742	6.41265	0.011331	0.5982		Kcna2
Anxa2	-0.822792	4.28639	6.37667	0.011563	0.608033		Anxa2
Aox3	-1.08415	1.86489	6.37042	0.0116038	0.608033		Aox3
Scn7a	-1.01433	2.84821	6.35057	0.0117343	0.610423		Scn7a
Ecm1	-0.77921	3.54924	6.35026	0.0117364	0.610423		Ecm1
Ntng2	0.777726	3.47953	6.32921	0.0118765	0.615431		Ntng2
Camkv	0.891551	9.56305	6.31077	0.0120007	0.619579		Camkv
Hspb1	-0.786907	3.96174	6.29639	0.0120984	0.62146		Hspb1
Arhgap29	-0.908053	4.90729	6.29241	0.0121256	0.62146		Arhgap29
Rassf4	-1.19011	3.82607	6.26978	0.0122814	0.627156		Rassf4
Cpne9	-0.950079	3.27418	6.26289	0.0123293	0.627321		Cpne9
Tspan8	-1.31466	0.449765	6.23475	0.0125267	0.635063		Tspan8
S100a11	-0.964786	2.77155	6.22306	0.0126097	0.636417		S100a11
Cd36	1.13484	1.69083	6.21824	0.0126441	0.636417		Cd36
Wisp2	-1.61767	0.0649402	6.20663	0.0127272	0.638317		Wisp2
Gpr81	-1.20492	3.00309	6.19516	0.01281	0.640182		Gpr81
Sh3bp4	0.766607	5.0303	6.16471	0.0130324	0.647861		Sh3bp4
Angpt2	-1.24481	1.85961	6.14933	0.0131462	0.647861		Angpt2
Prg4	-1.30723	4.17896	6.14913	0.0131477	0.647861		Prg4
Nid2	-0.991147	2.46564	6.14906	0.0131482	0.647861		Nid2
Osmr	-0.926829	2.07692	6.14045	0.0132123	0.648744		Osmr
Clec3b	-0.827989	4.33448	6.07943	0.0136765	0.669196		Clec3b
Kcnc3	-0.688173	6.87072	6.06624	0.013779	0.671542		Kcnc3
Mpp7	-1.06407	2.67508	6.06098	0.0138201	0.671542		Mpp7
Myh7	0.903295	3.66618	6.04571	0.0139401	0.672937		Myh7
Myof	-1.08765	3.22457	6.04514	0.0139446	0.672937		Myof
Wfs1	1.11532	8.31624	6.02983	0.0140661	0.676472		Wfs1
Ddn	1.10163	10.0724	6.01064	0.0142199	0.680322		Ddn
Ephb4	-0.798857	3.46569	6.00305	0.0142811	0.680322		Ephb4
Vwc2l	-0.817463	4.02947	5.98874	0.0143975	0.680322		Vwc2l
2010204K13Rik	0.722523	4.65003	5.98471	0.0144304	0.680322		2010204K13Rik
Cdr1	-1.42416	2.09982	5.98146	0.014457	0.680322		Cdr1
Pnck	0.683606	7.64004	5.96479	0.0145943	0.680322		Pnck
Tigd3	0.90835	2.61495	5.95495	0.014676	0.680322		Tigd3
Bicc1	-1.16827	2.77089	5.95466	0.0146785	0.680322		Bicc1
Rasgef1a	0.668166	7.91138	5.95315	0.014691	0.680322		Rasgef1a
Wnt6	-0.845151	3.59361	5.95138	0.0147057	0.680322		Wnt6
Hspb8	-0.712764	5.2703	5.94425	0.0147653	0.680322		Hspb8
Gm16532	-0.829239	4.19279	5.9429	0.0147766	0.680322		Gm16532
Kcnj4	0.958792	6.96816	5.9423	0.0147817	0.680322		Kcnj4
Ctxn1	0.780845	8.60996	5.93722	0.0148244	0.680322		Ctxn1
Aldh1a1	-0.74174	4.71021	5.92769	0.0149048	0.681785		Aldh1a1
Slc16a6	-0.97286	2.8091	5.91472	0.0150149	0.682907		Slc16a6
Eomes	-1.21415	0.657063	5.91335	0.0150266	0.682907		Eomes
Alox12b	2.03246	0.788191	5.90211	0.0151227	0.68506		Alox12b
Gm581	-2.64368	-0.327703	5.89304	0.0152009	0.686385		Gm581
Amz1	0.730843	4.33341	5.88331	0.015285	0.687973		Amz1
Pik3r5	1.11993	2.20598	5.86562	0.0154394	0.69049		Pik3r5
Cdh5	-0.901099	4.41527	5.8653	0.0154422	0.69049		Cdh5
Gm13629	-1.42598	0.944536	5.86004	0.0154884	0.69049		Gm13629
Nupr1	-0.886032	3.40447	5.8488	0.0155877	0.692714		Nupr1
Srgap1	-0.66772	5.23243	5.8273	0.0157793	0.696208		Srgap1
Slc7a4	0.71698	6.09465	5.82537	0.0157966	0.696208		Slc7a4
Mei1	2.31198	-0.196359	5.82332	0.015815	0.696208		Mei1
Fam84b	-0.91006	2.39677	5.80814	0.0159521	0.699093		Fam84b
Slc16a9	-1.03061	2.31304	5.80386	0.0159911	0.699093		Slc16a9
Cldn3	2.44492	0.430579	5.79525	0.0160695	0.699093		Cldn3
Uncx	-1.01656	3.12996	5.79414	0.0160797	0.699093		Uncx
Sned1	-1.49937	2.89586	5.77031	0.0162992	0.703914		Sned1
Tie1	-0.732601	3.49877	5.76808	0.0163199	0.703914		Tie1
Myo1h	1.11273	1.3355	5.76581	0.0163409	0.703914		Myo1h
Zic4	-1.10269	2.37314	5.75614	0.0164311	0.705634		Zic4
Itih5	-0.829527	6.09131	5.73288	0.0166501	0.71286		Itih5
Kbtbd5	1.15876	1.60838	5.72414	0.0167332	0.714143		Kbtbd5
Chst8	0.705924	4.67927	5.71868	0.0167854	0.714143		Chst8
Arhgap28	-1.00555	1.60094	5.71014	0.0168672	0.714143		Arhgap28
Npas1	-1.06407	4.31821	5.70605	0.0169066	0.714143		Npas1
Hebp1	0.702998	4.36852	5.6981	0.0169833	0.714143		Hebp1
Tppp3	0.598705	6.47368	5.6979	0.0169852	0.714143		Tppp3
Pld5	-0.825143	4.46974	5.67476	0.0172107	0.71961		Pld5
Sox18	-0.797394	3.04138	5.67145	0.0172432	0.71961		Sox18
E030019B13Rik	-1.48034	0.694185	5.66883	0.017269	0.71961		E030019B13Rik
Ctsh	-0.793463	3.10577	5.65206	0.0174348	0.722302		Ctsh
Atp1a1	0.645526	9.55339	5.65019	0.0174535	0.722302		Atp1a1
Stat6	-0.778602	3.63118	5.64673	0.0174879	0.722302		Stat6
Ttc9b	0.92369	6.38705	5.6408	0.0175472	0.722627		Ttc9b
Plk5	0.854025	4.99089	5.62126	0.0177439	0.72633		Plk5
C3ar1	-1.15333	0.55373	5.60821	0.0178765	0.72633		C3ar1
Mtfp1	0.532718	6.5116	5.60452	0.0179142	0.72633		Mtfp1
Foxc1	-0.857676	4.40366	5.60038	0.0179566	0.72633		Foxc1
Rasl11b	0.681673	4.65166	5.59675	0.0179939	0.72633		Rasl11b
Adamts10	-0.595328	4.68645	5.5963	0.0179984	0.72633		Adamts10
Pcdh10	-0.696034	7.91691	5.59623	0.0179992	0.72633		Pcdh10
Scnn1a	1.25253	1.13831	5.58754	0.0180886	0.727106		Scnn1a
Slc22a8	-0.760634	6.04568	5.58288	0.0181369	0.727106		Slc22a8
Calb1	0.645914	6.95633	5.57932	0.0181738	0.727106		Calb1
Clec14a	-0.841748	2.31774	5.54734	0.0185088	0.73145		Clec14a
Lhx2	0.877331	5.41678	5.54695	0.0185129	0.73145		Lhx2
Lpp	-0.838795	3.41194	5.54674	0.0185152	0.73145		Lpp
Rps6ka2	0.531241	6.71501	5.54639	0.0185189	0.73145		Rps6ka2
Mcm6	1.00261	1.35244	5.54243	0.0185608	0.73145		Mcm6
Thumpd1	0.54557	5.77986	5.52596	0.0187363	0.73145		Thumpd1
Tmem20	-1.22501	1.41675	5.52371	0.0187604	0.73145		Tmem20
Spata13	0.881421	4.30159	5.52223	0.0187763	0.73145		Spata13
Igf2as	-1.37217	0.938699	5.52057	0.0187941	0.73145		Igf2as
Flt4	-0.86121	1.89044	5.51197	0.0188868	0.73145		Flt4
Foxc2	-1.06745	3.31744	5.51186	0.0188879	0.73145		Foxc2
Wnk4	-0.697701	3.75966	5.50432	0.0189696	0.73145		Wnk4
H2-Ab1	-0.882089	2.57335	5.50431	0.0189697	0.73145		H2-Ab1
Cdkl4	0.695283	4.69429	5.50045	0.0190116	0.73145		Cdkl4
Efcab6	0.960745	1.964	5.48685	0.0191601	0.735151		Efcab6
Slc7a11	-0.814848	5.56787	5.47698	0.0192686	0.737298		Slc7a11
Tgfbi	-0.859187	3.22065	5.45195	0.0195465	0.744949		Tgfbi
Slc26a7	-1.6285	0.616393	5.44799	0.0195908	0.744949		Slc26a7
Mycl1	0.660047	4.75719	5.43274	0.0197627	0.744949		Mycl1
Egfl6	-1.00919	1.24844	5.43238	0.0197667	0.744949		Egfl6
Bmp7	-0.787487	5.44325	5.43139	0.019778	0.744949		Bmp7
Gpr150	1.22447	1.00936	5.43061	0.0197868	0.744949		Gpr150
Flnc	-0.951633	3.24042	5.42362	0.0198661	0.745936		Flnc
Epsti1	1.20122	0.526141	5.39979	0.0201392	0.754171		Epsti1
Kank2	-0.767872	4.5339	5.38952	0.0202581	0.755715		Kank2
Fam81a	0.540936	6.93215	5.38632	0.0202952	0.755715		Fam81a
Gxylt2	-1.3906	-0.0765277	5.37992	0.0203698	0.755715		Gxylt2
Aldh3b2	1.03539	3.39249	5.37384	0.0204409	0.755715		Aldh3b2
2610316D01Rik	-0.915056	1.63987	5.36982	0.0204881	0.755715		2610316D01Rik
Tmem45a	-1.29583	0.690507	5.36681	0.0205235	0.755715		Tmem45a
Btg1	0.590811	5.28672	5.36396	0.0205571	0.755715		Btg1
Mast3	0.679445	8.1353	5.35293	0.0206875	0.756303		Mast3
Dcdc2a	-0.875779	3.71934	5.35168	0.0207023	0.756303		Dcdc2a
Myo1c	-0.605802	4.73709	5.34875	0.0207371	0.756303		Myo1c
Itga1	-1.12617	2.28028	5.34197	0.0208179	0.756303		Itga1
Siglec1	-1.27555	1.32598	5.33993	0.0208424	0.756303		Siglec1
Scn1a	-0.990543	6.63803	5.32381	0.0210359	0.760561		Scn1a
Ubxn2a	-0.778798	5.7931	5.32116	0.021068	0.760561		Ubxn2a
Parp14	-1.09001	2.05435	5.31574	0.0211336	0.760971		Parp14
Aoc3	-1.1409	1.03057	5.30018	0.0213232	0.763889		Aoc3
Col6a4	1.15855	1.20933	5.30017	0.0213234	0.763889		Col6a4
Tox3	0.73729	4.62002	5.29292	0.0214123	0.764548		Tox3
Pitpnm2	0.730713	7.99922	5.2898	0.0214507	0.764548		Pitpnm2
Dtl	1.3599	1.83894	5.28123	0.0215565	0.765681		Dtl
P2rx5	-1.08259	1.12467	5.27713	0.0216073	0.765681		P2rx5
Anpep	-1.03899	3.74396	5.27401	0.0216461	0.765681		Anpep
Slc41a1	-0.630786	6.46398	5.25612	0.0218697	0.765839		Slc41a1
Nol4	0.675599	6.65235	5.23708	0.0221104	0.765839		Nol4
Cdh20	-0.679874	4.36798	5.23638	0.0221192	0.765839		Cdh20
Sstr5	1.00675	2.43257	5.23614	0.0221223	0.765839		Sstr5
Car12	1.86265	4.49477	5.23517	0.0221346	0.765839		Car12
6330527O06Rik	0.784811	6.0769	5.23364	0.0221541	0.765839		6330527O06Rik
Esyt3	0.890618	3.95539	5.23225	0.0221718	0.765839		Esyt3
Mfge8	0.678503	7.38811	5.23113	0.0221861	0.765839		Mfge8
Trhr	1.48877	4.29337	5.23057	0.0221933	0.765839		Trhr
Gm13889	0.731011	5.71376	5.23037	0.0221959	0.765839		Gm13889
E130203B14Rik	-0.848587	3.36702	5.21615	0.0223781	0.770234		E130203B14Rik
Sema3d	-0.917859	3.18553	5.2093	0.0224663	0.771311		Sema3d
Rgl1	0.515615	7.00644	5.19613	0.0226373	0.771311		Rgl1
Rab3c	-0.840711	9.27401	5.1947	0.0226558	0.771311		Rab3c
Galntl1	0.646052	8.25469	5.19314	0.0226763	0.771311		Galntl1
Sema7a	-0.586389	6.18137	5.1891	0.0227289	0.771311		Sema7a
Klf16	0.682662	6.25658	5.18834	0.0227389	0.771311		Klf16
Tmem65	-0.687532	7.27254	5.17978	0.0228513	0.773254		Tmem65
Tmem215	0.840184	4.09602	5.16744	0.0230141	0.774025		Tmem215
Fxyd7	0.717706	5.92244	5.16632	0.023029	0.774025		Fxyd7
Ccnjl	1.22637	2.4287	5.16553	0.0230394	0.774025		Ccnjl
Lamb2	-0.54575	5.99037	5.15353	0.0231992	0.775403		Lamb2
Col5a2	-1.00742	2.86339	5.15198	0.0232198	0.775403		Col5a2
Tbx18	-0.969595	2.64853	5.14901	0.0232597	0.775403		Tbx18
Rrad	1.00529	3.3089	5.14477	0.0233166	0.775403		Rrad
Mas1	1.23112	3.33658	5.14179	0.0233565	0.775403		Mas1
Pear1	-0.804458	3.60736	5.13058	0.0235079	0.777818		Pear1
Dpt	-1.21965	1.27236	5.12353	0.0236036	0.777818		Dpt
Pcolce	-0.724044	4.45191	5.12123	0.0236349	0.777818		Pcolce
Thbs1	-0.963172	2.38253	5.11555	0.0237123	0.777818		Thbs1
Ccdc164	0.727844	4.42793	5.10731	0.0238253	0.777818		Ccdc164
Dgkg	0.808725	6.60005	5.09067	0.0240549	0.777818		Dgkg
Syt2	-1.39833	5.1668	5.09012	0.0240626	0.777818		Syt2
Ret	-0.773223	4.06524	5.09011	0.0240627	0.777818		Ret
Rsph9	0.685917	3.52852	5.08898	0.0240784	0.777818		Rsph9
Mchr1	0.980657	5.14304	5.08845	0.0240857	0.777818		Mchr1
Npnt	-0.804791	3.04086	5.08561	0.0241251	0.777818		Npnt
C1ql1	-0.717248	5.33844	5.07768	0.0242358	0.777818		C1ql1
Lrrk2	-0.625987	5.08737	5.07547	0.0242667	0.777818		Lrrk2
Golim4	-0.740472	4.7015	5.07454	0.0242797	0.777818		Golim4
Psrc1	1.59706	0.277796	5.06719	0.0243829	0.777818		Psrc1
Tekt1	0.957605	1.52842	5.06695	0.0243862	0.777818		Tekt1
Nefl	-0.648288	8.59933	5.06244	0.0244497	0.777818		Nefl
Atp1a2	-0.651672	10.5276	5.05677	0.0245299	0.777818		Atp1a2
Mpped1	0.683638	6.61136	5.05405	0.0245684	0.777818		Mpped1
Gpr12	0.741463	4.41047	5.05245	0.0245911	0.777818		Gpr12
Acss3	-1.3886	0.448278	5.05041	0.0246201	0.777818		Acss3
Neat1	-0.771237	5.39089	5.04684	0.0246709	0.777818		Neat1
Kcng1	0.626402	4.74095	5.04281	0.0247283	0.777818		Kcng1
Tiam2	1.01176	5.42154	5.03372	0.0248585	0.777818		Tiam2
Kl	-0.928846	3.71744	5.03097	0.024898	0.777818		Kl
Mreg	-0.917399	2.34634	5.02856	0.0249326	0.777818		Mreg
Fam179a	0.812715	3.40382	5.02794	0.0249416	0.777818		Fam179a
Cgn	-0.811238	2.9927	5.02429	0.0249942	0.777818		Cgn
Il13ra2	-1.0593	1.09647	5.01987	0.0250581	0.777818		Il13ra2
Doc2b	0.611006	7.02299	5.0176	0.0250909	0.777818		Doc2b
Dkk3	0.551806	6.24005	5.00931	0.0252114	0.779772		Dkk3
Cd97	-0.707748	3.62342	5.0027	0.0253078	0.779772		Cd97
Luzp1	-0.609368	6.40424	5.00183	0.0253205	0.779772		Luzp1
Flt3	-1.01813	2.4869	4.99804	0.0253761	0.779774		Flt3
Fank1	0.803551	2.67184	4.97852	0.0256639	0.785148		Fank1
Tek	-0.68025	3.63262	4.97591	0.0257027	0.785148		Tek
Rapgefl1	0.547054	7.30288	4.97483	0.0257187	0.785148		Rapgefl1
Pappa	-1.82897	1.37419	4.96576	0.0258539	0.786112		Pappa
Slfn5	-0.743757	3.07809	4.9652	0.0258623	0.786112		Slfn5
Samd3	-0.976219	2.16805	4.95885	0.0259575	0.786498		Samd3
Pitpnc1	-0.570442	6.69501	4.95451	0.0260227	0.786498		Pitpnc1
Slc13a4	-0.856478	6.0727	4.95316	0.026043	0.786498		Slc13a4
Aebp1	-0.719742	6.55273	4.94177	0.0262151	0.789998		Aebp1
Fhad1	0.940165	3.25895	4.93576	0.0263065	0.790234		Fhad1
Smad6	-0.867704	2.55654	4.93385	0.0263355	0.790234		Smad6
Adck4	0.608337	5.38281	4.92966	0.0263995	0.790296		Adck4
Lamc1	-0.63671	5.53749	4.92635	0.0264501	0.790296		Lamc1
Sag	1.37358	0.424957	4.91537	0.0266187	0.793644		Sag
Ms4a6c	-0.989406	1.2023	4.90454	0.0267862	0.796371		Ms4a6c
Ddr2	-0.970405	3.93773	4.90213	0.0268236	0.796371		Ddr2
Vit	1.31093	2.5093	4.89762	0.0268938	0.796772		Vit
Gjd3	1.06906	0.558545	4.88676	0.0270635	0.797071		Gjd3
Fbln1	-0.878015	5.03901	4.88105	0.0271531	0.797071		Fbln1
Grb7	0.957482	2.0366	4.87986	0.0271718	0.797071		Grb7
Tm4sf5	1.09822	1.09128	4.87951	0.0271773	0.797071		Tm4sf5
Klf4	-0.838041	3.3436	4.87885	0.0271877	0.797071		Klf4
Ryr1	0.912794	4.13853	4.87374	0.0272684	0.797772		Ryr1
Pdgfrl	-1.06532	0.77236	4.86682	0.0273779	0.79931		Pdgfrl
Pkp2	0.866597	3.1173	4.85695	0.0275349	0.802176		Pkp2
Asah2	-1.01768	4.22584	4.85348	0.0275903	0.802176		Asah2
Rab26	0.68461	5.34743	4.84368	0.0277477	0.804472		Rab26
Stab1	-0.69602	4.55612	4.84	0.0278068	0.804472		Stab1
Tpd52l1	0.790354	4.15893	4.83685	0.0278577	0.804472		Tpd52l1
Klhdc8a	-0.747373	5.78585	4.82769	0.0280061	0.804472		Klhdc8a
Chst1	0.585075	8.03016	4.82016	0.0281288	0.804472		Chst1
Pln	-1.20659	1.4339	4.81855	0.028155	0.804472		Pln
Serpinb1b	-1.1902	1.66172	4.81794	0.028165	0.804472		Serpinb1b
Cyyr1	-1.47753	0.711699	4.81709	0.028179	0.804472		Cyyr1
Chrm2	-1.65497	2.92524	4.81672	0.0281849	0.804472		Chrm2
Sap30	0.81303	2.85637	4.79973	0.0284643	0.809088		Sap30
Sh3bgrl2	-0.656648	4.94562	4.79061	0.0286153	0.809088		Sh3bgrl2
Hr	-0.755137	4.55096	4.79025	0.0286213	0.809088		Hr
Alx4	-1.04316	2.17	4.78767	0.0286641	0.809088		Alx4
Ppp1r17	1.28176	2.32918	4.7858	0.0286952	0.809088		Ppp1r17
Fkbp1a	0.689491	9.12738	4.78461	0.0287152	0.809088		Fkbp1a
Wasf1	0.583575	7.27584	4.78253	0.0287499	0.809088		Wasf1
4933407L21Rik	0.959001	1.2549	4.76265	0.0290838	0.815353		4933407L21Rik
Six2	-1.1195	1.73965	4.76236	0.0290887	0.815353		Six2
Heatr8	0.732453	4.85187	4.75099	0.0292814	0.819122		Heatr8
Fjx1	0.519277	6.27444	4.7436	0.0294075	0.821014		Fjx1
Kcna5	0.933616	4.51236	4.73879	0.0294898	0.821678		Kcna5
Serpina1b	-0.99086	1.4839	4.73327	0.0295846	0.822687		Serpina1b
Rgs16	0.640244	4.39753	4.72559	0.029717	0.824735		Rgs16
Plcb4	-0.874406	5.34226	4.70413	0.0300902	0.832706		Plcb4
Aldh1a3	-1.46747	-0.114621	4.69915	0.0301776	0.832706		Aldh1a3
Tnfrsf18	-1.03265	0.51508	4.69864	0.0301864	0.832706		Tnfrsf18
Tnfrsf8	1.04136	1.9639	4.69481	0.0302538	0.832706		Tnfrsf8
Bhlha9	1.22755	0.632358	4.69215	0.0303007	0.832706		Bhlha9
Cpxm2	-0.848296	2.03374	4.6872	0.0303881	0.833478		Cpxm2
Pgam2	0.889455	2.70284	4.67942	0.030526	0.834304		Pgam2
Prr7	0.785027	6.08114	4.67551	0.0305956	0.834304		Prr7
Syt16	0.544504	5.77643	4.67218	0.030655	0.834304		Syt16
Kctd13	0.517846	7.2626	4.67213	0.0306559	0.834304		Kctd13
Cpne6	0.579952	8.1469	4.66437	0.0307947	0.836227		Cpne6
Nuak2	-0.99805	1.33602	4.65354	0.0309896	0.836227		Nuak2
Plau	-1.00142	0.977548	4.6525	0.0310083	0.836227		Plau
Tbc1d4	-0.820542	4.12261	4.65165	0.0310236	0.836227		Tbc1d4
Gm15421	0.808187	1.85781	4.65162	0.0310243	0.836227		Gm15421
B230216N24Rik	0.938798	1.46214	4.6369	0.0312915	0.840866		B230216N24Rik
Galntl6	-0.959246	4.52544	4.63508	0.0313247	0.840866		Galntl6
Jag1	-0.783904	3.14528	4.63227	0.031376	0.840866		Jag1
Pkn3	-1.01679	0.533707	4.62051	0.0315919	0.845039		Pkn3
AI646023	-0.599777	5.19083	4.61017	0.0317829	0.845731		AI646023
P4ha3	-0.692755	3.54461	4.60776	0.0318276	0.845731		P4ha3
H2-DMa	0.92784	3.3626	4.60611	0.0318582	0.845731		H2-DMa
Arhgef5	-0.859376	2.3958	4.60597	0.0318609	0.845731		Arhgef5
Tcf7l2	-1.28661	4.00516	4.60285	0.0319189	0.845731		Tcf7l2
D430019H16Rik	0.555827	8.19251	4.59417	0.0320809	0.84688		D430019H16Rik
Col24a1	-0.970548	1.26689	4.59183	0.0321247	0.84688		Col24a1
Pros1	-0.65021	4.05369	4.59084	0.0321432	0.84688		Pros1
Adamts7	-1.1738	0.418899	4.58586	0.0322368	0.847756		Adamts7
Adamtsl4	-0.797214	3.28042	4.57526	0.0324368	0.849971		Adamtsl4
C1ra	-1.12936	0.509562	4.57373	0.0324658	0.849971		C1ra
Myom1	-0.900739	1.02809	4.56851	0.0325648	0.849971		Myom1
Cacng2	-0.619431	5.3419	4.56686	0.0325962	0.849971		Cacng2
Mmp19	-0.980171	0.610554	4.56473	0.0326368	0.849971		Mmp19
Plag1	-1.26564	0.0969097	4.56224	0.0326842	0.849971		Plag1
Fbxl22	-1.1092	0.249534	4.55168	0.0328865	0.850562		Fbxl22
Mustn1	-0.832522	2.01998	4.55113	0.0328971	0.850562		Mustn1
Slc38a2	-0.663169	7.56134	4.54488	0.0330173	0.850562		Slc38a2
Gjb6	-0.556639	6.6846	4.54383	0.0330376	0.850562		Gjb6
Afap1	-0.715573	4.43557	4.54342	0.0330455	0.850562		Afap1
Hmgn2	0.564982	6.3202	4.54213	0.0330704	0.850562		Hmgn2
Tes	-0.841515	2.19031	4.53041	0.0332976	0.854516		Tes
Tenc1	-0.523139	5.06466	4.52387	0.0334251	0.854516		Tenc1
Crocc	0.541598	5.38704	4.52183	0.0334651	0.854516		Crocc
Irf6	-1.05606	0.619287	4.5217	0.0334675	0.854516		Irf6
Prelp	-0.688178	4.9354	4.50952	0.0337068	0.855588		Prelp
Ttc22	0.978329	1.54648	4.50521	0.0337918	0.855588		Ttc22
Npy	0.910962	5.85247	4.50335	0.0338285	0.855588		Npy
Lingo1	0.518667	7.7931	4.50228	0.0338496	0.855588		Lingo1
4933412E12Rik	0.999054	1.50318	4.50144	0.0338664	0.855588		4933412E12Rik
Lmo7	0.676831	6.19117	4.501	0.033875	0.855588		Lmo7
Filip1	0.77472	4.71213	4.48085	0.0342766	0.860031		Filip1
Vamp1	-0.864653	7.45437	4.48077	0.0342782	0.860031		Vamp1
Thra	0.539153	9.31973	4.48043	0.034285	0.860031		Thra
Tm4sf1	-0.700127	3.23302	4.47736	0.0343468	0.860031		Tm4sf1
Tcn2	-0.57553	5.29642	4.47442	0.0344058	0.860031		Tcn2
Adamtsl3	-1.24556	2.06758	4.4738	0.0344184	0.860031		Adamtsl3
Phyhip	0.680714	9.23071	4.46875	0.0345202	0.861043		Phyhip
Shc1	-0.700618	4.1356	4.4648	0.0346001	0.861507		Shc1
Cd163	-0.804063	2.12698	4.46174	0.0346622	0.861524		Cd163
C1qtnf1	-0.693034	3.70873	4.4483	0.034936	0.864575		C1qtnf1
Tnfrsf1a	-0.618186	4.17783	4.44699	0.0349628	0.864575		Tnfrsf1a
Tfpi	-0.8532	3.43235	4.44666	0.0349696	0.864575		Tfpi
Fam124a	0.565266	4.80272	4.43635	0.0351813	0.865591		Fam124a
Zscan2	0.653251	3.75698	4.43555	0.0351979	0.865591		Zscan2
Dnahc1	0.636203	5.09634	4.43468	0.0352158	0.865591		Dnahc1
Coch	-0.636991	4.49056	4.4324	0.0352629	0.865591		Coch
Enpp1	-0.846233	2.23039	4.42969	0.0353189	0.865591		Enpp1
Cachd1	-0.655424	4.79446	4.42568	0.035402	0.866114		Cachd1
Bai2	0.569361	8.92329	4.42055	0.0355087	0.866342		Bai2
Rgs5	-0.822024	4.3151	4.4193	0.0355346	0.866342		Rgs5
Slco2a1	-1.13908	0.662076	4.41267	0.035673	0.868207		Slco2a1
D8Ertd82e	0.544383	5.32684	4.40221	0.0358924	0.870535		D8Ertd82e
Ehd2	-0.640454	3.6032	4.40042	0.0359301	0.870535		Ehd2
Kcnj10	-0.623469	8.57782	4.39926	0.0359546	0.870535		Kcnj10
Mmrn2	-0.841769	2.36187	4.38889	0.0361738	0.871749		Mmrn2
Rimkla	-0.640051	5.11163	4.3882	0.0361886	0.871749		Rimkla
Lad1	-0.909629	2.03638	4.38808	0.036191	0.871749		Lad1
Hspa2	0.582799	5.82087	4.37732	0.0364201	0.874358		Hspa2
Traf1	1.0416	0.64018	4.37428	0.0364853	0.874358		Traf1
Msn	-0.612069	4.67387	4.3726	0.0365213	0.874358		Msn
2010300C02Rik	0.677368	7.85077	4.37134	0.0365483	0.874358		2010300C02Rik
Hrh2	-0.786325	2.27762	4.36785	0.0366231	0.874657		Hrh2
Macrod1	0.602957	4.04871	4.36467	0.0366916	0.874806		Macrod1
Hn1	0.602625	6.43649	4.35707	0.0368556	0.875927		Hn1
Arhgap33	0.648314	7.9072	4.35584	0.0368822	0.875927		Arhgap33
Ms4a6b	-1.10683	0.154253	4.35136	0.0369793	0.875927		Ms4a6b
Dio3	1.69752	2.24143	4.34809	0.0370506	0.875927		Dio3
Sncg	-1.31016	3.1972	4.34621	0.0370915	0.875927		Sncg
Fcgr2b	-0.835907	2.01239	4.34522	0.0371129	0.875927		Fcgr2b
Slc6a20a	-0.947237	4.95573	4.33996	0.0372278	0.876018		Slc6a20a
Ppp1r3b	-0.965864	1.75897	4.33449	0.0373477	0.876018		Ppp1r3b
Klf2	-0.599975	4.17473	4.32354	0.0375886	0.876018		Klf2
Igf1	-0.843749	3.41596	4.32092	0.0376466	0.876018		Igf1
Itga5	-0.967007	2.66782	4.31828	0.037705	0.876018		Itga5
Lama2	-0.735268	3.81994	4.31793	0.0377127	0.876018		Lama2
Dgat2	0.684082	6.18739	4.31396	0.0378009	0.876018		Dgat2
Col22a1	-0.868761	1.78136	4.30684	0.0379595	0.876018		Col22a1
Gimap6	-0.796807	2.33231	4.30512	0.0379977	0.876018		Gimap6
Hap1	0.60662	10.043	4.29826	0.0381514	0.876018		Hap1
Ms4a6d	-1.32781	0.233093	4.29732	0.0381724	0.876018		Ms4a6d
Islr	-0.65986	5.66032	4.29665	0.0381876	0.876018		Islr
Notch3	-0.518035	4.68959	4.29605	0.0382011	0.876018		Notch3
Neurl1a	0.598093	7.95304	4.29374	0.0382529	0.876018		Neurl1a
Wnt11	-1.17533	0.176521	4.29363	0.0382553	0.876018		Wnt11
Il31ra	-1.46756	0.195833	4.29255	0.0382796	0.876018		Il31ra
Dact1	-0.70896	3.98841	4.28936	0.0383515	0.876018		Dact1
Fbxo32	-0.608421	3.74368	4.28874	0.0383656	0.876018		Fbxo32
Lum	-0.958026	2.56593	4.28393	0.0384744	0.876018		Lum
Olfm1	0.598842	9.29244	4.28374	0.0384785	0.876018		Olfm1
Ttc9	-0.641468	4.58562	4.28373	0.0384788	0.876018		Ttc9
Itm2a	-0.50988	5.90457	4.28327	0.0384892	0.876018		Itm2a
Dpp4	-0.974293	1.73457	4.27861	0.0385948	0.877001		Dpp4
Cpne2	0.685648	5.47529	4.27305	0.0387213	0.878453		Cpne2
Pgbd5	0.509581	7.06015	4.26544	0.0388951	0.880685		Pgbd5
Id3	-0.509867	5.39019	4.26326	0.038945	0.880685		Id3
6330403K07Rik	0.627617	9.02549	4.25195	0.0392053	0.884413		6330403K07Rik
Lrrc23	0.911936	1.64145	4.25063	0.0392358	0.884413		Lrrc23
Sv2b	0.540856	7.89581	4.24597	0.0393436	0.885419		Sv2b
Dpf1	0.628468	5.93134	4.23543	0.0395886	0.887419		Dpf1
Gal	-1.14332	3.10219	4.23114	0.0396888	0.887419		Gal
Eif5a2	-0.652746	5.92513	4.23091	0.0396942	0.887419		Eif5a2
Thbs2	-0.911362	3.58282	4.23022	0.0397103	0.887419		Thbs2
Ptchd2	0.472401	6.2588	4.22858	0.0397486	0.887419		Ptchd2
Aloxe3	0.877799	3.30358	4.2259	0.0398116	0.887419		Aloxe3
Asb4	-1.20018	1.06488	4.22206	0.0399016	0.887578		Asb4
Dse	-0.860252	2.96896	4.22021	0.0399451	0.887578		Dse
Plekhg2	-0.658123	3.2526	4.20902	0.0402094	0.890525		Plekhg2
Tbata	1.39124	0.703401	4.20487	0.0403081	0.890525		Tbata
Klhl1	-0.694834	4.12104	4.19919	0.0404432	0.890525		Klhl1
Gpr124	-0.556275	4.93756	4.19915	0.0404442	0.890525		Gpr124
Tnfaip8l1	0.751413	2.71063	4.19758	0.0404817	0.890525		Tnfaip8l1
Gabrg3	-0.818239	2.36728	4.19637	0.0405106	0.890525		Gabrg3
Ptgds	-0.692572	11.8937	4.19321	0.0405862	0.890525		Ptgds
Egflam	-0.703205	2.70272	4.19299	0.0405915	0.890525		Egflam
Nbeal1	-1.13371	2.83493	4.18974	0.0406694	0.890525		Nbeal1
Runx1t1	-0.554893	4.85739	4.1878	0.040716	0.890525		Runx1t1
Sh3d19	-0.670671	4.40487	4.18533	0.0407753	0.890525		Sh3d19
Baiap2l1	-1.01778	0.296723	4.17736	0.0409675	0.893334		Baiap2l1
Lbh	-0.525615	6.17571	4.17395	0.04105	0.893743		Lbh
Lrrn2	0.476692	7.53667	4.16487	0.0412705	0.897153		Lrrn2
Pappa2	0.877472	3.06087	4.15864	0.0414226	0.897195		Pappa2
Gstm2	-0.826644	2.90052	4.15799	0.0414386	0.897195		Gstm2
Vcl	-0.604048	5.46497	4.15487	0.041515	0.897195		Vcl
Fam110a	0.726131	3.82487	4.15434	0.0415279	0.897195		Fam110a
Epn3	-1.20093	1.8881	4.14584	0.041737	0.898208		Epn3
Tpm4	-0.525433	5.09341	4.14476	0.0417637	0.898208		Tpm4
Ankrd29	-0.792052	3.94248	4.14341	0.0417968	0.898208		Ankrd29
Ybx2	0.73431	2.17576	4.14204	0.0418307	0.898208		Ybx2
Pkig	0.666767	5.95999	4.12992	0.0421313	0.900302		Pkig
Hs3st2	0.980117	3.94421	4.12943	0.0421436	0.900302		Hs3st2
Fam78a	-0.746073	2.03899	4.12798	0.0421797	0.900302		Fam78a
Abcb1a	-0.571154	5.14099	4.12101	0.0423539	0.900302		Abcb1a
Dusp14	0.599668	4.82056	4.1193	0.0423967	0.900302		Dusp14
Mmp23	-1.00148	0.294584	4.11804	0.0424281	0.900302		Mmp23
Col8a1	-0.871855	2.04321	4.11777	0.0424349	0.900302		Col8a1
Kcng2	0.894734	3.88565	4.11753	0.0424411	0.900302		Kcng2
Grm1	-0.738647	6.22487	4.11052	0.0426174	0.902679		Grm1
Pld1	-0.630941	3.61236	4.10151	0.0428448	0.906129		Pld1
Sowaha	0.694577	7.0182	4.09478	0.0430159	0.906528		Sowaha
Kir3dl2	1.17928	0.00789328	4.09398	0.0430363	0.906528		Kir3dl2
Limd2	0.764983	6.54111	4.09116	0.0431079	0.906528		Limd2
Tbx1	-0.878469	1.12728	4.09062	0.0431219	0.906528		Tbx1
Kcnip3	0.566069	6.45312	4.08697	0.0432149	0.907126		Kcnip3
Ifit1	-0.865045	1.67936	4.08394	0.0432926	0.9074		Ifit1
A930013F10Rik	-1.03197	1.0321	4.07796	0.0434462	0.909262		A930013F10Rik
Smad3	0.611796	5.88062	4.06594	0.0437563	0.910531		Smad3
Stard13	-0.671725	3.67018	4.06158	0.0438695	0.910531		Stard13
F13a1	-0.987965	3.18544	4.05305	0.0440916	0.910531		F13a1
Serpinb6b	-0.914871	0.945181	4.05301	0.0440926	0.910531		Serpinb6b
Bmp4	-0.819	3.0968	4.05131	0.0441371	0.910531		Bmp4
Trpv4	-0.843096	1.06601	4.05119	0.0441403	0.910531		Trpv4
Hes7	0.986239	0.538973	4.04955	0.0441832	0.910531		Hes7
Nos3	-0.655077	3.5835	4.04704	0.0442488	0.910531		Nos3
Itgb1	-0.466849	6.52624	4.04654	0.0442619	0.910531		Itgb1
Fzd7	-0.714569	4.0699	4.04255	0.0443668	0.910531		Fzd7
Ogn	-0.855743	5.11289	4.04208	0.0443792	0.910531		Ogn
Il1r1	-0.88491	2.48936	4.03611	0.0445364	0.910531		Il1r1
Ltbp1	-0.650797	3.086	4.03165	0.0446543	0.910531		Ltbp1
Abcg2	-0.578173	3.98951	4.03082	0.0446762	0.910531		Abcg2
Fam38a	-0.683595	2.76464	4.03069	0.0446797	0.910531		Fam38a
Cast	-0.950667	2.72	4.0304	0.0446873	0.910531		Cast
Crip2	0.636442	6.96379	4.02764	0.0447604	0.910531		Crip2
Parp3	-0.702332	2.4332	4.02673	0.0447846	0.910531		Parp3
6330403A02Rik	0.499204	8.06782	4.02652	0.0447902	0.910531		6330403A02Rik
Ifitm3	-0.709195	3.52555	4.02379	0.0448629	0.910531		Ifitm3
Grhl1	0.820613	4.35923	4.02358	0.0448685	0.910531		Grhl1
Kcnmb4	0.604095	4.13877	4.01727	0.0450366	0.912626		Kcnmb4
Utp14b	-0.837314	1.50642	4.01237	0.0451677	0.913962		Utp14b
Cecr6	0.598108	5.75155	4.00937	0.045248	0.914269		Cecr6
Cybb	-1.06096	0.887723	3.98929	0.0457904	0.921622		Cybb
Zfp831	0.604056	5.22709	3.9882	0.0458199	0.921622		Zfp831
Eefsec	0.541133	4.52378	3.9882	0.04582	0.921622		Eefsec
Baiap2	0.665411	8.23657	3.9862	0.0458744	0.921622		Baiap2
Traip	0.840012	3.24906	3.9836	0.0459453	0.921728		Traip
Fam117a	0.713686	3.06699	3.97226	0.0462558	0.922703		Fam117a
Lgi2	-0.725659	5.08999	3.97066	0.0462997	0.922703		Lgi2
2010001M06Rik	-0.9693	1.48434	3.96975	0.0463246	0.922703		2010001M06Rik
Fndc5	-0.711324	6.70102	3.96867	0.0463545	0.922703		Fndc5
Actr3b	0.511802	6.13187	3.96836	0.0463628	0.922703		Actr3b
Steap2	-0.932022	4.45426	3.96744	0.0463881	0.922703		Steap2
Mef2c	0.582713	7.76733	3.96042	0.046582	0.924816		Mef2c
Fut9	-0.543512	6.09983	3.95883	0.046626	0.924816		Fut9
Dcn	-0.901116	5.52772	3.94486	0.0470148	0.928027		Dcn
Chrm1	0.561519	7.45909	3.94318	0.0470618	0.928027		Chrm1
Abcd2	-0.506678	4.74663	3.9426	0.0470778	0.928027		Abcd2
Tlr3	-0.62709	3.36036	3.94173	0.0471023	0.928027		Tlr3
Ubash3b	-0.681889	4.60041	3.94116	0.0471184	0.928027		Ubash3b
Tgfbr3	-0.752174	4.35244	3.93834	0.0471975	0.928283		Tgfbr3
1110017D15Rik	0.825244	1.7986	3.93246	0.0473626	0.930228		1110017D15Rik
Rgs13	-1.04964	0.680377	3.92826	0.047481	0.93125		Rgs13
Tmem229a	-0.515482	5.84378	3.92402	0.047601	0.932196		Tmem229a
Nefh	-0.902791	6.76019	3.9217	0.0476666	0.932196		Nefh
Chst14	-0.821582	1.229	3.91953	0.0477283	0.932196		Chst14
Rspo4	-1.33734	-0.164016	3.914	0.0478854	0.932809		Rspo4
Clic4	-0.480099	6.51179	3.91375	0.0478926	0.932809		Clic4
Cd24a	0.924173	4.08589	3.90389	0.0481745	0.937001		Cd24a
Ccdc74a	0.588175	4.19632	3.90155	0.0482415	0.937006		Ccdc74a
Adrb3	0.867026	1.42608	3.89515	0.0484256	0.938654		Adrb3
Zmat2	0.493145	7.42484	3.89396	0.04846	0.938654		Zmat2
Abhd3	-0.477415	5.9783	3.89014	0.0485704	0.939496		Abhd3
Vip	0.71111	3.74363	3.88306	0.0487754	0.940767		Vip
Zkscan2	-0.797873	3.76394	3.88263	0.0487881	0.940767		Zkscan2
Car13	-0.959594	2.42306	3.88094	0.0488371	0.940767		Car13
Acsl6	-0.507518	7.1889	3.87772	0.048931	0.941285		Acsl6
Ranbp3l	-0.911335	3.57019	3.8732	0.049063	0.942532		Ranbp3l
H2-Aa	-0.785933	2.82858	3.87046	0.049143	0.942534		H2-Aa
Rtn4rl2	0.739816	4.63284	3.86831	0.0492062	0.942534		Rtn4rl2
Nr1d1	0.508394	7.63461	3.86155	0.0494047	0.942534		Nr1d1
Arhgap6	0.552055	6.31446	3.85988	0.049454	0.942534		Arhgap6
1700086O06Rik	0.806442	1.97528	3.84952	0.0497602	0.942534		1700086O06Rik
Antxr1	-0.603951	4.21614	3.84903	0.0497748	0.942534		Antxr1
5330434G04Rik	-0.893841	2.39979	3.84832	0.0497958	0.942534		5330434G04Rik
D130040H23Rik	-1.04879	0.384718	3.84688	0.0498386	0.942534		D130040H23Rik
1700011J10Rik	0.681712	2.98039	3.8456	0.0498766	0.942534		1700011J10Rik
Strn	-0.529279	5.46858	3.84524	0.0498874	0.942534		Strn
Cacng8	0.46411	6.51633	3.84171	0.0499926	0.942534		Cacng8
Ppm1l	-0.81485	5.30924	3.84076	0.0500209	0.942534
Scrt1	-0.726335	7.46232	3.84059	0.050026	0.942534
Erf	0.572255	5.93012	3.8354	0.050181	0.942534
Pih1d1	0.569197	4.34026	3.83205	0.0502813	0.942534
Nfatc2	-0.614505	5.07629	3.82552	0.0504776	0.942534
Itga6	-0.750546	3.79236	3.82542	0.0504806	0.942534
Hpcal1	0.445219	7.4097	3.82356	0.0505367	0.942534
Gpc6	-0.659819	3.7554	3.82079	0.0506203	0.942534
Camk2a	0.550034	10.9113	3.81684	0.0507399	0.942534
Rhoj	-0.749693	1.66542	3.81281	0.0508622	0.942534
Gm14492	1.01294	0.415902	3.80815	0.0510037	0.942534
Acpl2	0.526593	4.41983	3.80651	0.0510539	0.942534
Akap2	-0.623804	6.58041	3.80537	0.0510884	0.942534
Rn45s	0.614621	10.0049	3.80519	0.0510939	0.942534
Ctsk	-0.780469	1.65813	3.80058	0.0512347	0.942534
Snca	0.495838	7.44008	3.79385	0.0514412	0.942534
Rcn3	-0.603098	3.62215	3.78162	0.0518185	0.942534
Pgcp	-0.600123	3.83407	3.78064	0.0518489	0.942534
Pde9a	0.5205	4.85765	3.7778	0.0519369	0.942534
Cap2	0.49129	7.42833	3.77312	0.0520823	0.942534
Tmem35	0.439679	6.6157	3.77288	0.0520899	0.942534
Adra1a	-0.909747	3.39202	3.77051	0.0521637	0.942534
Pfkl	0.503415	7.72852	3.76896	0.052212	0.942534
Pqlc3	-0.854675	1.088	3.76618	0.0522989	0.942534
Aspn	-0.887528	1.00419	3.76545	0.0523218	0.942534
Slc36a2	-0.82434	1.89746	3.7646	0.0523484	0.942534
Cmbl	0.637188	4.89113	3.764	0.052367	0.942534
Hcn3	-0.620845	5.12378	3.76267	0.0524089	0.942534
Kbtbd11	0.446102	7.20309	3.76186	0.0524343	0.942534
Map2k1	0.490263	8.33684	3.75294	0.0527149	0.942534
Cdh8	-0.502414	5.6537	3.74694	0.0529043	0.942534
Cmya5	0.893693	0.922958	3.74637	0.0529224	0.942534
Enpep	-0.990138	1.24921	3.74592	0.0529365	0.942534
Lsr	-0.617437	3.31182	3.74477	0.0529729	0.942534
Wnt9a	0.875368	2.53582	3.7425	0.053045	0.942534
Pdgfd	-0.91436	1.86594	3.74206	0.0530591	0.942534
C4b	-0.565183	5.03469	3.74096	0.0530939	0.942534
Adamts1	-0.80877	3.21024	3.73981	0.0531303	0.942534
Fam196a	-0.700785	4.60459	3.73981	0.0531304	0.942534
Th	-1.0767	3.89782	3.73932	0.0531461	0.942534
Nfic	-0.470753	6.66053	3.73882	0.0531619	0.942534
Spon1	0.426939	6.78104	3.73827	0.0531794	0.942534
Zdhhc14	0.478906	5.72225	3.73814	0.0531837	0.942534
Chia	1.02	1.32336	3.73794	0.0531899	0.942534
Palld	-0.933208	1.60994	3.73422	0.0533086	0.942534
Ucn3	0.804004	3.8108	3.73415	0.0533106	0.942534
Mgl2	-0.970555	1.52746	3.7338	0.0533219	0.942534
Cav2	-0.571485	3.8768	3.73351	0.0533312	0.942534
Dbn1	0.501368	8.18049	3.73239	0.0533671	0.942534
Dach2	-0.929485	1.28608	3.73161	0.053392	0.942534
Elovl6	-0.559217	6.06315	3.731	0.0534115	0.942534
Il17rc	-0.719032	2.69605	3.73007	0.0534412	0.942534
Akap12	-0.874211	5.72407	3.72991	0.0534464	0.942534
Kdr	-0.679435	3.98281	3.72873	0.0534841	0.942534
Dkk2	-0.935417	0.415763	3.72743	0.0535257	0.942534
Nelf	0.542178	8.72761	3.72428	0.0536268	0.942534
Kit	-0.542398	5.83331	3.72411	0.0536321	0.942534
Man1a	-0.531365	4.10272	3.72218	0.0536941	0.942534
Iqgap1	-0.522075	4.71756	3.71463	0.0539375	0.945076
St8sia1	-0.675295	5.42804	3.71352	0.0539736	0.945076
Epha2	-0.867483	0.582245	3.70825	0.0541441	0.945367
Pou3f1	-0.829479	5.38411	3.70797	0.0541533	0.945367
Satb2	1.2716	1.04379	3.70131	0.0543698	0.945367
Gfm1	-0.486994	5.18559	3.70063	0.0543918	0.945367
Prkg2	0.690918	3.6338	3.69732	0.0545	0.945367
Rbpms	-0.677659	2.57287	3.69726	0.0545018	0.945367
Dysf	-0.683346	3.26701	3.69711	0.0545069	0.945367
ORF63	-1.10306	-0.197683	3.69371	0.054618	0.945367
2210416O15Rik	-0.821458	1.44209	3.69266	0.0546524	0.945367
Thop1	0.523981	6.16376	3.69031	0.0547296	0.945367
Ccl25	-0.710143	1.85069	3.68935	0.0547608	0.945367
Mt2	0.436403	6.7896	3.68792	0.0548078	0.945367
Pde2a	0.627012	8.91552	3.68611	0.0548675	0.945367
Lin28b	-0.728539	2.11911	3.68413	0.0549327	0.945367
Jph4	0.509478	8.89044	3.67877	0.0551094	0.945981
Bag3	-0.596787	3.86674	3.67826	0.0551265	0.945981
Skor1	-1.67595	1.5569	3.67517	0.0552288	0.945981
Omd	-0.827361	2.52053	3.67145	0.0553519	0.945981
Shroom4	-1.11791	1.24686	3.67115	0.0553619	0.945981
Robo2	-0.580956	6.70143	3.66921	0.0554263	0.945981
Igsf9	0.627347	3.41215	3.66881	0.0554399	0.945981
Rab40c	0.556371	5.49107	3.66441	0.0555863	0.947328
Gm10560	-0.834466	1.102	3.65814	0.0557958	0.949447
Trim12c	-0.772484	1.9075	3.65665	0.0558458	0.949447
Sfrp1	-0.527637	4.72837	3.64654	0.0561857	0.95148
Zbtb7c	0.563168	4.6716	3.64612	0.0562001	0.95148
Rgs7bp	-0.554927	7.48445	3.6455	0.0562209	0.95148
Tnxb	-0.727566	3.00269	3.64504	0.0562364	0.95148
Zfhx3	-0.636306	3.65928	3.63835	0.0564629	0.953754
Ano2	1.20823	3.11012	3.63706	0.0565067	0.953754
Dlc1	-0.519465	5.80764	3.6305	0.0567297	0.956369
Itgbl1	-0.814216	2.61574	3.62355	0.0569673	0.959223
A130040M12Rik	-0.594653	4.85843	3.61401	0.0572948	0.963582
Frem3	-0.783067	3.56043	3.60548	0.0575896	0.967381
Angptl4	0.650484	2.90811	3.60339	0.0576619	0.967438
Ccdc8	-0.720952	2.24345	3.59624	0.0579105	0.969883
Moxd1	0.617362	3.96982	3.59523	0.0579457	0.969883
Slc1a5	-0.678494	2.32238	3.59224	0.05805	0.970471
Arpc5	0.41	6.52148	3.58792	0.0582012	0.970916
Ubxn11	0.717698	2.81371	3.58736	0.0582205	0.970916
Cstad	1.04563	0.449631	3.5841	0.058335	0.970916
Rnf152	-0.733391	4.45112	3.58348	0.0583568	0.970916
Chchd6	0.526739	5.86584	3.58162	0.0584223	0.970916
1700020I14Rik	-0.968187	4.94061	3.57633	0.0586086	0.970935
Camk1g	0.480924	5.42843	3.57337	0.0587132	0.970935
Trpc3	-0.780588	4.09644	3.57234	0.0587494	0.970935
Atp1b3	-0.462015	7.15916	3.57208	0.0587587	0.970935
Npr1	-0.650257	2.75343	3.57171	0.0587716	0.970935
Malat1	-0.750353	6.94068	3.56983	0.0588382	0.970935
Foxb1	-0.933781	0.479753	3.5602	0.0591807	0.974536
Erdr1	0.616621	6.90628	3.55979	0.0591953	0.974536
Slc22a3	-0.75172	2.29906	3.55448	0.0593847	0.975016
Wls	-0.535251	5.13806	3.55439	0.059388	0.975016
Cd47	-0.521116	5.71015	3.55314	0.0594327	0.975016
Iqsec3	-0.594291	8.1195	3.55038	0.0595318	0.975502
Tgm2	-0.523203	4.70909	3.5484	0.059603	0.97553
Zar1	-1.40483	0.228381	3.54026	0.0598961	0.977123
Neurod2	0.659274	5.2287	3.53484	0.0600921	0.977123
1810020O05Rik	1.36589	0.101954	3.5332	0.0601514	0.977123
Map4k2	-0.476867	5.80012	3.53237	0.0601817	0.977123
Socs4	-0.917116	1.46661	3.5275	0.0603586	0.977123
Acta1	0.73392	3.28105	3.52695	0.0603789	0.977123
Sash1	-0.603509	6.24176	3.52585	0.0604189	0.977123
Rcsd1	-0.59064	3.18308	3.52504	0.0604485	0.977123
Col6a1	0.873582	6.16849	3.5237	0.0604971	0.977123
Lyl1	-0.735696	1.59278	3.52002	0.0606318	0.977123
Tns1	-0.552694	5.97761	3.51826	0.060696	0.977123
Fam163b	0.496778	6.8703	3.51826	0.0606961	0.977123
1700003E16Rik	0.518021	5.31505	3.5148	0.0608232	0.977123
Rgs12	0.477367	5.938	3.51345	0.0608726	0.977123
Map3k5	0.477427	5.48897	3.51213	0.060921	0.977123
1700054N08Rik	0.519923	5.40486	3.50414	0.0612156	0.977123
Cnn2	-0.55362	4.02035	3.50364	0.0612341	0.977123
Mex3a	0.658381	2.38569	3.50258	0.0612731	0.977123
Necab2	0.549717	7.53497	3.50217	0.0612886	0.977123
Dpp10	0.411918	7.23729	3.50164	0.0613081	0.977123
Dnajc17	0.665725	3.46387	3.50008	0.0613658	0.977123
A2m	-0.776445	2.94329	3.49926	0.0613964	0.977123
Prkaa2	-0.581231	5.07273	3.49689	0.0614843	0.977123
Col8a2	-0.890052	1.89995	3.49556	0.0615337	0.977123
Nfe2l2	-0.564275	4.28854	3.49465	0.0615674	0.977123
Plk3	-0.541357	3.77455	3.49399	0.061592	0.977123
Rap2b	0.458912	6.29001	3.48958	0.0617561	0.977123
Bbc3	0.631361	3.35645	3.48827	0.0618053	0.977123
Sp8	0.956848	2.48988	3.48734	0.06184	0.977123
Zfp36	-0.629968	2.37571	3.48701	0.0618523	0.977123
Scd1	-0.46197	8.17381	3.48687	0.0618573	0.977123
Hrh3	0.619492	6.97665	3.47861	0.0621668	0.978827
Zfp229	-0.728078	1.73071	3.47825	0.0621806	0.978827
Zbtb4	-0.479154	7.39876	3.47763	0.0622036	0.978827
Nphs2	-1.16477	0.00330254	3.47539	0.062288	0.978827
Mycn	0.658905	2.92444	3.47471	0.0623137	0.978827
Eps8l2	-0.768496	1.72301	3.46934	0.0625162	0.980519
Clec10a	-0.916318	1.71924	3.46763	0.0625807	0.980519
Ajap1	0.443785	6.00717	3.46483	0.0626868	0.980519
Cmklr1	-0.725189	1.87071	3.46294	0.0627588	0.980519
Ace	-0.471533	5.6301	3.46073	0.0628426	0.980519
Caly	0.523937	8.25501	3.46016	0.0628641	0.980519
Anxa1	-0.919131	2.03469	3.45747	0.0629666	0.980519
Nudt4	-0.462529	7.41702	3.45712	0.06298	0.980519
Dkkl1	0.887918	2.46763	3.4533	0.0631257	0.981699
E030013I19Rik	1.37589	-0.150522	3.44878	0.0632984	0.98238
H1fx	0.580688	6.51795	3.44522	0.0634351	0.98238
Lrrc6	0.705917	2.50173	3.43909	0.0636708	0.98238
Mkx	-0.827163	1.79745	3.43899	0.0636745	0.98238
Nptxr	0.789674	5.93368	3.43868	0.0636865	0.98238
Frat2	0.610118	3.33273	3.43753	0.063731	0.98238
Baiap3	0.550466	8.63503	3.4366	0.0637668	0.98238
Tctn2	0.465789	5.00687	3.43057	0.064	0.98238
Pak6	0.423618	6.6454	3.42992	0.0640251	0.98238
Sh3tc1	-0.845423	0.655123	3.42917	0.0640541	0.98238
1700001L19Rik	0.63278	3.88013	3.42821	0.0640915	0.98238
Tacr3	-0.863031	4.30266	3.42772	0.0641104	0.98238
BC018242	0.470524	7.94481	3.42672	0.0641493	0.98238
Zfp366	-1.26565	0.895974	3.42647	0.0641591	0.98238
Maml3	-0.675164	3.78124	3.4232	0.0642861	0.98238
Fam199x	-0.672229	3.63854	3.42314	0.0642888	0.98238
Lrfn2	0.434886	5.17348	3.41428	0.0646347	0.986593
Vcam1	-0.48754	5.16534	3.40704	0.064919	0.989775
AA387883	1.00307	0.405996	3.40202	0.0651168	0.989775
Bmx	-0.861533	1.01611	3.4006	0.0651726	0.989775
Nes	-0.552096	3.73742	3.3991	0.0652322	0.989775
Fcna	-0.858851	1.45992	3.39594	0.0653572	0.989775
Aif1	0.678861	2.80664	3.39572	0.0653658	0.989775
Mapk6	-0.446319	6.16614	3.39489	0.0653987	0.989775
C1qtnf4	0.678651	8.21048	3.39468	0.0654071	0.989775
Fgd5	-0.64654	3.24657	3.39221	0.0655049	0.990189
Rfx3	0.67326	5.50836	3.38973	0.0656039	0.990618
H2-Q2	0.860145	1.45076	3.38791	0.0656762	0.990646
Bmp2k	-0.590236	4.09222	3.38462	0.0658075	0.990931
Egr4	0.720699	5.26914	3.3839	0.0658363	0.990931
Gata2	-0.634949	2.74939	3.37907	0.0660292	0.991991
Lrrk1	-0.677947	3.55696	3.37785	0.0660781	0.991991
Sez6	0.666146	8.30818	3.3743	0.0662205	0.991991
Dsg1c	1.39597	0.544497	3.37311	0.0662686	0.991991
Mtfr1	-0.647179	3.06908	3.37266	0.0662865	0.991991
Drd5	-0.825866	2.48232	3.36873	0.0664448	0.991991
2410016O06Rik	0.55304	4.21904	3.36589	0.0665595	0.991991
Peg3	-0.925963	8.21809	3.36535	0.0665816	0.991991
Rtn4rl1	0.513424	5.67433	3.36458	0.0666125	0.991991
Coro6	-1.03536	4.26121	3.36398	0.066637	0.991991
Slc22a23	-0.412804	6.72893	3.3607	0.0667697	0.991991
Ptpn13	-0.54091	4.58897	3.35957	0.0668153	0.991991
BC002230	0.500332	4.78546	3.35934	0.066825	0.991991
Dlk2	0.514396	5.01201	3.35682	0.0669273	0.992172
Slc25a36	-0.556728	5.07973	3.35424	0.0670322	0.992172
2610203C20Rik	-0.532431	4.9102	3.35382	0.0670492	0.992172
Flrt3	-0.430698	5.31081	3.35173	0.0671342	0.992373
Rasl12	-0.823073	1.40036	3.35002	0.0672041	0.992373
1700113A16Rik	0.5815	4.61338	3.3403	0.0676022	0.996503
Prima1	-1.13435	2.86482	3.33973	0.0676257	0.996503
Pmp22	-0.474867	4.73842	3.33016	0.0680201	0.998318
Rbm24	0.538097	4.45155	3.32892	0.0680716	0.998318
Akap5	0.597017	6.3554	3.32849	0.0680893	0.998318
Ntn4	-0.564447	3.64552	3.32793	0.0681124	0.998318
Reep6	0.545062	4.46714	3.32651	0.0681714	0.998318
Mzf1	0.711688	3.38472	3.32581	0.0682002	0.998318
Slc2a12	-0.735479	3.37245	3.32246	0.0683395	0.998318
Ddx26b	-0.508087	4.51483	3.32231	0.0683459	0.998318
Zfhx2	-0.442427	5.45548	3.32128	0.0683887	0.998318
Gm2115	-0.902566	2.05172	3.3179	0.0685295	0.998969
Pth2r	0.933285	1.37496	3.30414	0.0691054	0.998969
Elavl2	-0.549908	7.02604	3.30381	0.0691196	0.998969
Col4a2	-0.39712	6.10969	3.30359	0.0691287	0.998969
Nacc2	-0.543044	7.48757	3.30061	0.069254	0.998969
Dhx58	-0.917791	0.838967	3.29859	0.0693395	0.998969
Car14	-0.649954	3.72456	3.29687	0.0694122	0.998969
Mcc	-0.565916	3.87374	3.2877	0.0698006	0.998969
Adcy7	-0.545578	3.72477	3.28405	0.0699561	0.998969
Rab15	0.51953	8.14086	3.28077	0.0700961	0.998969
Gabre	-0.788809	2.19883	3.27941	0.0701543	0.998969
Perp	-0.597298	3.67921	3.2774	0.0702399	0.998969
Rfc5	0.592139	3.50032	3.27651	0.0702783	0.998969
Slc36a1	-0.522106	6.2937	3.27534	0.0703281	0.998969
Hexdc	0.51979	4.92887	3.27521	0.0703339	0.998969
Onecut2	-0.99913	1.02617	3.26747	0.0706665	0.998969
Kank4	-0.588651	3.29595	3.26513	0.0707675	0.998969
Gabra1	-0.592118	8.39055	3.2633	0.0708466	0.998969
Ssbp4	0.538476	8.09687	3.25751	0.0710968	0.998969
Ceacam1	-0.772301	1.28429	3.25631	0.071149	0.998969
9430020K01Rik	-0.419011	6.35233	3.25331	0.0712792	0.998969
Fgf18	-0.970851	0.963581	3.25256	0.0713119	0.998969
Krt2	2.55356	2.77621	3.25223	0.0713265	0.998969
Nrn1	0.574504	6.70142	3.25074	0.0713911	0.998969
Apcdd1	-0.47047	5.18239	3.24229	0.0717602	0.998969
Adam23	-0.413018	7.38367	3.24223	0.071763	0.998969
Cd33	-0.797189	0.833815	3.24204	0.071771	0.998969
Nsmce1	0.604573	3.82297	3.24187	0.0717787	0.998969
Rhbdl3	0.478708	5.88608	3.24006	0.0718581	0.998969
3110021N24Rik	-0.775104	2.42545	3.23966	0.0718757	0.998969
Ppip5k2	-0.566669	4.58353	3.23599	0.0720369	0.998969
Marveld1	-0.505021	4.06189	3.23575	0.0720474	0.998969
Atp10a	-0.494196	4.16361	3.23252	0.0721896	0.998969
E130308A19Rik	-0.601607	2.96999	3.22913	0.0723391	0.998969
Neto2	-0.474425	5.76799	3.22789	0.0723941	0.998969
Jam2	-0.451222	5.68057	3.21995	0.0727456	0.998969
Usp2	0.511672	5.89709	3.21928	0.0727758	0.998969
Tac1	0.788566	6.7677	3.21881	0.0727964	0.998969
Itm2c	0.511372	10.1735	3.21598	0.0729226	0.998969
Nat14	0.519825	6.26871	3.21499	0.0729669	0.998969
Tmem198	0.495924	6.09344	3.2143	0.0729976	0.998969
Sox1	0.602671	5.56648	3.21317	0.0730477	0.998969
Sphk1	-0.655447	4.36902	3.21304	0.0730536	0.998969
Alox8	-0.801065	2.76276	3.20903	0.073233	0.998969
Epas1	-0.419878	7.09853	3.20887	0.0732401	0.998969
Edem1	-0.52597	3.90766	3.20805	0.0732765	0.998969
Il6st	-0.513058	6.38766	3.20659	0.0733421	0.998969
Slc38a1	-0.523381	8.06534	3.20622	0.0733588	0.998969
Cdk17	0.485811	7.4726	3.20131	0.0735793	0.998969
Kcnj9	0.398162	6.93198	3.2012	0.0735841	0.998969
Anp32a	0.416941	7.59553	3.20074	0.0736048	0.998969
Poc1a	0.708945	1.67149	3.20058	0.073612	0.998969
N6amt1	0.47437	4.22002	3.2002	0.0736292	0.998969
H2-D1	-0.455729	7.08672	3.19818	0.0737204	0.998969
Ccdc108	0.701321	1.77981	3.19644	0.0737988	0.998969
2410002F23Rik	0.443322	6.44025	3.19369	0.0739231	0.998969
Pdgfrb	-0.451921	5.13551	3.19288	0.0739596	0.998969
Ndst4	-0.824268	3.83201	3.19244	0.0739794	0.998969
Ssfa2	-0.518125	5.34828	3.19222	0.0739893	0.998969
8430410A17Rik	0.533176	4.17206	3.1912	0.0740357	0.998969
Ano1	-0.800458	1.71541	3.19077	0.0740551	0.998969
C030046I01Rik	0.520579	7.88035	3.18674	0.074238	0.998969
Tshz1	0.515423	5.61761	3.18347	0.0743868	0.998969
Hhipl1	-0.597005	2.94693	3.18249	0.0744314	0.998969
Fes	-0.68141	2.33208	3.18	0.0745447	0.998969
A730020M07Rik	-1.11338	0.128492	3.17964	0.0745613	0.998969
Fam114a1	-0.613413	2.8222	3.17573	0.0747399	0.998969
Eda	0.580625	3.63943	3.17143	0.0749367	0.998969
Serpind1	-0.719058	3.82057	3.17019	0.0749935	0.998969
Mmp17	0.497127	7.42903	3.16524	0.0752216	0.998969
Enkur	1.04001	0.578551	3.16394	0.0752815	0.998969
Tspan33	0.484595	5.06163	3.16337	0.0753074	0.998969
Ubfd1	-0.42454	6.50325	3.16057	0.0754368	0.998969
Nlrp1a	0.782878	1.29713	3.15898	0.0755106	0.998969
Tgm3	0.878127	1.94837	3.15704	0.0756002	0.998969
Lyve1	-1.05173	2.60362	3.15592	0.0756518	0.998969
Gja5	-1.20549	0.796894	3.1557	0.075662	0.998969
Cacnb3	0.472345	8.14236	3.15479	0.0757043	0.998969
Aff1	-0.657219	3.80447	3.15198	0.0758348	0.998969
Ak4	0.561146	5.66515	3.149	0.0759735	0.998969
Pcdh8	0.542468	7.04629	3.14893	0.0759766	0.998969
1200009I06Rik	-0.811683	1.37723	3.14771	0.0760336	0.998969
Slc16a2	0.578837	5.90848	3.14703	0.0760653	0.998969
Ap1s1	0.546748	8.21358	3.1441	0.076202	0.998969
Synpo	0.532248	7.55085	3.14371	0.0762204	0.998969
Creb3l2	-0.80589	3.1188	3.13574	0.0765936	0.998969
Pde3a	-1.03353	1.98516	3.13263	0.07674	0.998969
Ankrd34c	-0.73679	2.83739	3.12989	0.0768687	0.998969
Ccdc135	0.82084	0.863227	3.129	0.0769109	0.998969
Ovca2	0.562827	3.77593	3.12608	0.0770488	0.998969
Ampd3	-0.499245	5.07251	3.12528	0.0770865	0.998969
Abca9	-0.73652	3.83395	3.12447	0.0771247	0.998969
Celf3	0.459093	7.58961	3.11702	0.0774783	0.998969
Myo5b	0.486373	6.36251	3.11435	0.0776055	0.998969
Cacna2d2	-0.633163	7.24246	3.11301	0.0776693	0.998969
Slc13a3	-0.560274	6.30819	3.10982	0.0778214	0.998969
Fstl5	-0.486351	6.07643	3.10759	0.077928	0.998969
Cdh6	-0.991304	2.01416	3.09693	0.0784399	0.998969
Rps6kl1	0.471558	5.7474	3.09537	0.0785151	0.998969
Zfp703	0.457259	5.07153	3.09412	0.0785754	0.998969
Crabp1	0.838869	2.45809	3.09357	0.0786024	0.998969
Iglon5	-0.552673	5.68778	3.09192	0.078682	0.998969
Flt1	-0.522922	5.42337	3.0883	0.0788571	0.998969
Dnm3	-0.638629	7.92877	3.08741	0.0789002	0.998969
Opn3	-0.708589	2.59222	3.08458	0.0790376	0.998969
Crip1	-0.661285	2.50675	3.08077	0.0792231	0.998969
Prdm6	-0.83714	1.89673	3.0787	0.0793241	0.998969
5330413P13Rik	0.975253	1.4435	3.07797	0.0793595	0.998969
Fibin	-0.579762	3.99349	3.07692	0.079411	0.998969
Plscr2	-0.703013	2.117	3.07661	0.0794259	0.998969
Pbx4	0.579156	3.65995	3.07609	0.0794514	0.998969
Nod1	-0.577975	2.77291	3.07558	0.0794762	0.998969
Mapk3	0.430088	8.01708	3.07433	0.0795373	0.998969
Tln1	-0.395273	6.17349	3.06789	0.0798532	0.998969
Nsg2	0.477735	10.0133	3.06568	0.0799617	0.998969
Rad51	0.817562	1.19347	3.06296	0.0800955	0.998969
Wnt7b	0.493827	5.44992	3.06169	0.0801583	0.998969
Slc38a11	-0.89963	0.217611	3.06033	0.0802253	0.998969
Enc1	0.416011	8.86865	3.05903	0.0802896	0.998969
Fam110b	0.458851	5.71702	3.05863	0.0803092	0.998969
Gypc	-0.730251	2.49169	3.05622	0.0804287	0.998969
Foxo6	0.40682	5.31447	3.05508	0.0804852	0.998969
Qrfpr	0.634447	2.68435	3.0534	0.0805682	0.998969
Pcdha11	-0.841362	1.72845	3.05284	0.0805962	0.998969
Pdlim5	-0.488871	4.84444	3.05189	0.0806432	0.998969
Sacm1l	-0.41903	6.59747	3.05038	0.0807181	0.998969
Agpat9	-0.75985	2.3196	3.04942	0.0807659	0.998969
Arpc4	0.429903	6.5772	3.04925	0.0807746	0.998969
Sox12	0.453706	5.13958	3.04661	0.0809059	0.998969
Gldc	0.586411	3.96451	3.04431	0.0810205	0.998969
Irak4	-0.730396	1.56464	3.04215	0.0811284	0.998969
Trp73	-0.982938	0.94811	3.03994	0.0812387	0.998969
Steap3	-0.530332	3.91313	3.03962	0.0812551	0.998969
Emid2	-0.695469	2.41374	3.03692	0.0813901	0.998969
Apobec1	-0.801502	0.679679	3.03446	0.0815135	0.998969
Fam171a2	0.462491	7.43935	3.03394	0.08154	0.998969
Spp1	-0.717277	4.76144	3.03311	0.0815813	0.998969
Tmem106a	-0.80901	0.788903	3.03199	0.0816376	0.998969
Tpbg	0.584609	5.31802	3.02789	0.0818444	0.998969
Csgalnact1	0.518839	4.1395	3.02668	0.0819054	0.998969
Cpne3	-0.654433	3.84068	3.02189	0.0821475	0.998969
Panx2	-0.468743	7.11359	3.0183	0.0823299	0.998969
4632428C04Rik	-1.36929	0.537942	3.01723	0.0823842	0.998969
Id1	-0.515598	4.25643	3.01614	0.0824393	0.998969
Me2	-0.573801	4.59078	3.01535	0.0824797	0.998969
1700007K13Rik	0.68848	1.90043	3.01219	0.0826407	0.998969
Rhoq	-0.496783	5.49825	3.01096	0.0827033	0.998969
Col6a6	-0.77967	0.821304	3.00711	0.0829001	0.998969
Mxra8	-0.487816	4.29234	3.00358	0.0830808	0.998969
Zfp385a	-0.525625	7.07508	3.00269	0.0831263	0.998969
Gtf2f2	0.471151	4.0583	3.00108	0.0832091	0.998969
Snapc2	0.497267	5.13097	2.99993	0.0832683	0.998969
Pnmal1	0.415719	7.18971	2.99784	0.0833757	0.998969
Nfib	0.648445	5.97751	2.99778	0.0833788	0.998969
Ttbk2	-0.572065	6.86214	2.99726	0.0834057	0.998969
1110032A04Rik	-0.976893	1.13395	2.99619	0.0834608	0.998969
Coro1a	0.461368	6.08143	2.99614	0.0834634	0.998969
Agap2	0.510853	10.2622	2.99536	0.0835031	0.998969
Plekhg5	0.476383	5.73845	2.99423	0.0835614	0.998969
Scn11a	0.809959	1.47297	2.98911	0.0838264	0.998969
Pet112l	0.472403	4.36463	2.98902	0.083831	0.998969
Zfp536	-0.88614	3.23364	2.98893	0.0838358	0.998969
6330439K17Rik	-0.478724	8.32776	2.98637	0.0839681	0.998969
Msra	0.469184	4.43413	2.9844	0.0840705	0.998969
Slc16a10	-0.825233	0.999266	2.98364	0.08411	0.998969
Ltk	0.550758	3.62572	2.98241	0.0841737	0.998969
Msi2	-0.508585	6.73538	2.98026	0.0842858	0.998969
Ptgfr	-0.930503	1.83858	2.97782	0.0844128	0.998969
Klhl28	-0.862535	2.94505	2.97738	0.0844359	0.998969
Mmp14	-0.485732	4.51251	2.97728	0.0844409	0.998969
Rhod	-0.943493	0.509987	2.97478	0.0845714	0.998969
Rsph1	0.62951	2.37393	2.96869	0.0848904	0.998969
Slc4a11	1.08929	0.74103	2.9649	0.0850895	0.998969
Capza1	-0.414615	6.04248	2.96101	0.0852948	0.998969
Asb16	-0.833233	0.410609	2.9534	0.0856969	0.998969
Slc10a3	-0.627504	1.91972	2.95084	0.0858327	0.998969
Nr2f1	0.473889	6.23417	2.94494	0.0861471	0.998969
Kcnk5	-0.872385	1.25707	2.94253	0.0862754	0.998969
Samd5	-1.11744	2.61067	2.94243	0.086281	0.998969
Epor	0.685141	3.10912	2.94072	0.0863724	0.998969
Arhgef6	-0.617978	3.87312	2.94049	0.0863843	0.998969
Hyal1	-0.625353	2.87925	2.94044	0.0863871	0.998969
Rpusd1	0.463439	6.38357	2.93857	0.0864874	0.998969
Pdzd4	0.424734	7.41842	2.93814	0.0865101	0.998969
Ube4a	-0.427421	6.27894	2.93806	0.0865145	0.998969
Slc47a1	-0.934868	2.72688	2.93703	0.0865696	0.998969
Btbd3	-0.445995	7.5747	2.93256	0.0868099	0.998969
Acly	-0.484497	8.32976	2.93231	0.0868234	0.998969
Bdnf	0.667687	4.1493	2.93174	0.086854	0.998969
Zfp167	-0.830782	1.10302	2.93163	0.0868598	0.998969
Bex4	0.463702	4.36584	2.9298	0.0869582	0.998969
Nab2	0.454683	5.42067	2.92883	0.0870105	0.998969
Kcnh8	-0.842862	0.516978	2.9288	0.0870122	0.998969
Glipr2	-0.562806	2.8042	2.92664	0.0871289	0.998969
Rab33a	0.552933	4.03544	2.92519	0.0872068	0.998969
Synpo2	-0.720093	2.88849	2.92487	0.0872244	0.998969
Pdzk1ip1	-0.881398	0.333056	2.92442	0.0872487	0.998969
Pcdhgc5	0.508181	6.17328	2.92414	0.0872636	0.998969
0610007P14Rik	0.435448	5.26359	2.91995	0.0874906	0.998969
Ulk4	0.655261	1.80572	2.91859	0.0875642	0.998969
Dgkh	-0.828477	2.57566	2.91837	0.0875765	0.998969
Ncdn	0.493341	10.9542	2.91777	0.0876088	0.998969
Ston1	-0.921067	2.65335	2.91591	0.0877097	0.998969
Med16	0.425749	6.27595	2.9151	0.087754	0.998969
1110032F04Rik	0.608131	2.83874	2.91495	0.0877622	0.998969
Tpcn2	-0.689869	1.26884	2.91455	0.0877837	0.998969
Dynll1	0.412626	7.83619	2.91096	0.0879797	0.998969
Alx3	-0.893799	1.42897	2.90914	0.0880786	0.998969
Klf3	-0.669319	3.70911	2.90879	0.0880982	0.998969
Igsf9b	-1.05851	1.91279	2.9084	0.0881192	0.998969
Fgfr2	-0.465566	5.35695	2.90522	0.0882934	0.998969
Rph3a	-0.504276	9.27687	2.90252	0.0884414	0.998969
Crabp2	-0.709503	3.44168	2.90245	0.0884452	0.998969
Wwp1	-0.534072	5.12988	2.90153	0.0884953	0.998969
Gulp1	-0.590233	3.05655	2.90152	0.0884959	0.998969
Mical2	0.403047	7.23628	2.90053	0.0885506	0.998969
Darc	0.454423	4.74382	2.89991	0.0885845	0.998969
Scarf2	-0.525715	3.28259	2.89603	0.0887979	0.998969
Plch2	0.423164	6.07073	2.89552	0.0888259	0.998969
Atp11b	-0.465986	5.67867	2.89371	0.0889259	0.998969
Ociad2	0.44209	5.87251	2.89151	0.0890476	0.998969
Cirbp	0.409692	6.10715	2.89138	0.0890547	0.998969
C2cd2l	0.43597	8.15471	2.88948	0.0891596	0.998969
Spata24	0.642921	1.77872	2.88721	0.0892857	0.998969
Armc10	0.434986	4.55874	2.8863	0.0893357	0.998969
Tceal3	0.395434	6.89614	2.88584	0.0893615	0.998969
Esrrg	-0.7565	4.91324	2.88109	0.0896252	0.998969
Ankrd52	-0.461782	6.30776	2.87939	0.0897201	0.998969
Fbln7	-0.671308	2.22138	2.87912	0.0897351	0.998969
Olfml2a	-0.873201	2.50881	2.87671	0.0898694	0.998969
BC022687	0.515781	4.4587	2.87485	0.0899735	0.998969
Rasgrp3	-0.529215	3.3102	2.87294	0.0900803	0.998969
Ddc	0.535995	3.85356	2.8726	0.0900994	0.998969
Limk1	-0.534001	6.69984	2.8724	0.0901103	0.998969
Kptn	0.527024	5.06728	2.87214	0.0901251	0.998969
Cep72	0.822651	0.409329	2.87119	0.0901781	0.998969
Rxfp2	-0.839464	0.552527	2.86729	0.0903971	0.998969
Serp2	0.457863	6.73055	2.86686	0.090421	0.998969
Ccdc50	-0.471737	5.86193	2.86607	0.0904654	0.998969
Prokr2	0.904843	3.02104	2.86563	0.09049	0.998969
Kank1	-0.459204	4.65233	2.865	0.0905258	0.998969
Kcna3	-1.1264	2.89097	2.86143	0.0907267	0.998969
Vegfa	-0.432511	5.64337	2.86081	0.0907617	0.998969
Car3	-0.964802	0.0685473	2.85988	0.0908146	0.998969
Kctd9	-0.725642	4.1124	2.85954	0.0908336	0.998969
Mal2	0.386127	6.66095	2.85943	0.0908396	0.998969
Pstpip1	0.842944	1.77194	2.85674	0.0909919	0.998969
Fosb	0.629549	3.66625	2.85638	0.0910122	0.998969
Dnajc3	-0.505793	5.93952	2.8547	0.0911073	0.998969
Cntnap4	-0.538365	5.56596	2.85436	0.0911264	0.998969
AF529169	-0.955569	1.89131	2.85286	0.0912113	0.998969
Rtn4r	0.469011	5.26712	2.85097	0.0913188	0.998969
Ebf1	-0.836485	1.61849	2.84919	0.0914202	0.998969
Rhbdf2	-0.81647	0.515746	2.84837	0.0914669	0.998969
Sh3gl3	0.437563	5.86384	2.84802	0.0914867	0.998969
Bend4	-0.602247	4.4178	2.84607	0.0915975	0.998969
Stk32c	0.507074	7.36745	2.84504	0.0916561	0.998969
Dpysl3	-0.609751	4.90245	2.84321	0.091761	0.998969
Xrra1	0.936303	0.362792	2.84314	0.0917646	0.998969
Med27	0.49346	4.49625	2.84171	0.0918464	0.998969
Mipol1	-0.680171	1.63237	2.83716	0.0921068	0.998969
Slc19a3	-0.655416	1.49338	2.83542	0.0922066	0.998969
Klk6	0.678354	2.34042	2.83499	0.0922311	0.998969
Cd44	-0.83043	2.64312	2.83179	0.0924156	0.998969
Sstr2	0.592798	4.09692	2.8308	0.0924724	0.998969
Kcnk13	0.508669	3.68947	2.82994	0.0925219	0.998969
Rnd2	0.422444	6.97343	2.82973	0.0925339	0.998969
Igfbp5	-0.421338	7.64684	2.82903	0.0925745	0.998969
Prune2	-0.548858	6.85876	2.82611	0.0927426	0.998969
Slfn2	-0.838123	0.37253	2.81882	0.0931646	0.998969
Aga	-0.624842	2.03348	2.81711	0.0932639	0.998969
Rbm20	0.989463	3.17214	2.81018	0.0936677	0.998969
Tmtc3	-0.62209	3.757	2.80806	0.0937918	0.998969
Cep110	-0.555253	3.18822	2.8026	0.0941115	0.998969
Gprc5c	-0.607553	3.06706	2.80237	0.094125	0.998969
Epha5	-0.541083	6.50227	2.80005	0.0942611	0.998969
Erap1	-0.582712	3.50441	2.79796	0.0943845	0.998969
Pgm1	-0.551666	2.86246	2.79724	0.0944265	0.998969
9130401M01Rik	0.441925	4.96359	2.79528	0.0945425	0.998969
Sh2d5	0.545007	6.46729	2.78986	0.0948623	0.998969
Efs	0.448576	4.33145	2.78972	0.0948706	0.998969
Phka1	-0.461593	4.73877	2.78823	0.0949593	0.998969
Cnih2	0.462488	8.22181	2.78732	0.0950128	0.998969
Eya2	-0.660254	3.67678	2.78429	0.0951928	0.998969
Ccdc30	0.538812	3.55694	2.78278	0.0952824	0.998969
Fgfbp1	-0.662792	3.14016	2.77973	0.0954641	0.998969
Cbr2	-0.736409	1.73183	2.77931	0.0954891	0.998969
2610301B20Rik	0.400297	5.61691	2.77713	0.0956196	0.998969
Setd7	-0.550008	7.48152	2.77603	0.0956853	0.998969
Gm5148	0.557097	3.05496	2.77548	0.0957178	0.998969
Dock8	-0.593848	2.35637	2.7751	0.0957409	0.998969
Lhx5	-0.985655	2.40868	2.77503	0.0957451	0.998969
Fam72a	0.881362	0.281952	2.77493	0.0957507	0.998969
1700037H04Rik	0.43689	6.71023	2.77318	0.0958554	0.998969
Endou	0.892549	0.904765	2.77266	0.095887	0.998969
Pcyt1a	-0.410307	5.45282	2.77001	0.0960456	0.998969
Cadps	-0.504213	7.92187	2.7697	0.0960641	0.998969
Coq4	0.484922	4.48581	2.76857	0.0961319	0.998969
Baiap2l2	0.712087	2.00785	2.76852	0.096135	0.998969
Ache	-0.500036	7.76404	2.76505	0.0963435	0.998969
Lsm7	0.497068	4.59035	2.76469	0.0963651	0.998969
9030625A04Rik	-0.577148	2.23793	2.76258	0.0964925	0.998969
Slc25a34	0.526152	3.36515	2.76257	0.0964933	0.998969
Nkx2-1	-1.16389	2.95828	2.76251	0.0964966	0.998969
Efr3b	-0.418672	7.91509	2.76188	0.0965348	0.998969
Lzts1	0.509199	5.09893	2.76033	0.0966283	0.998969
Arfgap1	0.435251	7.02564	2.75291	0.0970778	0.998969
Ccdc113	0.704159	1.47021	2.75161	0.0971567	0.998969
Strn4	0.42678	7.79683	2.74905	0.097312	0.998969
Zfp385b	-0.483178	5.2835	2.74891	0.0973209	0.998969
Atp7a	-0.619707	3.11887	2.7462	0.0974857	0.998969
Lhfp	-0.465094	4.68228	2.74563	0.0975206	0.998969
Epb4.1l3	-0.438246	8.03487	2.74463	0.0975819	0.998969
Zfp385c	-0.911485	0.55168	2.73966	0.0978855	0.998969
BC048546	0.51055	3.8065	2.73883	0.0979365	0.998969
Pak1	0.395225	8.60082	2.73557	0.0981367	0.998969
Prkca	0.40266	7.08526	2.7354	0.0981472	0.998969
Dgkd	0.358549	6.64288	2.73392	0.098238	0.998969
Zdhhc23	0.875602	2.16096	2.73199	0.0983567	0.998969
Cpeb3	-0.606824	5.95064	2.73134	0.0983965	0.998969
Nfkb1	-0.441359	4.24193	2.72709	0.0986587	0.998969
Slc38a3	-0.383643	6.27862	2.72646	0.0986978	0.998969
6430584L05	0.579753	2.47597	2.72588	0.0987336	0.998969
Atp1b2	-0.420005	9.70557	2.72575	0.0987418	0.998969
Pnkd	-0.422404	7.74194	2.72469	0.0988071	0.998969
Pde1a	0.429914	7.27303	2.72447	0.0988209	0.998969
Fam20a	-0.47045	4.42916	2.72437	0.0988272	0.998969
Magi3	-0.516219	6.12292	2.72082	0.0990474	0.998969
Wnt5a	-0.659684	4.45138	2.71837	0.0991995	0.998969
Gls2	-0.520933	4.13163	2.71493	0.0994135	0.998969
Zfyve16	-0.563163	3.66548	2.71482	0.0994204	0.998969
A130022J15Rik	-0.452181	4.02076	2.71461	0.0994333	0.998969
Slc30a3	0.747849	5.97213	2.71451	0.0994393	0.998969
Svil	-0.574063	3.61286	2.71439	0.0994472	0.998969
Zc3hc1	0.443483	4.79284	2.71245	0.0995679	0.998969
Telo2	0.465104	4.54995	2.71192	0.0996008	0.998969
Gpr183	-0.778854	0.551649	2.71154	0.0996249	0.998969
Prmt8	0.396353	6.24748	2.71147	0.0996292	0.998969
2010-09-04	0.474155	9.30477	2.71143	0.0996313	0.998969
Lpin1	-0.452629	5.32405	2.71067	0.0996791	0.998969
Agfg2	0.416105	5.85979	2.7096	0.0997462	0.998969
2810408M09Rik	0.482105	4.18485	2.70674	0.0999247	0.998969
Frmpd1	-0.5277	4.38486	2.70546	0.100005	0.998969
Ifih1	-0.716382	1.0543	2.70449	0.100066	0.998969
Gm88	0.502743	5.40049	2.70389	0.100104	0.998969
Adcy4	-0.635519	1.8199	2.70308	0.100155	0.998969
Eng	-0.440163	5.17316	2.70284	0.10017	0.998969
Mapk12	-0.667908	2.0438	2.70088	0.100293	0.998969
Akap10	-0.508917	4.25495	2.70032	0.100328	0.998969
Rfc2	0.422613	5.02454	2.69813	0.100466	0.998969
Ttc34	0.608464	2.36673	2.69403	0.100725	0.998969
Cerk	-0.506879	6.7062	2.69132	0.100896	0.998969
Sirpa	0.398367	8.99509	2.69113	0.100908	0.998969
Bmp2	-0.740449	2.39684	2.69106	0.100913	0.998969
Adra2c	0.659617	5.53784	2.69091	0.100922	0.998969
BC030500	-0.500883	4.60584	2.6893	0.101024	0.998969
Mab21l1	-0.604793	3.81936	2.68571	0.101252	0.998969
Cdk20	0.49352	3.93487	2.6843	0.101342	0.998969
Pip5kl1	-0.610058	2.39521	2.68272	0.101442	0.998969
Dera	-0.630446	1.93978	2.68166	0.10151	0.998969
Tmem144	-0.579872	3.24059	2.68017	0.101605	0.998969
Gm266	0.675935	1.88725	2.67895	0.101683	0.998969
1700034H14Rik	-0.514536	3.12237	2.67777	0.101758	0.998969
Prkg1	0.546395	4.09515	2.67547	0.101905	0.998969
Esrrb	-0.856177	1.79584	2.67528	0.101917	0.998969
Rbbp8	-0.615922	2.19079	2.67527	0.101918	0.998969
Mrs2	-0.526244	4.37233	2.67398	0.102001	0.998969
Dusp11	-0.426045	5.07674	2.67073	0.102209	0.998969
Med28	0.402438	5.9887	2.66964	0.102279	0.998969
Gabrd	1.03471	5.33162	2.66862	0.102345	0.998969
Plcxd2	-0.625256	6.19498	2.6635	0.102675	0.998969
Fat1	-0.484705	6.30967	2.66244	0.102743	0.998969
A230065H16Rik	0.657813	3.04947	2.66021	0.102887	0.998969
Pik3r2	0.422644	7.29911	2.65613	0.103151	0.998969
Reep1	-0.382188	7.40383	2.65549	0.103193	0.998969
Tjp1	-0.529346	6.27539	2.65381	0.103302	0.998969
Dlk1	-0.354479	6.94745	2.65321	0.103341	0.998969
Uba6	-0.510137	4.38186	2.65269	0.103375	0.998969
Tceal7	0.869679	0.415442	2.64949	0.103583	0.998969
Dapl1	-1.08812	0.23947	2.64613	0.103802	0.998969
Aplp1	0.440471	10.7046	2.64577	0.103826	0.998969
Crmp1	0.360484	7.79967	2.64236	0.104049	0.998969
1700025N23Rik	-0.807999	0.586701	2.64183	0.104084	0.998969
Myh6	0.573006	3.07973	2.64077	0.104153	0.998969
Bc1	0.502207	3.78831	2.63663	0.104425	0.998969
Ptges	-0.55878	2.57432	2.63662	0.104426	0.998969
Ppil6	-0.773018	0.545815	2.63432	0.104577	0.998969
Cdk2	-0.728901	1.21525	2.62346	0.105294	0.998969
D930015E06Rik	0.44405	4.38411	2.62231	0.105371	0.998969
Neil2	-0.801523	0.373342	2.62153	0.105422	0.998969
Ip6k2	0.372047	6.58832	2.6211	0.105451	0.998969
Gpr4	-0.558876	2.82192	2.61607	0.105786	0.998969
Fhod1	-0.504656	3.19402	2.61533	0.105835	0.998969
Eya1	-0.605964	3.3486	2.61523	0.105842	0.998969
Esam	-0.463269	3.82177	2.61518	0.105845	0.998969
Fst	-0.787503	1.13233	2.61352	0.105956	0.998969
Pip5k1b	0.525047	5.17086	2.61308	0.105985	0.998969
Ngfr	-1.5399	5.067	2.61137	0.1061	0.998969
Gm514	-0.669262	2.05831	2.60929	0.106239	0.998969
Gm13446	0.689953	1.89541	2.60878	0.106274	0.998969
Abat	-0.438146	9.07133	2.60538	0.106502	0.998969
Fam5b	0.411772	7.1716	2.60536	0.106503	0.998969
Slc6a1	-0.533171	9.47049	2.60415	0.106584	0.998969
Fam129a	-0.889463	1.39752	2.60165	0.106753	0.998969
Gucy1a2	-0.577148	5.41108	2.60157	0.106758	0.998969
Nip7	0.41285	4.90937	2.60143	0.106767	0.998969
Sync	-0.930542	0.0867566	2.60108	0.106791	0.998969
Gng10	0.46142	5.16621	2.60083	0.106808	0.998969
Sumo3	0.400778	7.36824	2.60068	0.106818	0.998969
Nfkbiz	-0.595865	1.78114	2.60031	0.106843	0.998969
Actl6b	0.449901	6.56358	2.60003	0.106862	0.998969
Pycard	-0.707362	0.91371	2.59362	0.107295	0.998969
Cdh12	-0.659892	2.39613	2.59338	0.107311	0.998969
Prr15	0.772908	0.804615	2.59256	0.107367	0.998969
Ccna1	0.80195	0.822029	2.59157	0.107434	0.998969
Gm166	0.59354	2.62774	2.58941	0.10758	0.998969
Ube2cbp	0.636381	1.51075	2.58924	0.107592	0.998969
Fam63b	-0.485773	6.16381	2.58911	0.1076	0.998969
Gadd45g	0.498821	4.51431	2.58755	0.107707	0.998969
Crtc1	0.409262	7.79713	2.58468	0.107902	0.998969
Efemp1	-0.660515	3.99183	2.58348	0.107984	0.998969
Serpinb8	1.40746	0.216802	2.58284	0.108027	0.998969
Lyz1	-0.757878	0.625955	2.58258	0.108046	0.998969
Elovl5	-0.37474	6.79615	2.58094	0.108157	0.998969
Maf	-0.566837	4.38121	2.58037	0.108196	0.998969
Matk	0.510987	7.41327	2.58022	0.108207	0.998969
Prrx1	-0.531929	3.30253	2.57707	0.108422	0.998969
Dync2li1	0.414209	4.49508	2.57669	0.108448	0.998969
Paqr5	-0.553662	2.57308	2.57376	0.108649	0.998969
1700086L19Rik	0.532113	4.11102	2.57342	0.108673	0.998969
4932425I24Rik	0.798832	0.683447	2.57313	0.108692	0.998969
Junb	0.485195	6.51941	2.57068	0.108861	0.998969
Usf1	0.416991	6.30498	2.5686	0.109004	0.998969
Cdk5rap3	0.435474	5.09336	2.567	0.109114	0.998969
Gpr137c	-0.494027	4.63092	2.56609	0.109178	0.998969
Hey2	-0.554278	2.56524	2.56449	0.109288	0.998969
Fyco1	-0.485909	5.45554	2.56412	0.109313	0.998969
Dpf3	-0.730966	0.782781	2.56267	0.109414	0.998969
Abca4	-0.624232	2.39288	2.56	0.109598	0.998969
Stat5a	-0.680979	1.11355	2.55912	0.10966	0.998969
Pvrl1	0.438679	6.65962	2.55795	0.109741	0.998969
Mmp15	-0.42038	6.15073	2.55735	0.109782	0.998969
Ppargc1b	-0.734643	2.43161	2.55707	0.109802	0.998969
Lama1	-0.515141	3.84605	2.55539	0.109919	0.998969
Arf3	0.411609	10.0303	2.55475	0.109963	0.998969
Espn	0.681873	1.30398	2.55327	0.110066	0.998969
Doc2a	0.444964	6.36292	2.55296	0.110088	0.998969
Rxfp1	-0.956412	1.51718	2.55277	0.110101	0.998969
Lnpep	-1.01164	4.41277	2.55196	0.110157	0.998969
Ptprc	-0.780898	1.29107	2.55191	0.110161	0.998969
Zfp804b	-1.06868	0.484757	2.55184	0.110166	0.998969
Rnf39	0.949425	0.384764	2.55163	0.110181	0.998969
Fads6	-0.68637	3.05459	2.55033	0.110271	0.998969
Gpr116	-0.398855	5.24861	2.54944	0.110333	0.998969
Cdh4	0.429534	6.50218	2.54705	0.110501	0.998969
Slc8a2	0.452656	8.10455	2.54606	0.110569	0.998969
Sox8	0.409168	5.63596	2.5436	0.110742	0.998969
Anxa4	-0.63243	2.44438	2.54281	0.110797	0.998969
Fzd2	-0.387757	4.92336	2.54268	0.110807	0.998969
Slco4a1	-0.891766	2.25015	2.54241	0.110826	0.998969
Dennd4a	-0.440034	6.00524	2.54228	0.110835	0.998969
Fanca	0.762942	0.719142	2.54115	0.110914	0.998969
Shisa7	0.387443	7.42184	2.53926	0.111047	0.998969
Gabrq	-0.817814	2.5235	2.53884	0.111077	0.998969
Btbd9	0.360898	6.48474	2.53776	0.111153	0.998969
Ppif	-0.437443	4.7141	2.53728	0.111186	0.998969
Pik3ap1	-0.698083	1.06868	2.52836	0.111817	0.998969
Eid1	0.387134	8.02609	2.5282	0.111828	0.998969
AU023762	0.670473	1.73794	2.52711	0.111905	0.998969
Gch1	-0.717755	0.993886	2.52587	0.111993	0.998969
St3gal5	0.380936	6.87771	2.52518	0.112042	0.998969
Tmod3	-0.399557	4.91129	2.52507	0.11205	0.998969
Aifm3	-0.369662	6.19968	2.52498	0.112057	0.998969
Hspa4l	-0.442017	6.66348	2.5246	0.112083	0.998969
Gsta4	0.382235	5.66643	2.52223	0.112252	0.998969
1500001M20Rik	0.514617	3.24009	2.52115	0.112328	0.998969
Fign	-0.686238	3.10285	2.52071	0.11236	0.998969
Spg21	0.414915	5.15933	2.51976	0.112428	0.998969
Angptl6	0.686156	2.65049	2.51463	0.112794	0.998969
Zfp182	-0.526345	2.74566	2.51435	0.112814	0.998969
Rell1	-0.55266	3.24455	2.51326	0.112892	0.998969
Slamf9	0.884939	0.530703	2.51318	0.112898	0.998969
Itsn1	-0.395432	7.41555	2.51279	0.112926	0.998969
Pank1	-0.462713	4.34997	2.51071	0.113075	0.998969
AI467606	0.738396	2.36863	2.51041	0.113097	0.998969
Trip11	-0.78989	4.29028	2.51006	0.113122	0.998969
Tcp11l1	-0.794594	3.60273	2.50938	0.11317	0.998969
Slco4c1	-0.842886	0.0843416	2.5048	0.1135	0.998969
Alpk1	-0.857633	0.998868	2.50172	0.113722	0.998969
Blnk	0.753333	1.33636	2.50027	0.113827	0.998969
Psd	0.539547	8.77231	2.49741	0.114034	0.998969
Ahcyl1	-0.374475	8.41891	2.49399	0.114282	0.998969
Gpr157	-0.735481	1.33253	2.49307	0.114348	0.998969
Kcne4	-0.671764	0.988402	2.49077	0.114516	0.998969
Abcc9	-0.605532	3.00672	2.49008	0.114566	0.998969
Prtn3	0.720517	0.929868	2.48946	0.114611	0.998969
Gm11744	0.727853	1.08344	2.48913	0.114635	0.998969
Shf	0.458401	5.59031	2.48582	0.114877	0.998969
Ptgdr	-0.812397	2.04434	2.48494	0.114941	0.998969
Klhl23	0.381692	6.13375	2.48343	0.115051	0.998969
E030019B06Rik	0.67433	1.57867	2.47952	0.115337	0.998969
Evc2	0.444952	4.05038	2.47706	0.115518	0.998969
Meis1	-0.450373	4.37164	2.47614	0.115585	0.998969
Cyb561	0.368365	6.36897	2.47538	0.115642	0.998969
St8sia2	0.440008	3.85668	2.47332	0.115793	0.998969
E130309F12Rik	0.528906	5.21207	2.47222	0.115874	0.998969
Heatr5a	-0.518603	3.95657	2.4706	0.115994	0.998969
1700048O20Rik	0.488496	3.7976	2.47047	0.116003	0.998969
Dmrtc1a	0.604546	2.27753	2.46982	0.116051	0.998969
Rps19-ps3	0.736895	1.16376	2.46942	0.116081	0.998969
Elfn1	-0.560486	6.56052	2.46942	0.116081	0.998969
Bex2	0.392805	8.06591	2.46886	0.116122	0.998969
Pnpla2	-0.389701	4.98376	2.46854	0.116146	0.998969
Sp1	-0.46389	4.64657	2.46806	0.116181	0.998969
Rps19bp1	0.446018	4.5286	2.46327	0.116536	0.998969
Gm1337	0.793796	6.03691	2.46243	0.116598	0.998969
Sox17	-0.574639	2.71928	2.4622	0.116616	0.998969
Emp3	-0.585392	2.51242	2.46212	0.116621	0.998969
Slc2a13	-0.357256	7.24913	2.46128	0.116684	0.998969
Ttll1	0.363692	6.02071	2.46089	0.116712	0.998969
Msc	-0.701666	1.09019	2.45967	0.116804	0.998969
Frmd5	-0.462517	4.81987	2.45937	0.116826	0.998969
Col6a3	-0.580062	3.21464	2.45722	0.116986	0.998969
Rps14	0.437357	7.34656	2.45369	0.117249	0.998969
Suv39h1	0.388687	5.37391	2.45227	0.117355	0.998969
Pim1	-0.763164	1.68997	2.45062	0.117478	0.998969
Igsf21	0.524322	5.69655	2.44962	0.117553	0.998969
Dhodh	0.41842	4.52733	2.44946	0.117565	0.998969
Ddx58	-0.652538	2.58353	2.44713	0.11774	0.998969
Rspo1	0.562265	3.91393	2.4461	0.117817	0.998969
Nufip2	-0.412242	5.54192	2.44511	0.117892	0.998969
Kcnc1	-0.432211	7.85138	2.44412	0.117966	0.998969
Fbxl7	-0.746818	1.90035	2.44332	0.118026	0.998969
Kif17	0.492932	4.48845	2.44278	0.118067	0.998969
E130303B06Rik	0.578215	3.14457	2.44068	0.118225	0.998969
Emb	-0.415064	4.80881	2.43977	0.118294	0.998969
Gck	0.580549	2.71586	2.43942	0.11832	0.998969
Nek6	0.460841	4.75876	2.4389	0.118359	0.998969
Erg	-0.615091	1.76095	2.43861	0.118381	0.998969
St3gal6	-0.514438	3.14812	2.43704	0.1185	0.998969
St8sia6	-0.923928	0.964868	2.43693	0.118508	0.998969
Tpm3	0.342101	7.52614	2.43608	0.118572	0.998969
Prkx	-0.561371	3.17028	2.4354	0.118624	0.998969
Clvs1	-0.607838	3.87078	2.43493	0.118659	0.998969
Parp4	-0.557865	2.79795	2.43441	0.118698	0.998969
BC056474	0.444365	5.10355	2.43245	0.118847	0.998969
Apoo	0.540167	2.97107	2.43147	0.118921	0.998969
B9d1	0.470396	3.88287	2.43072	0.118978	0.998969
Tirap	-0.559033	2.1995	2.43044	0.119	0.998969
Ppie	0.47995	4.00929	2.42986	0.119043	0.998969
9430021M05Rik	0.49829	3.40833	2.42837	0.119157	0.998969
Rasgrp1	-0.419505	7.96426	2.42706	0.119256	0.998969
Fxyd5	-0.502848	3.95211	2.42646	0.119302	0.998969
Vasn	-0.549636	3.27391	2.42599	0.119338	0.998969
2410004P03Rik	0.879227	1.50468	2.42413	0.119479	0.998969
Ankrd24	-0.391378	5.46007	2.42146	0.119683	0.998969
Gpr3	-0.660793	2.87786	2.41804	0.119945	0.998969
Cenpw	0.753656	0.608251	2.41787	0.119958	0.998969
Grcc10	0.408432	6.90759	2.41646	0.120066	0.998969
Sv2c	-0.553337	5.42384	2.41454	0.120213	0.998969
Gtl3	0.384605	5.50984	2.41354	0.12029	0.998969
LOC626082	0.796575	0.533728	2.40987	0.120573	0.998969
Gprin3	-0.693173	2.41546	2.40921	0.120623	0.998969
Erbb4	-0.949883	3.90483	2.40825	0.120697	0.998969
Tmem158	0.576515	7.25755	2.40701	0.120793	0.998969
Gpr155	-0.373013	5.96832	2.40643	0.120837	0.998969
Faah	0.349102	6.11063	2.40564	0.120899	0.998969
Tssc1	0.441462	5.51837	2.40539	0.120918	0.998969
Rcan2	-0.45086	8.18301	2.40533	0.120922	0.998969
1700029I01Rik	-0.668683	0.981572	2.40299	0.121104	0.998969
Ramp1	0.438345	6.34715	2.40261	0.121133	0.998969
Pdk1	0.400343	5.30824	2.39715	0.121557	0.998969
Galntl4	0.392194	5.55188	2.39512	0.121714	0.998969
Nebl	-0.736693	4.77547	2.39053	0.122072	0.998969
Cdhr1	0.424088	3.98438	2.39025	0.122094	0.998969
Unc5a	0.458969	7.23747	2.38916	0.12218	0.998969
Npas2	0.538643	5.05121	2.38914	0.122181	0.998969
6330512M04Rik	-0.479054	3.95437	2.3882	0.122254	0.998969
E2f6	-0.382027	4.96106	2.38682	0.122363	0.998969
Slc4a4	-0.425434	7.42318	2.38611	0.122418	0.998969
9030425E11Rik	-0.473002	4.73546	2.38529	0.122482	0.998969
Kif24	-0.813286	0.572975	2.38452	0.122543	0.998969
Slc35a5	-0.422551	4.70082	2.38389	0.122592	0.998969
6720456B07Rik	0.437979	7.31627	2.38356	0.122617	0.998969
Pdcd4	0.339881	6.52045	2.38319	0.122647	0.998969
Hist1h1c	-0.498293	4.02152	2.38289	0.12267	0.998969
Slc5a6	-0.361227	5.33108	2.38241	0.122708	0.998969
Snrpd2	0.454428	5.71384	2.38098	0.122821	0.998969
Sema6b	0.387949	7.77011	2.37977	0.122916	0.998969
Slc9a7	-0.774304	3.86288	2.37959	0.12293	0.998969
Gsk3b	-0.445522	7.61369	2.37871	0.122999	0.998969
Ift122	0.383229	5.3631	2.37867	0.123002	0.998969
Nme5	0.564245	2.78643	2.37852	0.123014	0.998969
Igsf10	-0.738233	2.86594	2.37757	0.123089	0.998969
Suv420h2	-0.476605	3.74014	2.37575	0.123232	0.998969
Hapln3	0.921023	0.3067	2.37415	0.123359	0.998969
Rbp1	-0.474922	4.57927	2.3739	0.123378	0.998969
Pcdhb2	-0.68476	1.61503	2.37339	0.123419	0.998969
Lrrn3	0.351638	6.44223	2.37335	0.123422	0.998969
Nostrin	-0.619331	1.84067	2.3721	0.123521	0.998969
Sgms2	-0.695698	2.04605	2.37141	0.123576	0.998969
Slc16a12	-0.734583	2.66099	2.37092	0.123614	0.998969
Gpr101	0.717098	5.69346	2.36975	0.123707	0.998969
Grik5	0.450224	8.39629	2.36868	0.123792	0.998969
Dcaf6	0.365948	6.50304	2.36816	0.123833	0.998969
Nphp3	-0.487006	3.73336	2.36648	0.123966	0.998969
Flrt2	-0.379749	5.69761	2.36615	0.123992	0.998969
Plod1	-0.398705	4.90433	2.36531	0.12406	0.998969
Prrt3	0.404514	5.83089	2.36522	0.124066	0.998969
Vwa5b1	0.683247	3.42326	2.36493	0.12409	0.998969
Col15a1	-0.546358	2.67951	2.36443	0.12413	0.998969
Pde4c	-0.645218	1.25625	2.36014	0.124471	0.998969
Tubb2b	0.343497	7.02408	2.3601	0.124474	0.998969
Bend6	-0.373826	7.32212	2.35892	0.124568	0.998969
Sytl4	-0.602133	1.73606	2.35837	0.124613	0.998969
Gatsl2	-0.406962	6.81872	2.35418	0.124947	0.998969
Irak1	-0.36028	5.72668	2.35279	0.125059	0.998969
Heph	-0.646517	2.99412	2.35175	0.125142	0.998969
Cpne5	0.557683	7.67862	2.34971	0.125307	0.998969
Sp100	-0.672758	1.20404	2.34906	0.125359	0.998969
Astn2	-0.395238	6.22371	2.34756	0.125479	0.998969
Myl12a	-0.367274	5.28595	2.34416	0.125754	0.998969
Pkmyt1	0.542972	2.50808	2.34361	0.125798	0.998969
Nrtn	-0.73344	2.53976	2.34104	0.126006	0.998969
Tlr4	-0.915436	0.333488	2.33953	0.126128	0.998969
Nktr	-0.425164	6.16022	2.33937	0.12614	0.998969
Afap1l1	-0.406964	4.19956	2.33746	0.126296	0.998969
Asap1	-0.40252	6.12779	2.33354	0.126613	0.998969
Dph1	0.471415	3.58765	2.33351	0.126616	0.998969
Olfr287	-0.68688	1.69491	2.33299	0.126658	0.998969
Dtwd1	0.493777	2.91325	2.33221	0.126722	0.998969
Lpar1	-0.432379	5.02595	2.33086	0.126832	0.998969
Shd	-0.418321	4.93743	2.3292	0.126967	0.998969
BC013529	-0.437501	4.04678	2.32754	0.127102	0.998969
Slc19a2	-0.514941	4.20678	2.32691	0.127154	0.998969
Fahd2a	0.45073	4.31065	2.32685	0.127159	0.998969
Svop	0.424635	8.05679	2.32681	0.127163	0.998969
Rreb1	0.561825	5.31935	2.32621	0.127211	0.998969
Gpr158	-0.406389	7.21971	2.32611	0.127219	0.998969
Fam105a	0.468064	4.0875	2.32581	0.127244	0.998969
Pacrg	0.433737	4.00076	2.32526	0.127289	0.998969
Cspg5	0.397362	8.35054	2.32515	0.127298	0.998969
Col9a2	-0.401894	5.20757	2.32365	0.127421	0.998969
Rpa1	0.350564	5.94879	2.32259	0.127507	0.998969
Ccdc87	0.602573	1.51831	2.32176	0.127576	0.998969
Fntb	0.365283	5.37647	2.31831	0.127859	0.998969
Wnt7a	0.411486	4.48813	2.31445	0.128176	0.998969
Epm2aip1	-0.437188	7.5569	2.31235	0.128349	0.998969
Jund	0.423959	8.6927	2.3104	0.128511	0.998969
Chpt1	-0.435742	4.8765	2.30985	0.128557	0.998969
Aff3	-0.425765	5.62132	2.30909	0.128619	0.998969
Cep290	-0.573948	3.86046	2.30907	0.128621	0.998969
Rbms2	-0.421679	4.32525	2.30844	0.128673	0.998969
Hivep1	-0.493786	5.7184	2.30826	0.128688	0.998969
Tmc7	-0.486299	4.16283	2.30774	0.128731	0.998969
Mpp2	0.347046	7.82087	2.30713	0.128782	0.998969
2810468N07Rik	0.506584	4.51289	2.30584	0.128888	0.998969
Klf12	-0.834031	4.42213	2.30224	0.129187	0.998969
Cit	-0.482546	6.4547	2.30013	0.129363	0.998969
Ifitm1	-0.559175	2.82237	2.29957	0.12941	0.998969
Cntnap1	-0.341879	8.33705	2.29851	0.129498	0.998969
Slc39a12	-0.397721	5.86771	2.29782	0.129556	0.998969
Dpysl4	0.37505	6.04606	2.29399	0.129876	0.998969
Cdc14b	-0.631952	3.42806	2.29218	0.130027	0.998969
Palm3	0.608522	1.81091	2.2884	0.130344	0.998969
Cacnb4	-0.363751	6.54693	2.28748	0.130421	0.998969
Hs3st3b1	-0.769799	1.63281	2.28746	0.130423	0.998969
Syde1	-0.498881	3.55219	2.28729	0.130438	0.998969
Trim66	-0.456052	5.48865	2.28499	0.130631	0.998969
Nlk	-0.414486	6.35106	2.28485	0.130643	0.998969
2810459M11Rik	0.486689	3.69104	2.28207	0.130877	0.998969
Tnpo1	-0.613026	4.9635	2.27865	0.131166	0.998969
Daam2	-0.348651	6.00839	2.27837	0.131189	0.998969
Tpmt	-0.502143	2.9206	2.27576	0.131411	0.998969
Bmp3	0.61249	1.79622	2.27551	0.131432	0.998969
Cpne7	0.497562	7.11013	2.27216	0.131717	0.998969
Tnfaip6	-0.58254	1.80383	2.26945	0.131947	0.998969
Kirrel	-0.481653	3.91883	2.26941	0.13195	0.998969
Col13a1	-0.590246	2.20525	2.26642	0.132205	0.998969
Cotl1	0.363152	6.72797	2.26617	0.132226	0.998969
Mkl1	0.42187	6.31479	2.26568	0.132268	0.998969
Mcam	-0.469883	4.25599	2.26491	0.132334	0.998969
9930013L23Rik	-0.470138	3.84719	2.26433	0.132383	0.998969
Abca1	-0.463082	5.21171	2.26351	0.132454	0.998969
Dnalc4	0.406538	5.57135	2.26261	0.13253	0.998969
Gabrb2	-0.500709	8.21648	2.26185	0.132596	0.998969
Epha3	-0.68348	2.6272	2.26167	0.132611	0.998969
Cntn4	-0.463304	5.47616	2.26145	0.13263	0.998969
Cinp	0.40181	5.28011	2.26019	0.132738	0.998969
Chn1	0.421041	8.93058	2.25967	0.132782	0.998969
Cbfa2t3	0.385958	5.1587	2.25884	0.132854	0.998969
Cyp46a1	0.443919	8.07432	2.25813	0.132915	0.998969
Bnc2	-1.1234	0.323644	2.25662	0.133044	0.998969
Wdr34	0.388028	5.25909	2.25596	0.133101	0.998969
Rpl12	0.390111	7.50739	2.25574	0.13312	0.998969
8030462N17Rik	-0.470364	4.20299	2.2553	0.133158	0.998969
Xlr3a	-0.747926	1.05841	2.2549	0.133192	0.998969
B9d2	0.529951	4.47079	2.25443	0.133232	0.998969
Snai1	-0.709064	0.991924	2.2531	0.133347	0.998969
Mapk15	0.674348	1.33483	2.25054	0.133567	0.998969
Pcsk1	-0.578263	4.84597	2.24971	0.133639	0.998969
Tmem121	0.424729	4.78075	2.24854	0.133741	0.998969
Wdr6	0.381728	9.07016	2.24808	0.13378	0.998969
Drap1	0.355544	6.91775	2.24518	0.134031	0.998969
Minpp1	0.322069	6.34771	2.24505	0.134042	0.998969
Rbck1	0.435091	6.97676	2.24104	0.134391	0.998969
Hnf1b	0.672932	1.2073	2.24103	0.134392	0.998969
Scarb2	-0.377227	6.13113	2.23745	0.134703	0.998969
Atp2b2	-0.373732	8.7991	2.23659	0.134778	0.998969
Khdrbs3	0.336023	6.77109	2.23639	0.134796	0.998969
Cyr61	-0.497657	2.88553	2.23609	0.134822	0.998969
Rpgrip1l	-0.440789	5.01499	2.23521	0.134898	0.998969
Vegfc	-0.683053	1.0344	2.23495	0.134921	0.998969
Dennd3	-0.490307	2.73412	2.22826	0.135507	0.998969
Thbs3	0.461293	4.01408	2.22593	0.135711	0.998969
Oxtr	0.578509	4.89839	2.22552	0.135747	0.998969
AK129341	-0.455125	3.52267	2.2222	0.136039	0.998969
Gas7	0.387052	8.7427	2.22152	0.136099	0.998969
Sparc	-0.393343	9.69581	2.22033	0.136204	0.998969
Casr	0.748371	2.80138	2.22008	0.136226	0.998969
Ehbp1l1	0.402971	5.84564	2.2193	0.136295	0.998969
Ksr1	0.440055	5.15778	2.21866	0.136352	0.998969
Dusp18	0.531176	4.84476	2.21454	0.136716	0.998969
Mgll	0.427086	7.31421	2.21427	0.13674	0.998969
C2	-0.498014	3.50273	2.21096	0.137033	0.998969
Slc36a4	-0.582972	4.53913	2.20913	0.137196	0.998969
Gal3st3	0.36792	5.88116	2.20797	0.137299	0.998969
4922501C03Rik	-0.525881	3.16554	2.20732	0.137357	0.998969
Nfatc4	-0.590994	2.15541	2.2051	0.137555	0.998969
Cilp2	-0.636934	1.48186	2.20468	0.137592	0.998969
Heatr7a	-0.392465	6.5768	2.20384	0.137667	0.998969
Ddx19b	-0.416568	4.5653	2.20382	0.137669	0.998969
Uxs1	0.378854	4.93579	2.20382	0.13767	0.998969
Fam108c	0.381716	5.17404	2.20355	0.137693	0.998969
Rab3b	-0.429164	6.37138	2.2034	0.137707	0.998969
Krt80	-0.916642	0.988405	2.20313	0.137731	0.998969
Pfkfb3	-0.405948	5.12885	2.20112	0.13791	0.998969
Gng11	-0.519455	3.52338	2.20079	0.13794	0.998969
Snrnp25	0.497025	3.80655	2.20059	0.137958	0.998969
Asap2	-0.495841	5.18299	2.1999	0.13802	0.998969
Hmbox1	-0.768814	3.82425	2.19949	0.138057	0.998969
A230070E04Rik	-0.485949	3.0506	2.19871	0.138126	0.998969
Elf1	-0.672595	2.78007	2.19808	0.138183	0.998969
Prok2	0.914593	0.865469	2.19769	0.138218	0.998969
Spef1	0.524457	3.43761	2.19642	0.138331	0.998969
Begain	0.412983	7.85559	2.19547	0.138417	0.998969
Trib3	1.27041	-0.12919	2.19515	0.138446	0.998969
Itpr3	-0.481653	3.09522	2.19494	0.138465	0.998969
Itch	-0.358329	5.87359	2.19493	0.138465	0.998969
Sat1	-0.391141	4.54046	2.19256	0.138678	0.998969
Lhpp	0.445443	4.18539	2.19128	0.138794	0.998969
Mll1	-0.478691	7.00141	2.19128	0.138794	0.998969
Phgdh	0.395022	6.43927	2.19101	0.138818	0.998969
Smyd1	-0.702121	1.72684	2.18837	0.139057	0.998969
Snrpg	0.516212	3.66624	2.18652	0.139224	0.998969
Satb1	-0.526957	5.58646	2.18485	0.139375	0.998969
Fam48a	-0.424446	4.19187	2.1848	0.139379	0.998969
Cetn2	0.366326	5.00566	2.18474	0.139385	0.998969
Efnb3	0.368435	7.94035	2.18362	0.139486	0.998969
Zranb3	0.49076	3.09819	2.18184	0.139648	0.998969
6330407J23Rik	-0.403869	6.05693	2.18106	0.139718	0.998969
Rbms3	-0.544517	5.30544	2.17999	0.139816	0.998969
Sidt1	0.376684	5.37701	2.17931	0.139878	0.998969
Sik2	-0.532027	3.99157	2.17638	0.140144	0.998969
C2cd2	-0.413627	4.10041	2.17625	0.140156	0.998969
Klhl29	-0.358152	6.25429	2.1761	0.140169	0.998969
Pf4	-0.743577	0.491757	2.17607	0.140172	0.998969
Frg1	0.40029	4.50719	2.17556	0.140218	0.998969
Arap3	-0.460416	3.07261	2.17523	0.140248	0.998969
Ptpn4	-0.767117	4.08711	2.17502	0.140268	0.998969
Entpd5	-0.401915	5.22238	2.17466	0.140301	0.998969
Sdr42e1	0.449067	3.46684	2.17406	0.140355	0.998969
Rogdi	0.369389	7.42245	2.17398	0.140362	0.998969
1700010I14Rik	0.622927	1.54933	2.17239	0.140508	0.998969
Ap2s1	0.416874	7.50732	2.17189	0.140553	0.998969
Btg2	0.45727	4.83593	2.16722	0.14098	0.998969
4932416H05Rik	0.486988	2.8052	2.16716	0.140987	0.998969
Cd2ap	-0.409438	4.64264	2.1648	0.141203	0.998969
Rtp1	0.782803	0.687895	2.16462	0.14122	0.998969
Sgsm2	0.332699	7.35524	2.15822	0.141809	0.998969
Zfp654	-0.402589	4.08611	2.15736	0.141888	0.998969
Gfra4	0.455151	5.18022	2.15566	0.142045	0.998969
Trpm3	-0.690622	5.35344	2.15555	0.142056	0.998969
Sema4f	0.338712	6.14292	2.15007	0.142563	0.998969
3632451O06Rik	-0.390067	4.86721	2.14998	0.142572	0.998969
Rhob	0.35795	8.46163	2.14964	0.142604	0.998969
Esyt1	-0.43268	4.16541	2.14947	0.142619	0.998969
Cox6a2	0.754381	0.545298	2.1492	0.142644	0.998969
Lrrc58	-0.399045	6.51476	2.14827	0.142731	0.998969
Chrm5	-0.765912	1.5367	2.14734	0.142817	0.998969
9330158H04Rik	-0.964573	0.394298	2.14729	0.142821	0.998969
Mink1	0.378127	8.67449	2.1465	0.142896	0.998969
Hint2	0.450131	3.96663	2.14569	0.142971	0.998969
Ankrd34b	-0.517129	5.2224	2.14561	0.142978	0.998969
Rplp1	0.462181	8.91053	2.14413	0.143116	0.998969
Parva	-0.373454	6.14778	2.14088	0.14342	0.998969
Slc12a6	-0.37728	6.77332	2.14052	0.143453	0.998969
Plekhg6	-0.681397	0.737694	2.14026	0.143478	0.998969
Trappc5	0.364377	5.65237	2.13967	0.143532	0.998969
Hcrtr2	-0.671213	2.25331	2.13871	0.143623	0.998969
Numbl	0.336251	7.21877	2.13804	0.143686	0.998969
Megf10	-0.486563	4.97436	2.1373	0.143755	0.998969
Rit2	-0.362294	6.89131	2.13674	0.143807	0.998969
Etohi1	-0.524846	3.18326	2.13658	0.143822	0.998969
Wscd1	0.320894	6.68833	2.13587	0.143889	0.998969
Igdcc3	-0.560081	1.6664	2.13533	0.143939	0.998969
Zfp189	0.628494	2.86094	2.13515	0.143957	0.998969
Nppc	0.542807	2.00462	2.13496	0.143974	0.998969
Chchd4	0.354117	5.30332	2.13479	0.143991	0.998969
Marcks	0.356397	8.54917	2.13477	0.143992	0.998969
Ccdc141	-0.553032	3.7462	2.13281	0.144177	0.998969
2900079G21Rik	0.587952	3.48747	2.13203	0.14425	0.998969
Rps17	0.37998	6.98362	2.13024	0.144418	0.998969
Trib2	-0.30844	6.31393	2.12752	0.144675	0.998969
Ank3	-0.357635	7.77736	2.12743	0.144683	0.998969
Slc4a2	-0.355703	5.35448	2.12725	0.1447	0.998969
Ephx4	0.429272	4.12869	2.12678	0.144744	0.998969
Ppp4r1l-ps	-0.530317	2.80505	2.12658	0.144763	0.998969
Ina	-0.387682	7.12635	2.12649	0.144772	0.998969
Gstt3	-0.640284	2.13472	2.12595	0.144823	0.998969
Marcksl1	0.338747	7.6539	2.12566	0.14485	0.998969
Smad9	-0.516965	4.31515	2.12327	0.145077	0.998969
Map3k9	-0.423897	5.95044	2.12219	0.145179	0.998969
Myo5a	-0.424275	8.90461	2.12153	0.145241	0.998969
Mettl13	0.407454	3.70805	2.12104	0.145288	0.998969
Rprm	0.330385	6.53163	2.11852	0.145527	0.998969
Nol12	0.410788	4.94476	2.1182	0.145558	0.998969
Nudt16l1	0.436403	5.14237	2.11802	0.145575	0.998969
Stxbp5l	-0.372708	6.56388	2.1175	0.145624	0.998969
Spnb1	0.351864	7.90606	2.11742	0.145632	0.998969
Uty	-0.449322	3.8143	2.11725	0.145648	0.998969
Ppargc1a	-0.52623	5.66112	2.11578	0.145788	0.998969
4930452B06Rik	0.429949	3.52838	2.1155	0.145815	0.998969
Kcnab3	-0.569409	5.65453	2.1144	0.14592	0.998969
Zc3h12c	-0.589807	3.40199	2.11407	0.145951	0.998969
Arpc3	0.349947	6.76648	2.11401	0.145956	0.998969
Tspan11	-0.743688	2.34995	2.1134	0.146014	0.998969
Stk32b	-0.448144	4.21092	2.11332	0.146023	0.998969
Gpr27	0.395753	4.94711	2.11135	0.14621	0.998969
Lst1	0.863853	0.48511	2.11091	0.146252	0.998969
Schip1	0.599704	1.4367	2.10884	0.146451	0.998969
Gm9776	0.574858	2.00384	2.10832	0.1465	0.998969
Htr1b	-0.59304	2.07685	2.10672	0.146653	0.998969
Kremen1	-0.399954	4.02021	2.1053	0.14679	0.998969
Dlg4	0.394458	9.86273	2.10529	0.14679	0.998969
Lingo3	0.53922	6.01141	2.10511	0.146808	0.998969
Inpp5f	-0.324432	7.40561	2.1027	0.147039	0.998969
Cd164	-0.359589	6.34925	2.10002	0.147298	0.998969
Sacs	-1.23342	1.15973	2.09999	0.1473	0.998969
Lifr	-0.463851	4.98202	2.09881	0.147414	0.998969
Grxcr2	1.66878	-0.262292	2.09726	0.147563	0.998969
Smyd5	0.380593	5.85861	2.09707	0.147581	0.998969
BC030336	-0.452711	5.43768	2.0965	0.147637	0.998969
1810012P15Rik	-0.390032	5.7369	2.09617	0.147669	0.998969
Bzw1	-0.349917	6.96349	2.09433	0.147847	0.998969
Plat	-0.428371	5.75709	2.09248	0.148025	0.998969
Trim56	-0.862625	1.04374	2.09027	0.148239	0.998969
Pebp1	0.40391	8.98339	2.09006	0.14826	0.998969
A430110N23Rik	-0.51653	2.1159	2.0886	0.148402	0.998969
St13	-0.349704	6.68448	2.08775	0.148484	0.998969
Wfikkn2	-0.595987	3.00295	2.08668	0.148589	0.998969
Apln	-0.472853	4.15996	2.08517	0.148736	0.998969
Osbpl6	-0.4444	5.91789	2.08502	0.14875	0.998969
Rps15a-ps6	0.50295	2.74748	2.085	0.148752	0.998969
Tmem26	-0.725842	0.556391	2.08339	0.148909	0.998969
Cdca8	0.772477	0.4451	2.08306	0.148941	0.998969
Tekt5	0.496454	4.24558	2.08197	0.149047	0.998969
Hsdl2	-0.396918	5.29396	2.08061	0.149181	0.998969
Sla	0.605066	2.46876	2.07988	0.149252	0.998969
Xrcc3	0.435211	3.72877	2.07902	0.149336	0.998969
Bri3	0.418445	5.67412	2.07773	0.149462	0.998969
Adm	-0.59076	1.65164	2.07742	0.149493	0.998969
Frmd4a	-0.43219	5.6631	2.07723	0.149511	0.998969
2310044H10Rik	0.391466	7.94913	2.07672	0.149561	0.998969
Gria4	-0.375478	6.53007	2.07634	0.149598	0.998969
Ddhd1	-0.343279	5.8334	2.07506	0.149724	0.998969
Stk39	-0.356162	6.19385	2.0749	0.14974	0.998969
Slc22a18	-0.81972	0.556531	2.07471	0.149758	0.998969
Zfp192	-0.517725	4.04075	2.07439	0.14979	0.998969
BC024139	0.626089	2.09849	2.0739	0.149838	0.998969
Parvg	0.441827	3.64916	2.07304	0.149922	0.998969
Pcsk2	0.330154	7.62136	2.0701	0.150212	0.998969
Ppan	0.428861	4.28473	2.06913	0.150307	0.998969
Serpinf1	-0.455435	4.1153	2.0691	0.150311	0.998969
Fmn1	-0.543075	3.46566	2.0679	0.150428	0.998969
P4htm	0.36592	6.87006	2.06752	0.150466	0.998969
E2f2	0.616234	1.2702	2.06734	0.150484	0.998969
Rasl11a	0.590667	1.49145	2.06608	0.150609	0.998969
Heyl	-0.412902	3.70372	2.06539	0.150677	0.998969
Sox3	0.555306	1.72772	2.06486	0.150729	0.998969
Cpeb2	-0.458318	6.05051	2.06451	0.150763	0.998969
Dmwd	0.334516	7.35169	2.06349	0.150864	0.998969
Slc6a11	-0.400817	8.77041	2.06275	0.150938	0.998969
Nr1d2	-0.32072	6.49204	2.05845	0.151365	0.998969
Clec2d	-0.520198	2.37741	2.05819	0.151389	0.998969
Acot1	0.502009	3.12569	2.05814	0.151395	0.998969
Morn4	0.32438	6.57664	2.05808	0.151401	0.998969
A630007B06Rik	-0.61076	4.23309	2.05807	0.151402	0.998969
Usp45	-0.391437	5.30902	2.05759	0.15145	0.998969
Sf3b5	0.393124	4.98789	2.05705	0.151504	0.998969
Dmd	-0.494153	5.2412	2.0567	0.151538	0.998969
Dhtkd1	-0.695359	1.68182	2.05583	0.151624	0.998969
Mrpl13	0.408173	4.84791	2.05545	0.151662	0.998969
B4galt5	-0.352042	6.02906	2.05542	0.151665	0.998969
Nudt7	-0.578862	2.00504	2.05534	0.151674	0.998969
Slc35e2	-0.385631	5.51355	2.05482	0.151725	0.998969
Fance	0.399537	4.11457	2.05416	0.151791	0.998969
Pi16	-0.517875	2.77757	2.05324	0.151883	0.998969
Vps37d	0.387477	5.18042	2.05173	0.152034	0.998969
Rpl37	0.404449	7.35107	2.05171	0.152035	0.998969
Ngef	0.497441	8.13119	2.05046	0.152161	0.998969
Samd9l	-0.604986	2.53043	2.05036	0.152171	0.998969
Cdon	0.505288	3.39689	2.04907	0.152299	0.998969
Sdhaf1	0.439036	4.28047	2.04895	0.152311	0.998969
Esrra	-0.408778	5.79242	2.04888	0.152318	0.998969
Aox1	-0.580687	2.28524	2.04755	0.152451	0.998969
Ppp2r2b	0.312495	7.11817	2.04626	0.152581	0.998969
Hecw1	-0.391833	5.56824	2.04353	0.152855	0.998969
Cyp2j6	-0.356215	4.83525	2.04347	0.15286	0.998969
Klhl33	-0.615828	1.69135	2.04345	0.152863	0.998969
Pygm	-0.393315	5.45798	2.04294	0.152914	0.998969
Lynx1	-0.402993	8.78744	2.04259	0.152949	0.998969
Stmn4	0.386164	7.53674	2.04203	0.153005	0.998969
Iqsec2	0.335602	7.44284	2.04125	0.153084	0.998969
A530016L24Rik	0.631636	1.41634	2.0412	0.153088	0.998969
Fig4	0.359891	5.29545	2.04104	0.153105	0.998969
Dock1	-0.428987	4.69205	2.04003	0.153206	0.998969
Trpm6	-0.699314	0.601602	2.03841	0.15337	0.998969
Ccdc57	0.45604	3.23266	2.03812	0.153399	0.998969
Grasp	0.52583	5.43135	2.03766	0.153446	0.998969
Ifitm2	-0.445233	3.76901	2.03567	0.153646	0.998969
B3gnt9-ps	0.55601	1.44196	2.0352	0.153694	0.998969
Dst	-0.488781	8.44869	2.03324	0.153892	0.998969
Maff	-0.641196	1.33628	2.03306	0.15391	0.998969
Upk1b	0.913746	1.03956	2.033	0.153917	0.998969
Fam135b	-0.746885	2.66873	2.03253	0.153964	0.998969
3110052M02Rik	-0.422054	3.71478	2.03144	0.154075	0.998969
Atp10d	-0.502456	2.76402	2.03111	0.154108	0.998969
Sel1l	-0.371074	7.4342	2.03103	0.154116	0.998969
C330005M16Rik	-0.815035	0.246355	2.03089	0.15413	0.998969
Cobll1	-0.552802	2.98212	2.03081	0.154138	0.998969
Fbxo31	0.37264	7.44136	2.0306	0.15416	0.998969
Kcnv1	0.395969	5.47043	2.03039	0.154181	0.998969
Trmt61a	0.464132	4.2369	2.03028	0.154192	0.998969
Ptpre	0.433945	5.45149	2.03011	0.15421	0.998969
H2-Q4	-0.453003	3.39815	2.02975	0.154246	0.998969
Trp53rk	0.531867	2.05967	2.02964	0.154257	0.998969
Slc30a4	-0.345942	5.74827	2.02961	0.154261	0.998969
Zfp773	0.595797	1.30026	2.02886	0.154336	0.998969
Psmg4	0.518663	2.68451	2.02828	0.154395	0.998969
Cldn2	-0.756734	1.55657	2.02763	0.154461	0.998969
Mtx3	-0.391551	5.62248	2.02757	0.154467	0.998969
Tpp1	-0.308531	6.35022	2.02739	0.154485	0.998969
Slc9a4	1.43074	0.498449	2.02545	0.154684	0.998969
Nab1	-0.390779	4.87262	2.02484	0.154745	0.998969
Kcnj5	-0.775332	1.75811	2.02347	0.154885	0.998969
Raph1	-0.452761	5.79154	2.02332	0.1549	0.998969
Rps2	0.413367	9.29669	2.02289	0.154944	0.998969
Zfp36l1	-0.369969	4.91497	2.02068	0.155169	0.998969
Prtg	0.73507	0.847705	2.02029	0.15521	0.998969
Itpa	0.370788	5.78927	2.01962	0.155278	0.998969
Dusp16	-0.457328	3.80169	2.01946	0.155295	0.998969
Col11a1	-0.606955	3.19988	2.01779	0.155466	0.998969
Twist1	-0.801515	1.11019	2.01611	0.155638	0.998969
Klhl20	-0.390637	4.51487	2.01603	0.155646	0.998969
Top1mt	0.366866	4.51217	2.01489	0.155762	0.998969
Vwa5a	-0.525701	3.80892	2.01393	0.155861	0.998969
Tesc	0.697385	5.57817	2.01343	0.155912	0.998969
Exoc6	0.398013	4.95987	2.01186	0.156074	0.998969
Sqrdl	-0.476067	2.96028	2.01157	0.156104	0.998969
Diap1	0.357225	5.82597	2.00939	0.156328	0.998969
Oxr1	-0.450071	7.58019	2.00938	0.156329	0.998969
Peg13	-0.336547	8.75543	2.00889	0.156379	0.998969
Rbpj	-0.399344	4.98665	2.00845	0.156425	0.998969
Itga3	-0.368301	5.57863	2.00711	0.156563	0.998969
Sf3a2	0.371803	5.92735	2.0064	0.156636	0.998969
Elk1	0.364199	5.79736	2.00552	0.156728	0.998969
Rpa2	0.437249	3.90443	2.00438	0.156846	0.998969
Ccdc106	0.38975	5.75629	2.00307	0.156981	0.998969
Cenpl	-0.667889	0.520149	2.00143	0.157151	0.998969
Adap2	-0.623556	1.77172	2.00133	0.157162	0.998969
Cd109	-0.66269	0.957951	2.00086	0.15721	0.998969
Ptms	0.407553	9.4262	1.99841	0.157465	0.998969
Mtap7	0.386986	5.51997	1.99819	0.157487	0.998969
Polr1d	0.364397	5.66314	1.99783	0.157525	0.998969
Serpina1a	-0.871856	0.34204	1.99552	0.157765	0.998969
Il6ra	-0.582732	2.18959	1.99528	0.15779	0.998969
Ccdc36	0.723476	0.530032	1.99471	0.157849	0.998969
Gm14436	-0.64814	1.0547	1.99428	0.157894	0.998969
Slc39a13	-0.378232	4.89378	1.99309	0.158018	0.998969
Cep350	-0.470968	5.54258	1.99304	0.158023	0.998969
Rbbp7	0.326356	7.09239	1.99261	0.158068	0.998969
Kcna1	-0.345055	7.16682	1.9924	0.15809	0.998969
Lama3	-0.606103	2.26582	1.9917	0.158163	0.998969
Il10rb	-0.469844	3.08631	1.99109	0.158227	0.998969
Fam83g	-1.049	-0.0086671	1.99091	0.158246	0.998969
H2afx	0.392545	5.55365	1.99062	0.158276	0.998969
Tmem109	0.351037	5.70308	1.98973	0.158369	0.998969
Tyro3	0.655472	7.09606	1.98961	0.158381	0.998969
Nmral1	0.458631	3.78086	1.98874	0.158472	0.998969
Haus7	0.45652	3.23014	1.98827	0.158522	0.998969
Slc18a3	-1.39566	4.07128	1.98803	0.158547	0.998969
Gria3	0.367215	7.25809	1.98759	0.158593	0.998969
Asphd2	0.413436	6.70497	1.98705	0.15865	0.998969
Tusc1	0.451831	3.36727	1.98669	0.158687	0.998969
Ttc39c	0.340165	5.18857	1.98532	0.158831	0.998969
Cyp27a1	-0.511542	2.30404	1.98271	0.159105	0.998969
Clock	-0.515739	5.59929	1.98223	0.159156	0.998969
Laptm4b	-0.355765	6.09309	1.98056	0.159331	0.998969
Sos1	-0.422718	6.20136	1.98038	0.159351	0.998969
Oprm1	-1.20619	0.384815	1.97971	0.159421	0.998969
Ctsl	-0.315576	6.42461	1.97948	0.159446	0.998969
Htr7	-0.430516	4.5142	1.97876	0.159521	0.998969
Gpx3	0.376453	7.10074	1.97729	0.159677	0.998969
Mfsd7b	-0.506476	3.38469	1.97722	0.159683	0.998969
A430107P09Rik	-0.653374	0.940853	1.9769	0.159718	0.998969
Bop1	0.383275	6.01274	1.97638	0.159772	0.998969
Gm996	0.337693	7.29394	1.97529	0.159888	0.998969
Extl2	-0.33388	6.28513	1.97469	0.159951	0.998969
Trpc7	0.424387	3.86967	1.97454	0.159967	0.998969
Asphd1	0.432382	4.11817	1.97216	0.160218	0.998969
Slc25a22	0.330265	7.99088	1.97167	0.160271	0.998969
Hmgb1	0.320386	7.63919	1.97162	0.160276	0.998969
Peli2	-0.355041	4.70364	1.96846	0.160611	0.998969
Ch25h	-0.715182	0.205059	1.96833	0.160625	0.998969
Txnip	-0.412259	4.38024	1.96794	0.160667	0.998969
Slc4a8	-0.433646	6.92113	1.96647	0.160823	0.998969
Cables2	-0.390024	5.4225	1.9657	0.160905	0.998969
Rab3d	0.493066	3.14328	1.96491	0.160989	0.998969
Plekhg1	-0.503019	3.98027	1.96471	0.161011	0.998969
Fam132a	0.570419	3.58064	1.96457	0.161026	0.998969
2610015P09Rik	-0.489917	2.22714	1.96438	0.161046	0.998969
Mcat	0.411658	4.3792	1.96424	0.16106	0.998969
Nfkbil1	0.414386	4.12417	1.96405	0.16108	0.998969
Srpr	-0.306053	6.36427	1.96321	0.161171	0.998969
Rpl31	0.401309	7.27829	1.9627	0.161225	0.998969
Eif2c3	-0.762463	3.04104	1.96216	0.161283	0.998969
[truncated: 12,044 more rows]

## Sheet: SvsNSinMU_DEG.txt
	logFC	logCPM	LR	PValue	FDR		Sig Genes
Gh	-4.82901	5.79258	22.0171	2.70234e-06	0.0379489		Gh
Prl	-4.30842	2.89255	19.1277	1.22255e-05	0.0858415		Prl
Lars2	1.35933	9.88031	14.0066	0.000182169	0.852735		Lars2
3110035E14Rik	1.27991	5.69077	11.7941	0.00059418	0.999975		3110035E14Rik
Synpr	-0.836264	7.30102	11.4473	0.000715965	0.999975		Synpr
Fibcd1	0.887405	4.76843	11.1038	0.000861523	0.999975		Fibcd1
Mir5109	1.55797	1.91731	10.2088	0.00139773	0.999975		Mir5109
Serpina12	-2.9267	-0.27972	9.7467	0.00179645	0.999975		Serpina12
Pomc	-1.22537	2.14383	9.19771	0.00242317	0.999975		Pomc
Cdca7	1.76038	1.38466	8.77475	0.00305429	0.999975		Cdca7
Sim1	-1.38524	3.89589	8.62719	0.00331182	0.999975		Sim1
Rgs13	-1.49514	0.680377	8.18592	0.00422168	0.999975		Rgs13
Tnnt1	-1.47748	1.16325	8.0812	0.00447267	0.999975		Tnnt1
Lrrc17	0.675934	6.35532	7.93964	0.00483635	0.999975		Lrrc17
Prss35	1.31983	0.934658	7.87714	0.00500635	0.999975		Prss35
Grxcr2	3.47639	-0.262292	7.3929	0.00654819	0.999975		Grxcr2
Rho	-1.64814	0.206642	7.10735	0.00767685	0.999975		Rho
Cga	-3.01925	0.431324	7.08788	0.00776069	0.999975		Cga
Mki67	1.28048	0.985035	6.86632	0.00878355	0.999975		Mki67
Prss12	1.3139	3.3039	6.77878	0.00922481	0.999975		Prss12
Cbln2	-1.18715	5.46352	6.71162	0.00957864	0.999975		Cbln2
Nefm	-0.958597	7.66772	6.44269	0.011141	0.999975		Nefm
C1ql1	-0.805856	5.33844	6.40217	0.0113981	0.999975		C1ql1
Rn45s	0.791947	10.0049	6.28673	0.0121645	0.999975		Rn45s
Gpr150	1.30585	1.00936	6.16566	0.0130254	0.999975		Gpr150
Gm11549	1.33723	1.93607	6.11651	0.0133925	0.999975		Gm11549
Uhrf1	1.26377	0.38214	6.03021	0.0140631	0.999975		Uhrf1
Zbtb20	1.54775	0.475718	6.01192	0.0142095	0.999975		Zbtb20
Ptger3	1.06281	1.09474	5.968	0.0145678	0.999975		Ptger3
Ctxn3	-0.857805	3.02553	5.81355	0.0159031	0.999975		Ctxn3
Fancd2	1.11917	0.744092	5.67596	0.0171989	0.999975		Fancd2
2610109H07Rik	1.36622	1.10267	5.46607	0.0193892	0.999975		2610109H07Rik
Cyp2j12	1.14144	0.480198	5.45636	0.0194973	0.999975		Cyp2j12
Prdm12	-1.82148	-0.185906	5.43436	0.0197444	0.999975		Prdm12
Arc	-0.774198	6.68096	5.39864	0.0201524	0.999975		Arc
Bc1	0.721192	3.78831	5.39747	0.020166	0.999975		Bc1
Klhdc8a	-0.785655	5.78585	5.33271	0.0209288	0.999975		Klhdc8a
Blnk	1.10619	1.33636	5.26944	0.021703	0.999975		Blnk
Npas1	-1.01414	4.31821	5.19601	0.0226388	0.999975		Npas1
Igfbpl1	1.65777	2.52329	5.1678	0.0230094	0.999975		Igfbpl1
Slc45a3	0.971474	1.18774	5.12582	0.0235725	0.999975		Slc45a3
Casp12	-1.07929	0.702753	5.10375	0.0238741	0.999975		Casp12
9930014A18Rik	-1.1131	0.655255	5.03532	0.0248355	0.999975		9930014A18Rik
Sox5	0.788866	3.69122	5.03417	0.0248519	0.999975		Sox5
Rnf39	1.34698	0.384764	4.95119	0.0260727	0.999975		Rnf39
Kir3dl2	1.28563	0.00789328	4.86166	0.0274599	0.999975		Kir3dl2
Ntng2	0.673196	3.47953	4.78645	0.0286844	0.999975		Ntng2
Cnn1	-1.06294	1.15767	4.77836	0.0288196	0.999975		Cnn1
Gm13629	-1.2821	0.944536	4.75805	0.0291616	0.999975		Gm13629
Cenpe	0.969237	0.643168	4.75751	0.0291707	0.999975		Cenpe
Nr4a1	-0.754675	5.72868	4.75724	0.0291753	0.999975		Nr4a1
Fa2h	0.602344	5.26872	4.73268	0.0295947	0.999975		Fa2h
Cyp26b1	-0.856901	5.36777	4.67721	0.0305653	0.999975		Cyp26b1
En2	1.26504	0.0365411	4.64541	0.0311368	0.999975		En2
Mcm6	0.907993	1.35244	4.6278	0.0314579	0.999975		Mcm6
Nfib	0.806375	5.97751	4.61419	0.0317085	0.999975		Nfib
Plekha2	0.716675	3.72473	4.60523	0.0318745	0.999975		Plekha2
P2rx5	-1.0057	1.12467	4.56831	0.0325688	0.999975		P2rx5
Tmem45a	-1.17445	0.690507	4.42163	0.0354862	0.999975		Tmem45a
Trh	1.0308	5.74686	4.40458	0.0358425	0.999975		Trh
Fos	-0.774515	5.32044	4.36607	0.0366615	0.999975		Fos
Klk6	0.832879	2.34042	4.2552	0.0391303	0.999975		Klk6
Rgs4	-0.46923	7.98043	4.21043	0.0401762	0.999975		Rgs4
Postn	-1.04744	2.88794	4.19893	0.0404496	0.999975		Postn
Csgalnact1	0.609722	4.1395	4.17341	0.0410632	0.999975		Csgalnact1
Gm19522	1.10273	0.15545	4.13315	0.0420511	0.999975		Gm19522
Nefl	-0.584393	8.59933	4.12028	0.042372	0.999975		Nefl
Ugt8a	0.53263	5.48183	4.10167	0.0428409	0.999975		Ugt8a
Stat4	-1.04753	0.24785	4.09122	0.0431064	0.999975		Stat4
Slc5a11	0.853053	1.23746	4.07127	0.0436185	0.999975		Slc5a11
L3mbtl4	-1.12035	0.593589	3.99095	0.0457453	0.999975		L3mbtl4
Aldh1a3	-1.34852	-0.114621	3.98123	0.0460098	0.999975		Aldh1a3
Retnla	-1.47816	0.00468865	3.97015	0.0463136	0.999975		Retnla
Cplx3	1.0885	2.61889	3.90029	0.0482776	0.999975		Cplx3
Anln	0.701602	4.25138	3.89057	0.048558	0.999975		Anln
Bmp3	0.803498	1.79622	3.8793	0.0488848	0.999975		Bmp3
Igf2bp2	1.09769	0.27403	3.83796	0.0501043	0.999975
2610316D01Rik	-0.772644	1.63987	3.83044	0.0503297	0.999975
Arhgap25	1.0565	0.8733	3.82251	0.0505684	0.999975
Ier2	-0.659856	3.2705	3.8223	0.0505749	0.999975
Ccl25	-0.720473	1.85069	3.82194	0.0505857	0.999975
Trpa1	-1.14033	0.277325	3.81295	0.0508579	0.999975
Satb2	1.27873	1.04379	3.76134	0.0524506	0.999975
Elovl7	0.636207	3.43849	3.74964	0.052819	0.999975
4930422G04Rik	0.822824	1.12304	3.74062	0.0531046	0.999975
Rreb1	0.711999	5.31935	3.7215	0.0537162	0.999975
Hmgb2	0.752676	2.23413	3.71751	0.0538446	0.999975
St6gal2	0.959386	2.14368	3.65777	0.0558083	0.999975
Itgb4	0.517508	4.34278	3.64464	0.0562499	0.999975
Fam19a1	0.57015	4.3399	3.59845	0.0578335	0.999975
Vamp1	-0.773407	7.45437	3.59547	0.0579373	0.999975
Insm1	0.738888	2.79648	3.56392	0.0590483	0.999975
Ipw	0.919488	2.59944	3.55735	0.0592822	0.999975
Ace2	-0.813658	0.845673	3.47341	0.0623627	0.999975
Crhbp	0.709507	4.00723	3.47089	0.0624578	0.999975
Cd24a	0.862883	4.08589	3.41468	0.0646191	0.999975
Sulf1	0.48742	4.33215	3.40727	0.0649098	0.999975
Arsj	0.902468	1.06218	3.3962	0.0653467	0.999975
Kif11	0.846557	0.550995	3.39307	0.0654711	0.999975
Slc22a3	-0.732558	2.29906	3.38608	0.0657489	0.999975
Grp	-1.14521	1.31695	3.38085	0.0659579	0.999975
Uncx	-0.77157	3.12996	3.35572	0.066972	0.999975
Egr2	-0.800098	2.25753	3.33879	0.0676643	0.999975
Gpr21	0.944141	0.447547	3.30282	0.069161	0.999975
Prr5l	0.601511	3.13281	3.29091	0.0696646	0.999975
Hcn4	-0.613298	4.53205	3.28795	0.0697902	0.999975
Esrrb	-0.946778	1.79584	3.28228	0.0700318	0.999975
Sox11	0.448407	5.20331	3.2731	0.0704246	0.999975
Ank1	-0.619956	6.70772	3.25118	0.071372	0.999975
Adamtsl1	0.845066	2.81668	3.22429	0.0725531	0.999975
Epn3	-1.05441	1.8881	3.21161	0.0731176	0.999975
Dysf	-0.634747	3.26701	3.19836	0.0737121	0.999975
Cpxm2	-0.698059	2.03374	3.17723	0.0746711	0.999975
Acvrl1	-0.544138	4.48102	3.17721	0.0746719	0.999975
Mir3064	0.845947	0.649597	3.1677	0.0751082	0.999975
6530402F18Rik	0.572799	3.21763	3.14259	0.0762725	0.999975
Myom2	1.12406	0.04507	3.13733	0.0765188	0.999975
Pou3f1	-0.761781	5.38411	3.13432	0.0766602	0.999975
Hgf	1.01988	0.536037	3.10174	0.0782085	0.999975
Acad10	-0.769998	1.19768	3.06394	0.0800472	0.999975
Grik3	0.403204	6.71034	3.05076	0.0806994	0.999975
Tlr2	0.854917	0.851265	3.0501	0.0807321	0.999975
Sycp1	1.13143	0.222977	3.04888	0.0807926	0.999975
Gdf10	-0.5431	3.92065	3.01639	0.0824267	0.999975
Pappa	-1.40813	1.37419	2.99709	0.0834142	0.999975
Dbh	-1.04031	0.103309	2.96546	0.0850604	0.999975
Aplnr	0.800022	1.01173	2.95888	0.0854073	0.999975
Dlgap2	0.467902	4.96847	2.91187	0.0879298	0.999975
Ube2c	0.779198	0.56746	2.91129	0.0879616	0.999975
Psrc1	1.17502	0.277796	2.87671	0.0898694	0.999975
Dusp1	-0.432959	5.07132	2.87104	0.0901865	0.999975
Cpne9	-0.640658	3.27418	2.86034	0.0907886	0.999975
Rassf4	-0.795793	3.82607	2.83725	0.0921017	0.999975
Plp1	0.483448	10.0554	2.83433	0.0922693	0.999975
Fgf18	-0.904145	0.963581	2.83353	0.0923153	0.999975
Hs3st2	0.80801	3.94421	2.83	0.0925184	0.999975
Nr4a3	1.07434	2.46787	2.82221	0.0929685	0.999975
Nudt7	-0.671989	2.00504	2.78805	0.0949697	0.999975
Cckbr	0.51441	4.59671	2.78761	0.0949955	0.999975
Nek10	1.08816	1.29117	2.78522	0.0951375	0.999975
Wnt9a	0.751376	2.53582	2.78411	0.0952038	0.999975
Ccl19	-0.771659	1.87274	2.74234	0.0977218	0.999975
Fam78a	-0.608011	2.03899	2.74222	0.0977289	0.999975
Zdhhc23	0.870996	2.16096	2.71284	0.0995438	0.999975
Btg2	-0.507776	4.83593	2.70622	0.0999577	0.999975
Gpr63	0.836625	0.997236	2.68175	0.101504	0.999975
Ldlrad3	0.51095	3.44843	2.67001	0.102256	0.999975
Cldn11	0.410584	7.27945	2.66225	0.102755	0.999975
Mab21l2	-1.00205	0.440708	2.66038	0.102876	0.999975
Lad1	-0.707794	2.03638	2.65868	0.102986	0.999975
Nfix	0.812062	5.34782	2.65195	0.103423	0.999975
Nefh	-0.739417	6.76019	2.64433	0.10392	0.999975
Frem3	-0.668777	3.56043	2.63868	0.10429	0.999975
Tpm2	-0.582213	4.08196	2.63283	0.104675	0.999975
Mex3a	0.565839	2.38569	2.61805	0.105654	0.999975
Cdc20	0.86332	0.428163	2.6038	0.106608	0.999975
ORF63	1.02654	-0.197683	2.58283	0.108029	0.999975
Zic5	0.973797	1.96495	2.58189	0.108092	0.999975
Gm10560	-0.700789	1.102	2.57923	0.108275	0.999975
Ppil6	-0.761349	0.545815	2.57687	0.108436	0.999975
Drd5	-0.7212	2.48232	2.57679	0.108441	0.999975
Tmem65	-0.483164	7.27254	2.56964	0.108933	0.999975
1700086L19Rik	0.529981	4.11102	2.55796	0.10974	0.999975
Slain1	0.373716	5.46915	2.5577	0.109758	0.999975
Sema3e	0.464944	4.19708	2.55569	0.109898	0.999975
Nuak2	-0.739167	1.33602	2.54725	0.110486	0.999975
Tshz1	0.46048	5.61761	2.54692	0.110509	0.999975
Dusp6	-0.394876	5.08662	2.53992	0.111001	0.999975
Sdr42e1	0.4834	3.46684	2.52292	0.112203	0.999975
9330158H04Rik	-1.04136	0.394298	2.52278	0.112212	0.999975
Scrt1	-0.587427	7.46232	2.52099	0.11234	0.999975
Dmrt2	0.937321	0.00729745	2.51808	0.112548	0.999975
Shisa2	0.569246	2.45467	2.51033	0.113102	0.999975
Nov	0.605516	6.12311	2.4829	0.11509	0.999975
Prokr2	0.838759	3.02104	2.47445	0.11571	0.999975
Fndc5	-0.560022	6.70102	2.46894	0.116116	0.999975
Fstl5	-0.432984	6.07643	2.46634	0.116309	0.999975
Sp8	0.799866	2.48988	2.46516	0.116396	0.999975
Epha10	-0.469703	5.78525	2.45645	0.117043	0.999975
Scn7a	-0.62804	2.84821	2.44464	0.117927	0.999975
Doc2g	-0.59001	2.76295	2.4404	0.118246	0.999975
Rln1	0.892872	0.217015	2.44018	0.118263	0.999975
Rspo2	0.79403	1.50349	2.43509	0.118647	0.999975
Fam129a	0.885297	1.39752	2.43309	0.118799	0.999975
Kcnab3	-0.608894	5.65453	2.41706	0.12002	0.999975
Grin2b	0.876602	4.01139	2.41699	0.120026	0.999975
Jph1	0.551025	2.88509	2.41015	0.120551	0.999975
Plch1	-0.519834	4.29934	2.40917	0.120626	0.999975
Glis3	1.11775	0.658423	2.40632	0.120846	0.999975
Inadl	-0.532458	4.92749	2.38301	0.122661	0.999975
Cela1	-0.738411	0.401819	2.38094	0.122824	0.999975
Prr18	0.379064	5.11255	2.37201	0.123528	0.999975
Epha4	0.521026	6.10582	2.37028	0.123664	0.999975
Dcx	0.451205	4.49721	2.36957	0.123721	0.999975
Egr1	-0.454473	7.65039	2.36757	0.123879	0.999975
Pcdh17	0.588466	6.9472	2.36617	0.123991	0.999975
Pde1a	0.399939	7.27303	2.35989	0.124491	0.999975
Cplx1	-0.532607	9.60468	2.35742	0.124689	0.999975
Kank4	-0.498942	3.29595	2.35105	0.125198	0.999975
Ptgfr	-0.820376	1.83858	2.32316	0.127461	0.999975
Mreg	-0.623039	2.34634	2.32244	0.12752	0.999975
Ndrg1	0.344557	6.61429	2.32179	0.127573	0.999975
Kcnh2	-0.377146	6.62797	2.31678	0.127985	0.999975
Ezh2	0.550805	1.86135	2.3161	0.128041	0.999975
Mks1	0.525285	2.2424	2.3135	0.128255	0.999975
4930470H14Rik	0.893799	2.0812	2.31167	0.128406	0.999975
Mtbp	0.712595	0.589614	2.30608	0.128869	0.999975
Pde11a	1.16873	2.08755	2.29872	0.12948	0.999975
Kcnc3	-0.422483	6.87072	2.29849	0.1295	0.999975
Nptx2	-0.436729	4.8321	2.29608	0.129701	0.999975
Sstr2	0.532793	4.09692	2.29541	0.129757	0.999975
Hrk	0.530123	5.78573	2.29274	0.12998	0.999975
St6galnac2	0.588235	1.58873	2.28656	0.130499	0.999975
Rps6ka5	0.486454	4.27954	2.26873	0.132008	0.999975
Prrg1	0.599427	2.19789	2.26631	0.132214	0.999975
Tnfrsf25	0.732686	0.468481	2.24782	0.133802	0.999975
Gpr50	-0.908496	1.27129	2.24395	0.134138	0.999975
Sec14l5	0.633613	1.84948	2.24122	0.134375	0.999975
Cxcl14	-0.360379	7.11936	2.23908	0.134561	0.999975
Evi2a	0.502119	3.5032	2.23474	0.134939	0.999975
Slc16a10	-0.711709	0.999266	2.22393	0.135887	0.999975
Kirrel	0.480446	3.91883	2.22304	0.135965	0.999975
Prkca	0.362472	7.08526	2.21926	0.136299	0.999975
Enpp6	0.615757	1.92634	2.21918	0.136306	0.999975
Egfl6	-0.642201	1.24844	2.1773	0.14006	0.999975
Rps27	0.710053	0.586119	2.17623	0.140158	0.999975
Lsp1	0.693856	2.20582	2.17559	0.140215	0.999975
Ubc	0.462069	6.83864	2.17444	0.140321	0.999975
Ak4	0.465322	5.66515	2.17228	0.140518	0.999975
Ankrd34c	-0.612803	2.83739	2.1718	0.140561	0.999975
Dbpht2	0.407472	5.85371	2.17126	0.140611	0.999975
Skor1	-1.27536	1.5569	2.16453	0.141228	0.999975
Ubash3b	-0.503597	4.60041	2.15706	0.141916	0.999975
Zfp703	0.380191	5.07153	2.14708	0.142842	0.999975
Kcnj13	0.785067	2.10469	2.14204	0.143311	0.999975
Arhgap19	0.545521	1.97771	2.12637	0.144783	0.999975
Cldn1	0.733758	1.06865	2.12263	0.145137	0.999975
A730046J19Rik	0.797944	1.34553	2.12195	0.145201	0.999975
Herc6	0.53691	2.15182	2.11263	0.146088	0.999975
Cyp2s1	-0.672523	3.07859	2.11086	0.146257	0.999975
Gpc4	0.536284	3.53743	2.10788	0.146542	0.999975
Ppl	1.05805	-0.0429377	2.10106	0.147197	0.999975
Tmem63a	0.411259	4.9192	2.09923	0.147373	0.999975
Ptpn14	0.638096	4.38368	2.09743	0.147547	0.999975
Tnfsf10	0.697089	1.78371	2.09659	0.147628	0.999975
Magt1	0.402064	4.3769	2.09052	0.148216	0.999975
Pla2g4a	0.552737	1.89872	2.09026	0.148241	0.999975
Cpd	0.412394	6.54555	2.08778	0.148481	0.999975
Alox12b	1.16098	0.788191	2.08773	0.148486	0.999975
2010107H07Rik	-0.550694	1.91349	2.08667	0.14859	0.999975
Diap2	0.493157	4.54596	2.07023	0.150199	0.999975
Dgki	0.500257	4.01742	2.05678	0.15153	0.999975
Kctd4	0.476385	4.54089	2.05429	0.151778	0.999975
Baz1a	0.624504	1.48289	2.04739	0.152468	0.999975
Klhl3	0.649809	3.46334	2.04378	0.15283	0.999975
Gimap6	-0.549065	2.33231	2.04195	0.153013	0.999975
Acvr2a	0.499327	6.41818	2.03799	0.153412	0.999975
Tspan8	-0.758812	0.449765	2.02507	0.154722	0.999975
6330406I15Rik	0.593243	3.3063	2.02093	0.155144	0.999975
Gpr126	0.591987	1.58228	2.01938	0.155302	0.999975
4632428C04Rik	-1.11608	0.537942	2.01736	0.15551	0.999975
Gm14492	0.721481	0.415902	2.01733	0.155513	0.999975
Gm15417	-0.59682	1.2874	2.01426	0.155827	0.999975
Itga4	0.702627	3.00717	2.01281	0.155976	0.999975
Plekhg4	0.502335	2.19972	2.01163	0.156098	0.999975
Smc4	0.474584	2.61182	2.00455	0.156827	0.999975
Has1	-0.617601	1.35546	2.00341	0.156945	0.999975
Pvalb	-0.879463	3.91542	2.00217	0.157074	0.999975
Fjx1	0.336318	6.27444	1.99979	0.157321	0.999975
Nfatc2	-0.443404	5.07629	1.99728	0.157581	0.999975
Efcab6	0.568998	1.964	1.99258	0.158071	0.999975
Rimkla	-0.430529	5.11163	1.99226	0.158105	0.999975
Adcy2	-0.362545	7.35174	1.99165	0.158168	0.999975
A730020E08Rik	0.649585	0.864329	1.99111	0.158224	0.999975
Rxfp1	-0.841958	1.51718	1.98583	0.158778	0.999975
Sgpp2	-0.569132	4.14533	1.98398	0.158972	0.999975
Syt2	-0.861808	5.1668	1.97632	0.159778	0.999975
Hs6st3	-0.734778	3.17954	1.9731	0.160119	0.999975
Rab3b	-0.405861	6.37138	1.97218	0.160217	0.999975
Zfhx3	0.472417	3.65928	1.9716	0.160278	0.999975
Atp8b1	0.896734	0.493446	1.96941	0.16051	0.999975
Klf2	-0.404454	4.17473	1.96811	0.160648	0.999975
Diras1	-0.400353	7.66381	1.96719	0.160747	0.999975
Adamts7	-0.77394	0.418899	1.9631	0.161182	0.999975
Cdhr3	-0.625966	0.944044	1.96254	0.161242	0.999975
Tac2	0.604508	3.2184	1.9568	0.161856	0.999975
Sp7	0.620136	1.21759	1.95619	0.161922	0.999975
Tmem20	-0.728523	1.41675	1.95173	0.162401	0.999975
Coch	-0.421665	4.49056	1.94673	0.162939	0.999975
Fgf9	-0.411835	4.13738	1.94467	0.163162	0.999975
Aif1l	0.474263	2.73629	1.93478	0.164237	0.999975
Zar1	-1.03598	0.228381	1.92855	0.164917	0.999975
Kcng4	-0.75851	0.947152	1.92681	0.165108	0.999975
Scn10a	-0.802411	0.746638	1.92469	0.16534	0.999975
Hspb8	-0.404301	5.2703	1.92177	0.165662	0.999975
Casq2	-0.591132	1.35946	1.91974	0.165886	0.999975
G530011O06Rik	-0.558814	1.43439	1.91917	0.165948	0.999975
Car12	1.10327	4.49477	1.91696	0.166192	0.999975
Dlx1	0.443734	4.235	1.91551	0.166353	0.999975
Frem2	0.537282	2.07625	1.91495	0.166415	0.999975
Cenpw	0.663417	0.608251	1.91471	0.166441	0.999975
Lrrc33	-0.423594	3.20326	1.91116	0.166834	0.999975
Fosb	-0.507582	3.66625	1.90528	0.167488	0.999975
Cacna1e	0.421414	6.93532	1.9048	0.167542	0.999975
1300014I06Rik	0.473436	2.85725	1.89376	0.168778	0.999975
Tshr	-0.755758	0.922382	1.89126	0.16906	0.999975
Lrrc29	-0.656202	0.643148	1.89078	0.169114	0.999975
Dpt	-0.740899	1.27236	1.88984	0.16922	0.999975
Mob3b	0.488843	2.93772	1.8843	0.169846	0.999975
A230070E04Rik	-0.448764	3.0506	1.88017	0.170315	0.999975
Tmem74	0.720924	1.31252	1.87734	0.170637	0.999975
Chrna7	0.763653	3.60718	1.87177	0.171273	0.999975
Fezf2	0.899711	3.30705	1.87165	0.171286	0.999975
Gria3	0.356242	7.25809	1.87157	0.171295	0.999975
Kcnj11	-0.402255	5.57071	1.8712	0.171337	0.999975
Grin2a	0.770739	2.9958	1.86625	0.171905	0.999975
P2rx7	0.430043	3.03098	1.86603	0.17193	0.999975
1110018J18Rik	0.471641	2.79412	1.86117	0.17249	0.999975
Tacr3	-0.632804	4.30266	1.8537	0.173354	0.999975
Rimbp3	0.571066	1.19954	1.85134	0.173628	0.999975
Dgkg	0.485092	6.60005	1.84871	0.173934	0.999975
Ppif	-0.37301	4.7141	1.84786	0.174033	0.999975
Pigw	-0.551389	1.48446	1.845	0.174366	0.999975
Lyrm1	-0.464637	3.03048	1.84493	0.174374	0.999975
Atp8a1	0.359221	7.55396	1.84265	0.17464	0.999975
Cacna2d3	-0.385527	6.93723	1.84128	0.174802	0.999975
Erc2	0.407724	6.95325	1.83698	0.175305	0.999975
Tagap	-0.501802	1.78888	1.83405	0.17565	0.999975
D16Ertd472e	0.525331	2.97577	1.83242	0.175842	0.999975
Mbp	0.379739	10.7967	1.83116	0.175991	0.999975
Gltp	0.317873	5.32097	1.82916	0.176227	0.999975
Fgd3	0.48747	2.22432	1.82345	0.176904	0.999975
Klhl36	-0.412698	3.34995	1.81609	0.17778	0.999975
Agpat9	-0.585819	2.3196	1.81593	0.177799	0.999975
Grem1	0.989783	0.819261	1.80807	0.17874	0.999975
Tcf7l2	-0.797617	4.00516	1.79985	0.179731	0.999975
Myo1h	0.605777	1.3355	1.79978	0.179739	0.999975
Arap2	0.344633	5.45439	1.7945	0.180379	0.999975
Kif26a	0.387231	3.71323	1.79429	0.180404	0.999975
Pgap1	0.383384	5.96212	1.79318	0.180539	0.999975
Oxt	1.42264	5.96389	1.79266	0.180603	0.999975
Pcdh10	-0.392707	7.91691	1.79258	0.180612	0.999975
Vwc2l	-0.445599	4.02947	1.78782	0.181192	0.999975
Wisp2	-0.876961	0.0649402	1.78677	0.18132	0.999975
Relt	-0.368978	4.20918	1.78478	0.181564	0.999975
Kcnma1	0.562913	5.2763	1.78406	0.181652	0.999975
Aldh1a1	-0.405979	4.71021	1.78391	0.18167	0.999975
Cidea	0.50759	2.25822	1.78149	0.181967	0.999975
Ttc39a	-0.507654	3.01793	1.78139	0.181978	0.999975
Rell2	-0.387439	5.70094	1.78104	0.182021	0.999975
Pion	0.492802	2.03469	1.7805	0.182088	0.999975
Pi15	0.66686	0.915225	1.77505	0.182758	0.999975
Gm5141	0.493483	1.62853	1.77494	0.182772	0.999975
BC005561	0.625739	2.73814	1.7736	0.182937	0.999975
5430416N02Rik	0.50884	1.59711	1.77014	0.183365	0.999975
Myo1d	0.399202	4.12692	1.76844	0.183575	0.999975
Pnpla2	-0.329307	4.98376	1.76514	0.183985	0.999975
Fam198b	0.560109	2.28742	1.76483	0.184023	0.999975
Glt8d2	0.796855	2.55655	1.76359	0.184177	0.999975
Galntl6	-0.588807	4.52544	1.76302	0.184248	0.999975
Plekhg1	0.479299	3.98027	1.76272	0.184286	0.999975
D930015E06Rik	0.363037	4.38411	1.76117	0.184479	0.999975
Ido2	-0.626564	0.681711	1.7585	0.184811	0.999975
Lemd1	-0.631153	1.70118	1.75817	0.184853	0.999975
Cpm	0.433496	3.82553	1.75603	0.185121	0.999975
Dusp18	0.471904	4.84476	1.75228	0.185591	0.999975
Serpinb6b	-0.604328	0.945181	1.74961	0.185926	0.999975
Cacna1s	-0.598483	1.07723	1.74925	0.185971	0.999975
Lrrn1	0.356334	6.05121	1.74923	0.185974	0.999975
Esrra	-0.376659	5.79242	1.74119	0.186988	0.999975
Sh3bp2	0.45039	2.61406	1.73944	0.18721	0.999975
Ccna2	0.601438	0.678159	1.7387	0.187304	0.999975
Creb3l1	0.465702	2.66946	1.73827	0.187358	0.999975
Lypd1	-0.330846	5.19767	1.73624	0.187616	0.999975
Cyr61	-0.437459	2.88553	1.73191	0.188167	0.999975
Ano3	0.450564	4.9166	1.73062	0.188331	0.999975
Apol8	-0.51831	1.77585	1.7291	0.188526	0.999975
Rbp4	0.465175	3.01488	1.72426	0.189146	0.999975
1810032O08Rik	-0.587956	0.796936	1.72307	0.189298	0.999975
Chrm4	-0.519713	5.78939	1.72277	0.189337	0.999975
Samd3	-0.575395	2.16805	1.72145	0.189507	0.999975
Rph3a	-0.387865	9.27687	1.72065	0.18961	0.999975
Higd1b	0.60066	0.668093	1.71443	0.190412	0.999975
Gm10785	0.614059	0.47198	1.71373	0.190503	0.999975
Nrn1l	-0.934289	0.753618	1.70957	0.191041	0.999975
Rnd3	0.419753	4.16204	1.70741	0.191322	0.999975
Rcan2	-0.379231	8.18301	1.70384	0.191786	0.999975
Eya4	0.760281	0.430952	1.70266	0.191941	0.999975
Cdkl5	0.740939	3.99696	1.70216	0.192006	0.999975
Chd7	0.439446	3.49904	1.70025	0.192255	0.999975
Hapln2	0.413325	4.5179	1.6981	0.192536	0.999975
Iglon5	-0.408978	5.68778	1.6973	0.192641	0.999975
Gbgt1	0.647063	1.12807	1.6957	0.192851	0.999975
Kif7	0.464014	2.06164	1.69276	0.193237	0.999975
Card6	0.589055	1.21823	1.68923	0.193703	0.999975
Mn1	-0.318767	6.15884	1.68895	0.193739	0.999975
Dact1	-0.443479	3.98841	1.68413	0.194377	0.999975
Ermn	0.369522	5.34523	1.67218	0.195967	0.999975
Cbl	0.840746	4.23699	1.66892	0.196403	0.999975
Nptx1	0.480349	7.94584	1.66825	0.196494	0.999975
Ccdc153	0.694409	0.818555	1.6676	0.19658	0.999975
Gli2	0.495726	2.53517	1.66572	0.196832	0.999975
Tox3	0.410422	4.62002	1.6613	0.197427	0.999975
4930572J05Rik	-0.468675	5.66508	1.66006	0.197595	0.999975
Mobp	0.347086	7.53933	1.65904	0.197733	0.999975
Gm12070	-0.33952	5.52806	1.65554	0.198207	0.999975
Immp2l	-0.621684	0.938275	1.64995	0.198966	0.999975
Plekhh1	0.470072	4.4098	1.64695	0.199374	0.999975
Cep72	0.611294	0.409329	1.64565	0.199553	0.999975
Asb16	-0.624047	0.410609	1.64439	0.199724	0.999975
Zfp708	-0.541336	1.31702	1.63974	0.200361	0.999975
Tead2	0.45842	2.43628	1.63421	0.201122	0.999975
6430573F11Rik	-0.438348	2.75365	1.63316	0.201266	0.999975
Cchcr1	-0.537653	1.56886	1.63097	0.201569	0.999975
Bcl11b	0.378248	6.64939	1.62888	0.201858	0.999975
Flt3	-0.579903	2.4869	1.62825	0.201945	0.999975
Fzd5	0.53893	1.46009	1.62815	0.201959	0.999975
Gm20594	0.516318	2.64095	1.62737	0.202067	0.999975
Sox4	0.355288	4.62964	1.62187	0.202831	0.999975
Cerk	-0.39297	6.7062	1.62089	0.202968	0.999975
Cryz	-0.347718	4.61106	1.61955	0.203155	0.999975
Tnfaip2	-0.62464	0.484293	1.61818	0.203346	0.999975
Kcnmb4	0.381255	4.13877	1.6167	0.203553	0.999975
Sdc1	-0.469148	2.0952	1.61586	0.20367	0.999975
Il17rd	0.507326	2.99116	1.612	0.204211	0.999975
Auts2	0.43079	6.3886	1.61108	0.20434	0.999975
Cntn5	0.46786	3.59666	1.61075	0.204386	0.999975
Ptprv	-0.827241	3.19726	1.6098	0.204519	0.999975
Bend7	-0.442918	2.39239	1.60623	0.205023	0.999975
Tmem88b	0.359462	5.73705	1.60552	0.205123	0.999975
Dlx2	0.382412	4.18035	1.60384	0.20536	0.999975
Sass6	0.510959	1.8369	1.60156	0.205682	0.999975
Piga	0.466775	2.18875	1.59878	0.206076	0.999975
Mpped1	0.382982	6.61136	1.59836	0.206136	0.999975
Plxnb3	0.350313	4.53885	1.59728	0.206289	0.999975
Gng12	0.296642	5.80987	1.59563	0.206523	0.999975
A830018L16Rik	0.385454	5.20849	1.595	0.206613	0.999975
Hmmr	0.60614	0.779719	1.58793	0.207622	0.999975
Cd164l2	-0.791872	0.725603	1.58737	0.207703	0.999975
Slk	0.322486	6.29479	1.58558	0.207959	0.999975
Fam20a	-0.358427	4.42916	1.58394	0.208195	0.999975
Mamdc2	0.642914	1.3749	1.58358	0.208246	0.999975
Dkk3	0.309173	6.24005	1.58235	0.208423	0.999975
Aloxe3	0.531569	3.30358	1.57774	0.209087	0.999975
Acvr1c	0.61912	2.5916	1.57588	0.209356	0.999975
Spata13	0.467046	4.30159	1.57532	0.209436	0.999975
Dll3	0.484591	1.79082	1.57499	0.209484	0.999975
Galnt14	0.382793	4.0717	1.56819	0.210469	0.999975
Alox8	-0.558742	2.76276	1.56672	0.210685	0.999975
Oprk1	-0.3587	3.81606	1.56089	0.211535	0.999975
Yap1	0.362	4.60824	1.55194	0.21285	0.999975
Cables2	-0.345712	5.4225	1.5464	0.213668	0.999975
Gab1	0.338521	4.63599	1.54487	0.213895	0.999975
Slc17a7	0.407744	9.13642	1.54456	0.21394	0.999975
Gm2115	-0.613251	2.05172	1.5364	0.215155	0.999975
Vgll3	1.40519	2.93499	1.53576	0.21525	0.999975
Vip	0.444276	3.74363	1.53527	0.215323	0.999975
St3gal1	0.365159	4.73412	1.53501	0.215362	0.999975
Lynx1	-0.349203	8.78744	1.535	0.215363	0.999975
Efna5	0.436857	4.12732	1.53405	0.215506	0.999975
Cstad	-0.621857	0.449631	1.531	0.215963	0.999975
Neil2	-0.613957	0.373342	1.52972	0.216154	0.999975
Nrtn	-0.592107	2.53976	1.52949	0.216189	0.999975
Fam26e	0.592236	2.36248	1.52939	0.216205	0.999975
D730040F13Rik	0.53564	3.83826	1.52855	0.21633	0.999975
Zfpm2	0.568524	3.90667	1.52453	0.216935	0.999975
Chst5	0.595344	0.317793	1.52429	0.216972	0.999975
Nat8l	-0.328602	8.75298	1.52414	0.216993	0.999975
Dpy19l3	0.372831	5.90879	1.52329	0.217123	0.999975
Sh3bgrl2	-0.369405	4.94562	1.52189	0.217334	0.999975
Otp	0.56367	3.65179	1.52119	0.21744	0.999975
Epb4.1l4b	0.672821	3.13202	1.52079	0.2175	0.999975
Grm5	0.371558	7.40647	1.51832	0.217874	0.999975
Sh3rf2	-1.00716	2.79212	1.518	0.217923	0.999975
Nptxr	0.52252	5.93368	1.51762	0.217981	0.999975
2010-09-09	0.467432	1.7701	1.51574	0.218266	0.999975
Cend1	-0.326643	8.67744	1.5139	0.218545	0.999975
Gm9766	0.850955	2.0232	1.51123	0.218951	0.999975
Pdk1	0.317092	5.30824	1.50889	0.219308	0.999975
Tagln	-0.380788	4.52977	1.50623	0.219715	0.999975
Mycbpap	-0.591087	0.962747	1.49917	0.220799	0.999975
Stra6	0.499237	3.34243	1.49872	0.220869	0.999975
Frmpd1	-0.392036	4.38486	1.49631	0.22124	0.999975
Npnt	-0.435677	3.04086	1.49198	0.22191	0.999975
Trf	0.327476	7.46486	1.48856	0.222441	0.999975
Gse1	0.279084	6.24788	1.48633	0.222787	0.999975
Slc9a4	1.21342	0.498449	1.4832	0.223275	0.999975
Myo1f	0.527854	1.36175	1.48137	0.223561	0.999975
Ccdc66	0.386489	3.30775	1.47793	0.224098	0.999975
LOC545261	0.600593	0.37539	1.47749	0.224168	0.999975
Scn1b	-0.327965	8.47333	1.47748	0.224169	0.999975
Lix1l	0.345652	4.71762	1.47741	0.22418	0.999975
Tirap	0.445344	2.1995	1.47693	0.224256	0.999975
Ebf3	0.749165	2.93834	1.47623	0.224365	0.999975
Inpp5j	-0.325745	6.23004	1.46989	0.225362	0.999975
Lhx2	0.448467	5.41678	1.46974	0.225386	0.999975
Syne2	0.337013	4.63816	1.46797	0.225666	0.999975
Limk1	-0.380806	6.69984	1.4646	0.2262	0.999975
Nudt6	-0.448609	2.12183	1.46367	0.226348	0.999975
Gm9962	-0.486878	1.38894	1.46184	0.226638	0.999975
Tfap2b	-0.711412	1.92094	1.46118	0.226743	0.999975
Hkdc1	-0.683581	0.175659	1.46114	0.226749	0.999975
Slc6a12	0.539737	2.70005	1.45985	0.226954	0.999975
Abi3bp	0.395567	2.829	1.45977	0.226967	0.999975
Hr	-0.415475	4.55096	1.45788	0.227267	0.999975
Mog	0.368974	5.98189	1.45643	0.227499	0.999975
Arhgap31	0.368562	4.67259	1.45505	0.227719	0.999975
Trnp1	-0.371289	7.41276	1.45339	0.227985	0.999975
Pigl	0.43434	2.32344	1.45265	0.228104	0.999975
Pld5	-0.416074	4.46974	1.45229	0.228161	0.999975
AA415398	-0.419573	2.53193	1.4489	0.228705	0.999975
Lats1	0.382343	5.13178	1.44669	0.229059	0.999975
Ccdc84	0.434835	2.15423	1.44566	0.229226	0.999975
Mas1	0.64325	3.33658	1.44459	0.229398	0.999975
Homer2	0.399762	4.65176	1.44288	0.229675	0.999975
Adra2b	-1.11498	1.17381	1.43948	0.230224	0.999975
Pcp4	-0.473473	7.82326	1.43785	0.230487	0.999975
Cdh20	-0.355482	4.36798	1.4357	0.230837	0.999975
Gsn	0.282947	6.66153	1.43555	0.230861	0.999975
Bmp2	-0.540221	2.39684	1.43478	0.230986	0.999975
Dach1	-0.443267	4.44628	1.43377	0.23115	0.999975
St8sia2	0.333216	3.85668	1.42873	0.231972	0.999975
Pcdh19	0.41468	5.96484	1.42866	0.231984	0.999975
Aspdh	-0.549559	1.05716	1.42674	0.232297	0.999975
Bmpr1b	0.379608	3.91306	1.42623	0.232381	0.999975
Slc5a3	0.404929	5.69264	1.42441	0.232678	0.999975
Ankfn1	0.730696	1.64929	1.42303	0.232906	0.999975
Panx2	-0.321436	7.11359	1.42243	0.233004	0.999975
Bmpr2	0.798042	4.43091	1.42179	0.233109	0.999975
Ralyl	-0.257167	6.63183	1.41859	0.233636	0.999975
Nfia	0.285847	5.14341	1.41811	0.233715	0.999975
4932411E22Rik	0.648422	2.28891	1.41491	0.234244	0.999975
A530058N18Rik	-0.394001	3.12702	1.41207	0.234713	0.999975
Zfp385a	-0.359674	7.07508	1.40983	0.235084	0.999975
Mapk15	0.528383	1.33483	1.40858	0.235291	0.999975
Gda	0.341876	8.12311	1.40562	0.235785	0.999975
Fam65b	0.291203	6.3971	1.40501	0.235887	0.999975
Slc27a3	0.385901	2.88507	1.40227	0.236344	0.999975
Syt3	-0.308191	6.35706	1.40156	0.236463	0.999975
Rwdd2b	-0.354907	3.49749	1.40147	0.236478	0.999975
Rab3c	-0.433964	9.27401	1.39813	0.237037	0.999975
Lrrc7	0.417114	5.00147	1.39624	0.237354	0.999975
Hnrnph3	0.400223	2.86391	1.39516	0.237535	0.999975
Zkscan4	-0.449536	2.09522	1.39349	0.237816	0.999975
Pcgf6	0.384914	3.09364	1.39229	0.238018	0.999975
Gpr3	-0.500318	2.87786	1.38948	0.238492	0.999975
Ccnd2	0.41312	5.98724	1.38926	0.238531	0.999975
Cnot6	0.437075	4.16684	1.38774	0.238788	0.999975
Ctsc	0.429549	3.01848	1.38554	0.23916	0.999975
Bcas1	0.307107	6.51066	1.38535	0.239193	0.999975
Med13l	0.349375	5.97148	1.38312	0.23957	0.999975
Rasgrp1	-0.31622	7.96426	1.38113	0.239908	0.999975
Aqp4	0.317833	7.07165	1.38091	0.239946	0.999975
Cntnap1	-0.264669	8.33705	1.37889	0.24029	0.999975
Atad2b	0.446811	3.81448	1.37571	0.240833	0.999975
Prc1	0.583488	0.71636	1.36996	0.24182	0.999975
Mab21l1	-0.4313	3.81936	1.36914	0.24196	0.999975
C030030A07Rik	0.449274	2.49984	1.36465	0.242733	0.999975
Gm19757	0.549908	2.04471	1.36317	0.242988	0.999975
Cryab	0.285903	6.19743	1.36288	0.243039	0.999975
Nppc	0.430275	2.00462	1.36139	0.243297	0.999975
Luzp1	-0.317084	6.40424	1.36035	0.243476	0.999975
Trmt61b	0.399698	2.53593	1.35904	0.243705	0.999975
Efhd1	0.346693	4.00516	1.35902	0.243707	0.999975
Ogdhl	-0.293687	7.06315	1.35814	0.24386	0.999975
Btbd3	-0.303113	7.5747	1.35736	0.243996	0.999975
Prox2	0.493657	1.22738	1.35312	0.244734	0.999975
Lmnb1	0.362563	3.40947	1.35183	0.244958	0.999975
BC021891	-0.450638	1.55387	1.35123	0.245064	0.999975
Xkr4	0.647735	3.52595	1.34776	0.245671	0.999975
Mfsd12	-0.301656	4.23564	1.3469	0.245821	0.999975
Ldhb	-0.344137	9.15882	1.34555	0.246057	0.999975
Neurod2	0.404959	5.2287	1.3443	0.246278	0.999975
2810459M11Rik	0.372293	3.69104	1.34429	0.246279	0.999975
Cmah	0.436974	2.33747	1.34386	0.246355	0.999975
1110032A04Rik	-0.65358	1.13395	1.34066	0.246917	0.999975
Mbtd1	0.343999	4.10442	1.33975	0.247078	0.999975
Nr4a2	0.481743	3.22348	1.33939	0.247142	0.999975
Ston2	0.362706	4.42524	1.33555	0.24782	0.999975
Kcng2	0.505276	3.88565	1.33422	0.248056	0.999975
Map4k5	0.279467	5.16393	1.33029	0.248754	0.999975
Entpd3	-0.37048	4.51342	1.32941	0.24891	0.999975
Syt10	0.6324	2.30578	1.32749	0.249252	0.999975
Prkg1	0.383352	4.09515	1.32701	0.249339	0.999975
1700026D08Rik	0.696149	0.293547	1.32518	0.249665	0.999975
Slc9a5	-0.290953	5.961	1.32405	0.249867	0.999975
Bche	0.460508	1.56927	1.32364	0.249939	0.999975
Peli1	0.336245	5.3127	1.32339	0.249984	0.999975
Sh3rf1	0.275514	5.29823	1.32273	0.250103	0.999975
Qrsl1	-0.316952	3.74996	1.32252	0.25014	0.999975
Notch2	0.40727	4.8488	1.32158	0.250308	0.999975
Isg15	0.510722	1.13209	1.32053	0.250497	0.999975
Nxph3	0.706521	4.10946	1.31734	0.25107	0.999975
Iqcd	-0.482473	1.22025	1.31526	0.251445	0.999975
Heatr7a	-0.302933	6.5768	1.31476	0.251535	0.999975
Shd	-0.31383	4.93743	1.31298	0.251855	0.999975
2410076I21Rik	-0.558125	0.701998	1.31192	0.252047	0.999975
Rfx2	0.415754	2.43359	1.31132	0.252156	0.999975
Pcdhgc5	0.339391	6.17328	1.30967	0.252455	0.999975
Epha6	0.413056	3.99311	1.30717	0.252908	0.999975
Elfn1	-0.406909	6.56052	1.30529	0.25325	0.999975
1700016K19Rik	0.614875	0.847545	1.30352	0.253572	0.999975
Adarb1	-0.288785	7.9693	1.30081	0.254065	0.999975
Ccdc19	0.452702	1.91095	1.29616	0.254915	0.999975
Fzd3	0.318059	6.68715	1.29615	0.254918	0.999975
Itgb8	0.626119	3.84936	1.29308	0.255481	0.999975
Nrip1	0.646686	3.80116	1.28681	0.256637	0.999975
Mfap4	-0.52778	2.01044	1.28349	0.25725	0.999975
1700025N23Rik	-0.565142	0.586701	1.28085	0.257742	0.999975
4930412F15Rik	-0.53948	0.511309	1.28052	0.257802	0.999975
Lcor	0.807327	0.955426	1.27967	0.25796	0.999975
Wnt7b	0.318232	5.44992	1.27818	0.258239	0.999975
Odz2	0.478852	6.43751	1.27808	0.258256	0.999975
Foxb2	1.11513	1.14681	1.2779	0.25829	0.999975
Zfp54	-0.572785	0.641179	1.27642	0.258565	0.999975
Ppp1r3e	0.50774	1.80085	1.2762	0.258606	0.999975
2310008H04Rik	0.50231	1.56189	1.27577	0.258687	0.999975
Gpr37	0.283943	5.73861	1.27544	0.258748	0.999975
1700008J07Rik	0.413941	1.88514	1.27442	0.258938	0.999975
Frmd4b	0.334283	3.82852	1.27394	0.259029	0.999975
Cort	0.707255	2.0025	1.2726	0.25928	0.999975
Pllp	0.30361	5.59017	1.27249	0.259299	0.999975
Naa16	0.399888	2.43832	1.27203	0.259387	0.999975
Sp9	0.319067	4.4406	1.26756	0.260225	0.999975
Sec24d	0.450985	4.72119	1.26475	0.260755	0.999975
Dclre1c	0.375739	2.85919	1.26428	0.260843	0.999975
D8Ertd82e	0.290223	5.32684	1.26145	0.261378	0.999975
Gabra1	-0.36729	8.39055	1.26088	0.261484	0.999975
Zfp119b	0.599638	0.79175	1.26004	0.261643	0.999975
Adamts4	0.344202	3.74798	1.25996	0.261659	0.999975
Rock2	0.267603	7.25122	1.25708	0.262204	0.999975
Malat1	0.443826	6.94068	1.25593	0.262422	0.999975
Sncaip	0.378507	2.9067	1.25296	0.262988	0.999975
Ccne2	0.467516	1.22019	1.25281	0.263016	0.999975
Pou3f2	0.479224	4.73249	1.25279	0.263021	0.999975
Apold1	-0.417747	2.06726	1.24645	0.264231	0.999975
Sirt3	-0.275211	5.9984	1.24441	0.264623	0.999975
Astn2	-0.287262	6.22371	1.24187	0.265112	0.999975
Glrx	-0.279437	5.52739	1.24139	0.265202	0.999975
Nfya	0.282112	4.4044	1.24063	0.26535	0.999975
Gm581	-1.22987	-0.327703	1.23937	0.265593	0.999975
Lrp4	0.288997	4.7713	1.2393	0.265606	0.999975
Gjc1	0.399895	2.1217	1.23929	0.265608	0.999975
Gsta4	0.267145	5.66643	1.23677	0.266095	0.999975
Gjc3	0.300088	5.1036	1.23645	0.266156	0.999975
Celf1	0.276245	7.33632	1.23644	0.266158	0.999975
Dok6	0.685738	2.48722	1.23542	0.266356	0.999975
Cenpf	0.481801	0.852374	1.23515	0.266407	0.999975
Aspn	0.530007	1.00419	1.23364	0.2667	0.999975
Eif5a2	-0.351092	5.92513	1.23021	0.267366	0.999975
Olfr287	-0.498696	1.69491	1.22946	0.267511	0.999975
C330005M16Rik	-0.634151	0.246355	1.22797	0.267803	0.999975
Adck1	-0.2658	5.27066	1.22767	0.26786	0.999975
Calb1	0.301764	6.95633	1.22744	0.267905	0.999975
Tyrp1	1.13447	-0.10562	1.2248	0.268421	0.999975
Unc5c	0.409784	5.57452	1.22454	0.268472	0.999975
Haus7	0.356366	3.23014	1.22138	0.269091	0.999975
1110046J04Rik	-0.536896	0.468788	1.22017	0.269328	0.999975
Mal	0.281831	7.70011	1.21969	0.269421	0.999975
Plin3	0.301093	4.34802	1.21798	0.269758	0.999975
Iqsec3	-0.347144	8.1195	1.21686	0.269979	0.999975
Tnfaip8l3	0.490415	3.4977	1.21681	0.269987	0.999975
Pcsk7	-0.284357	4.41894	1.21675	0.269998	0.999975
Cacna2d1	0.300565	7.3152	1.21499	0.270347	0.999975
Kcnk13	0.331321	3.68947	1.21258	0.270822	0.999975
Rora	0.671181	1.69848	1.21127	0.27108	0.999975
Upp2	-0.393387	2.62612	1.21032	0.27127	0.999975
Aptx	-0.262859	5.05952	1.21031	0.27127	0.999975
Alg8	0.369672	2.71335	1.20946	0.271438	0.999975
6330512M04Rik	-0.340563	3.95437	1.20894	0.271542	0.999975
Fndc8	0.456535	1.12817	1.20816	0.271697	0.999975
Scx	-0.487695	1.311	1.20714	0.271899	0.999975
Fam83g	-0.816896	-0.0086671	1.20656	0.272015	0.999975
Adcy1	0.403141	8.05103	1.20557	0.272212	0.999975
Cybrd1	0.556842	2.01202	1.20545	0.272235	0.999975
Atpaf1	-0.268038	5.67514	1.20438	0.272449	0.999975
Calcrl	0.371721	3.10441	1.20429	0.272465	0.999975
Nubpl	0.405352	1.93244	1.20407	0.27251	0.999975
Psd3	0.393161	8.12568	1.20373	0.272577	0.999975
Klhl34	0.304538	4.70237	1.20089	0.273144	0.999975
Wdr52	0.537229	1.83152	1.20082	0.273157	0.999975
Itprip	0.556324	0.791366	1.20001	0.273321	0.999975
Trhr	0.699867	4.29337	1.19839	0.273643	0.999975
Smc2	0.405886	2.87186	1.19612	0.274098	0.999975
Plk1	0.542573	1.0694	1.19488	0.274347	0.999975
Creg2	0.272196	6.70367	1.19419	0.274486	0.999975
Sidt1	0.278209	5.37701	1.19321	0.274682	0.999975
Pttg1	-0.500605	1.5113	1.19303	0.274719	0.999975
Pcp4l1	-0.530423	7.62652	1.19181	0.274964	0.999975
Nt5e	0.397736	3.38146	1.1915	0.275028	0.999975
Robo2	-0.330291	6.70143	1.19086	0.275155	0.999975
AI836003	-0.28316	5.55116	1.19067	0.275194	0.999975
Nexn	-0.801945	2.97156	1.18877	0.275579	0.999975
Pi16	-0.393732	2.77757	1.1876	0.275814	0.999975
Slfn2	-0.547615	0.37253	1.18676	0.275983	0.999975
Slc4a3	-0.276572	7.92385	1.18598	0.276142	0.999975
Tmem200c	-0.301733	4.82905	1.18567	0.276205	0.999975
Layn	-0.569752	1.04954	1.1837	0.276604	0.999975
Trpc3	-0.448115	4.09644	1.18357	0.27663	0.999975
BC060267	0.428293	1.55	1.18286	0.276774	0.999975
E030019B06Rik	0.460067	1.57867	1.18118	0.277115	0.999975
Etv1	0.422705	4.98111	1.17835	0.277693	0.999975
Retsat	-0.292509	3.84614	1.17763	0.27784	0.999975
Spata1	-0.487934	0.674848	1.17653	0.278064	0.999975
Pag1	0.319369	4.71461	1.17574	0.278225	0.999975
Scrn1	-0.234238	7.40858	1.1748	0.278416	0.999975
Rbbp8	-0.408042	2.19079	1.17301	0.278783	0.999975
Papln	-0.464866	1.10669	1.17291	0.278804	0.999975
Chdh	0.44887	2.30079	1.17238	0.278912	0.999975
Dnajc15	-0.285978	4.59051	1.17157	0.27908	0.999975
Sik1	-0.298597	4.99268	1.17053	0.279293	0.999975
Lrp8	0.287788	5.94387	1.17038	0.279323	0.999975
Rfx3	0.393809	5.50836	1.16894	0.279619	0.999975
Slit1	0.32518	6.97325	1.16564	0.280299	0.999975
Pnpo	-0.251997	6.13947	1.16245	0.280959	0.999975
Zranb3	0.356295	3.09819	1.16152	0.28115	0.999975
1700007K13Rik	0.422011	1.90043	1.16047	0.281369	0.999975
5330417C22Rik	0.276365	4.84324	1.15921	0.28163	0.999975
Slc26a4	0.754771	0.758128	1.15837	0.281805	0.999975
Zdbf2	0.317742	5.93167	1.15835	0.281808	0.999975
Gpr83	-0.401738	5.22411	1.1578	0.281922	0.999975
Zfp760	0.352164	2.96818	1.15719	0.28205	0.999975
Nmbr	0.627358	1.11842	1.1522	0.283089	0.999975
Zfp704	0.316622	5.97002	1.1517	0.283193	0.999975
Ddit4l	0.483127	2.0321	1.15074	0.283395	0.999975
Esr1	0.696029	2.40997	1.15045	0.283456	0.999975
Fam123a	0.353732	4.07779	1.14948	0.283658	0.999975
Samd8	0.290173	6.37448	1.1489	0.28378	0.999975
Gm9899	-0.329549	3.92372	1.14824	0.283918	0.999975
Naif1	0.437016	1.63415	1.14676	0.284229	0.999975
2310046A06Rik	-0.345151	3.00808	1.14472	0.284656	0.999975
Rab11fip5	-0.246195	7.18066	1.14186	0.28526	0.999975
Gucy2f	0.519997	1.06568	1.14173	0.285287	0.999975
Tspan14	0.265948	4.72539	1.14131	0.285375	0.999975
Fcho2	0.309551	4.67644	1.1413	0.285378	0.999975
Mboat1	0.482781	0.612438	1.14108	0.285423	0.999975
Hmga2	-0.373429	2.40889	1.14081	0.285482	0.999975
Zfp184	0.425902	1.50746	1.14017	0.285615	0.999975
Celsr1	0.571892	2.79989	1.13941	0.285778	0.999975
1200009I06Rik	-0.48947	1.37723	1.13825	0.286023	0.999975
Nhsl1	0.37621	5.01907	1.13736	0.28621	0.999975
Abcc4	0.303851	3.8521	1.13592	0.286516	0.999975
BC030500	-0.325111	4.60584	1.13535	0.286637	0.999975
Pip5kl1	-0.396997	2.39521	1.13507	0.286696	0.999975
Ido1	-1.15911	0.842775	1.13445	0.286828	0.999975
Nradd	0.475451	0.913414	1.13411	0.286901	0.999975
Vps13a	0.343393	5.31937	1.1337	0.286988	0.999975
Smoc1	0.412289	5.72675	1.13316	0.287103	0.999975
Zfp352	-0.45442	1.36178	1.13273	0.287194	0.999975
Cxcr7	0.349795	3.58794	1.13182	0.287387	0.999975
Rdh18-ps	0.454962	0.941353	1.13152	0.28745	0.999975
Scai	0.347917	5.30967	1.12945	0.287892	0.999975
Sh3tc2	0.394975	1.67323	1.12935	0.287914	0.999975
Arhgef26	0.286828	5.2776	1.12904	0.287979	0.999975
Id4	0.24176	6.16541	1.12878	0.288036	0.999975
Mfap2	0.45338	1.59973	1.1287	0.288053	0.999975
Cdca8	0.559657	0.4451	1.12862	0.288071	0.999975
Zbed6	0.637416	3.35126	1.12789	0.288225	0.999975
Rffl	0.330721	3.28567	1.12645	0.288534	0.999975
Flrt3	-0.249395	5.31081	1.12508	0.288827	0.999975
AI987944	0.33517	3.13398	1.12401	0.289057	0.999975
D10Bwg1379e	0.633192	5.21702	1.12365	0.289135	0.999975
Cdc45	0.481282	0.843013	1.1235	0.289166	0.999975
Htr4	0.514744	2.78152	1.1218	0.289531	0.999975
Lrrk2	-0.293784	5.08737	1.12154	0.289587	0.999975
Pak2	0.281406	5.45924	1.12121	0.289659	0.999975
Galns	-0.314934	3.71253	1.11923	0.290085	0.999975
Apc	0.359768	7.66873	1.11897	0.290141	0.999975
Slc32a1	-0.30542	8.7464	1.11885	0.290167	0.999975
Map4k4	0.230625	6.7174	1.11763	0.29043	0.999975
AI854703	-0.282678	5.37118	1.1176	0.290435	0.999975
Enc1	0.251136	8.86865	1.11757	0.290441	0.999975
Hcn2	-0.361424	7.97242	1.11753	0.29045	0.999975
Mc4r	-0.347298	3.3858	1.11724	0.290514	0.999975
Zfp385b	-0.307611	5.2835	1.11634	0.290707	0.999975
Pafah1b3	0.31162	4.13143	1.11498	0.291002	0.999975
Camk2d	0.289997	7.98179	1.11397	0.291221	0.999975
Slc26a10	-0.564568	2.50985	1.11166	0.291721	0.999975
Lmo2	-0.28131	4.67496	1.1116	0.291734	0.999975
Ppp1r12a	0.375725	5.60862	1.1109	0.291887	0.999975
Scrt2	-0.266802	5.25382	1.11028	0.292022	0.999975
Dcaf4	-0.286901	4.36561	1.10955	0.29218	0.999975
Has3	-0.436115	1.71864	1.10906	0.292286	0.999975
Kcnn3	0.362594	4.54234	1.10769	0.292585	0.999975
Nusap1	0.454865	0.846375	1.10556	0.293049	0.999975
Anxa11	0.371691	4.16105	1.10527	0.293112	0.999975
Dixdc1	0.265389	6.27393	1.10463	0.293253	0.999975
Rxfp3	0.371117	3.46017	1.10391	0.293409	0.999975
Gdpd2	0.302338	3.89905	1.10299	0.29361	0.999975
4833422C13Rik	0.489961	0.640088	1.10137	0.293966	0.999975
Zfp69	-0.482502	0.478739	1.10114	0.294017	0.999975
Uqcc	-0.25344	5.86928	1.10093	0.294063	0.999975
A230077H06Rik	-0.420539	2.25758	1.10037	0.294185	0.999975
Arntl2	0.591326	0.350439	1.10022	0.294217	0.999975
Msx1	0.57249	0.601415	1.09969	0.294335	0.999975
Ccdc13	0.387097	2.60683	1.09898	0.294491	0.999975
BC024139	0.452267	2.09849	1.09816	0.294671	0.999975
Smtnl2	0.465308	1.45553	1.09794	0.294718	0.999975
Grk1	-0.45353	1.01969	1.09763	0.294786	0.999975
Sntg2	-0.439126	1.72122	1.09721	0.294879	0.999975
Gmnn	-0.484187	1.58191	1.09716	0.294889	0.999975
B930041F14Rik	-0.285171	5.51533	1.09712	0.2949	0.999975
Tnfrsf1b	0.376053	2.3013	1.09708	0.294908	0.999975
Rorc	-0.510341	1.35977	1.09707	0.294909	0.999975
Cks1b	0.434877	0.958044	1.09659	0.295016	0.999975
Fat4	0.538384	4.54588	1.0961	0.295125	0.999975
Ccdc136	-0.242525	6.44974	1.09596	0.295154	0.999975
Wnt2b	0.594651	1.724	1.09569	0.295214	0.999975
Pth2r	0.526607	1.37496	1.09417	0.295548	0.999975
Notch1	0.255264	4.90355	1.09336	0.295728	0.999975
Rsf1	0.311744	5.76794	1.0928	0.295852	0.999975
Lrrc2	0.466647	0.792482	1.09212	0.296001	0.999975
Ache	-0.313578	7.76404	1.09055	0.296349	0.999975
Tia1	0.246752	5.65874	1.08861	0.296779	0.999975
Nrp1	0.426582	4.88809	1.08687	0.297165	0.999975
4930441O14Rik	-0.41589	1.38706	1.08659	0.297227	0.999975
Gstm6	-0.343042	3.09404	1.0846	0.297671	0.999975
Dach2	-0.502722	1.28608	1.08459	0.297674	0.999975
Cnksr3	0.360603	2.55593	1.0841	0.297782	0.999975
Mtap7	0.284562	5.51997	1.08402	0.2978	0.999975
2200002K05Rik	-0.291662	4.1373	1.08376	0.297858	0.999975
Eomes	-0.5269	0.657063	1.08322	0.297979	0.999975
A730017L22Rik	0.350687	2.44025	1.08053	0.298579	0.999975
Gldc	0.347366	3.96451	1.07836	0.299065	0.999975
Hapln4	-0.283923	7.32627	1.07749	0.29926	0.999975
Cd38	0.416117	2.24305	1.07724	0.299315	0.999975
Taf4a	0.28653	4.23458	1.07578	0.299643	0.999975
Atad5	0.418979	1.74075	1.07575	0.299651	0.999975
Serinc5	0.258014	5.73016	1.07569	0.299664	0.999975
Akap13	0.333964	4.53618	1.07489	0.299843	0.999975
Eml6	0.411616	4.22968	1.07485	0.299853	0.999975
Arl4d	-0.367136	3.99058	1.07438	0.299959	0.999975
1700029J07Rik	0.414194	1.41949	1.07305	0.300257	0.999975
Cdca4	0.346145	2.67888	1.07153	0.3006	0.999975
Klhdc7a	-0.288586	4.63985	1.07141	0.300627	0.999975
Tmem90b	-0.397572	5.29342	1.07108	0.300702	0.999975
Ankrd10	0.24683	5.1801	1.07088	0.300746	0.999975
Gpsm2	0.322193	3.38274	1.07039	0.300858	0.999975
4921515J06Rik	-0.504049	0.886413	1.06972	0.301008	0.999975
Igsf21	0.345531	5.69655	1.06874	0.301229	0.999975
Vit	0.600291	2.5093	1.06812	0.301371	0.999975
Fyb	0.579655	0.936462	1.0674	0.301534	0.999975
Hmgn2	0.272914	6.3202	1.0672	0.301579	0.999975
Gm9159	0.41361	1.49042	1.06649	0.301739	0.999975
Klc2	-0.254427	8.49089	1.06585	0.301884	0.999975
Igf1r	0.333803	5.79791	1.0658	0.301895	0.999975
Syt16	0.258992	5.77643	1.06558	0.301946	0.999975
Hipk2	0.608341	3.88998	1.06528	0.302014	0.999975
Spata5	-0.309009	3.62461	1.06444	0.302206	0.999975
Rgs8	-0.332703	7.31446	1.0634	0.302441	0.999975
Pms1	0.395336	1.5772	1.06273	0.302592	0.999975
Adamts9	0.538284	2.65528	1.06236	0.302679	0.999975
4921508A21Rik	0.431625	1.01166	1.06155	0.302863	0.999975
Hk3	0.504562	0.919866	1.06137	0.302902	0.999975
Pou6f1	-0.226876	6.69272	1.06097	0.302994	0.999975
Elk1	0.264392	5.79736	1.05997	0.303222	0.999975
Zc3h12b	0.5393	2.53323	1.0594	0.303352	0.999975
Rhou	0.237025	5.68323	1.05811	0.303648	0.999975
Fras1	-0.371725	4.94455	1.0579	0.303694	0.999975
Nras	0.245039	5.09291	1.05785	0.303705	0.999975
Papolg	0.27448	4.18852	1.05688	0.303927	0.999975
Cabp1	-0.363168	5.95297	1.05447	0.30448	0.999975
Srsf11	0.218588	6.28206	1.05281	0.30486	0.999975
Fzd1	0.389383	4.59356	1.05235	0.304966	0.999975
Fabp7	0.294927	4.60231	1.05203	0.305039	0.999975
2410131K14Rik	-0.25645	4.73908	1.051	0.305277	0.999975
Zfp773	0.423666	1.30026	1.05063	0.305363	0.999975
Kcna2	-0.309713	7.65742	1.04943	0.305639	0.999975
Qser1	0.381123	3.86502	1.04864	0.30582	0.999975
BC020402	0.358176	2.18696	1.04749	0.306087	0.999975
Klhl35	0.459407	0.676099	1.04708	0.306181	0.999975
Akap9	0.239411	6.82145	1.04604	0.30642	0.999975
Rassf7	-0.454659	0.839718	1.04589	0.306455	0.999975
Tspan17	-0.308799	4.89428	1.04545	0.306558	0.999975
Spon1	0.225163	6.78104	1.04434	0.306814	0.999975
Pappa2	-0.429689	3.06087	1.04387	0.306924	0.999975
Mina	0.379349	2.44661	1.0437	0.306963	0.999975
Cntnap4	-0.324924	5.56596	1.04287	0.307154	0.999975
Ppfia4	-0.231599	7.3113	1.04277	0.307179	0.999975
6330549D23Rik	-0.537078	0.275229	1.04125	0.30753	0.999975
Tspan6	0.259382	4.49718	1.04115	0.307555	0.999975
Wdr89	0.44956	0.85345	1.04092	0.307608	0.999975
Xkrx	-0.525447	0.913784	1.03979	0.30787	0.999975
Pik3c2a	0.330236	4.43692	1.03875	0.308113	0.999975
Ipcef1	0.259868	4.86788	1.03547	0.308878	0.999975
Gstt2	-0.412204	1.61375	1.03534	0.308908	0.999975
Plxnc1	0.323141	6.77289	1.03515	0.308952	0.999975
2810032G03Rik	-0.383379	2.85521	1.03512	0.308959	0.999975
Kctd12b	0.370777	2.41444	1.03287	0.309485	0.999975
Egr3	0.356218	4.54187	1.03267	0.309533	0.999975
D14Abb1e	0.281712	5.14221	1.03224	0.309633	0.999975
Litaf	0.327998	3.59498	1.03126	0.309862	0.999975
Prkd3	0.323606	3.88875	1.03116	0.309887	0.999975
Il1rapl2	0.410474	1.72222	1.03022	0.310106	0.999975
Pqlc2	-0.307458	3.20143	1.03007	0.310142	0.999975
Efnb1	0.279946	4.91361	1.02915	0.310357	0.999975
Actn3	-0.501816	0.610782	1.02858	0.310493	0.999975
Gm14325	-0.267879	4.13112	1.02837	0.310541	0.999975
Gm12824	0.576913	2.76825	1.02772	0.310694	0.999975
Mcf2	-0.410293	3.04328	1.02408	0.311554	0.999975
Itga9	-0.333115	3.83173	1.02382	0.311614	0.999975
2210404O09Rik	-0.347564	2.60668	1.02372	0.311639	0.999975
Bbs9	0.279974	4.28634	1.02141	0.312184	0.999975
Cbfb	0.307914	4.50386	1.02087	0.312312	0.999975
Vwa3a	0.391549	1.89122	1.02066	0.312362	0.999975
Armc2	0.325865	2.83167	1.02066	0.312362	0.999975
Mrm1	-0.282988	3.92203	1.01909	0.312736	0.999975
E2f5	0.302984	3.35122	1.01828	0.312928	0.999975
Lpar6	0.373984	1.69727	1.01814	0.312961	0.999975
Jhdm1d	0.338194	4.96402	1.01646	0.31336	0.999975
Gm1976	-0.28884	4.2644	1.01642	0.31337	0.999975
Eif2c3	0.551049	3.04104	1.01613	0.313438	0.999975
Gpr179	0.428975	1.70906	1.0159	0.313493	0.999975
Anapc1	0.225556	6.26641	1.01324	0.314129	0.999975
Tspo	0.383118	1.98098	1.01281	0.314231	0.999975
Zfp59	-0.324294	2.97678	1.01258	0.314285	0.999975
Arpc5	0.217251	6.52148	1.01195	0.314435	0.999975
Mospd2	0.429923	2.55081	1.00896	0.315151	0.999975
Jmjd5	-0.374668	1.91195	1.00869	0.315216	0.999975
Bet1	0.272071	3.84464	1.00802	0.315379	0.999975
Shq1	0.388536	1.78577	1.00758	0.315484	0.999975
Rpap3	-0.241719	5.03592	1.0056	0.315959	0.999975
Tnfaip6	0.396728	1.80383	1.00485	0.316139	0.999975
Dhrs13	-0.354724	3.75369	1.00218	0.316783	0.999975
Dock4	0.419101	6.13116	1.00214	0.316793	0.999975
Dlc1	-0.272482	5.80764	1.00173	0.316893	0.999975
Creld2	0.27798	4.25008	1.00155	0.316936	0.999975
Dio3	0.793402	2.24143	1.00155	0.316937	0.999975
Ccdc88a	0.280397	5.7253	1.00119	0.317023	0.999975
Coro6	-0.560978	4.26121	1.00034	0.317227	0.999975
Thbs1	-0.425815	2.38253	0.999361	0.317465	0.999975
Pdgfc	0.315612	3.03094	0.999191	0.317506	0.999975
Lysmd1	-0.259685	4.85694	0.99861	0.317647	0.999975
Sox2ot	0.298711	3.47119	0.997578	0.317897	0.999975
Papss2	0.301978	3.58359	0.997216	0.317985	0.999975
Tssk6	0.477355	0.594887	0.997043	0.318027	0.999975
Acot2	0.387948	2.81241	0.996445	0.318172	0.999975
Slc16a7	0.418082	2.18775	0.995854	0.318316	0.999975
Gm15760	0.449663	0.924877	0.995065	0.318508	0.999975
Med11	-0.337214	3.30173	0.994918	0.318543	0.999975
1110008J03Rik	-0.267795	4.62996	0.994715	0.318593	0.999975
Tet1	0.39365	3.16613	0.994086	0.318746	0.999975
Acacb	-0.294921	3.37872	0.992891	0.319037	0.999975
Ttn	-0.583908	0.274573	0.992735	0.319075	0.999975
Gjc2	0.349614	3.99062	0.99038	0.31965	0.999975
Smg1	0.324536	6.66391	0.989625	0.319834	0.999975
Ddah2	0.321201	3.7063	0.989356	0.3199	0.999975
Fam120c	0.250846	6.41143	0.989028	0.31998	0.999975
Iqub	0.510802	0.348827	0.988603	0.320084	0.999975
Nhej1	-0.450588	0.994894	0.988211	0.32018	0.999975
Tekt4	-0.358222	2.28356	0.987591	0.320332	0.999975
D630003M21Rik	-0.351634	2.94887	0.986557	0.320585	0.999975
Atf7	0.443065	2.02761	0.986414	0.32062	0.999975
Sfrs18	0.234487	6.23319	0.986238	0.320664	0.999975
AU022754	-0.536494	0.181612	0.986184	0.320677	0.999975
Gas1	0.341428	3.90437	0.98606	0.320707	0.999975
Nudt22	-0.324234	3.02755	0.986026	0.320716	0.999975
Kbtbd5	0.465769	1.60838	0.983085	0.321438	0.999975
Zfp954	-0.288603	3.8454	0.982099	0.321681	0.999975
Gprin2	0.591569	0.292374	0.980818	0.321997	0.999975
Pacrgl	0.319172	2.70753	0.979437	0.322338	0.999975
Gjd2	-0.325927	3.6963	0.979138	0.322412	0.999975
Ndufab1	-0.227537	6.24959	0.978414	0.322591	0.999975
Irgm2	0.416739	1.99796	0.977914	0.322714	0.999975
Srsf12	0.26768	4.58949	0.977116	0.322912	0.999975
Lass2	0.217363	6.04856	0.97701	0.322938	0.999975
Gm8580	-0.360667	3.06009	0.975897	0.323214	0.999975
Dgkb	0.288014	6.59504	0.974636	0.323527	0.999975
Rock1	0.28576	4.30659	0.974587	0.323539	0.999975
Micall1	0.257774	5.444	0.974069	0.323668	0.999975
Tubb2b	0.220342	7.02408	0.973491	0.323811	0.999975
Tyms	0.365901	1.73349	0.972403	0.324082	0.999975
Arhgef25	-0.218823	6.84897	0.972167	0.32414	0.999975
Fam57b	-0.232682	6.31381	0.970457	0.324566	0.999975
Hes7	0.46414	0.538973	0.970438	0.324571	0.999975
9130019P16Rik	0.434898	1.48894	0.970437	0.324571	0.999975
Snip1	0.278379	3.77953	0.970347	0.324594	0.999975
Nostrin	-0.396612	1.84067	0.969999	0.32468	0.999975
Bbs10	0.350212	2.27812	0.969768	0.324738	0.999975
Wbscr27	-0.314539	3.33267	0.968797	0.32498	0.999975
Trps1	0.27506	4.42202	0.968082	0.325159	0.999975
Habp4	-0.230247	8.07213	0.965078	0.325911	0.999975
Rragd	0.252446	6.67681	0.964478	0.326061	0.999975
Mpi	-0.24858	5.81118	0.964195	0.326132	0.999975
Smchd1	0.258867	5.14976	0.961423	0.326829	0.999975
Tbc1d7	-0.292177	3.88971	0.961017	0.326931	0.999975
Gm5595	-0.368744	1.73833	0.960499	0.327061	0.999975
4930525F21Rik	-0.463732	1.45435	0.959681	0.327267	0.999975
Plagl1	0.368649	5.77345	0.959633	0.327279	0.999975
Uchl5	-0.244812	5.39909	0.957365	0.327852	0.999975
Arhgef10	0.276537	5.50269	0.957261	0.327878	0.999975
Il17rc	-0.364735	2.69605	0.95706	0.327929	0.999975
Ccnjl	0.517371	2.4287	0.956703	0.328019	0.999975
Myzap	0.50191	1.07915	0.956091	0.328174	0.999975
Thrb	0.326958	5.21274	0.955681	0.328278	0.999975
Spsb1	0.273423	3.94809	0.955012	0.328447	0.999975
Ighmbp2	-0.282739	3.94702	0.954405	0.328601	0.999975
Barx2	0.38921	2.50764	0.954328	0.32862	0.999975
E030013I19Rik	0.692619	-0.150522	0.95415	0.328665	0.999975
Fubp1	0.208662	6.54457	0.954062	0.328688	0.999975
Il1rap	0.273152	4.41811	0.953183	0.32891	0.999975
Zfc3h1	0.270453	5.31953	0.952171	0.329167	0.999975
Vipr1	0.378113	3.09218	0.95202	0.329206	0.999975
Rdm1	-0.368636	2.41306	0.951721	0.329282	0.999975
Adra2a	0.282245	5.69158	0.951408	0.329361	0.999975
Tmem41a	-0.318745	4.10222	0.951343	0.329378	0.999975
St18	0.54245	2.33762	0.950834	0.329507	0.999975
Enpp2	0.242108	7.36305	0.95042	0.329612	0.999975
Plxdc2	0.264652	4.78089	0.949522	0.329841	0.999975
Xpa	-0.316756	3.08656	0.949035	0.329965	0.999975
Bend6	-0.236913	7.32212	0.948949	0.329987	0.999975
Acap2	0.263175	5.99176	0.94774	0.330295	0.999975
Setbp1	0.397793	4.56763	0.947059	0.330469	0.999975
4430402I18Rik	-0.376677	1.41984	0.946659	0.330571	0.999975
Gatm	0.217001	6.23606	0.946456	0.330623	0.999975
Adrbk2	0.279671	6.65621	0.946177	0.330694	0.999975
Znhit3	-0.273612	3.73943	0.945783	0.330795	0.999975
Pnkd	-0.248562	7.74194	0.945535	0.330858	0.999975
Hcls1	0.359353	2.47179	0.944532	0.331115	0.999975
Fabp3	-0.266418	6.09214	0.943827	0.331296	0.999975
Cxcl12	0.22845	6.12198	0.943755	0.331314	0.999975
Grin2c	-0.276218	5.56232	0.943651	0.331341	0.999975
Mll3	0.33317	6.03772	0.943506	0.331378	0.999975
Zfp518a	0.334149	3.04063	0.942845	0.331547	0.999975
Mmp15	-0.254889	6.15073	0.941897	0.33179	0.999975
Foxn2	0.296612	3.44384	0.94115	0.331982	0.999975
Mgat5b	-0.237362	7.21	0.940487	0.332153	0.999975
Evpl	-0.286334	4.2183	0.939475	0.332413	0.999975
Zcchc14	0.220942	6.60999	0.938731	0.332604	0.999975
Cnot6l	0.347976	3.97381	0.937537	0.332912	0.999975
Unc5b	0.254512	5.02705	0.937444	0.332936	0.999975
Arhgap42	0.333952	3.24623	0.936938	0.333067	0.999975
Plcz1	-0.375978	2.2329	0.936394	0.333207	0.999975
Dtx3l	0.350132	2.17911	0.935434	0.333455	0.999975
Sbf2	0.271119	5.72976	0.933975	0.333832	0.999975
Kcnab2	-0.261218	8.60593	0.933468	0.333963	0.999975
Sh3bp4	0.295938	5.0303	0.933086	0.334062	0.999975
Alg10b	0.396005	4.51949	0.932467	0.334223	0.999975
Ptger4	0.381996	1.34726	0.932065	0.334327	0.999975
Rtn4rl2	0.360063	4.63284	0.927988	0.335386	0.999975
A630089N07Rik	0.382291	2.42305	0.926798	0.335696	0.999975
Gabpa	0.269691	4.32511	0.926156	0.335864	0.999975
Vegfc	-0.441048	1.0344	0.925926	0.335924	0.999975
Psg16	0.391333	1.27381	0.925544	0.336023	0.999975
Zfp407	0.278801	3.93934	0.924211	0.336372	0.999975
Stoml2	-0.226705	5.69558	0.922815	0.336737	0.999975
Clic5	0.345067	2.92677	0.92263	0.336785	0.999975
Ddc	0.302134	3.85356	0.922266	0.336881	0.999975
Dnajc4	-0.291977	3.99049	0.921437	0.337098	0.999975
Sema6d	-0.293779	6.67293	0.920463	0.337353	0.999975
Gadd45g	-0.29491	4.51431	0.9192	0.337685	0.999975
Rbm20	0.560676	3.17214	0.919046	0.337725	0.999975
Ttl	-0.222933	6.19228	0.918023	0.337995	0.999975
Mettl4	0.387483	2.34892	0.918004	0.338	0.999975
Ppifos	0.498597	0.292811	0.917781	0.338058	0.999975
3200002M19Rik	-0.293283	3.59571	0.917486	0.338136	0.999975
Wnt4	0.282511	5.0987	0.917212	0.338208	0.999975
Onecut2	0.545648	1.02617	0.917138	0.338228	0.999975
Cyc1	-0.219257	7.48256	0.915317	0.338708	0.999975
Ctxn2	-0.31725	4.30459	0.915301	0.338712	0.999975
D830031N03Rik	0.621493	1.94691	0.914204	0.339001	0.999975
Cdk17	0.259079	7.4726	0.914196	0.339004	0.999975
Gpr183	0.475397	0.551649	0.913943	0.33907	0.999975
Krt12	0.53614	1.3554	0.913137	0.339283	0.999975
Mxra7	-0.284529	3.94042	0.911742	0.339653	0.999975
Crtap	0.310504	3.2272	0.911565	0.3397	0.999975
Cbx1	0.260453	4.2563	0.911488	0.33972	0.999975
Pdzd11	-0.255124	4.98944	0.91124	0.339786	0.999975
Gstm5	-0.245069	6.7458	0.91101	0.339847	0.999975
Gad1	-0.282662	9.32899	0.910628	0.339948	0.999975
Dock10	0.239391	5.83834	0.910598	0.339956	0.999975
Snca	0.242216	7.44008	0.909608	0.340219	0.999975
Opalin	0.378025	3.55085	0.907954	0.340658	0.999975
Reep3	0.283968	4.95165	0.907952	0.340658	0.999975
Mmel1	-0.474073	1.94132	0.907785	0.340703	0.999975
Ppp1r14a	0.385676	3.47046	0.907658	0.340737	0.999975
Pcdhga10	0.310772	2.73132	0.905048	0.341432	0.999975
Arhgef16	0.480731	0.51144	0.902955	0.341991	0.999975
Slco2a1	-0.520304	0.662076	0.900187	0.342732	0.999975
Rxfp2	-0.473421	0.552527	0.899674	0.342869	0.999975
Slc1a5	-0.340437	2.32238	0.899618	0.342884	0.999975
Tomm6	-0.262405	5.71946	0.899411	0.34294	0.999975
AA987161	-0.289506	3.34165	0.898088	0.343295	0.999975
Lrrc8b	0.417522	4.4357	0.897522	0.343447	0.999975
Ssh3	0.234364	5.08161	0.897369	0.343488	0.999975
Phf16	0.410372	2.23145	0.897043	0.343576	0.999975
Foxm1	0.437477	1.08946	0.896777	0.343647	0.999975
1700096K18Rik	-0.416026	1.20319	0.895661	0.343948	0.999975
Ttc14	0.237086	5.72223	0.895212	0.344069	0.999975
Fam73b	-0.203238	6.59213	0.894953	0.344138	0.999975
Ptma	0.217257	8.18879	0.894809	0.344178	0.999975
Wfikkn2	0.393189	3.00295	0.893945	0.34441	0.999975
Nudt18	-0.244538	5.34109	0.892983	0.34467	0.999975
Pold4	-0.270831	3.91389	0.892492	0.344803	0.999975
Cd300a	0.38415	1.16465	0.891646	0.345032	0.999975
Prkg2	0.336444	3.6338	0.890939	0.345223	0.999975
A430107P09Rik	-0.439579	0.940853	0.890733	0.345279	0.999975
Cav1	-0.268449	4.46025	0.890633	0.345306	0.999975
Slc44a1	0.225677	5.96291	0.888983	0.345753	0.999975
Kdm1b	0.296506	3.28721	0.884796	0.346892	0.999975
Cpox	0.277843	5.02006	0.88431	0.347024	0.999975
Nnat	0.276446	9.31237	0.883066	0.347363	0.999975
Ptpn6	0.353829	2.29394	0.882857	0.34742	0.999975
Junb	-0.283415	6.51941	0.882823	0.34743	0.999975
A430078G23Rik	0.371435	1.76752	0.881733	0.347728	0.999975
Pde4d	-0.215269	6.33886	0.881561	0.347775	0.999975
Lcorl	0.358135	4.42524	0.881336	0.347836	0.999975
Atp2b4	0.331372	8.76005	0.880993	0.34793	0.999975
Birc2	0.224467	4.95094	0.88066	0.348021	0.999975
Enho	-0.25128	6.07923	0.880487	0.348068	0.999975
Angptl7	-0.556983	-0.148863	0.880424	0.348086	0.999975
Sema7a	-0.240854	6.18137	0.879039	0.348465	0.999975
Samd12	0.485812	1.40578	0.878718	0.348553	0.999975
A930015D03Rik	-0.306962	2.65401	0.877947	0.348765	0.999975
Sox2	0.214412	5.73619	0.877896	0.348779	0.999975
Mrpl47	-0.264024	3.8691	0.877663	0.348843	0.999975
Npy2r	0.34959	5.05528	0.87678	0.349085	0.999975
Invs	0.301433	3.57656	0.876629	0.349127	0.999975
Sema6c	-0.279028	4.82219	0.875782	0.349359	0.999975
Plag1	-0.563908	0.0969097	0.875253	0.349505	0.999975
Pfn4	-0.328638	2.79739	0.875175	0.349527	0.999975
Pask	0.405302	1.53031	0.874066	0.349832	0.999975
Slitrk2	0.249091	4.76206	0.873648	0.349947	0.999975
Adam10	0.212516	6.27954	0.87269	0.350212	0.999975
Zfp62	0.244654	4.62662	0.872684	0.350213	0.999975
Dynlt3	-0.20164	7.07239	0.872599	0.350237	0.999975
Cmya5	0.419462	0.922958	0.872288	0.350323	0.999975
Ndufa4	-0.220582	7.59516	0.872254	0.350332	0.999975
Plekhb1	0.229896	7.84709	0.872234	0.350338	0.999975
Apaf1	0.342575	4.02191	0.871985	0.350406	0.999975
Slc26a6	-0.320463	3.10601	0.871953	0.350415	0.999975
Galnt6	0.326325	3.8534	0.870665	0.350771	0.999975
Proca1	-0.348918	1.87304	0.870583	0.350794	0.999975
Skap2	0.288855	3.41203	0.870544	0.350805	0.999975
Ppp2r5b	-0.256232	7.79879	0.869596	0.351067	0.999975
Ptpn7	-0.896789	1.23092	0.869493	0.351096	0.999975
4933412E12Rik	0.428708	1.50318	0.869435	0.351112	0.999975
Hpgd	-0.372527	1.90678	0.869107	0.351203	0.999975
Rftn1	0.271806	4.32096	0.869057	0.351216	0.999975
Zswim1	-0.221175	5.37134	0.86811	0.351479	0.999975
Panx1	-0.261278	4.74222	0.866953	0.3518	0.999975
Rnf149	0.228251	4.95147	0.866797	0.351844	0.999975
Gcnt4	0.340224	2.00808	0.866779	0.351848	0.999975
Tead1	0.40149	4.14221	0.866201	0.352009	0.999975
Emilin2	0.350909	2.37038	0.86465	0.352441	0.999975
Krt222	-0.218772	5.37678	0.863589	0.352736	0.999975
Hmga1	-0.404378	0.74081	0.863571	0.352741	0.999975
Necab3	-0.336468	5.18856	0.863036	0.352891	0.999975
Tyr	0.43896	0.445396	0.86298	0.352906	0.999975
Sult4a1	-0.241559	9.12715	0.862856	0.352941	0.999975
Idh3b	-0.210141	7.98722	0.86253	0.353032	0.999975
Dlgap1	0.269344	8.23355	0.862073	0.353159	0.999975
Pyroxd2	0.35791	2.20944	0.861427	0.35334	0.999975
Pde1c	0.270917	3.6803	0.860339	0.353644	0.999975
Rps6ka3	0.378016	3.22504	0.860309	0.353652	0.999975
Chrnb2	-0.19792	6.73841	0.859612	0.353847	0.999975
Mettl21d	-0.270216	3.62329	0.859187	0.353966	0.999975
Cox6c	-0.247451	7.50106	0.858944	0.354034	0.999975
2210404O07Rik	-0.534391	0.349922	0.858854	0.354059	0.999975
St3gal6	-0.305401	3.14812	0.8586	0.354131	0.999975
Spint2	0.235333	5.55362	0.858382	0.354192	0.999975
2310010M20Rik	0.43319	0.408799	0.857698	0.354384	0.999975
Pitpna	-0.215144	8.62149	0.857263	0.354506	0.999975
Znrf3	0.284002	3.37008	0.856367	0.354757	0.999975
Pdk4	0.286957	3.47981	0.855422	0.355023	0.999975
Fam57a	0.311692	2.59277	0.855306	0.355056	0.999975
Fmnl2	0.281535	5.48954	0.854365	0.35532	0.999975
Bgn	-0.264383	5.18709	0.854169	0.355376	0.999975
H6pd	-0.284108	3.09964	0.853219	0.355643	0.999975
Hrh2	-0.348377	2.27762	0.852953	0.355718	0.999975
Hs3st4	-0.248635	6.3336	0.852619	0.355812	0.999975
Tesk1	-0.206326	6.92816	0.851347	0.356172	0.999975
Dhx58	-0.469545	0.838967	0.851128	0.356233	0.999975
Isoc2a	-0.251812	4.45502	0.850952	0.356283	0.999975
Ctsh	-0.308245	3.10577	0.850694	0.356356	0.999975
Nipbl	0.294841	5.38963	0.849659	0.356649	0.999975
Islr2	0.307945	6.85782	0.849609	0.356663	0.999975
Mgst1	0.292911	3.6295	0.84942	0.356717	0.999975
D630037F22Rik	0.361782	3.55342	0.84915	0.356793	0.999975
Fam84b	-0.349081	2.39677	0.848969	0.356844	0.999975
Fam131c	-0.424721	3.12472	0.848045	0.357106	0.999975
Foxo1	0.348389	5.61732	0.847403	0.357288	0.999975
Wdr67	0.30696	2.61317	0.84728	0.357323	0.999975
Wwc1	-0.194504	6.58774	0.847261	0.357328	0.999975
Wdhd1	0.326746	2.00592	0.846863	0.357441	0.999975
Ifi27l1	0.263369	4.17505	0.846749	0.357474	0.999975
Cutc	-0.325408	2.25205	0.846684	0.357492	0.999975
Pde1b	-0.46913	8.49561	0.846294	0.357603	0.999975
Ryk	0.215956	5.17324	0.845477	0.357835	0.999975
Zfp871	0.287882	6.05996	0.845031	0.357962	0.999975
A930013F10Rik	0.484884	1.0321	0.844476	0.35812	0.999975
Eif2c4	0.277226	3.51576	0.843121	0.358506	0.999975
Meis3	-0.262825	5.24495	0.842482	0.358688	0.999975
Atp5j	-0.209153	6.8136	0.842252	0.358754	0.999975
Plxnb2	0.196523	6.55695	0.841025	0.359104	0.999975
Zfp13	-0.244267	4.58072	0.840061	0.359379	0.999975
Cpne7	0.301922	7.11013	0.83978	0.35946	0.999975
Adam8	0.394985	1.01716	0.839608	0.359509	0.999975
Zmynd10	0.356454	2.85999	0.839366	0.359578	0.999975
Jam3	0.226076	4.87728	0.839239	0.359615	0.999975
Traf1	0.440151	0.64018	0.839058	0.359666	0.999975
Neu2	-0.514317	0.69599	0.837422	0.360135	0.999975
Slc25a33	-0.255836	5.54784	0.836795	0.360315	0.999975
2610029I01Rik	-0.243304	4.21539	0.836291	0.36046	0.999975
Sdk2	0.370759	3.76042	0.835422	0.360709	0.999975
Tmem194	0.376421	1.89605	0.835216	0.360769	0.999975
Emp3	0.345455	2.51242	0.834285	0.361037	0.999975
Foxo3	0.350172	4.57704	0.833995	0.36112	0.999975
Rngtt	0.231735	4.85339	0.833135	0.361367	0.999975
Lrrc20	-0.235867	4.55594	0.832982	0.361412	0.999975
Cebpd	-0.292347	2.97964	0.832369	0.361588	0.999975
Rlf	0.248084	4.95647	0.832323	0.361602	0.999975
Ndrg4	-0.24204	10.8465	0.831963	0.361705	0.999975
Dynlt1a	-0.419938	0.580173	0.831903	0.361723	0.999975
Mavs	0.28792	3.42893	0.831894	0.361726	0.999975
Abcc8	-0.253946	4.45672	0.830757	0.362054	0.999975
Glp2r	0.582048	0.567044	0.829907	0.362299	0.999975
4930404N11Rik	-0.267973	4.05583	0.829873	0.362309	0.999975
Llgl2	0.486085	0.862057	0.82963	0.36238	0.999975
Micu1	-0.206126	6.80833	0.829371	0.362454	0.999975
Kif13b	0.3695	4.14171	0.829106	0.362531	0.999975
Zfp786	-0.322063	2.26835	0.828744	0.362636	0.999975
1110054M08Rik	-0.376698	1.44885	0.827914	0.362876	0.999975
Wwtr1	0.255452	4.2285	0.826634	0.363248	0.999975
Nog	0.256115	4.34484	0.826158	0.363386	0.999975
Tanc1	0.404825	5.08523	0.825469	0.363586	0.999975
2900056M20Rik	0.234898	5.86975	0.82509	0.363696	0.999975
Vipar	-0.214138	5.88908	0.824775	0.363788	0.999975
Mcmbp	0.218469	4.8845	0.824465	0.363878	0.999975
Gbp9	0.449196	1.43341	0.824354	0.36391	0.999975
Fstl1	-0.244399	5.73871	0.824258	0.363938	0.999975
Acta2	-0.286148	5.10479	0.82391	0.364039	0.999975
Apeh	-0.261239	5.17604	0.823625	0.364122	0.999975
Me3	-0.227044	5.32875	0.823367	0.364197	0.999975
1810030O07Rik	0.222738	4.65783	0.823358	0.3642	0.999975
Rims1	0.306175	6.04372	0.823241	0.364234	0.999975
Secisbp2l	0.225267	6.56917	0.822971	0.364313	0.999975
Sgol2	0.465209	0.303377	0.822951	0.364319	0.999975
Plk2	-0.21839	7.07973	0.822951	0.364319	0.999975
Rorb	0.232744	4.40006	0.821512	0.364738	0.999975
BC048355	0.369124	1.53377	0.82101	0.364885	0.999975
Phf7	-0.325107	2.35362	0.820936	0.364907	0.999975
Eml2	-0.20678	7.84832	0.820398	0.365064	0.999975
Deptor	-0.571324	1.49939	0.81987	0.365218	0.999975
Kl	0.375412	3.71744	0.819231	0.365405	0.999975
Hbegf	-0.265775	3.63609	0.818886	0.365506	0.999975
Tmem164	0.240768	5.19962	0.818748	0.365547	0.999975
Rspo3	0.377764	3.38196	0.818184	0.365712	0.999975
Slc40a1	-0.306171	2.67415	0.817994	0.365767	0.999975
Cog2	-0.233301	4.64315	0.817938	0.365784	0.999975
1700019L03Rik	0.405643	0.623188	0.817238	0.365989	0.999975
Dchs1	0.218756	4.85936	0.817155	0.366013	0.999975
Srd5a1	0.295061	2.88118	0.816831	0.366108	0.999975
Timeless	0.341979	1.72275	0.81645	0.36622	0.999975
Cadps	-0.273188	7.92187	0.815854	0.366395	0.999975
Grk5	0.266028	3.7477	0.815575	0.366477	0.999975
Bhlhe22	0.519388	5.49993	0.815393	0.366531	0.999975
Kctd11	0.374159	1.24874	0.81475	0.36672	0.999975
Gpr153	-0.219001	6.02926	0.814632	0.366754	0.999975
Slc2a6	-0.244137	5.1853	0.814204	0.36688	0.999975
Ptch1	0.42192	5.46855	0.814075	0.366918	0.999975
Nipsnap3b	0.273728	3.18695	0.813858	0.366982	0.999975
Dnlz	-0.262722	5.54236	0.812975	0.367242	0.999975
Ccdc88b	0.34453	2.36391	0.81295	0.36725	0.999975
Myo1e	0.264411	3.58002	0.81179	0.367591	0.999975
Pcdhga11	0.299394	3.97118	0.810962	0.367836	0.999975
Myh6	0.315108	3.07973	0.810758	0.367896	0.999975
Trdn	-0.457859	0.388812	0.810726	0.367906	0.999975
Itgb3bp	-0.326346	1.86595	0.810699	0.367914	0.999975
Dera	-0.347494	1.93978	0.810268	0.368041	0.999975
Myoc	-0.317224	2.9344	0.810102	0.36809	0.999975
Fbxo9	-0.193413	6.88727	0.809781	0.368185	0.999975
Trim65	-0.349355	1.78472	0.809561	0.36825	0.999975
Dtnbp1	-0.285298	5.91976	0.808899	0.368446	0.999975
D430036J16Rik	-0.399681	1.45563	0.808773	0.368483	0.999975
Tcf12	0.252967	5.39686	0.807953	0.368726	0.999975
Eif2b5	-0.217509	6.09618	0.8072	0.368949	0.999975
Ddx25	-0.215141	5.54915	0.806908	0.369036	0.999975
Jak2	0.213845	5.34128	0.806875	0.369046	0.999975
Fam151b	0.326566	2.09764	0.806708	0.369095	0.999975
D3Bwg0562e	0.248239	7.81043	0.806484	0.369162	0.999975
Samd9l	0.383232	2.53043	0.806068	0.369285	0.999975
Nav3	0.366647	5.10038	0.805637	0.369413	0.999975
Wnt5b	0.395446	1.77773	0.805545	0.369441	0.999975
Pfdn1	-0.234434	5.83231	0.804765	0.369673	0.999975
Zmynd19	-0.223749	4.56405	0.803909	0.369927	0.999975
Gls2	-0.283198	4.13163	0.803565	0.37003	0.999975
Hs6st2	0.215779	5.94058	0.802638	0.370306	0.999975
Pole	0.488756	0.207205	0.802506	0.370345	0.999975
Twsg1	0.272946	5.4418	0.802068	0.370476	0.999975
Cc2d2a	0.271947	4.18875	0.802056	0.370479	0.999975
Gbp5	0.371169	1.97168	0.801899	0.370526	0.999975
Arhgap6	0.250735	6.31446	0.801638	0.370604	0.999975
Ncrna00085	-0.28205	3.09626	0.801547	0.370631	0.999975
Zfp454	-0.303734	2.32722	0.801151	0.370749	0.999975
Egflam	-0.308074	2.70272	0.801086	0.370769	0.999975
Dbp	-0.276229	6.18999	0.800932	0.370815	0.999975
Sox13	0.275829	3.97104	0.800831	0.370845	0.999975
Rbbp9	0.2276	4.74831	0.800734	0.370874	0.999975
Abca8a	0.381908	2.95095	0.800679	0.37089	0.999975
Eif1ad	-0.238465	4.93061	0.800343	0.370991	0.999975
Sdhc	-0.199355	6.72762	0.799218	0.371327	0.999975
Dock5	0.383839	3.72071	0.79884	0.371441	0.999975
Cd9	0.215915	5.55897	0.798092	0.371664	0.999975
Prcp	0.279291	3.07344	0.797931	0.371713	0.999975
Cpne2	0.294612	5.47529	0.797408	0.371869	0.999975
Nt5dc3	0.262726	7.04931	0.797351	0.371886	0.999975
Pusl1	-0.252483	3.86306	0.797211	0.371928	0.999975
Mapk12	-0.363526	2.0438	0.797054	0.371976	0.999975
Emid2	-0.356923	2.41374	0.79702	0.371986	0.999975
Sox3	0.340914	1.72772	0.79676	0.372064	0.999975
Rbm12	0.243571	4.07675	0.796151	0.372247	0.999975
Folr2	0.46633	0.611463	0.79552	0.372436	0.999975
Tatdn3	-0.284868	3.13596	0.795221	0.372526	0.999975
Scnn1a	0.455088	1.13831	0.794918	0.372617	0.999975
Clec3b	-0.298419	4.33448	0.794151	0.372848	0.999975
Ccbl1	-0.283335	3.8053	0.793918	0.372918	0.999975
Cbln1	-0.35723	3.15502	0.793866	0.372934	0.999975
Prss23	0.339974	3.8322	0.79376	0.372966	0.999975
Zw10	-0.234233	4.1908	0.793565	0.373024	0.999975
Mdh1	-0.221992	9.32598	0.792942	0.373212	0.999975
Hcfc2	0.251309	3.91639	0.792345	0.373392	0.999975
Mapk6	-0.215187	6.16614	0.790832	0.373849	0.999975
Sall1	0.235778	4.48446	0.790285	0.374014	0.999975
Ptprg	0.237696	6.4414	0.789449	0.374267	0.999975
Rnf144a	0.238933	4.47919	0.789412	0.374278	0.999975
Mpdu1	-0.246628	5.41851	0.788851	0.374448	0.999975
Cdh22	-0.22694	6.63223	0.788602	0.374523	0.999975
Pvrl1	0.243034	6.65962	0.7882	0.374645	0.999975
Nr3c1	0.223238	6.0501	0.788069	0.374685	0.999975
Ptgs2	0.584971	1.69316	0.787	0.375009	0.999975
5930412G12Rik	-0.426618	0.784824	0.786995	0.37501	0.999975
Adm	-0.364142	1.65164	0.786899	0.37504	0.999975
Sord	-0.223067	4.66233	0.786703	0.375099	0.999975
Flywch2	-0.273163	4.21401	0.786587	0.375134	0.999975
Tspan2	0.215663	6.90394	0.7862	0.375252	0.999975
Foxq1	0.43545	2.86273	0.785175	0.375563	0.999975
Ptprd	0.286688	7.19669	0.784952	0.375631	0.999975
Pla2r1	0.70979	-0.10467	0.784603	0.375737	0.999975
Sfi1	0.230804	4.60413	0.784556	0.375751	0.999975
Gpatch1	0.216735	4.67263	0.784338	0.375818	0.999975
Cenpa	0.5575	0.164887	0.784266	0.37584	0.999975
Peg13	-0.209987	8.75543	0.78314	0.376182	0.999975
Socs6	0.293336	3.29142	0.783057	0.376208	0.999975
Tpx2	0.341478	1.9122	0.782853	0.37627	0.999975
Arhgdib	-0.331386	3.3537	0.782748	0.376302	0.999975
Emx1	0.531269	2.39927	0.782278	0.376445	0.999975
Erbb2ip	0.233263	5.90712	0.779553	0.377278	0.999975
Bcat1	-0.242016	7.41311	0.779111	0.377413	0.999975
Acsbg1	-0.206639	7.37833	0.778783	0.377514	0.999975
Insc	0.374491	1.6667	0.778775	0.377516	0.999975
Rps27l	0.314783	2.83693	0.778174	0.3777	0.999975
Elac1	-0.202268	5.76347	0.778132	0.377713	0.999975
Nsun7	-0.321769	1.99605	0.777782	0.37782	0.999975
Pcdhb21	0.416103	1.06319	0.777499	0.377907	0.999975
Guk1	-0.221925	6.45249	0.777332	0.377958	0.999975
Fam196a	-0.318591	4.60459	0.776977	0.378067	0.999975
Fam98c	-0.297599	3.74164	0.776084	0.378341	0.999975
Fastkd3	-0.274761	3.22872	0.776049	0.378352	0.999975
Slco3a1	0.244804	6.02993	0.775887	0.378402	0.999975
Fbxw7	0.201737	6.72373	0.77564	0.378478	0.999975
Snrpa1	-0.249467	4.22836	0.775156	0.378627	0.999975
Prpf4b	0.221775	5.84699	0.77452	0.378822	0.999975
Ttyh2	0.241706	5.21552	0.774078	0.378959	0.999975
Rasl10b	-0.296929	8.54108	0.77405	0.378967	0.999975
Fkbp1b	-0.28856	4.37636	0.773912	0.37901	0.999975
Bbs12	0.319513	1.90368	0.773215	0.379224	0.999975
Gm14446	-0.35896	1.64646	0.773207	0.379227	0.999975
Il1rapl1	0.493016	2.16644	0.772818	0.379347	0.999975
Brwd3	0.485299	1.9616	0.77278	0.379358	0.999975
D930014E17Rik	-0.349262	1.33424	0.772713	0.379379	0.999975
Foxj1	-0.318872	2.5083	0.771981	0.379605	0.999975
Trim36	0.314992	2.58679	0.770775	0.379977	0.999975
Lrp1b	0.409713	4.60456	0.770234	0.380145	0.999975
Dnase1l2	-0.413112	0.766385	0.769942	0.380235	0.999975
Chrd	0.283216	3.79376	0.769876	0.380255	0.999975
Arhgef3	-0.198659	6.24609	0.769856	0.380262	0.999975
Kif2a	0.19517	6.41223	0.769824	0.380272	0.999975
Rap1gap2	0.24142	7.48627	0.769143	0.380482	0.999975
Eif2c2	0.367277	5.97455	0.769046	0.380512	0.999975
Stk38	0.215563	4.68369	0.768889	0.380561	0.999975
Yars	-0.196932	6.872	0.768862	0.380569	0.999975
Neurod1	0.426703	3.17769	0.768682	0.380625	0.999975
Steap2	-0.407918	4.45426	0.768535	0.380671	0.999975
Ptprz1	0.299501	7.46957	0.768339	0.380731	0.999975
Sv2b	0.229299	7.89581	0.767441	0.38101	0.999975
Aff4	0.281452	7.57429	0.767415	0.381018	0.999975
D630023F18Rik	0.305652	3.19404	0.767148	0.381101	0.999975
Cdon	0.307614	3.39689	0.766999	0.381147	0.999975
Rfc4	0.391079	0.802765	0.765844	0.381506	0.999975
Atf4	-0.203974	7.18989	0.765822	0.381513	0.999975
Ccm2	-0.278692	6.15676	0.76541	0.381641	0.999975
Stra13	-0.296408	3.14987	0.763779	0.382148	0.999975
Col6a1	0.404096	6.16849	0.763625	0.382197	0.999975
C2cd4c	0.258206	4.94257	0.763519	0.38223	0.999975
Foxf2	0.36131	2.78029	0.763054	0.382374	0.999975
Pex5l	0.288599	6.446	0.762104	0.382671	0.999975
Accn4	-0.44834	5.67835	0.760707	0.383107	0.999975
Kitl	0.331794	4.80601	0.760344	0.383221	0.999975
Sox21	0.253971	3.66379	0.760296	0.383236	0.999975
Slc22a23	-0.1961	6.72893	0.759918	0.383354	0.999975
Efnb3	0.2171	7.94035	0.759909	0.383357	0.999975
Tusc2	-0.196839	6.97506	0.759768	0.383401	0.999975
Itga5	-0.404767	2.66782	0.759026	0.383633	0.999975
Cldn3	0.823724	0.430579	0.758659	0.383748	0.999975
Cflar	0.257108	4.05933	0.758445	0.383816	0.999975
Smad4	0.211828	5.34847	0.758362	0.383842	0.999975
Gbx2	-0.829543	2.35568	0.758031	0.383946	0.999975
Eml5	0.23783	5.17302	0.757898	0.383987	0.999975
Myt1	0.260425	3.76783	0.757709	0.384046	0.999975
Dnahc1	0.261437	5.09634	0.757338	0.384163	0.999975
Zfp738	0.333338	2.59199	0.756356	0.384471	0.999975
Lpar2	0.419027	1.49126	0.75631	0.384486	0.999975
4933407H18Rik	0.293388	2.94008	0.755201	0.384835	0.999975
Myo6	0.19994	6.48949	0.754848	0.384946	0.999975
Snord104	-0.400319	0.896337	0.754495	0.385057	0.999975
Fhdc1	-0.315112	3.21548	0.754224	0.385142	0.999975
Ptpn13	0.256927	4.58897	0.753931	0.385235	0.999975
Znfx1	-0.196006	6.01984	0.753733	0.385297	0.999975
Ndufv2	-0.213557	7.24683	0.753349	0.385418	0.999975
Gpr61	-0.219032	4.48053	0.752776	0.385599	0.999975
Caprin2	0.325979	3.41487	0.752408	0.385715	0.999975
Pcx	-0.207931	6.73199	0.751766	0.385918	0.999975
Wdr55	-0.267119	3.41367	0.751546	0.385987	0.999975
Abtb1	-0.249333	5.01963	0.751526	0.385993	0.999975
Gdnf	-0.754807	0.6481	0.750267	0.386392	0.999975
Plce1	0.298228	4.80382	0.750105	0.386443	0.999975
Atp1a3	-0.23331	11.942	0.750087	0.386449	0.999975
2010-09-01	0.199574	5.75032	0.749747	0.386556	0.999975
Crybg3	0.302923	2.80688	0.749577	0.38661	0.999975
Asah2	-0.397197	4.22584	0.749241	0.386717	0.999975
Prdx5	-0.218297	7.46092	0.749104	0.38676	0.999975
Zfp687	-0.199231	5.63704	0.748767	0.386867	0.999975
Uba6	0.271864	4.38186	0.748722	0.386881	0.999975
Sfpq	0.188007	7.20396	0.748705	0.386887	0.999975
Crhr1	-0.256985	4.24216	0.748449	0.386968	0.999975
Cygb	-0.206486	7.17005	0.74838	0.38699	0.999975
Gucy2e	0.318071	2.02832	0.74802	0.387104	0.999975
Klf7	0.49714	2.17914	0.747726	0.387197	0.999975
Casp1	-0.414067	0.675486	0.74753	0.387259	0.999975
Itpr1	0.206987	8.00593	0.747435	0.387289	0.999975
Mlph	0.391733	1.12339	0.747198	0.387365	0.999975
Lrrc55	-0.285101	4.83901	0.747146	0.387381	0.999975
Rftn2	0.211592	5.08401	0.746947	0.387445	0.999975
Fbxo44	-0.209863	7.09925	0.746322	0.387643	0.999975
Rab6b	-0.214794	9.76107	0.745994	0.387748	0.999975
Capn1	-0.240646	4.5162	0.745763	0.387821	0.999975
Tbx2	0.315969	2.05396	0.74554	0.387892	0.999975
Inpp5a	-0.192484	6.01239	0.745394	0.387938	0.999975
Nin	0.224724	4.95791	0.745137	0.38802	0.999975
H2-T23	0.336991	2.34937	0.744766	0.388139	0.999975
Slc9a3r2	-0.229883	6.12847	0.744356	0.388269	0.999975
Tmem218	-0.273895	3.37056	0.743862	0.388427	0.999975
Dnase1	-0.280814	2.70312	0.743743	0.388464	0.999975
Nsun5	-0.282971	2.94522	0.743109	0.388667	0.999975
Tert	0.451453	0.647199	0.742802	0.388765	0.999975
Dlx1as	0.260818	3.57618	0.7426	0.388829	0.999975
Map4k2	-0.218324	5.80012	0.742122	0.388982	0.999975
Adcyap1	-0.348084	5.35975	0.742025	0.389013	0.999975
Lins	0.259279	3.44189	0.741608	0.389146	0.999975
Cdk16	-0.213869	7.9392	0.741397	0.389214	0.999975
Unc5d	0.333345	6.45515	0.741161	0.389289	0.999975
Kif22	0.366946	1.34846	0.7409	0.389373	0.999975
Mns1	0.342867	1.57985	0.740638	0.389457	0.999975
Sertad1	-0.347338	2.84849	0.740086	0.389633	0.999975
Poll	-0.288121	3.73069	0.739583	0.389794	0.999975
Slc10a3	-0.315588	1.91972	0.739512	0.389817	0.999975
Pcsk6	0.244707	3.89243	0.738117	0.390265	0.999975
Col23a1	0.318451	4.78794	0.73807	0.39028	0.999975
Synm	0.27064	5.35164	0.737186	0.390564	0.999975
Optn	-0.236881	4.65274	0.736092	0.390916	0.999975
Cyp4f14	-0.284181	2.90261	0.735237	0.391191	0.999975
Rnf141	0.305343	3.73831	0.73348	0.391757	0.999975
Slc44a5	0.334687	3.4573	0.73318	0.391854	0.999975
Mylk	0.247935	4.72054	0.732905	0.391943	0.999975
A330050F15Rik	-0.359815	2.49901	0.732683	0.392015	0.999975
Slc38a6	0.31059	1.68913	0.732528	0.392065	0.999975
Alas2	-0.40926	1.82962	0.73199	0.392239	0.999975
Tle1	0.205927	5.46268	0.73149	0.392401	0.999975
Alyref2	-0.324287	2.02968	0.731355	0.392444	0.999975
Mcam	0.267866	4.25599	0.731125	0.392519	0.999975
6430704M03Rik	0.409754	6.3758	0.73069	0.39266	0.999975
Cycs	-0.188617	7.51216	0.730649	0.392673	0.999975
Fam13c	0.266757	5.29104	0.729743	0.392967	0.999975
Celf5	0.215055	7.97277	0.729586	0.393018	0.999975
Iqsec1	-0.203977	8.3948	0.729508	0.393043	0.999975
Mthfsd	-0.240415	4.44053	0.729434	0.393067	0.999975
Extl2	-0.202754	6.28513	0.729107	0.393173	0.999975
C030037D09Rik	0.483037	0.234361	0.728955	0.393222	0.999975
D18Ertd653e	0.23826	3.85862	0.728874	0.393248	0.999975
Tacc1	0.190114	7.13726	0.728571	0.393347	0.999975
Ak5	0.29247	7.57333	0.72855	0.393354	0.999975
Crb2	0.320246	2.65101	0.727898	0.393566	0.999975
Ankrd24	-0.214325	5.46007	0.727135	0.393813	0.999975
Dbx2	-0.237992	4.16921	0.726849	0.393906	0.999975
Ptpdc1	0.199365	5.42878	0.726751	0.393938	0.999975
Higd1a	-0.205108	6.23899	0.724176	0.394777	0.999975
4921525O09Rik	-0.697432	1.25093	0.723732	0.394923	0.999975
Avp	0.848676	9.33495	0.723617	0.39496	0.999975
Skp2	0.342793	2.12152	0.723553	0.394981	0.999975
Lpar4	0.438849	0.902774	0.722823	0.395219	0.999975
Hipk3	0.220525	6.52061	0.722273	0.395399	0.999975
Rbm3	-0.213975	5.7824	0.722248	0.395408	0.999975
Adc	-0.230974	5.3181	0.721984	0.395494	0.999975
Prdm15	0.230166	4.16778	0.72175	0.395571	0.999975
Rprm	-0.192224	6.53163	0.721364	0.395697	0.999975
Cdkl4	0.249607	4.69429	0.720576	0.395955	0.999975
Tcta	-0.215388	5.07245	0.720529	0.39597	0.999975
Asb3	0.265134	3.29808	0.720426	0.396004	0.999975
Kif5b	0.247219	7.57939	0.720129	0.396102	0.999975
A330050B17Rik	-0.394004	0.899071	0.720117	0.396105	0.999975
Zfp26	0.257807	4.04986	0.719895	0.396178	0.999975
F630042J09Rik	-0.34442	1.44989	0.719774	0.396218	0.999975
Mif4gd	0.251234	3.6153	0.719465	0.396319	0.999975
Timm8a1	-0.270013	3.72796	0.719055	0.396454	0.999975
Taf4b	-0.315842	2.09216	0.718932	0.396494	0.999975
Wdr45	-0.226793	5.22057	0.718647	0.396588	0.999975
BC057022	-0.233186	4.50454	0.718634	0.396592	0.999975
Asna1	-0.198864	6.70467	0.718152	0.396751	0.999975
Trim59	0.283458	3.15029	0.717884	0.396839	0.999975
Kcnk2	-0.249988	6.18435	0.717701	0.396899	0.999975
Nacc2	-0.252667	7.48757	0.717589	0.396936	0.999975
Stk33	-0.361821	1.10461	0.716944	0.397148	0.999975
Wsb1	0.192421	5.81874	0.715391	0.39766	0.999975
Sox12	0.218924	5.13958	0.7146	0.397921	0.999975
Got2	-0.207879	8.53831	0.71411	0.398083	0.999975
Agpat2	0.428143	0.442569	0.71402	0.398112	0.999975
Wipf1	0.273589	3.6242	0.713968	0.39813	0.999975
Sv2a	-0.216304	9.54049	0.713782	0.398191	0.999975
Ltv1	0.231427	3.94926	0.713317	0.398345	0.999975
Slc20a1	-0.188227	6.71831	0.713103	0.398415	0.999975
Wdr65	-0.360335	0.932574	0.713016	0.398444	0.999975
Fam167a	0.351242	1.74277	0.712832	0.398505	0.999975
Spred1	0.223122	6.08506	0.71215	0.398731	0.999975
Slc25a5	-0.203178	7.84854	0.71184	0.398834	0.999975
Xlr3a	-0.421643	1.05841	0.711148	0.399063	0.999975
Ctsd	-0.204528	8.85885	0.711138	0.399066	0.999975
Map3k6	-0.29483	2.26755	0.710978	0.399119	0.999975
Zfp41	0.256974	3.18544	0.710913	0.399141	0.999975
Ikzf1	0.315332	1.64782	0.710825	0.39917	0.999975
C2cd2	-0.236284	4.10041	0.710651	0.399228	0.999975
1110002B05Rik	0.241226	3.99561	0.710203	0.399377	0.999975
Efna1	0.342578	1.52049	0.710133	0.3994	0.999975
Ptplad2	0.494005	0.966285	0.709926	0.399468	0.999975
P2rx3	-0.298425	2.12468	0.709616	0.399571	0.999975
Sfrp2	0.274403	2.87659	0.709596	0.399578	0.999975
Tmem86a	-0.235837	4.13709	0.708873	0.399818	0.999975
Pld6	0.442388	1.4894	0.708539	0.399929	0.999975
C330024D21Rik	0.357767	1.00766	0.708152	0.400058	0.999975
Kcnq1ot1	0.3123	3.80461	0.707962	0.400121	0.999975
Nkiras2	-0.321863	1.98346	0.707957	0.400123	0.999975
Glp1r	0.492508	0.631684	0.707829	0.400165	0.999975
C230091D08Rik	0.235416	5.18348	0.706289	0.400679	0.999975
1810049H13Rik	-0.301032	2.73732	0.706124	0.400733	0.999975
Slc27a4	-0.206683	7.29936	0.706119	0.400735	0.999975
Wrn	0.271692	3.15632	0.706089	0.400745	0.999975
Gfer	-0.247263	4.20411	0.705809	0.400839	0.999975
Lnx2	0.296666	2.84056	0.705788	0.400846	0.999975
Arap1	0.220191	4.47141	0.705552	0.400924	0.999975
Arl16	-0.2029	5.01369	0.70533	0.400999	0.999975
Mr1	0.312902	3.07656	0.704829	0.401166	0.999975
Cnp	0.253036	8.4289	0.704737	0.401197	0.999975
Mpnd	-0.226759	6.65974	0.704008	0.40144	0.999975
Lsm5	0.319121	1.67372	0.703947	0.40146	0.999975
BC005624	-0.18483	6.46486	0.703549	0.401594	0.999975
Sipa1l3	0.22334	6.13158	0.703396	0.401645	0.999975
Stag3	0.440938	0.822103	0.703391	0.401647	0.999975
Rb1	0.216241	4.66542	0.703375	0.401652	0.999975
1810029B16Rik	-0.262667	2.97761	0.703262	0.40169	0.999975
Trpm7	0.263763	5.00466	0.703049	0.401761	0.999975
Pdss1	-0.340174	1.85655	0.702681	0.401884	0.999975
Ufsp1	-0.269057	4.38284	0.701699	0.402213	0.999975
Kcnk3	-0.224962	4.97561	0.701688	0.402217	0.999975
Mtpn	0.205651	8.16753	0.7014	0.402314	0.999975
Pola1	0.326152	1.81413	0.701138	0.402402	0.999975
Fam124a	0.223266	4.80272	0.700542	0.402602	0.999975
Myst3	0.265167	5.78417	0.700018	0.402778	0.999975
Lyst	0.303261	5.404	0.700015	0.402779	0.999975
Scn4b	-0.8093	7.36007	0.699745	0.402869	0.999975
Lmo7	0.265536	6.19117	0.699469	0.402962	0.999975
Nasp	0.225385	3.96264	0.699461	0.402965	0.999975
Grm1	-0.303447	6.22487	0.699284	0.403024	0.999975
Gm6300	0.277149	3.54392	0.699199	0.403053	0.999975
3110070M22Rik	-0.402428	0.361659	0.698517	0.403282	0.999975
C030006K11Rik	-0.230852	4.50644	0.698317	0.40335	0.999975
Ysk4	0.30833	2.29154	0.698305	0.403354	0.999975
Fgd2	-0.313577	2.54901	0.697736	0.403546	0.999975
Cyyr1	-0.562754	0.711699	0.697531	0.403615	0.999975
Hes1	0.2667	3.03605	0.696543	0.403948	0.999975
Sclt1	-0.301043	2.7253	0.696	0.404131	0.999975
Slc6a1	-0.274965	9.47049	0.69545	0.404317	0.999975
Pth1r	-0.291975	3.04995	0.695155	0.404417	0.999975
Tsen54	-0.267034	3.02733	0.6949	0.404503	0.999975
Cdkn1c	0.257633	4.01934	0.694535	0.404626	0.999975
Pcsk9	-0.625466	0.73589	0.694307	0.404703	0.999975
Fh1	-0.178584	6.22462	0.693953	0.404823	0.999975
Th	-0.460163	3.89782	0.693382	0.405016	0.999975
2610318N02Rik	-0.441439	0.491808	0.692142	0.405437	0.999975
Pde4b	0.17621	6.68842	0.691774	0.405562	0.999975
Cmtm4	0.218998	7.28292	0.6914	0.405689	0.999975
Sntb2	0.336291	2.09815	0.691201	0.405756	0.999975
Gm16532	-0.281957	4.19279	0.690931	0.405848	0.999975
Cdh24	-0.247446	4.04932	0.690249	0.40608	0.999975
Sytl5	0.45203	1.51905	0.689843	0.406218	0.999975
Tgfbr3	0.314885	4.35244	0.689756	0.406247	0.999975
Zfp418	-0.337079	1.72698	0.689024	0.406497	0.999975
Ldoc1	-0.312317	2.04265	0.688649	0.406624	0.999975
Med13	0.204988	5.96717	0.6879	0.40688	0.999975
Lin7c	0.194112	6.2662	0.687864	0.406892	0.999975
Ppwd1	-0.263372	3.08132	0.687547	0.407	0.999975
Top1	0.187926	6.54501	0.687498	0.407017	0.999975
Nfatc1	0.284589	2.66464	0.687159	0.407132	0.999975
Ybey	-0.277588	2.66441	0.687043	0.407172	0.999975
Mef2a	0.305198	5.42184	0.686956	0.407202	0.999975
B4galt5	-0.203316	6.02906	0.686482	0.407363	0.999975
Igfbp2	-0.225763	6.64107	0.686462	0.40737	0.999975
Chmp6	-0.243762	5.05905	0.686358	0.407406	0.999975
Rdh10	0.279273	3.1997	0.686226	0.407451	0.999975
Hmgn5	0.277126	3.69919	0.68561	0.407661	0.999975
Gpr176	0.253768	3.87618	0.685117	0.40783	0.999975
Asgr1	0.384973	1.36295	0.684729	0.407963	0.999975
Rnf170	-0.192538	5.36558	0.683741	0.408302	0.999975
Zic2	0.394361	5.64182	0.683346	0.408437	0.999975
Oprm1	0.722612	0.384815	0.683313	0.408448	0.999975
Slc38a11	0.451147	0.217611	0.683108	0.408518	0.999975
Srsf7	0.179699	5.99548	0.682981	0.408562	0.999975
Vcan	0.249544	4.31688	0.682848	0.408608	0.999975
Zfp423	0.258236	5.24341	0.68228	0.408803	0.999975
Zfp691	-0.288547	2.37012	0.682175	0.408839	0.999975
Pcnxl2	-0.186045	6.64495	0.681945	0.408918	0.999975
Mycl1	0.23204	4.75719	0.681658	0.409016	0.999975
Serpinb8	0.702541	0.216802	0.681385	0.40911	0.999975
Pcdh8	0.251601	7.04629	0.681209	0.409171	0.999975
Cox5a	-0.206692	7.4505	0.681123	0.4092	0.999975
Bsn	0.231983	8.21402	0.681096	0.40921	0.999975
Dbndd1	-0.229355	4.90877	0.680694	0.409348	0.999975
Pcnx	0.223197	6.93303	0.679925	0.409612	0.999975
Chmp3	-0.174044	6.77771	0.679802	0.409655	0.999975
Gtf2b	-0.198328	4.82306	0.679401	0.409793	0.999975
Scg2	-0.242818	9.58342	0.679292	0.409831	0.999975
Tbata	0.537203	0.703401	0.678666	0.410047	0.999975
Sh2d3c	-0.197183	5.15519	0.677985	0.410281	0.999975
Car2	0.1849	7.22879	0.677575	0.410423	0.999975
Atp13a2	-0.200607	8.34821	0.677489	0.410453	0.999975
Gltpd1	-0.21086	5.08562	0.677115	0.410582	0.999975
Sdcbp2	-0.431002	0.929591	0.676797	0.410692	0.999975
Lrrn4	0.511444	0.537184	0.675696	0.411073	0.999975
F5	0.399845	0.800934	0.675284	0.411216	0.999975
Ndufs2	-0.192125	7.90197	0.675243	0.41123	0.999975
Aspa	0.256434	3.75889	0.675155	0.41126	0.999975
AU023762	0.341528	1.73794	0.675057	0.411294	0.999975
Pou2f1	0.283385	3.44437	0.673538	0.411821	0.999975
Cacna2d4	0.331397	1.20386	0.673169	0.411949	0.999975
Nrip3	-0.257055	7.3717	0.672946	0.412026	0.999975
Got1	-0.192693	8.3515	0.672787	0.412082	0.999975
Tet2	0.285085	4.30433	0.672564	0.412159	0.999975
4921531C22Rik	0.347763	1.22591	0.672268	0.412262	0.999975
Tmem127	-0.175849	7.38481	0.671459	0.412544	0.999975
Cox6a1	-0.22201	8.18461	0.670597	0.412844	0.999975
Rdh5	0.29687	2.24395	0.669818	0.413115	0.999975
Lgi2	-0.296954	5.08999	0.669347	0.413279	0.999975
Fam59a	0.309659	4.46228	0.668634	0.413528	0.999975
Hpcal4	0.244085	10.3259	0.667887	0.413789	0.999975
Ski	0.195517	7.39409	0.667645	0.413874	0.999975
Gm3414	0.432229	0.553709	0.667553	0.413906	0.999975
Sox10	0.21449	5.57939	0.667207	0.414027	0.999975
D130040H23Rik	-0.443609	0.384718	0.666558	0.414254	0.999975
Cacng7	-0.181772	6.65197	0.666521	0.414267	0.999975
Mtag2	-0.386228	0.582324	0.666483	0.41428	0.999975
Gramd3	0.23317	3.78651	0.666127	0.414405	0.999975
Dexi	-0.210919	5.65598	0.665657	0.41457	0.999975
Scel	0.392614	1.07641	0.664958	0.414815	0.999975
Pdgfrl	-0.399546	0.77236	0.66491	0.414832	0.999975
Tmem132e	-0.197591	6.02018	0.664795	0.414872	0.999975
Amot	0.224459	4.62182	0.663791	0.415225	0.999975
6330416G13Rik	-0.240355	3.84509	0.663659	0.415271	0.999975
Pfkfb4	0.226291	4.27693	0.663571	0.415302	0.999975
Golm1	0.204057	4.81879	0.663198	0.415433	0.999975
Avpi1	-0.27075	4.13053	0.662157	0.415799	0.999975
Srp54a	0.221512	3.93333	0.662122	0.415812	0.999975
B3galt2	0.220639	4.7114	0.662088	0.415824	0.999975
AI115009	0.497774	0.230879	0.661548	0.416014	0.999975
Xrcc5	-0.203144	4.60646	0.661492	0.416034	0.999975
Fktn	0.330138	4.56825	0.661266	0.416113	0.999975
Tsku	0.305491	2.07127	0.66108	0.416179	0.999975
Amigo1	-0.183686	7.27104	0.661054	0.416188	0.999975
Popdc3	0.724875	1.62942	0.660993	0.41621	0.999975
Mst1r	0.397858	0.747854	0.660605	0.416347	0.999975
G6pdx	-0.21153	5.46714	0.659491	0.41674	0.999975
Inpp4b	-0.258519	4.14913	0.658846	0.416968	0.999975
Lpl	0.534615	5.06921	0.658831	0.416973	0.999975
Zdhhc13	0.229148	4.05833	0.658643	0.417039	0.999975
Mpp7	-0.349966	2.67508	0.658114	0.417227	0.999975
Hook1	0.262393	5.00666	0.658022	0.417259	0.999975
Cnih3	0.218639	6.25715	0.657452	0.417461	0.999975
Zbtb7b	-0.225122	4.1954	0.657364	0.417492	0.999975
Pla2g4e	-0.190868	5.52256	0.656971	0.417631	0.999975
Adamts2	0.282601	4.14569	0.656477	0.417807	0.999975
Lsm2	-0.259369	3.2636	0.65629	0.417873	0.999975
Myl1	0.530493	0.114633	0.65617	0.417915	0.999975
Pitpnc1	-0.207101	6.69501	0.655977	0.417984	0.999975
Zfp661	-0.269054	2.90478	0.655722	0.418074	0.999975
Pura	0.27346	4.56082	0.655379	0.418196	0.999975
Gars	-0.186837	7.20193	0.654833	0.41839	0.999975
Gpc1	-0.201268	6.88789	0.654706	0.418435	0.999975
Lhx5	-0.476835	2.40868	0.654639	0.418459	0.999975
A330009N23Rik	0.354471	1.01257	0.654616	0.418467	0.999975
Gm129	-0.281193	3.21343	0.654318	0.418573	0.999975
Grik1	-0.219211	5.22827	0.654317	0.418574	0.999975
Khk	-0.267977	3.76977	0.653808	0.418754	0.999975
Shroom3	0.305752	2.1674	0.653798	0.418758	0.999975
Tfcp2l1	0.332905	2.79472	0.653739	0.418779	0.999975
Hey2	-0.280302	2.56524	0.653563	0.418842	0.999975
Tfb1m	-0.268409	2.58189	0.653539	0.41885	0.999975
Pde7a	0.219951	4.088	0.653384	0.418905	0.999975
Sars	-0.197741	7.80576	0.653313	0.418931	0.999975
Tmx2	-0.185942	8.03845	0.653024	0.419034	0.999975
Gm9320	-0.409871	0.296491	0.652931	0.419067	0.999975
Xrra1	0.43429	0.362792	0.652926	0.419069	0.999975
Lin28b	-0.307845	2.11911	0.652919	0.419071	0.999975
Cln6	-0.228819	3.82258	0.652203	0.419326	0.999975
Ints2	0.258308	3.94293	0.652134	0.419351	0.999975
Zfp53	0.295836	2.0517	0.651446	0.419596	0.999975
Slc25a1	-0.237896	6.27087	0.651342	0.419633	0.999975
Gjb1	0.279727	3.65616	0.650113	0.420072	0.999975
Syt9	-0.228433	5.30718	0.650109	0.420074	0.999975
Ndufa10	-0.193252	7.33406	0.649931	0.420137	0.999975
Fgfbp3	0.273265	2.7641	0.649826	0.420175	0.999975
C8g	-0.45413	0.313842	0.649536	0.420278	0.999975
Clcn1	0.360122	0.979414	0.649469	0.420302	0.999975
Acvr1	0.216138	4.2988	0.649166	0.420411	0.999975
Heg1	0.300873	3.54335	0.648567	0.420625	0.999975
Mcc	-0.251264	3.87374	0.648523	0.420641	0.999975
Gm98	0.233672	5.75888	0.648122	0.420785	0.999975
B230216N24Rik	0.340623	1.46214	0.647806	0.420898	0.999975
Irgm1	-0.278344	2.97706	0.645602	0.421689	0.999975
Map4k1	0.469658	0.346552	0.64557	0.421701	0.999975
Tspan33	0.21799	5.06163	0.645434	0.42175	0.999975
Leprel4	0.204301	4.53398	0.644533	0.422074	0.999975
Tyw3	-0.239699	3.2849	0.644309	0.422155	0.999975
Sun2	-0.234619	6.20157	0.644209	0.422191	0.999975
Ddr1	0.166947	6.6723	0.644195	0.422196	0.999975
Gas6	-0.175967	7.0521	0.644146	0.422214	0.999975
Ctnnd1	0.201796	5.83006	0.644087	0.422235	0.999975
AW551984	0.239572	6.39325	0.644008	0.422263	0.999975
Hspa1b	0.22741	3.76421	0.643975	0.422275	0.999975
Ublcp1	-0.198937	5.52103	0.643714	0.422369	0.999975
Blvra	-0.227963	4.07539	0.643513	0.422441	0.999975
Ifih1	0.361355	1.0543	0.643293	0.422521	0.999975
Nod2	-0.367595	1.10335	0.643139	0.422576	0.999975
Trpm2	-0.210687	5.33067	0.642921	0.422655	0.999975
Klhl11	0.430752	3.94205	0.642553	0.422788	0.999975
Tnfrsf23	0.452103	0.307159	0.642544	0.422791	0.999975
Mgst3	-0.226747	5.81429	0.642359	0.422858	0.999975
Bnip3	-0.174154	6.55675	0.642342	0.422864	0.999975
Plcxd3	0.49648	2.50486	0.642263	0.422893	0.999975
Tha1	-0.316284	2.09869	0.64178	0.423067	0.999975
4921530D09Rik	-0.373608	0.752692	0.641509	0.423165	0.999975
Uqcrc1	-0.210243	8.32575	0.641072	0.423323	0.999975
Haghl	-0.201802	6.1258	0.640088	0.423679	0.999975
Gm6537	-0.348678	1.40371	0.639626	0.423846	0.999975
Ckmt1	-0.203045	8.31198	0.63946	0.423906	0.999975
Ggt7	-0.199048	7.12889	0.638885	0.424115	0.999975
Antxr2	-0.394834	1.58347	0.638847	0.424129	0.999975
Narg2	0.26743	2.78045	0.638023	0.424428	0.999975
Ctsa	-0.193535	7.08906	0.637723	0.424537	0.999975
Itga11	0.294122	2.20945	0.637526	0.424608	0.999975
Ptpru	0.187347	5.90982	0.636649	0.424927	0.999975
Gnl2	-0.186111	5.43612	0.63651	0.424978	0.999975
Rsph3b	-0.338592	1.10618	0.63628	0.425061	0.999975
Frmd8	0.216978	4.13403	0.636255	0.42507	0.999975
Fam70a	0.213392	6.46635	0.63573	0.425261	0.999975
Derl2	0.196637	4.80723	0.635074	0.4255	0.999975
Gabrb1	0.365281	3.64565	0.635051	0.425509	0.999975
Gm5151	-0.243663	5.43119	0.63445	0.425728	0.999975
Fam82a1	0.272087	2.49152	0.634405	0.425744	0.999975
Rod1	0.239976	4.76392	0.63397	0.425903	0.999975
Ap1b1	-0.187337	8.14165	0.633278	0.426155	0.999975
Kcna1	-0.19422	7.16682	0.632171	0.42656	0.999975
Pkm2	-0.222553	10.8167	0.631905	0.426657	0.999975
Maf	0.280912	4.38121	0.631427	0.426832	0.999975
Fitm2	-0.235219	4.16808	0.631351	0.42686	0.999975
Abhd2	0.233745	4.80252	0.631167	0.426928	0.999975
Cbfa2t3	0.203406	5.1587	0.631127	0.426942	0.999975
Itgav	0.234657	5.61682	0.63039	0.427212	0.999975
Reep1	-0.186014	7.40383	0.63026	0.42726	0.999975
Mpp1	-0.199958	5.15718	0.629966	0.427368	0.999975
Zbtb8os	-0.249866	3.59559	0.629597	0.427503	0.999975
Ndufb8	-0.22098	7.1919	0.629545	0.427522	0.999975
Lrriq1	0.450027	0.466733	0.629397	0.427577	0.999975
Stk38l	-0.197432	4.71958	0.629031	0.427711	0.999975
Rit2	-0.196373	6.89131	0.628761	0.42781	0.999975
Syt15	-0.352269	1.19664	0.627939	0.428112	0.999975
Slc14a1	0.251483	3.85531	0.627872	0.428137	0.999975
Tuba1b	-0.185747	8.33759	0.627812	0.428159	0.999975
Trpc5	0.492682	3.3292	0.627796	0.428165	0.999975
Bach2	0.303785	2.95349	0.627756	0.42818	0.999975
Cgrrf1	-0.21543	4.40963	0.62747	0.428285	0.999975
Tsc22d3	-0.179986	6.55017	0.627292	0.42835	0.999975
Lypd6b	-0.319787	3.49798	0.62725	0.428366	0.999975
Tubb3	-0.214481	9.01743	0.627182	0.428391	0.999975
Efr3b	-0.199108	7.91509	0.626199	0.428753	0.999975
Epn2	0.175466	6.98502	0.625769	0.428911	0.999975
BC026585	-0.273277	2.88571	0.625438	0.429034	0.999975
Brp44l	-0.197618	6.44241	0.625398	0.429048	0.999975
Arrdc4	0.248475	3.09865	0.625217	0.429115	0.999975
Btg1	0.200502	5.28672	0.625088	0.429163	0.999975
Pomgnt1	-0.175715	6.36657	0.62508	0.429166	0.999975
Fam54b	-0.174387	6.08375	0.625003	0.429194	0.999975
Btaf1	0.204058	4.83416	0.624374	0.429426	0.999975
Klhl33	-0.341016	1.69135	0.624121	0.42952	0.999975
Rnf115	-0.184587	5.60475	0.6238	0.429639	0.999975
Ndufaf3	-0.226548	5.1426	0.623193	0.429863	0.999975
Plin5	0.409033	0.516258	0.622916	0.429966	0.999975
Scyl1	-0.17186	6.63845	0.622669	0.430057	0.999975
Nbl1	0.211968	7.03801	0.621982	0.430312	0.999975
Clec5a	0.404035	0.242394	0.621685	0.430422	0.999975
Brsk2	-0.171432	7.56504	0.620172	0.430983	0.999975
Cyb5r4	-0.205098	4.91099	0.619914	0.431079	0.999975
Ildr2	0.253717	7.22315	0.619766	0.431134	0.999975
Esrrg	-0.349471	4.91324	0.619458	0.431249	0.999975
Anxa5	-0.1951	6.38596	0.618846	0.431476	0.999975
Cenpp	-0.361181	0.622787	0.61835	0.431661	0.999975
Bves	0.741883	0.701698	0.618118	0.431748	0.999975
Sema6a	0.216869	5.61269	0.617618	0.431934	0.999975
Pcdhga7	0.24868	3.66604	0.617451	0.431996	0.999975
Atp5b	-0.200596	10.3859	0.617427	0.432005	0.999975
Msto1	-0.206319	4.71857	0.617426	0.432005	0.999975
1810030N24Rik	-0.239781	3.26273	0.617201	0.432089	0.999975
2900008C10Rik	-0.288885	2.49219	0.616586	0.432319	0.999975
Sdr39u1	-0.186929	6.21424	0.616449	0.43237	0.999975
Fhod3	-0.240958	5.41661	0.615556	0.432704	0.999975
Eml1	0.187671	5.47243	0.615547	0.432707	0.999975
Dgkq	-0.204143	5.70416	0.615457	0.43274	0.999975
Tspan4	-0.214836	4.03284	0.615238	0.432822	0.999975
Pfkm	-0.192934	8.97765	0.614878	0.432957	0.999975
Emp2	0.20594	4.66104	0.614668	0.433036	0.999975
Akr1e1	-0.207167	4.31754	0.614321	0.433165	0.999975
Bmpr1a	0.21852	5.90212	0.614217	0.433205	0.999975
Plin4	-0.290456	3.95911	0.6139	0.433323	0.999975
Tm6sf2	0.381704	0.547149	0.613874	0.433333	0.999975
Ntan1	-0.204763	4.9407	0.613257	0.433564	0.999975
Pdgfra	0.249881	6.21936	0.613045	0.433644	0.999975
Yes1	0.235389	3.70374	0.612968	0.433672	0.999975
Mpdz	0.291509	5.88278	0.612921	0.43369	0.999975
Dusp11	0.204466	5.07674	0.612755	0.433752	0.999975
Vps4a	-0.180008	7.01562	0.612439	0.433871	0.999975
Ceacam19	0.362982	0.950779	0.612114	0.433993	0.999975
Sncg	-0.486299	3.1972	0.612057	0.434014	0.999975
Gm10432	-0.293153	1.83951	0.611751	0.434129	0.999975
B3galtl	0.228723	4.08735	0.611681	0.434156	0.999975
Olfml1	0.219866	3.91894	0.611637	0.434172	0.999975
Maml2	0.281896	3.07651	0.611577	0.434195	0.999975
C3	-0.364368	0.97273	0.611231	0.434325	0.999975
Lyrm7	-0.298695	2.0499	0.610803	0.434486	0.999975
Btbd16	0.322973	1.02322	0.610706	0.434522	0.999975
Tmcc3	0.229221	5.64881	0.61016	0.434728	0.999975
S100a10	-0.221973	4.3754	0.609682	0.434908	0.999975
Miat	0.178422	7.28734	0.60943	0.435003	0.999975
2610035F20Rik	0.448643	1.27856	0.609424	0.435005	0.999975
Cox7b	-0.204752	6.85883	0.609194	0.435091	0.999975
Gm2a	-0.17752	6.49861	0.608889	0.435206	0.999975
Snta1	-0.198943	5.72958	0.608237	0.435452	0.999975
Coro7	-0.193745	6.46605	0.608036	0.435528	0.999975
Gadd45b	-0.231805	3.84399	0.607913	0.435575	0.999975
Psmc5	-0.196792	7.56744	0.607462	0.435745	0.999975
2900079G21Rik	-0.310255	3.48747	0.607445	0.435751	0.999975
Eno2	-0.206394	10.6578	0.607322	0.435798	0.999975
Rapgef6	0.197802	5.45159	0.607217	0.435838	0.999975
1700113I22Rik	0.42602	0.338969	0.607139	0.435867	0.999975
Supv3l1	-0.202342	4.46258	0.606699	0.436033	0.999975
Adprhl2	-0.20992	4.68018	0.606172	0.436233	0.999975
Taf15	0.185691	5.10241	0.605985	0.436303	0.999975
Sympk	-0.182351	7.26624	0.605808	0.436371	0.999975
Zfp758	-0.247808	2.96555	0.605428	0.436514	0.999975
Pou2f2	0.35601	1.89193	0.605289	0.436567	0.999975
3110039M20Rik	-0.398945	1.0568	0.604994	0.436679	0.999975
Atp6v0e	-0.20518	4.36812	0.604954	0.436694	0.999975
Ino80d	0.224553	4.69027	0.604945	0.436698	0.999975
Slc16a2	0.252798	5.90848	0.604733	0.436778	0.999975
Mynn	0.231223	3.80326	0.603934	0.437081	0.999975
Tpi1	-0.201168	9.63617	0.603788	0.437136	0.999975
Fam5c	-0.221757	5.8251	0.603711	0.437166	0.999975
4930420K17Rik	-0.267443	2.9137	0.602986	0.437441	0.999975
Fam135a	0.233672	4.53459	0.602947	0.437456	0.999975
Phf14	0.198641	4.95261	0.602613	0.437583	0.999975
1110008F13Rik	-0.226178	4.2869	0.602313	0.437697	0.999975
Mdm4	0.328051	4.18444	0.602211	0.437736	0.999975
Icam1	-0.343338	2.10238	0.601863	0.437868	0.999975
2810021B07Rik	0.244875	3.33485	0.601628	0.437958	0.999975
Tpd52l1	0.276063	4.15893	0.601386	0.43805	0.999975
9330159F19Rik	0.183456	6.35794	0.601145	0.438142	0.999975
Zfp280d	0.21223	4.81689	0.600967	0.438209	0.999975
Atp5d	-0.215574	8.18577	0.600244	0.438485	0.999975
Inpp5f	-0.17319	7.40561	0.600005	0.438576	0.999975
Bid	-0.216576	3.69002	0.599228	0.438873	0.999975
Vstm2l	-0.271051	7.76979	0.599001	0.438959	0.999975
Nlk	-0.211969	6.35106	0.598812	0.439032	0.999975
Fbxw5	-0.181192	6.80538	0.598269	0.439239	0.999975
Cpt2	-0.2328	3.40896	0.597831	0.439407	0.999975
Cecr2	0.369107	1.7875	0.597692	0.43946	0.999975
Psmb10	-0.202889	5.27362	0.597644	0.439478	0.999975
Ndufs8	-0.220041	6.16465	0.597623	0.439486	0.999975
Pafah2	0.234545	3.23055	0.597373	0.439582	0.999975
6720456H20Rik	0.22939	3.60565	0.596789	0.439806	0.999975
Cck	0.237039	7.79096	0.59678	0.439809	0.999975
Klhl21	-0.201679	4.48965	0.596763	0.439816	0.999975
Kpna4	0.176167	6.26645	0.596486	0.439922	0.999975
Tll1	0.405271	1.5435	0.596333	0.439981	0.999975
Lass6	0.281878	4.63725	0.596103	0.440069	0.999975
Klhdc5	-0.20249	4.77354	0.596088	0.440075	0.999975
Fam72a	0.394145	0.281952	0.595948	0.440128	0.999975
4833424O15Rik	0.183898	5.56316	0.595416	0.440332	0.999975
Dnajb14	0.428254	3.40481	0.595375	0.440348	0.999975
Fam111a	0.356985	1.20183	0.594746	0.44059	0.999975
Paip2b	-0.165509	6.29331	0.594652	0.440626	0.999975
Pdss2	-0.233755	3.59715	0.593918	0.440908	0.999975
Cys1	0.259246	2.9664	0.593571	0.441042	0.999975
Apobec3	-0.326083	1.32023	0.593304	0.441144	0.999975
Cebpa	-0.22089	3.98149	0.592712	0.441372	0.999975
Arid5b	0.418248	3.9281	0.59257	0.441427	0.999975
Xrn1	0.46094	3.07827	0.592481	0.441461	0.999975
Pnp	-0.229299	3.97919	0.592462	0.441469	0.999975
Pgd	-0.181215	5.97658	0.592345	0.441514	0.999975
Tbx3	0.288833	1.7927	0.592201	0.441569	0.999975
Stmn3	-0.212816	9.28287	0.591853	0.441703	0.999975
Arrdc3	0.193503	5.33491	0.591718	0.441756	0.999975
Vangl1	0.29664	2.65913	0.590932	0.442059	0.999975
6430548G04	-0.350388	0.955018	0.590442	0.442248	0.999975
Ston1	0.415869	2.65335	0.590366	0.442278	0.999975
E030010A14Rik	0.425633	0.476138	0.590209	0.442338	0.999975
Arhgap21	0.256269	7.08705	0.590014	0.442414	0.999975
B3gat1	0.165651	7.3848	0.589793	0.442499	0.999975
C330019G07Rik	0.218015	5.88478	0.589748	0.442516	0.999975
Wnt3	0.321444	1.30077	0.589563	0.442588	0.999975
Smarca1	0.197524	5.04975	0.589484	0.442619	0.999975
Tmem100	0.231387	3.35543	0.589333	0.442677	0.999975
B3gat3	-0.207032	7.61163	0.588888	0.442849	0.999975
Nudt21	0.206343	4.40069	0.588661	0.442937	0.999975
4930405P13Rik	-0.305504	2.31502	0.588321	0.443069	0.999975
Tm4sf5	0.368284	1.09128	0.58821	0.443112	0.999975
Bmp5	0.453864	1.55896	0.587672	0.443321	0.999975
Hddc3	-0.216814	5.28725	0.587519	0.44338	0.999975
Moxd1	0.247573	3.96982	0.587015	0.443576	0.999975
Ccni	-0.196353	7.97621	0.586915	0.443615	0.999975
Etv5	0.179059	6.00267	0.58635	0.443834	0.999975
Pthlh	0.28111	1.92618	0.586222	0.443884	0.999975
Socs2	0.348587	3.74577	0.585634	0.444113	0.999975
5430407P10Rik	0.277773	1.84229	0.585592	0.444129	0.999975
Zfp420	0.203941	3.94112	0.585555	0.444143	0.999975
Zfp57	0.248038	3.26507	0.585438	0.444189	0.999975
Arnt	0.204817	4.53568	0.585419	0.444196	0.999975
Zfp712	0.272365	2.63555	0.585323	0.444233	0.999975
Ccbl2	-0.262684	2.48709	0.585247	0.444263	0.999975
Slc33a1	0.214753	4.86753	0.585234	0.444268	0.999975
Tmem159	0.305111	3.23337	0.584974	0.444369	0.999975
H3f3b	0.167875	7.43968	0.584745	0.444459	0.999975
Trpm4	-0.232352	3.42375	0.584642	0.444499	0.999975
Mpzl2	0.491338	2.69077	0.584392	0.444596	0.999975
Nell2	0.198876	8.76834	0.58396	0.444764	0.999975
Rarres1	0.279954	1.83961	0.583655	0.444883	0.999975
Smad3	0.230691	5.88062	0.583309	0.445018	0.999975
Mcm9	0.266727	2.71523	0.583049	0.44512	0.999975
Odz4	0.204436	6.48634	0.582814	0.445212	0.999975
4921517L17Rik	-0.274828	2.46053	0.582778	0.445226	0.999975
Fhl2	0.217277	3.72855	0.58234	0.445397	0.999975
Pisd-ps2	-0.218849	3.75973	0.582214	0.445446	0.999975
Tmem56	0.198157	5.35828	0.582127	0.44548	0.999975
Rpl7l1	-0.186909	5.82932	0.582063	0.445505	0.999975
Creb3l2	0.348312	3.1188	0.582003	0.445528	0.999975
Syne1	0.195731	7.98083	0.581919	0.445561	0.999975
Tdrd7	-0.188362	5.1672	0.581438	0.445749	0.999975
Pgm2	-0.17014	6.98478	0.581357	0.445781	0.999975
9230110C19Rik	0.248827	3.2058	0.58107	0.445893	0.999975
Thy1	-0.198069	9.8069	0.5803	0.446195	0.999975
Phldb1	0.162142	6.94659	0.580245	0.446216	0.999975
Ttll4	0.303993	2.95513	0.580029	0.446301	0.999975
Ghitm	-0.175706	8.44246	0.57981	0.446387	0.999975
Odz3	0.188434	6.4358	0.579718	0.446423	0.999975
Prkab1	-0.205932	4.11216	0.579285	0.446593	0.999975
Calhm2	0.291218	1.87697	0.578136	0.447044	0.999975
Col5a2	0.339074	2.86339	0.577831	0.447164	0.999975
Sesn3	0.282314	5.29074	0.577136	0.447437	0.999975
Stk40	-0.17935	5.33484	0.576539	0.447672	0.999975
Taok3	0.176525	6.18077	0.57637	0.447739	0.999975
Cd82	0.204487	4.73402	0.576004	0.447883	0.999975
N4bp2	0.387498	3.34644	0.575892	0.447927	0.999975
Plau	-0.357273	0.977548	0.575886	0.447929	0.999975
Skil	0.191642	5.70516	0.575504	0.44808	0.999975
Nol4	0.222818	6.65235	0.575426	0.448111	0.999975
Rnf2	0.191677	4.74719	0.575367	0.448134	0.999975
Ep300	0.26402	6.12149	0.575132	0.448227	0.999975
Elk3	0.236248	3.06898	0.574895	0.44832	0.999975
Klhdc2	-0.164158	7.25295	0.574565	0.44845	0.999975
Birc6	0.218329	6.69122	0.574446	0.448498	0.999975
Pdia6	0.160603	6.8573	0.57423	0.448583	0.999975
Hs3st5	-0.244781	3.04433	0.573516	0.448865	0.999975
Fsd1l	0.239478	4.41709	0.573283	0.448957	0.999975
Sacm1l	-0.18146	6.59747	0.573254	0.448969	0.999975
[truncated: 12,044 more rows]

## Sheet: SvsNSinWT_DEG.txt
	logFC	logCPM	LR	PValue	FDR		Sig Genes
Ctgf	1.69454	4.97218	31.708	1.79185e-08	0.000141995		Ctgf
Myh11	1.80686	4.63108	31.473	2.02229e-08	0.000141995		Myh11
Acta2	1.71921	5.10479	28.6745	8.56256e-08	0.000400813		Acta2
Tagln	1.58948	4.52977	25.5655	4.27616e-07	0.00137104		Tagln
Vwf	1.45392	5.02462	25.3101	4.88158e-07	0.00137104		Vwf
Eln	1.58721	4.57251	22.9384	1.67278e-06	0.00391514		Eln
Fam19a1	-1.44547	4.3399	22.0971	2.59195e-06	0.00519983		Fam19a1
Cga	4.26746	0.431324	21.4047	3.71857e-06	0.00652748		Cga
Bgn	1.26738	5.18709	19.287	1.12472e-05	0.0175264		Bgn
Prl	3.89837	2.89255	19.0883	1.24805e-05	0.0175264		Prl
Slc17a7	-1.45224	9.13642	18.8749	1.39577e-05	0.0178189		Slc17a7
Loxl2	1.65047	2.19971	18.0223	2.18335e-05	0.0251446		Loxl2
Gh	4.16366	5.79258	17.9004	2.32771e-05	0.0251446		Gh
Zfhx4	1.53741	3.8468	17.3276	3.14583e-05	0.0315549		Zfhx4
Ptprb	1.18158	5.39013	16.8474	4.05098e-05	0.0379253		Ptprb
Kcns1	-1.6837	3.43753	16.5113	4.83613e-05	0.0415838		Kcns1
Rbms1	1.56477	3.51331	16.4353	5.034e-05	0.0415838		Rbms1
Cyp26b1	1.62054	5.36777	16.2	5.69939e-05	0.0421811		Cyp26b1
Cckbr	-1.25953	4.59671	16.1058	5.99002e-05	0.0421811		Cckbr
Hspg2	1.24333	4.95584	16.1003	6.00743e-05	0.0421811		Hspg2
Capsl	-2.1368	0.875892	15.9134	6.63088e-05	0.0443416		Capsl
Lamb3	-1.6874	3.49109	15.5686	7.95648e-05	0.0507877		Lamb3
Col4a6	1.59843	2.45367	15.1302	0.000100343	0.0596968		Col4a6
Adamts4	1.20478	3.74798	15.0174	0.000106522	0.0596968		Adamts4
Col3a1	1.65331	4.95047	15.0016	0.00010742	0.0596968		Col3a1
Ak5	-1.3417	7.57333	14.8275	0.000117807	0.0596968		Ak5
Atp6v1c2	-1.48573	3.17982	14.8188	0.000118352	0.0596968		Atp6v1c2
Pomc	1.53868	2.14383	14.7577	0.000122248	0.0596968		Pomc
Glt8d2	-2.44638	2.55655	14.7419	0.000123279	0.0596968		Glt8d2
Hhip	1.36109	2.98256	14.6413	0.000130031	0.0608677		Hhip
Dgkk	1.69997	3.76791	14.551	0.000136413	0.0617952		Dgkk
Angptl2	1.4596	3.63981	14.2927	0.000156472	0.0686666		Angptl2
Des	1.48909	2.00907	13.775	0.000206059	0.0849247		Des
Sim1	1.75115	3.89589	13.7054	0.000213841	0.0849247		Sim1
Uaca	1.15159	4.46173	13.6655	0.000218434	0.0849247		Uaca
Ubc	-1.17332	6.83864	13.6433	0.000221029	0.0849247		Ubc
Gm11549	-2.11592	1.93607	13.6203	0.000223757	0.0849247		Gm11549
Col1a2	1.35836	6.24613	13.526	0.000235286	0.0856323		Col1a2
Klhdc7a	1.0298	4.63985	13.5021	0.000238292	0.0856323		Klhdc7a
Flna	0.845816	6.45971	13.3385	0.000260006	0.0856323		Flna
Cyp1b1	1.68068	3.27424	13.3284	0.000261419	0.0856323		Cyp1b1
Reck	1.27873	3.48369	13.2899	0.000266841	0.0856323		Reck
Filip1l	1.59371	2.26394	13.2831	0.000267806	0.0856323		Filip1l
Crhbp	-1.41053	4.00723	13.2185	0.000277198	0.0856323		Crhbp
Krt9	-1.78652	3.81727	13.1894	0.000281541	0.0856323		Krt9
Lox	2.25648	1.35741	13.1745	0.000283778	0.0856323		Lox
Gprin1	-0.905369	7.79831	13.1324	0.000290237	0.0856323		Gprin1
Ugt8a	0.958106	5.48183	13.1166	0.000292697	0.0856323		Ugt8a
Igfbp2	0.990374	6.64107	13.0109	0.000309681	0.0887521		Igfbp2
Mrvi1	1.41052	2.43776	12.9606	0.000318111	0.0893445		Mrvi1
Itga9	1.18752	3.83173	12.8577	0.000336088	0.0921838		Itga9
Zic1	1.51909	5.05398	12.8287	0.000341349	0.0921838		Zic1
Hrk	-1.26918	5.78573	12.7576	0.000354574	0.0939487		Hrk
Enpp1	1.46059	2.23039	12.6849	0.00036862	0.0958618		Enpp1
Col1a1	1.15666	5.5131	12.6502	0.000375529	0.0958827		Col1a1
Stx1a	-0.998518	6.91339	12.5163	0.000403424	0.101121		Stx1a
Fbln5	1.46572	3.60118	12.484	0.000410448	0.101121		Fbln5
Lrg1	1.57918	1.46931	12.3295	0.000445863	0.104249		Lrg1
Ahnak	1.33472	5.04803	12.3244	0.000447066	0.104249		Ahnak
Cp	1.36461	5.08608	12.3102	0.000450496	0.104249		Cp
Nid1	1.50705	4.79725	12.3005	0.000452837	0.104249		Nid1
Sgpp2	1.42836	4.14533	12.1574	0.000488926	0.110736		Sgpp2
Man1a	0.967251	4.10272	12.1277	0.000496787	0.110736		Man1a
Cpne6	-0.937412	8.1469	12.0688	0.000512722	0.112502		Cpne6
Ypel1	-1.0266	4.84393	12.0271	0.00052432	0.113218		Ypel1
Tenc1	0.856364	5.06466	11.9996	0.000532106	0.113218		Tenc1
Cfh	1.33136	5.45614	11.915	0.000556825	0.116709		Cfh
Rprm	-0.780624	6.53163	11.7638	0.000603945	0.121075		Rprm
9430020K01Rik	0.799577	6.35233	11.7289	0.000615385	0.121075		9430020K01Rik
Col4a5	1.61721	3.29239	11.7178	0.000619043	0.121075		Col4a5
Siglec1	1.93903	1.32598	11.7135	0.000620474	0.121075		Siglec1
Ly6h	-1.00412	8.97808	11.7126	0.000620767	0.121075		Ly6h
Fam129a	1.95831	1.39752	11.6323	0.000648156	0.124187		Fam129a
Pappa2	-1.47112	3.06087	11.6145	0.000654408	0.124187		Pappa2
Hs6st3	1.81688	3.17954	11.5877	0.000663907	0.12431		Hs6st3
Postn	1.7666	2.88794	11.5593	0.0006741	0.124558		Postn
Icam5	-1.17151	8.19737	11.4746	0.000705524	0.128671		Icam5
Igf2	1.31839	8.56757	11.3957	0.000736163	0.131165		Igf2
Tns1	1.00179	5.97761	11.3913	0.000737879	0.131165		Tns1
Dgkh	1.67453	2.57566	11.3381	0.00075934	0.133293		Dgkh
Emx1	-2.10604	2.39927	11.1854	0.000824421	0.14293		Emx1
Hr	1.15994	4.55096	11.1205	0.000853791	0.143066		Hr
Aldh1a1	1.0208	4.71021	11.1187	0.000854633	0.143066		Aldh1a1
Dbpht2	-0.929845	5.85371	11.1162	0.000855769	0.143066		Dbpht2
Itpripl2	1.2414	2.86649	11.0512	0.000886318	0.14643		Itpripl2
Dock6	0.931083	4.60905	11.0272	0.000897852	0.146611		Dock6
Erg	1.33622	1.76095	10.9361	0.000943107	0.14873		Erg
Emilin1	1.21836	2.79142	10.9178	0.000952465	0.14873		Emilin1
Timp3	0.914497	7.76695	10.9136	0.000954615	0.14873		Timp3
Cnn1	1.5392	1.15767	10.901	0.0009611	0.14873		Cnn1
Kctd4	-1.1103	4.54089	10.8692	0.00097775	0.14873		Kctd4
Mfap4	1.53962	2.01044	10.8654	0.000979791	0.14873		Mfap4
Slc22a2	1.51463	1.67633	10.8556	0.000984964	0.14873		Slc22a2
Lrrc32	1.14055	2.8875	10.8351	0.000995949	0.148788		Lrrc32
Rasal1	-1.0105	7.30681	10.7851	0.00102318	0.15065		Rasal1
Cbln1	1.32494	3.15502	10.7598	0.00103726	0.15065		Cbln1
Casp12	1.54516	0.702753	10.7539	0.00104059	0.15065		Casp12
Antxr2	1.58959	1.58347	10.7194	0.00106016	0.151916		Antxr2
Nphs2	2.15517	0.00330254	10.6568	0.00109667	0.155561		Nphs2
Smtn	0.998226	3.4668	10.5951	0.00113388	0.15923		Smtn
Tinagl1	0.961525	3.56986	10.4609	0.00121925	0.167521		Tinagl1
Erbb3	1.32573	2.80689	10.4446	0.00123008	0.167521		Erbb3
Sfrp1	0.897402	4.72837	10.4235	0.00124419	0.167521		Sfrp1
Ctsk	1.31502	1.65813	10.405	0.00125671	0.167521		Ctsk
Mtfp1	-0.725863	6.5116	10.3826	0.00127209	0.167521		Mtfp1
Arhgap29	1.17244	4.90729	10.3812	0.00127307	0.167521		Arhgap29
Sema3c	0.970704	4.81197	10.3763	0.00127642	0.167521		Sema3c
Mme	1.3538	3.33647	10.3308	0.00130826	0.170111		Mme
Rprml	-1.12721	6.10551	10.31	0.00132314	0.170466		Rprml
Mpp7	1.39501	2.67508	10.2534	0.00136435	0.174178		Mpp7
Chst14	1.35244	1.229	10.1974	0.00140638	0.175415		Chst14
Colec12	1.20691	5.03555	10.1782	0.00142109	0.175415		Colec12
Fblim1	1.38136	1.59558	10.1674	0.00142942	0.175415		Fblim1
Chrm2	2.47715	2.92524	10.1605	0.00143482	0.175415		Chrm2
Clic4	0.775911	6.51179	10.1455	0.00144656	0.175415		Clic4
Gda	-0.925346	8.12311	10.1424	0.00144898	0.175415		Gda
Btg2	-0.989054	4.83593	10.0826	0.00149679	0.175798		Btg2
Loxl1	1.07336	3.57406	10.08	0.00149884	0.175798		Loxl1
Lct	-3.37771	-0.0114875	10.0581	0.0015168	0.175798		Lct
Sema7a	0.818815	6.18137	10.0552	0.00151921	0.175798		Sema7a
Itm2a	0.782531	5.90457	10.0172	0.00155088	0.175798		Itm2a
Zic4	1.46859	2.37314	10.0151	0.00155263	0.175798		Zic4
Plekhh1	1.17083	4.4098	10.0074	0.00155914	0.175798		Plekhh1
Dmrt2	-2.05116	0.00729745	9.98659	0.00157685	0.175798		Dmrt2
Osmr	1.18782	2.07692	9.9804	0.00158215	0.175798		Osmr
Rcn3	0.987032	3.62215	9.97719	0.00158491	0.175798		Rcn3
Syt2	1.99262	5.1668	9.96821	0.00159266	0.175798		Syt2
Bmp6	1.21503	5.07594	9.95702	0.00160237	0.175798		Bmp6
Mybpc1	-3.75911	2.19637	9.94042	0.00161689	0.176015		Mybpc1
Scn1a	1.36364	6.63803	9.92298	0.00163228	0.176323		Scn1a
Bicc1	1.51867	2.77089	9.87906	0.00167171	0.178662		Bicc1
Wnt6	1.09228	3.59361	9.85376	0.00169485	0.178662		Wnt6
Mrgprf	1.13029	3.16662	9.83735	0.00171004	0.178662		Mrgprf
Ntn4	0.977926	3.64552	9.82971	0.00171716	0.178662		Ntn4
C2cd4c	-0.936454	4.94257	9.8293	0.00171754	0.178662		C2cd4c
Fbxo32	0.92538	3.74368	9.81417	0.00173172	0.178813		Fbxo32
Sec14l3	-1.38957	2.18772	9.78235	0.00176195	0.180606		Sec14l3
Neat1	1.07769	5.39089	9.74606	0.00179707	0.181672		Neat1
Vtn	0.784706	7.12766	9.74071	0.00180231	0.181672		Vtn
Cd33	1.416	0.833815	9.70345	0.00183922	0.181672		Cd33
Nid2	1.2516	2.46564	9.70254	0.00184013	0.181672		Nid2
Lamc3	0.989689	4.04961	9.68667	0.0018561	0.181672		Lamc3
Cald1	1.06113	5.07554	9.67332	0.00186964	0.181672		Cald1
Flnc	1.28006	3.24042	9.66877	0.00187427	0.181672		Flnc
Lpp	1.11315	3.41194	9.66723	0.00187584	0.181672		Lpp
Sema6d	0.95727	6.67293	9.63533	0.0019087	0.183588		Sema6d
Sv2c	1.11553	5.42384	9.62193	0.00192267	0.183674		Sv2c
Fam131a	-0.834198	7.63306	9.59745	0.00194848	0.1844		Fam131a
Plp1	0.894217	10.0554	9.58988	0.00195653	0.1844		Plp1
Neurl1b	-0.851378	5.296	9.55111	0.00199829	0.186044		Neurl1b
Osr1	1.35189	3.78392	9.5491	0.00200047	0.186044		Osr1
Aldh3b2	-1.38356	3.39249	9.52693	0.00202479	0.186957		Aldh3b2
Rgs14	-1.23732	5.63658	9.51597	0.00203692	0.186957		Rgs14
Wnk4	0.918434	3.75966	9.48055	0.00207662	0.189363		Wnk4
Ctxn1	-0.988346	8.60996	9.44764	0.00211421	0.191547		Ctxn1
Crym	-2.19998	6.47092	9.40562	0.00216321	0.192939		Crym
Serpinh1	0.896	4.95268	9.40552	0.00216333	0.192939		Serpinh1
Sned1	1.94069	2.89586	9.39921	0.00217079	0.192939		Sned1
Cck	-0.94575	7.79096	9.3401	0.00224194	0.198009		Cck
Tpm2	1.09486	4.08196	9.30951	0.00227967	0.199667		Tpm2
Slc16a6	1.22576	2.8091	9.29793	0.00229412	0.199667		Slc16a6
Mgp	0.937462	5.35851	9.29058	0.00230335	0.199667		Mgp
A430107O13Rik	1.41117	3.26237	9.25126	0.00235333	0.202747		A430107O13Rik
Vim	0.8051	5.9514	9.22599	0.00238604	0.204312		Vim
Slc7a2	0.87452	5.04754	9.19861	0.002422	0.206134		Slc7a2
E030019B13Rik	1.90873	0.694185	9.15348	0.00248245	0.210006		E030019B13Rik
Fmod	1.02374	7.06992	9.12521	0.00252111	0.212		Fmod
Gjb2	1.13563	5.0457	9.10748	0.00254566	0.21279		Gjb2
Phldb2	1.25118	3.36538	9.07297	0.00259416	0.214		Phldb2
Tfap2b	1.78472	1.92094	9.06946	0.00259914	0.214		Tfap2b
Asah2	1.40327	4.22584	9.06309	0.00260821	0.214		Asah2
Foxd1	1.18059	3.48115	9.05408	0.0026211	0.214		Foxd1
Pear1	1.0682	3.60736	8.96079	0.00275836	0.221566		Pear1
Tmco5	-1.48487	0.891503	8.95168	0.00277215	0.221566		Tmco5
Mab21l2	1.74724	0.440708	8.94567	0.00278128	0.221566		Mab21l2
Aldh1a2	1.17261	5.79922	8.94036	0.00278937	0.221566		Aldh1a2
Itih5	1.03937	6.09131	8.93419	0.00279881	0.221566		Itih5
Adap2	1.34761	1.77172	8.92366	0.002815	0.221566		Adap2
Cacna2d2	1.07975	7.24246	8.9177	0.0028242	0.221566		Cacna2d2
Gpr139	1.95207	0.0460068	8.90746	0.00284008	0.221574		Gpr139
Nod1	0.992202	2.77291	8.89656	0.00285709	0.221669		Nod1
Kbtbd5	-1.43625	1.60838	8.86939	0.00289991	0.223755		Kbtbd5
Ptrf	0.800564	5.41678	8.82862	0.00296543	0.22756		Ptrf
Pln	1.65254	1.4339	8.78426	0.00303841	0.230784		Pln
Rspo4	2.07891	-0.164016	8.78312	0.00304031	0.230784		Rspo4
Plekhg2	0.95371	3.2526	8.74903	0.00309768	0.232926		Plekhg2
Zfp536	1.54177	3.23364	8.74666	0.0031017	0.232926		Zfp536
Igfn1	-3.96723	2.01311	8.70808	0.00316803	0.234835		Igfn1
Syt5	-0.907784	8.1615	8.67918	0.00321866	0.234835		Syt5
Clec3b	0.991258	4.33448	8.6761	0.0032241	0.234835		Clec3b
Ermn	0.846018	5.34523	8.67577	0.00322469	0.234835		Ermn
Itpka	-1.36173	6.27238	8.67488	0.00322626	0.234835		Itpka
Gucy2g	-1.08968	3.04082	8.67421	0.00322745	0.234835		Gucy2g
Lpar1	0.834963	5.02595	8.59087	0.00337853	0.240245		Lpar1
Slc30a3	-1.34379	5.97213	8.57818	0.00340215	0.240245		Slc30a3
Msn	0.860241	4.67387	8.57632	0.00340564	0.240245		Msn
Extl1	-0.87643	5.38967	8.5638	0.00342913	0.240245		Extl1
Kirrel	0.943304	3.91883	8.56306	0.00343053	0.240245		Kirrel
Malat1	1.17114	6.94068	8.56054	0.00343527	0.240245		Malat1
Thbd	1.29411	5.74714	8.5329	0.00348784	0.240245		Thbd
Pecam1	0.867776	4.54002	8.52576	0.00350155	0.240245		Pecam1
Plcb4	1.18424	5.34226	8.52274	0.00350735	0.240245		Plcb4
Txnip	0.864189	4.38024	8.52109	0.00351055	0.240245		Txnip
A4galt	1.14873	2.16321	8.51372	0.00352479	0.240245		A4galt
Stard13	0.977713	3.67018	8.51205	0.00352802	0.240245		Stard13
Fn1	1.13774	6.79247	8.51194	0.00352823	0.240245		Fn1
Kif13b	1.19732	4.14171	8.50521	0.00354131	0.240245		Kif13b
Adamtsl4	1.09144	3.28042	8.48205	0.00358667	0.242152		Adamtsl4
Aebp1	0.945717	6.55273	8.47073	0.00360906	0.242312		Aebp1
Prdm6	1.41159	1.89673	8.45924	0.00363194	0.242312		Prdm6
Il1r1	1.29386	2.48936	8.4548	0.00364081	0.242312		Il1r1
Tbx18	1.2488	2.64853	8.44143	0.00366768	0.24274		Tbx18
Ttc9b	-1.13359	6.38705	8.43443	0.00368181	0.24274		Ttc9b
Nell2	-0.759587	8.76834	8.42538	0.00370019	0.242812		Nell2
Fzd6	1.06689	2.90348	8.40938	0.0037329	0.243819		Fzd6
ORF63	1.7129	-0.197683	8.39355	0.00376555	0.243925		ORF63
Ptk2b	-0.983947	8.45135	8.38793	0.00377721	0.243925		Ptk2b
Fads6	1.2615	3.05459	8.3834	0.00378664	0.243925		Fads6
Sod3	0.828439	4.46421	8.31502	0.00393185	0.248516		Sod3
Strn	0.780174	5.46858	8.30135	0.00396157	0.248516		Strn
Kcnh3	-0.935984	7.25894	8.29669	0.00397173	0.248516		Kcnh3
Cgnl1	1.11742	4.62384	8.29633	0.00397253	0.248516		Cgnl1
Slc22a6	1.03709	5.39569	8.29193	0.00398216	0.248516		Slc22a6
Srgap1	0.796913	5.23243	8.2809	0.00400642	0.248516		Srgap1
Gm98	0.840963	5.75888	8.27796	0.00401292	0.248516		Gm98
Col4a1	0.697074	5.57679	8.27698	0.00401508	0.248516		Col4a1
Ccdc42	-1.22371	4.33819	8.26692	0.00403739	0.248516		Ccdc42
Sema3g	0.962616	2.69534	8.25469	0.00406467	0.248516		Sema3g
Foxc2	1.31279	3.31744	8.24942	0.00407651	0.248516		Foxc2
Fmo2	1.11425	1.85498	8.24368	0.00408942	0.248516		Fmo2
Myl9	0.926486	4.49549	8.23931	0.00409928	0.248516		Myl9
Lrrk2	0.798719	5.08737	8.23197	0.00411588	0.248516		Lrrk2
Mobp	0.776	7.53933	8.21152	0.00416252	0.248516		Mobp
Smpdl3b	-1.14673	2.79294	8.20483	0.0041779	0.248516		Smpdl3b
Aloxe3	-1.22527	3.30358	8.19661	0.00419687	0.248516		Aloxe3
A930013F10Rik	1.48452	1.0321	8.19437	0.00420207	0.248516		A930013F10Rik
Myh7	-1.05028	3.66618	8.17859	0.00423878	0.248516		Myh7
Tgfbr2	0.965293	4.48236	8.17797	0.00424023	0.248516		Tgfbr2
Ehd2	0.875693	3.6032	8.17226	0.00425359	0.248516		Ehd2
Lama4	0.95563	3.60827	8.17028	0.00425823	0.248516		Lama4
Dab2	1.07852	4.46871	8.16011	0.00428217	0.248516		Dab2
Aox3	1.22697	1.86489	8.15633	0.00429111	0.248516		Aox3
Zfhx3	0.957608	3.65928	8.14751	0.00431202	0.248516		Zfhx3
Lmod1	1.00097	2.7904	8.145	0.00431801	0.248516		Lmod1
Spink8	-2.07383	0.237129	8.13565	0.00434033	0.248706		Spink8
Tbata	-1.92845	0.703401	8.12308	0.00437053	0.248706		Tbata
Nfe2l2	0.863684	4.28854	8.11218	0.00439689	0.248706		Nfe2l2
Flt1	0.851137	5.42337	8.10537	0.00441343	0.248706		Flt1
Cyp27a1	1.04888	2.30404	8.10228	0.00442096	0.248706		Cyp27a1
Steap3	0.870548	3.91313	8.09957	0.00442757	0.248706		Steap3
Nptx1	-1.0671	7.94584	8.08648	0.00445967	0.249511		Nptx1
Stat6	0.932367	3.63118	8.07465	0.00448887	0.249639		Stat6
Gbp7	1.04894	2.50555	8.07117	0.00449752	0.249639		Gbp7
Tmem132a	-0.874171	7.91245	8.06016	0.00452493	0.250171		Tmem132a
2010204K13Rik	-0.837586	4.65003	8.04818	0.00455495	0.250631		2010204K13Rik
Krt12	-1.65985	1.3554	8.04262	0.00456893	0.250631		Krt12
Cd163	1.0842	2.12698	8.02269	0.00461949	0.252418		Cd163
Foxc1	1.02813	4.40366	8.00603	0.00466218	0.253764		Foxc1
Spint2	-0.723659	5.55362	7.99639	0.00468707	0.25409		Spint2
Cyp19a1	-1.60001	0.218705	7.98628	0.00471332	0.25409		Cyp19a1
Col24a1	1.28892	1.26689	7.96899	0.00475854	0.25409		Col24a1
Serpina12	2.52931	-0.27972	7.96852	0.00475979	0.25409		Serpina12
Chst8	-0.832764	4.67927	7.96158	0.00477807	0.25409		Chst8
Fbn2	1.1929	1.90151	7.95592	0.00479303	0.25409		Fbn2
Rasl11b	-0.812166	4.65166	7.95316	0.00480035	0.25409		Rasl11b
Lbp	1.31721	2.32641	7.94842	0.00481293	0.25409		Lbp
Ccl19	1.30591	1.87274	7.89676	0.00495235	0.260471		Ccl19
Nbeal1	1.57407	2.83493	7.88747	0.00497786	0.260836		Nbeal1
Ceacam1	1.21814	1.28429	7.87518	0.0050118	0.261005		Ceacam1
Ramp3	-1.79135	2.23179	7.87029	0.00502537	0.261005		Ramp3
Lamc1	0.806239	5.53749	7.86616	0.00503684	0.261005		Lamc1
Pgm5	0.977913	2.72646	7.85544	0.0050668	0.261592		Pgm5
Lrrc17	-0.673005	6.35532	7.8458	0.00509389	0.262027		Lrrc17
St8sia1	0.985897	5.42804	7.83457	0.00512562	0.262697		St8sia1
Erbb2ip	0.741415	5.90712	7.8132	0.00518661	0.262975		Erbb2ip
Kdr	0.988701	3.98281	7.812	0.00519003	0.262975		Kdr
Mas1	-1.52445	3.33658	7.80758	0.00520274	0.262975		Mas1
Ttn	1.57475	0.274573	7.80647	0.00520595	0.262975		Ttn
Ccdc141	1.06808	3.7462	7.79741	0.00523211	0.263349		Ccdc141
Adamts10	0.701087	4.68645	7.75963	0.00534269	0.267955		Adamts10
Shc1	0.926172	4.1356	7.75079	0.00536892	0.268299		Shc1
Palld	1.35988	1.60994	7.74446	0.00538775	0.268299		Palld
Egr2	-1.24083	2.25753	7.73535	0.00541501	0.268703		Egr2
Slco4c1	1.53525	0.0843416	7.72634	0.0054421	0.26875		Slco4c1
Fat1	0.829325	6.30967	7.72232	0.00545423	0.26875		Fat1
Lhx2	-1.03666	5.41678	7.71292	0.0054827	0.269208		Lhx2
Sv2b	-0.729937	7.89581	7.70251	0.00551441	0.269822		Sv2b
Fank1	-0.994971	2.67184	7.69623	0.00553363	0.269822		Fank1
Grhl1	-1.13853	4.35923	7.68933	0.00555483	0.269919		Grhl1
Olfm1	-0.804148	9.29244	7.68296	0.00557446	0.269928		Olfm1
Junb	-0.841441	6.51941	7.67682	0.00559346	0.269928		Junb
Gm16532	0.941834	4.19279	7.65386	0.00566511	0.272449		Gm16532
Svep1	1.29989	2.02162	7.6466	0.00568793	0.27254		Svep1
Vegfa	0.709141	5.64337	7.64094	0.00570581	0.27254		Vegfa
Umodl1	-1.64557	0.148341	7.62733	0.00574902	0.273673		Umodl1
Gal	1.55054	3.10219	7.6182	0.00577821	0.274133		Gal
Adamtsl5	1.0856	2.02023	7.58833	0.00587473	0.274782		Adamtsl5
Hpcal4	-0.827813	10.3259	7.58703	0.00587898	0.274782		Hpcal4
AF529169	1.58643	1.89131	7.57442	0.00592024	0.274782		AF529169
Cdkl4	-0.815478	4.69429	7.57021	0.00593409	0.274782		Cdkl4
Epas1	0.646287	7.09853	7.56684	0.00594521	0.274782		Epas1
Aoc3	1.36766	1.03057	7.56458	0.00595264	0.274782		Aoc3
Prdm12	2.05889	-0.185906	7.56232	0.00596013	0.274782		Prdm12
Apod	0.779385	7.96991	7.55944	0.00596964	0.274782		Apod
Ttc9	0.854463	4.58562	7.55853	0.00597268	0.274782		Ttc9
Kcna2	0.835179	7.65742	7.54811	0.00600731	0.274782		Kcna2
Cstad	-1.47972	0.449631	7.54412	0.00602062	0.274782		Cstad
Samd5	1.82727	2.61067	7.54231	0.00602669	0.274782		Samd5
Ngb	-0.91899	5.54139	7.5329	0.00605822	0.275326		Ngb
Zfp804b	1.89911	0.484757	7.5216	0.00609636	0.276165		Zfp804b
Creb3l2	1.25999	3.1188	7.50975	0.00613658	0.276334		Creb3l2
Ifitm3	0.973008	3.52555	7.50891	0.00613945	0.276334		Ifitm3
Rtn4r	-0.761181	5.26712	7.49643	0.00618215	0.276589		Rtn4r
Chodl	-1.29438	1.88342	7.49276	0.00619475	0.276589		Chodl
Aspn	1.2656	1.00419	7.49002	0.0062042	0.276589		Aspn
Notch3	0.684288	4.68959	7.47708	0.00624893	0.277702		Notch3
Tgfbr3	1.04098	4.35244	7.4666	0.0062854	0.278441		Tgfbr3
Slfn5	0.912643	3.07809	7.45631	0.00632146	0.279158		Slfn5
Gprin3	1.23342	2.41546	7.43038	0.00641318	0.280831		Gprin3
Camkv	-0.96867	9.56305	7.42979	0.0064153	0.280831		Camkv
Cdc14b	1.14907	3.42806	7.41708	0.00646075	0.280831		Cdc14b
Col8a1	1.17771	2.04321	7.41108	0.00648236	0.280831		Col8a1
Adamts6	1.21569	1.37785	7.40996	0.00648638	0.280831		Adamts6
Pkp2	-1.06897	3.1173	7.40776	0.00649431	0.280831		Pkp2
Ptgis	1.00385	2.53294	7.40637	0.00649933	0.280831		Ptgis
Itga5	1.27398	2.66782	7.39387	0.00654464	0.280952		Itga5
Itih2	1.22085	4.11636	7.39253	0.00654953	0.280952		Itih2
Ppic	1.09935	1.90761	7.38735	0.00656841	0.280952		Ppic
Col13a1	1.07861	2.20525	7.38031	0.00659418	0.280952		Col13a1
Pld5	0.94172	4.46974	7.37459	0.00661517	0.280952		Pld5
Lyz2	1.02974	4.04618	7.37053	0.00663013	0.280952		Lyz2
Lama2	0.963664	3.81994	7.36513	0.00665009	0.280952		Lama2
Npnt	0.969649	3.04086	7.36186	0.00666219	0.280952		Npnt
Lancl3	1.72643	2.9255	7.35052	0.00670434	0.281861		Lancl3
Lrrc55	0.895725	4.83901	7.33232	0.00677257	0.281861		Lrrc55
Slc7a11	0.944527	5.56787	7.33133	0.00677628	0.281861		Slc7a11
Baiap2l1	1.36374	0.296723	7.32981	0.00678203	0.281861		Baiap2l1
Golim4	0.891459	4.7015	7.32828	0.00678781	0.281861		Golim4
Myom1	1.14458	1.02809	7.32395	0.00680417	0.281861		Myom1
Tmem88b	0.770926	5.73705	7.31313	0.00684527	0.282161		Tmem88b
Man2a1	0.844037	3.8278	7.31147	0.00685159	0.282161		Man2a1
Hivep1	0.880729	5.7184	7.26206	0.00704263	0.288586		Hivep1
Ank1	0.930203	6.70772	7.26051	0.00704871	0.288586		Ank1
P2rx1	1.40763	-0.0205234	7.25335	0.00707688	0.288897		P2rx1
Lgi2	0.983991	5.08999	7.23968	0.00713098	0.289143		Lgi2
Gabre	1.18283	2.19883	7.23279	0.0071584	0.289143		Gabre
Neto2	0.711525	5.76799	7.22047	0.00720768	0.289143		Neto2
Ets2	-0.711045	7.10298	7.21815	0.00721699	0.289143		Ets2
Plch1	0.899952	4.29934	7.21664	0.00722307	0.289143		Plch1
Plcl1	0.923809	4.65406	7.21585	0.00722626	0.289143		Plcl1
Cep110	0.896166	3.18822	7.21109	0.00724545	0.289143		Cep110
Clec14a	0.95862	2.31774	7.21055	0.00724762	0.289143		Clec14a
A230073K19Rik	1.33442	1.02236	7.19646	0.00730474	0.290335		A230073K19Rik
Rtn4rl2	-1.01135	4.63284	7.193	0.00731884	0.290335		Rtn4rl2
Fxyd7	-0.847431	5.92244	7.18556	0.00734925	0.29072		Fxyd7
Chd7	0.909011	3.49904	7.17912	0.00737569	0.290946		Chd7
Svil	0.938895	3.61286	7.16731	0.00742439	0.291268		Svil
Limd2	-1.01614	6.54111	7.16435	0.00743667	0.291268		Limd2
Fbn1	1.02362	3.59285	7.16208	0.00744607	0.291268		Fbn1
Cdh5	0.996104	4.41527	7.15416	0.00747904	0.291745		Cdh5
Il13ra2	1.26647	1.09647	7.14544	0.0075155	0.292355		Il13ra2
Igfbp7	0.708815	4.79408	7.12111	0.00761814	0.295529		Igfbp7
Cnr1	0.898327	7.27679	7.11014	0.00766491	0.295552		Cnr1
Fibcd1	-0.710032	4.76843	7.10662	0.00767998	0.295552		Fibcd1
Rassf4	1.26776	3.82607	7.10618	0.00768186	0.295552		Rassf4
Pnck	-0.746122	7.64004	7.09652	0.00772336	0.296336		Pnck
Hrh2	1.00414	2.27762	7.08366	0.007779	0.297658		Hrh2
Deptor	1.67742	1.49939	7.06922	0.00784194	0.297938		Deptor
Hspb1	0.832504	3.96174	7.06647	0.00785399	0.297938		Hspb1
Neurod2	-0.934459	5.2287	7.06305	0.00786898	0.297938		Neurod2
Fgfr2	0.728191	5.35695	7.06255	0.00787119	0.297938		Fgfr2
Heatr5a	0.881401	3.95657	7.05308	0.00791291	0.298712		Heatr5a
Mal	0.679955	7.70011	7.04249	0.00795984	0.299436		Mal
Tspan2	0.647496	6.90394	7.03914	0.00797472	0.299436		Tspan2
Ogn	1.1347	5.11289	7.03135	0.00800952	0.29994		Ogn
Pros1	0.805451	4.05369	7.0262	0.00803258	0.299984		Pros1
Hn1	-0.766103	6.43649	7.02156	0.00805342	0.299984		Hn1
Cgn	0.956501	2.9927	6.97402	0.00827016	0.305465		Cgn
Bmp7	0.892728	5.44325	6.96209	0.00832548	0.305465		Bmp7
Mrc1	1.31216	3.5082	6.96168	0.00832737	0.305465		Mrc1
Apcdd1	0.690886	5.18239	6.95862	0.00834164	0.305465		Apcdd1
Tbc1d4	1.0063	4.12261	6.95795	0.00834476	0.305465		Tbc1d4
Bag3	0.823146	3.86674	6.95745	0.00834709	0.305465		Bag3
Fkbp1a	-0.833061	9.12738	6.95622	0.00835281	0.305465		Fkbp1a
Lamb2	0.633914	5.99037	6.94713	0.00839536	0.30601		Lamb2
Rab33a	-0.851157	4.03544	6.94172	0.00842081	0.30601		Rab33a
Trhr	-1.72439	4.29337	6.9331	0.00846147	0.30601		Trhr
Pappa	2.18669	1.37419	6.92739	0.00848856	0.30601		Pappa
Ifitm1	0.979038	2.82237	6.92715	0.00848968	0.30601		Ifitm1
Emp1	1.18936	2.01094	6.92531	0.00849845	0.30601		Emp1
Enpp4	0.769245	4.35372	6.91467	0.00854916	0.30623		Enpp4
Sult2b1	-1.00764	2.60789	6.9138	0.00855329	0.30623		Sult2b1
Cdr1	1.53209	2.09982	6.91011	0.00857099	0.30623		Cdr1
Pik3c2b	0.805867	4.36296	6.90577	0.0085918	0.30623		Pik3c2b
Sash1	0.847112	6.24176	6.89918	0.00862355	0.306584		Sash1
Gpr124	0.713199	4.93756	6.88345	0.00869976	0.308512		Gpr124
Slc13a4	1.0118	6.0727	6.87611	0.00873553	0.309		Slc13a4
Kank2	0.867565	4.5339	6.86984	0.00876623	0.309208		Kank2
Dio3	-2.1577	2.24143	6.86487	0.00879066	0.309208		Dio3
Klf4	0.995312	3.3436	6.85849	0.00882212	0.309208		Klf4
Wisp2	1.68828	0.0649402	6.84288	0.00889954	0.309208		Wisp2
Cybb	1.40146	0.887723	6.8336	0.00894588	0.309208		Cybb
Cav1	0.741589	4.46025	6.82574	0.00898533	0.309208		Cav1
Atp1a1	-0.709613	9.55339	6.8171	0.0090289	0.309208		Atp1a1
Kcnj10	0.777066	8.57782	6.80575	0.00908646	0.309208		Kcnj10
BC018242	-0.664288	7.94481	6.80566	0.00908694	0.309208		BC018242
Thsd4	1.072	4.42929	6.80549	0.00908781	0.309208		Thsd4
Vcl	0.774215	5.46497	6.79874	0.00912224	0.309208		Vcl
Myo1d	0.785639	4.12692	6.79594	0.00913653	0.309208		Myo1d
Ret	0.893881	4.06524	6.78917	0.00917124	0.309208		Ret
Marcksl1	-0.606145	7.6539	6.78095	0.00921356	0.309208		Marcksl1
Ubxn2a	0.88	5.7931	6.77719	0.009233	0.309208		Ubxn2a
Angpt2	1.30381	1.85961	6.77368	0.00925119	0.309208		Angpt2
Eomes	1.29074	0.657063	6.76682	0.00928684	0.309208		Eomes
Prima1	1.63643	2.86482	6.76483	0.00929717	0.309208		Prima1
Islr2	-0.875389	6.85782	6.76252	0.00930922	0.309208		Islr2
Gpr126	1.0827	1.58228	6.75892	0.009328	0.309208		Gpr126
Synpo2	1.10322	2.88849	6.75667	0.00933978	0.309208		Synpo2
1700020I14Rik	1.34164	4.94061	6.75462	0.0093505	0.309208		1700020I14Rik
Pth2r	-1.32672	1.37496	6.75269	0.00936066	0.309208		Pth2r
Msi2	0.768041	6.73538	6.75259	0.00936117	0.309208		Msi2
Ccdc113	-1.08642	1.47021	6.75251	0.00936159	0.309208		Ccdc113
Plekhg1	0.938988	3.98027	6.7469	0.00939108	0.309208		Plekhg1
Serping1	0.978023	4.78752	6.74631	0.00939418	0.309208		Serping1
Cldn3	-2.64572	0.430579	6.74625	0.00939451	0.309208		Cldn3
Ephb4	0.845231	3.46569	6.7438	0.0094074	0.309208		Ephb4
Hipk2	1.55637	3.88998	6.73871	0.00943431	0.309208		Hipk2
Fam81a	-0.60508	6.93215	6.73723	0.00944212	0.309208		Fam81a
Serpina1b	1.18404	1.4839	6.73477	0.00945516	0.309208		Serpina1b
Pdgfd	1.23567	1.86594	6.73234	0.00946803	0.309208		Pdgfd
Antxr1	0.800341	4.21614	6.72792	0.00949154	0.309257		Antxr1
Fgl2	1.31796	3.29741	6.70769	0.00959982	0.310537		Fgl2
Col5a2	1.15136	2.86339	6.70595	0.00960919	0.310537		Col5a2
Dgkg	-0.929662	6.60005	6.70446	0.00961721	0.310537		Dgkg
Mmrn2	1.04301	2.36187	6.70408	0.00961928	0.310537		Mmrn2
Rapgefl1	-0.635192	7.30288	6.69923	0.00964543	0.310667		Rapgefl1
Itga10	1.02451	2.54713	6.69036	0.00969359	0.310786		Itga10
Nrn1	-0.826466	6.70142	6.69004	0.00969528	0.310786		Nrn1
Cdh19	1.1374	2.00858	6.68633	0.00971552	0.310786		Cdh19
Igf2as	1.50822	0.938699	6.6631	0.00984293	0.313804		Igf2as
3000002C10Rik	-1.4195	0.20572	6.66039	0.00985793	0.313804		3000002C10Rik
Aff1	0.959959	3.80447	6.65697	0.00987689	0.313804		Aff1
Cnih3	-0.698459	6.25715	6.63041	0.0100252	0.316622		Cnih3
Ccdc153	-1.48363	0.818555	6.62988	0.0100282	0.316622		Ccdc153
Olfml2a	1.34084	2.50881	6.62821	0.0100376	0.316622		Olfml2a
Ccdc164	-0.828616	4.42793	6.62499	0.0100558	0.316622		Ccdc164
D430019H16Rik	-0.667345	8.19251	6.60793	0.0101525	0.318953		D430019H16Rik
H2-D1	0.656001	7.08672	6.5987	0.0102053	0.31957		H2-D1
Abcb1a	0.723345	5.14099	6.59087	0.0102503	0.31957		Abcb1a
Mrc2	0.929775	4.71543	6.58418	0.0102889	0.31957		Mrc2
Abcc4	0.73091	3.8521	6.57992	0.0103135	0.31957		Abcc4
Enpp2	0.639034	7.36305	6.57866	0.0103208	0.31957		Enpp2
Clcn5	1.50761	3.13257	6.57828	0.0103231	0.31957		Clcn5
Krt77	-0.801713	4.0003	6.57646	0.0103336	0.31957		Krt77
Cd97	0.81084	3.62342	6.57034	0.0103692	0.31957		Cd97
Rasgrp3	0.803052	3.3102	6.56346	0.0104094	0.31957		Rasgrp3
Gypc	1.07781	2.49169	6.56189	0.0104186	0.31957		Gypc
Rin1	-1.02278	5.94493	6.55923	0.0104341	0.31957		Rin1
Myof	1.13144	3.22457	6.55305	0.0104704	0.31957		Myof
2610316D01Rik	1.00546	1.63987	6.54208	0.0105352	0.31957		2610316D01Rik
Gpr81	1.23646	3.00309	6.53925	0.010552	0.31957		Gpr81
Bex2	-0.640545	8.06591	6.53741	0.0105629	0.31957		Bex2
Pih1d1	-0.742089	4.34026	6.52829	0.0106172	0.31957		Pih1d1
Dusp11	0.667641	5.07674	6.52418	0.0106418	0.31957		Dusp11
H2-DMa	-1.10429	3.3626	6.5191	0.0106722	0.31957		H2-DMa
Alox12b	-2.13532	0.788191	6.51458	0.0106993	0.31957		Alox12b
Caly	-0.720058	8.25501	6.50738	0.0107427	0.31957		Caly
Ano1	1.15231	1.71541	6.50503	0.010757	0.31957		Ano1
Fa2h	0.706997	5.26872	6.49562	0.0108141	0.31957		Fa2h
Gpr37	0.642842	5.73861	6.49267	0.010832	0.31957		Gpr37
Hspa2	-0.709992	5.82087	6.49009	0.0108478	0.31957		Hspa2
Slc38a2	0.793692	7.56134	6.48706	0.0108662	0.31957		Slc38a2
Plk5	-0.917444	4.99089	6.48582	0.0108738	0.31957		Plk5
Phyhip	-0.82162	9.23071	6.48449	0.0108819	0.31957		Phyhip
Igf1	1.03637	3.41596	6.48306	0.0108907	0.31957		Igf1
Robo3	1.59623	1.99605	6.48144	0.0109007	0.31957		Robo3
Cpne7	-0.843729	7.11013	6.48131	0.0109015	0.31957		Cpne7
Sphk1	0.934895	4.36902	6.4789	0.0109163	0.31957		Sphk1
Th	1.4287	3.89782	6.47483	0.0109413	0.31957		Th
Usp18	1.28051	0.355349	6.47455	0.010943	0.31957		Usp18
Ctsh	0.847109	3.10577	6.47234	0.0109566	0.31957		Ctsh
Tmem215	-0.940114	4.09602	6.47039	0.0109687	0.31957		Tmem215
Cachd1	0.79177	4.79446	6.44209	0.0111447	0.323199		Cachd1
Snca	-0.646802	7.44008	6.43952	0.0111609	0.323199		Snca
Ttc22	-1.16175	1.54648	6.4386	0.0111666	0.323199		Ttc22
Lrrk1	0.939652	3.55696	6.43564	0.0111853	0.323199		Lrrk1
Slc6a13	0.902027	5.76912	6.4299	0.0112215	0.323579		Slc6a13
Hcn3	0.813142	5.12378	6.42359	0.0112614	0.324066		Hcn3
Nol4	-0.748289	6.65235	6.41706	0.0113029	0.324148		Nol4
Slc6a20a	1.15641	4.95573	6.41588	0.0113105	0.324148		Slc6a20a
Thop1	-0.691034	6.16376	6.40646	0.0113706	0.32513		Thop1
Onecut2	1.41625	1.02617	6.40327	0.011391	0.32513		Onecut2
Ltbp1	0.820891	3.086	6.3986	0.011421	0.325304		Ltbp1
Erdr1	-0.828535	6.90628	6.39512	0.0114434	0.325304		Erdr1
Parp4	0.908786	2.79795	6.37653	0.0115639	0.327556		Parp4
Tbx1	1.09941	1.12728	6.37571	0.0115693	0.327556		Tbx1
Necab2	-0.742754	7.53497	6.3673	0.0116242	0.328448		Necab2
Cdh12	1.04129	2.39613	6.35118	0.0117303	0.330781		Cdh12
Rsph9	-0.763847	3.52852	6.34448	0.0117747	0.331305		Rsph9
E130203B14Rik	0.935453	3.36702	6.34126	0.0117961	0.331305		E130203B14Rik
Hspb8	0.734981	5.2703	6.33048	0.011868	0.332661		Hspb8
Magi3	0.789713	6.12292	6.32259	0.011921	0.333478		Magi3
Ccdc19	-1.02605	1.91095	6.3147	0.0119741	0.333538		Ccdc19
Crispld2	1.17676	3.41049	6.31283	0.0119868	0.333538		Crispld2
Lingo1	-0.61453	7.7931	6.31101	0.011999	0.333538		Lingo1
Plxnb3	0.700307	4.53885	6.3082	0.0120181	0.333538		Plxnb3
Srgn	0.807511	3.14921	6.30398	0.0120467	0.333673		Srgn
Mzf1	-0.978575	3.38472	6.29395	0.0121151	0.334226		Mzf1
Cd36	-1.13677	1.69083	6.29161	0.0121311	0.334226		Cd36
Hmbox1	1.31557	3.82425	6.29018	0.0121409	0.334226		Hmbox1
Tgm2	0.697543	4.70909	6.28697	0.0121629	0.334226		Tgm2
Pde8a	1.04272	3.22028	6.27713	0.0122306	0.334226		Pde8a
Kcnv1	-0.69683	5.47043	6.2759	0.0122391	0.334226		Kcnv1
Mcam	0.785474	4.25599	6.27361	0.0122549	0.334226		Mcam
Podn	1.02412	2.37881	6.27118	0.0122718	0.334226		Podn
Steap2	1.1765	4.45426	6.26251	0.012332	0.334226		Steap2
Nfatc4	1.00443	2.15541	6.24961	0.012422	0.334226		Nfatc4
Ssfa2	0.726509	5.34828	6.24644	0.0124443	0.334226		Ssfa2
Fstl1	0.673369	5.73871	6.24603	0.0124472	0.334226		Fstl1
Anpep	1.13163	3.74396	6.24341	0.0124656	0.334226		Anpep
C030019I05Rik	-0.828361	4.35509	6.24258	0.0124715	0.334226		C030019I05Rik
Fam65c	1.38098	0.303527	6.24057	0.0124856	0.334226		Fam65c
Cast	1.18815	2.72	6.23959	0.0124926	0.334226		Cast
Chrm1	-0.707208	7.45909	6.23676	0.0125125	0.334226		Chrm1
Eda	-0.812474	3.63943	6.23527	0.012523	0.334226		Eda
6330403K07Rik	-0.761189	9.02549	6.23288	0.01254	0.334226		6330403K07Rik
Zfp36	0.844041	2.37571	6.2325	0.0125427	0.334226		Zfp36
Ddr2	1.09457	3.93773	6.21491	0.0126679	0.336173		Ddr2
Edem1	0.733623	3.90766	6.21486	0.0126682	0.336173		Edem1
Slc36a2	1.06271	1.89746	6.21216	0.0126876	0.336173		Slc36a2
Slc36a1	0.720436	6.2937	6.20769	0.0127196	0.336387		Slc36a1
Ch25h	1.30206	0.205059	6.19489	0.0128119	0.338192		Ch25h
Cyyr1	1.68057	0.711699	6.1892	0.0128532	0.338645		Cyyr1
Itga1	1.20966	2.28028	6.17159	0.0129818	0.340898		Itga1
Zbtb7b	0.693273	4.1954	6.17084	0.0129873	0.340898		Zbtb7b
Chchd6	-0.69161	5.86584	6.16546	0.0130269	0.341299		Chchd6
H2-M3	1.19431	1.46624	6.15214	0.0131253	0.343162		H2-M3
Ptpn13	0.733118	4.58897	6.14623	0.0131692	0.343162		Ptpn13
Acer2	0.954457	2.80864	6.1427	0.0131956	0.343162		Acer2
Slc13a3	0.789723	6.30819	6.14145	0.0132049	0.343162		Slc13a3
Zmat2	-0.619787	7.42484	6.13921	0.0132217	0.343162		Zmat2
Hcn4	0.838209	4.53205	6.13614	0.0132446	0.343162		Hcn4
Fign	1.07836	3.10285	6.12774	0.0133077	0.343524		Fign
Mxd3	-1.45653	0.608621	6.12451	0.013332	0.343524		Mxd3
Serp2	-0.67009	6.73055	6.12164	0.0133537	0.343524		Serp2
Pim1	1.22033	1.68997	6.12128	0.0133564	0.343524		Pim1
Lepr	1.0659	2.90707	6.10421	0.013486	0.346224		Lepr
Col6a6	1.11975	0.821304	6.09113	0.0135862	0.348159		Col6a6
Nat14	-0.71596	6.26871	6.08116	0.0136631	0.348731		Nat14
Afap1	0.828386	4.43557	6.0784	0.0136845	0.348731		Afap1
Ucn3	-1.02686	3.8108	6.07594	0.0137036	0.348731		Ucn3
Atp10a	0.678551	4.16361	6.07538	0.0137079	0.348731		Atp10a
Prr7	-0.895631	6.08114	6.0703	0.0137474	0.349104		Prr7
Vasn	0.873057	3.27391	6.05628	0.013857	0.350113		Vasn
Fut9	0.672955	6.09983	6.05418	0.0138734	0.350113		Fut9
Klf16	-0.737579	6.25658	6.05388	0.0138758	0.350113		Klf16
Pcdh10	0.723827	7.91691	6.04948	0.0139104	0.350113		Pcdh10
Otud7b	0.649007	5.49328	6.04732	0.0139274	0.350113		Otud7b
Mchr1	-1.06988	5.14304	6.04313	0.0139605	0.350113		Mchr1
Mast3	-0.722234	8.1353	6.04299	0.0139617	0.350113		Mast3
Egr4	-0.965427	5.26914	6.03879	0.0139949	0.350321		Egr4
Slc22a8	0.790529	6.04568	6.03031	0.0140623	0.350723		Slc22a8
Luzp1	0.669095	6.40424	6.0271	0.0140879	0.350723		Luzp1
Car12	-2.00659	4.49477	6.02147	0.0141329	0.350723		Car12
Tnfrsf1a	0.719355	4.17783	6.0212	0.0141351	0.350723		Tnfrsf1a
Wasf1	-0.65513	7.27584	6.0211	0.0141358	0.350723		Wasf1
Lama1	0.793253	3.84605	6.01172	0.0142112	0.351971		Lama1
Gal3st3	-0.607054	5.88116	6.00621	0.0142556	0.35245		Gal3st3
Thra	-0.624228	9.31973	5.99545	0.0143429	0.353984		Thra
Flt4	0.892166	1.89044	5.98667	0.0144144	0.354661		Flt4
C1ra	1.29131	0.509562	5.98308	0.0144438	0.354661		C1ra
Iqgap1	0.662867	4.71756	5.97789	0.0144864	0.354661		Iqgap1
Cd47	0.676799	5.71015	5.97541	0.0145067	0.354661		Cd47
Tmem229a	0.636485	5.84378	5.97185	0.014536	0.354661		Tmem229a
Dcdc2a	0.924476	3.71934	5.97173	0.014537	0.354661		Dcdc2a
Zfp366	1.69149	0.895974	5.96412	0.0145999	0.354661		Zfp366
Vwc2l	0.813769	4.02947	5.96177	0.0146194	0.354661		Vwc2l
Mapk3	-0.599611	8.01708	5.9592	0.0146407	0.354661		Mapk3
Rgs7bp	0.710777	7.48445	5.95868	0.014645	0.354661		Rgs7bp
Gpr116	0.61094	5.24861	5.95831	0.0146481	0.354661		Gpr116
Hs3st3b1	1.25816	1.63281	5.95353	0.0146879	0.355011		Hs3st3b1
Heg1	0.913685	3.54335	5.94217	0.0147828	0.356441		Heg1
Car14	0.875001	3.72456	5.93864	0.0148125	0.356441		Car14
Ampd3	0.68941	5.07251	5.93682	0.0148278	0.356441		Ampd3
Wnk1	0.736829	7.57529	5.93435	0.0148485	0.356441		Wnk1
6330527O06Rik	-0.835292	6.0769	5.92472	0.0149299	0.357783		6330527O06Rik
Coro1a	-0.648717	6.08143	5.91417	0.0150196	0.358397		Coro1a
Doc2b	-0.663443	7.02299	5.9123	0.0150355	0.358397		Doc2b
Dclk3	-0.843239	6.4244	5.90849	0.0150681	0.358397		Dclk3
Fam135b	1.2894	2.66873	5.90781	0.0150739	0.358397		Fam135b
Alox8	1.09251	2.76276	5.9062	0.0150877	0.358397		Alox8
Rasgef1a	-0.665264	7.91138	5.90375	0.0151086	0.358397		Rasgef1a
Tln1	0.547496	6.17349	5.87293	0.0153754	0.364104		Tln1
Fam84b	0.909929	2.39677	5.86999	0.0154011	0.364104		Fam84b
Bdnf	-0.945882	4.1493	5.86405	0.0154532	0.364595		Bdnf
Runx1t1	0.656475	4.85739	5.85932	0.0154947	0.364595		Runx1t1
Eid1	-0.590253	8.02609	5.85875	0.0154998	0.364595		Eid1
Nr2f1	-0.668988	6.23417	5.85508	0.0155321	0.364745		Nr2f1
Kif13a	0.638574	5.02048	5.84281	0.0156408	0.366612		Kif13a
Zmynd10	-0.96019	2.85999	5.83375	0.0157216	0.366612		Zmynd10
F13a1	1.18965	3.18544	5.83358	0.0157231	0.366612		F13a1
Pdgfrb	0.611534	5.13551	5.833	0.0157283	0.366612		Pdgfrb
Irf6	1.19705	0.619287	5.83145	0.0157422	0.366612		Irf6
Nes	0.723459	3.73742	5.82267	0.0158209	0.367837		Nes
2010-09-04	-0.696039	9.30477	5.8145	0.0158946	0.368199		2010-09-04
Htr1b	0.993966	2.07685	5.81153	0.0159215	0.368199		Htr1b
Pgbd5	-0.594844	7.06015	5.80766	0.0159566	0.368199		Pgbd5
Col11a1	1.03791	3.19988	5.80574	0.0159739	0.368199		Col11a1
Pld1	0.750259	3.61236	5.7993	0.0160326	0.368199		Pld1
Dusp14	-0.711182	4.82056	5.7986	0.016039	0.368199		Dusp14
Ndst4	1.11686	3.83201	5.79666	0.0160566	0.368199		Ndst4
Six2	1.23544	1.73965	5.79664	0.0160568	0.368199		Six2
Angptl7	1.32267	-0.148863	5.79493	0.0160725	0.368199		Angptl7
Gstt3	1.06648	2.13472	5.78624	0.0161521	0.36942		Gstt3
Zbtb4	0.618514	7.39876	5.77889	0.0162198	0.369536		Zbtb4
Arsg	0.6884	3.91271	5.77768	0.016231	0.369536		Arsg
Thbs2	1.06679	3.58282	5.76998	0.0163022	0.369536		Thbs2
Chst3	0.849524	2.42716	5.76504	0.0163481	0.369536		Chst3
Ptgfr	1.30707	1.83858	5.76407	0.0163571	0.369536		Ptgfr
Gjc3	0.648755	5.1036	5.75502	0.0164416	0.369536		Gjc3
Cacnb4	0.578064	6.54693	5.75472	0.0164444	0.369536		Cacnb4
Ppm1l	0.999994	5.30924	5.74919	0.0164963	0.369536		Ppm1l
AK129341	0.734393	3.52267	5.74348	0.01655	0.369536		AK129341
Ap1s1	-0.74033	8.21358	5.73899	0.0165923	0.369536		Ap1s1
Snrpd2	-0.706297	5.71384	5.73639	0.016617	0.369536		Snrpd2
Kank1	0.65066	4.65233	5.73275	0.0166514	0.369536		Kank1
Rora	1.46833	1.69848	5.73043	0.0166734	0.369536		Rora
Kcnj5	1.32316	1.75811	5.72886	0.0166884	0.369536		Kcnj5
Prrx1	0.795845	3.30253	5.72642	0.0167116	0.369536		Prrx1
Adam23	0.549431	7.38367	5.72476	0.0167273	0.369536		Adam23
LOC100642166	1.00878	1.07213	5.72326	0.0167416	0.369536		LOC100642166
Slc24a2	0.652726	7.82434	5.72176	0.0167559	0.369536		Slc24a2
Rps19-ps3	-1.10577	1.16376	5.72042	0.0167687	0.369536		Rps19-ps3
Zc3hc1	-0.643298	4.79284	5.71866	0.0167855	0.369536		Zc3hc1
Aspg	0.87516	3.45767	5.71794	0.0167925	0.369536		Aspg
Rxfp2	1.19703	0.552527	5.70758	0.0168918	0.369536		Rxfp2
Satb1	0.855483	5.58646	5.70513	0.0169154	0.369536		Satb1
Lsm7	-0.713667	4.59035	5.70432	0.0169233	0.369536		Lsm7
Plcxd2	0.919023	6.19498	5.70331	0.0169329	0.369536		Plcxd2
Igsf10	1.15304	2.86594	5.70073	0.0169579	0.369536		Igsf10
Mei1	-2.27829	-0.196359	5.69946	0.0169702	0.369536		Mei1
Ttbk2	0.791092	6.86214	5.69874	0.0169771	0.369536		Ttbk2
Acvrl1	0.726598	4.48102	5.69863	0.0169782	0.369536		Acvrl1
Grik3	0.551755	6.71034	5.69309	0.0170319	0.369536		Grik3
Sgk1	0.568612	6.32372	5.69113	0.0170509	0.369536		Sgk1
Tjp1	0.777539	6.27539	5.68952	0.0170666	0.369536		Tjp1
Ptges	0.824022	2.57432	5.6878	0.0170832	0.369536		Ptges
Galntl6	1.06371	4.52544	5.6834	0.0171262	0.369536		Galntl6
4632428C04Rik	1.9154	0.537942	5.68107	0.0171489	0.369536		4632428C04Rik
Bmx	1.11854	1.01611	5.68015	0.0171579	0.369536		Bmx
Fibin	0.789656	3.99349	5.67929	0.0171663	0.369536		Fibin
Vip	-0.859478	3.74363	5.67888	0.0171703	0.369536		Vip
Slc16a2	-0.778676	5.90848	5.67567	0.0172018	0.369536		Slc16a2
S100a11	0.916058	2.77155	5.67097	0.0172479	0.369536		S100a11
Cartpt	-1.11273	5.21921	5.66975	0.0172599	0.369536		Cartpt
Cobll1	0.930134	2.98212	5.6695	0.0172624	0.369536		Cobll1
Ipw	1.16122	2.59944	5.66034	0.0173527	0.370003		Ipw
Ifit1	1.01809	1.67936	5.6591	0.017365	0.370003		Ifit1
Slc7a4	-0.706251	6.09465	5.65861	0.0173699	0.370003		Slc7a4
Zscan2	-0.736143	3.75698	5.65662	0.0173896	0.370003		Zscan2
Smad6	0.926456	2.55654	5.64999	0.0174555	0.370843		Smad6
Ankrd29	0.925359	3.94248	5.64079	0.0175473	0.371126		Ankrd29
Id3	0.586311	5.39019	5.63853	0.0175699	0.371126		Id3
Atp1a2	0.688432	10.5276	5.63817	0.0175735	0.371126		Atp1a2
Slc1a5	0.850444	2.32238	5.63802	0.017575	0.371126		Slc1a5
Cntn2	0.597773	7.49144	5.63544	0.0176009	0.371126		Cntn2
Neurl1a	-0.685525	7.95304	5.63071	0.0176484	0.37157		Neurl1a
Trim36	0.858226	2.58679	5.62511	0.0177049	0.372201		Trim36
Dock5	1.02264	3.72071	5.61407	0.0178169	0.373994		Dock5
Sorl1	0.850248	6.69167	5.60784	0.0178803	0.374767		Sorl1
Actr3b	-0.608162	6.13187	5.60229	0.017937	0.375094		Actr3b
Kcnq3	1.06847	4.06012	5.60108	0.0179494	0.375094		Kcnq3
Prr18	0.583793	5.11255	5.59122	0.0180507	0.376652		Prr18
Btbd9	-0.535636	6.48474	5.58696	0.0180947	0.377008		Btbd9
Setd7	0.782155	7.48152	5.58024	0.0181643	0.377576		Setd7
Htr3a	-0.951467	2.24896	5.57914	0.0181757	0.377576		Htr3a
2010107G23Rik	-0.633993	5.0598	5.57228	0.0182469	0.378028		2010107G23Rik
Dst	0.812507	8.44869	5.57187	0.0182513	0.378028		Dst
Zfp462	0.753642	5.53676	5.56663	0.018306	0.378602		Zfp462
Pfkl	-0.612068	7.72852	5.56171	0.0183575	0.379109		Pfkl
1700029I01Rik	1.02645	0.981572	5.55326	0.0184463	0.380267		1700029I01Rik
Ctxn3	0.832438	3.02553	5.55101	0.01847	0.380267		Ctxn3
Pdgfrl	1.13019	0.77236	5.54867	0.0184948	0.380267		Pdgfrl
Rgs5	0.92039	4.3151	5.53065	0.0186862	0.383641		Rgs5
Mxra8	0.662146	4.29234	5.51883	0.0188129	0.385333		Mxra8
Nnt	0.608194	5.11429	5.51646	0.0188384	0.385333		Nnt
Tceal7	-1.22822	0.415442	5.5118	0.0188886	0.385333		Tceal7
Mmp19	1.06998	0.610554	5.50891	0.0189198	0.385333		Mmp19
Fyco1	0.714056	5.45554	5.5083	0.0189264	0.385333		Fyco1
Dpysl4	-0.581331	6.04606	5.507	0.0189405	0.385333		Dpysl4
Rhoj	0.899952	1.66542	5.50507	0.0189614	0.385333		Rhoj
Serpinb1b	1.26945	1.66172	5.50202	0.0189946	0.385333		Serpinb1b
Tnpo1	0.95763	4.9635	5.50008	0.0190156	0.385333		Tnpo1
Tnfrsf18	1.10844	0.51508	5.49286	0.0190942	0.38637		Tnfrsf18
Slc12a2	0.667419	6.14533	5.48011	0.019234	0.388638		Slc12a2
Ppfibp2	0.809855	3.03976	5.47669	0.0192717	0.388703		Ppfibp2
Cpne2	-0.776395	5.47529	5.47354	0.0193065	0.388703		Cpne2
Bmp4	0.951965	3.0968	5.46344	0.0194184	0.388703		Bmp4
Plscr2	0.939837	2.117	5.46	0.0194567	0.388703		Plscr2
Jag1	0.849923	3.14528	5.45991	0.0194576	0.388703		Jag1
Slc41a1	0.64239	6.46398	5.45522	0.0195099	0.388703		Slc41a1
Fzd7	0.830724	4.0699	5.45441	0.019519	0.388703		Fzd7
Nacc2	0.699341	7.48757	5.45416	0.0195218	0.388703		Nacc2
Marveld1	0.656104	4.06189	5.45333	0.0195311	0.388703		Marveld1
Kcnj4	-0.917566	6.96816	5.4515	0.0195515	0.388703		Kcnj4
Frmd5	0.690245	4.81987	5.45012	0.0195669	0.388703		Frmd5
Dynll1	-0.565202	7.83619	5.44983	0.0195702	0.388703		Dynll1
Nkx2-1	1.65606	2.95828	5.44743	0.0195971	0.388703		Nkx2-1
Ptgdr	1.21344	2.04434	5.441	0.0196694	0.388748		Ptgdr
Tceal3	-0.543233	6.89614	5.44003	0.0196804	0.388748		Tceal3
Snapc2	-0.669592	5.13097	5.43985	0.0196824	0.388748		Snapc2
D630023F18Rik	-0.825786	3.19404	5.43532	0.0197335	0.38921		D630023F18Rik
C4b	0.681582	5.03469	5.43246	0.0197658	0.389301		C4b
Cd24a	-1.09133	4.08589	5.4231	0.0198721	0.390846		Cd24a
Plin4	0.87051	3.95911	5.41855	0.0199239	0.391317		Plin4
Anxa1	1.15492	2.03469	5.41531	0.0199609	0.391406		Anxa1
Tie1	0.706822	3.49877	5.41327	0.0199842	0.391406		Tie1
Doc2a	-0.648175	6.36292	5.4036	0.0200953	0.393033		Doc2a
Sytl5	1.27315	1.51905	5.39303	0.0202173	0.394534		Sytl5
Eefsec	-0.628135	4.52378	5.39004	0.020252	0.394534		Eefsec
Ldlrap1	0.888674	2.09299	5.38493	0.0203114	0.394534		Ldlrap1
Bmp2k	0.745386	4.09222	5.38492	0.0203115	0.394534		Bmp2k
Tox3	-0.742666	4.62002	5.38113	0.0203556	0.394534		Tox3
Esrrg	1.03867	4.91324	5.3787	0.020384	0.394534		Esrrg
Qrfpr	-0.837716	2.68435	5.378	0.0203922	0.394534		Qrfpr
Myo1c	0.60587	4.73709	5.37069	0.0204779	0.394534		Myo1c
Anxa2	0.752514	4.28639	5.36941	0.0204929	0.394534		Anxa2
Mapk12	0.94599	2.0438	5.36588	0.0205344	0.394534		Mapk12
Dbn1	-0.601599	8.18049	5.3646	0.0205495	0.394534		Dbn1
Vcam1	0.611922	5.16534	5.35981	0.020606	0.394534		Vcam1
Chst1	-0.617069	8.03016	5.35952	0.0206095	0.394534		Chst1
Scn11a	-1.07612	1.47297	5.35801	0.0206273	0.394534		Scn11a
A730020M07Rik	1.45888	0.128492	5.35722	0.0206366	0.394534		A730020M07Rik
Foxd2	1.33503	1.37076	5.35408	0.0206738	0.394534		Foxd2
Pde2a	-0.756577	8.91552	5.34911	0.0207329	0.394534		Pde2a
Pdlim5	0.647769	4.84444	5.3446	0.0207866	0.394534		Pdlim5
Pls1	0.768244	3.15785	5.34406	0.020793	0.394534		Pls1
Ifih1	1.01293	1.0543	5.34298	0.0208059	0.394534		Ifih1
Cort	-1.4627	2.0025	5.34242	0.0208125	0.394534		Cort
Tead3	0.896363	1.86197	5.34052	0.0208353	0.394534		Tead3
Dpf1	-0.70591	5.93134	5.34027	0.0208382	0.394534		Dpf1
Plekhg3	0.63534	4.18931	5.3396	0.0208463	0.394534		Plekhg3
Heatr8	-0.775759	4.85187	5.33365	0.0209175	0.394763		Heatr8
Abca9	0.965627	3.83395	5.33194	0.020938	0.394763		Abca9
Prrg1	0.922017	2.19789	5.32379	0.0210362	0.394763		Prrg1
Alx3	1.21735	1.42897	5.32075	0.0210729	0.394763		Alx3
Arhgef5	0.921494	2.3958	5.31969	0.0210858	0.394763		Arhgef5
Parp14	1.08532	2.05435	5.31904	0.0210936	0.394763		Parp14
Tm4sf1	0.761709	3.23302	5.31889	0.0210954	0.394763		Tm4sf1
Itgb1	0.535323	6.52624	5.31874	0.0210972	0.394763		Itgb1
Ddn	-1.03437	10.0724	5.31375	0.0211578	0.394763		Ddn
Dse	0.965433	2.96896	5.31277	0.0211696	0.394763		Dse
Tgm3	-1.13539	1.94837	5.31074	0.0211944	0.394763		Tgm3
Gab1	0.628089	4.63599	5.31063	0.0211957	0.394763		Gab1
Gucy1a2	0.827126	5.41108	5.30691	0.0212411	0.395084		Gucy1a2
Fam196a	0.835365	4.60459	5.29947	0.0213319	0.395805		Fam196a
Ddx58	0.965403	2.58353	5.29604	0.021374	0.395805		Ddx58
Abcc9	0.886708	3.00672	5.29297	0.0214116	0.395805		Abcc9
Thrsp	-0.701418	4.25188	5.29149	0.0214299	0.395805		Thrsp
Rab26	-0.715247	5.34743	5.29042	0.0214431	0.395805		Rab26
Epha2	1.03503	0.582245	5.28994	0.0214489	0.395805		Epha2
Thbs1	0.975023	2.38253	5.28071	0.0215629	0.396549		Thbs1
Pkig	-0.754081	5.95999	5.27635	0.021617	0.396549		Pkig
Nelf	-0.646037	8.72761	5.27632	0.0216174	0.396549		Nelf
Arsj	-1.16057	1.06218	5.27488	0.0216352	0.396549		Arsj
Cytl1	1.43666	2.1548	5.27292	0.0216597	0.396549		Cytl1
Ccnjl	-1.23666	2.4287	5.26785	0.0217229	0.396549		Ccnjl
Nos3	0.746806	3.5835	5.2651	0.0217571	0.396549		Nos3
Dip2a	0.648727	6.33641	5.26373	0.0217743	0.396549		Dip2a
Pcolce	0.732754	4.45191	5.25927	0.0218301	0.396549		Pcolce
Slc4a8	0.711421	6.92113	5.25919	0.0218312	0.396549		Slc4a8
Kat2b	0.676318	4.31532	5.25838	0.0218413	0.396549		Kat2b
Tspan33	-0.62449	5.06163	5.25834	0.0218418	0.396549		Tspan33
Kptn	-0.7133	5.06728	5.25718	0.0218563	0.396549		Kptn
Ankrd34b	0.811232	5.2224	5.23892	0.022087	0.400216		Ankrd34b
Abat	0.622316	9.07133	5.236	0.0221241	0.400331		Abat
Prelp	0.741194	4.9354	5.23231	0.022171	0.400331		Prelp
Macrod1	-0.658815	4.04871	5.2317	0.0221788	0.400331		Macrod1
Il31ra	1.61947	0.195833	5.2263	0.0222478	0.401061		Il31ra
H1fx	-0.715169	6.51795	5.21369	0.0224098	0.403462		H1fx
Acsl6	0.58862	7.1889	5.20953	0.0224634	0.403739		Acsl6
Sh3bp4	-0.703605	5.0303	5.20804	0.0224827	0.403739		Sh3bp4
Gm3893	1.35401	0.652382	5.20264	0.0225527	0.404125		Gm3893
Syt16	-0.574211	5.77643	5.20194	0.0225617	0.404125		Syt16
Itgb4	0.620563	4.34278	5.18075	0.0228384	0.40804		Itgb4
Rock1	0.658667	4.30659	5.17971	0.0228521	0.40804		Rock1
Chpt1	0.653851	4.8765	5.1783	0.0228706	0.40804		Chpt1
AI646023	0.635128	5.19083	5.17634	0.0228965	0.40804		AI646023
Gpr182	0.807442	3.05568	5.16947	0.0229872	0.408476		Gpr182
Rasgrp1	0.613294	7.96426	5.16727	0.0230163	0.408476		Rasgrp1
Retnla	1.52878	0.00468865	5.16711	0.0230185	0.408476		Retnla
Ppp1r16b	0.490622	6.67123	5.16443	0.023054	0.408476		Ppp1r16b
Tmtc3	0.846101	3.757	5.1635	0.0230664	0.408476		Tmtc3
Cpeb2	0.726903	6.05051	5.1603	0.0231089	0.40852		Cpeb2
Zkscan2	0.92034	3.76394	5.15459	0.0231851	0.40852		Zkscan2
Reep3	0.677193	4.95165	5.15441	0.0231875	0.40852		Reep3
E030013I19Rik	-1.66472	-0.150522	5.15255	0.0232123	0.40852		E030013I19Rik
Phactr4	0.755312	4.03997	5.15239	0.0232144	0.40852		Phactr4
Prr15	-1.07192	0.804615	5.14842	0.0232676	0.408671		Prr15
Ybx2	-0.813599	2.17576	5.14741	0.0232811	0.408671		Ybx2
Scn9a	1.11408	3.04929	5.14315	0.0233383	0.409164		Scn9a
Galntl1	-0.642628	8.25469	5.1397	0.0233847	0.409465		Galntl1
Kcnc3	0.632343	6.87072	5.13465	0.0234528	0.410147		Kcnc3
Flt3	1.02794	2.4869	5.13228	0.0234848	0.410178		Flt3
Cdh6	1.28404	2.01416	5.12919	0.0235267	0.410178		Cdh6
Grcc10	-0.595666	6.90759	5.12805	0.0235422	0.410178		Grcc10
Gpr50	1.3468	1.27129	5.1258	0.0235727	0.410201		Gpr50
Prg4	1.18806	4.17896	5.11927	0.0236616	0.410822		Prg4
Akap12	1.02682	5.72407	5.11888	0.0236669	0.410822		Akap12
Nfic	0.550733	6.66053	5.11274	0.0237508	0.411768		Nfic
Bex4	-0.610963	4.36584	5.10561	0.0238486	0.41283		Bex4
Crmp1	-0.501268	7.79967	5.10165	0.0239031	0.41283		Crmp1
Arpc5	-0.488732	6.52148	5.10054	0.0239185	0.41283		Arpc5
Mgl2	1.13537	1.52746	5.09973	0.0239296	0.41283		Mgl2
Nefm	0.850465	7.66772	5.09394	0.0240096	0.413242		Nefm
Usf1	-0.587496	6.30498	5.09214	0.0240345	0.413242		Usf1
Hs3st3a1	1.07951	0.984984	5.08973	0.0240679	0.413242		Hs3st3a1
Parp3	0.78777	2.4332	5.0895	0.0240712	0.413242		Parp3
Ankrd52	0.614556	6.30776	5.08556	0.0241259	0.413295		Ankrd52
Mfge8	-0.668761	7.38811	5.08504	0.0241331	0.413295		Mfge8
Adcy7	0.678492	3.72477	5.07656	0.0242515	0.414816		Adcy7
Igsf9b	1.41041	1.91279	5.07407	0.0242863	0.414905		Igsf9b
Cacnb3	-0.599336	8.14236	5.06803	0.0243711	0.415378		Cacnb3
Calb1	-0.615225	6.95633	5.06788	0.0243731	0.415378		Calb1
Egfr	0.756234	3.63165	5.06474	0.0244174	0.415628		Egfr
Numbl	-0.517524	7.21877	5.05653	0.0245333	0.417096		Numbl
Erbb4	1.38909	3.90483	5.04779	0.0246574	0.417885		Erbb4
Sec24a	0.690787	3.97347	5.04332	0.0247211	0.417885		Sec24a
Pstpip1	-1.1159	1.77194	5.04278	0.0247287	0.417885		Pstpip1
LOC626082	-1.13102	0.533728	5.04189	0.0247414	0.417885		LOC626082
Il10rb	0.75048	3.08631	5.04032	0.0247638	0.417885		Il10rb
Robo1	0.679567	5.79715	5.03746	0.0248048	0.417885		Robo1
Pitpnc1	0.574783	6.69501	5.03486	0.0248421	0.417885		Pitpnc1
Zswim6	0.616961	4.54055	5.03297	0.0248693	0.417885		Zswim6
Tnnt2	-0.94352	3.27489	5.0318	0.0248861	0.417885		Tnnt2
Maml3	0.819411	3.78124	5.03045	0.0249054	0.417885		Maml3
Cd2ap	0.625379	4.64264	5.03	0.0249119	0.417885		Cd2ap
Itga6	0.861062	3.79236	5.02827	0.0249368	0.417885		Itga6
Rab40c	-0.651226	5.49107	5.02075	0.0250453	0.418175		Rab40c
Tekt1	-0.94822	1.52842	5.01884	0.025073	0.418175		Tekt1
Nptxr	-0.956182	5.93368	5.01838	0.0250796	0.418175		Nptxr
Sergef	-0.617114	4.23497	5.01739	0.0250939	0.418175		Sergef
Rnf152	0.868928	4.45112	5.01576	0.0251177	0.418175		Rnf152
Vit	-1.32514	2.5093	5.01355	0.0251497	0.418175		Vit
Ms4a6c	0.992387	1.2023	5.01266	0.0251625	0.418175		Ms4a6c
Cnrip1	-0.495873	6.21551	5.00956	0.0252077	0.41843		Cnrip1
Scarf2	0.691606	3.28259	5.00469	0.0252787	0.418655		Scarf2
Mmp14	0.630161	4.51251	5.00254	0.0253101	0.418655		Mmp14
Klhl23	-0.541792	6.13375	5.0025	0.0253107	0.418655		Klhl23
1700003E16Rik	-0.61753	5.31505	4.9982	0.0253737	0.419115		1700003E16Rik
Wfs1	-1.01315	8.31624	4.99653	0.0253982	0.419115		Wfs1
Sp100	0.987201	1.20404	4.98924	0.0255054	0.420391		Sp100
Asxl3	0.817462	3.43033	4.98555	0.0255599	0.420646		Asxl3
Mal2	-0.509813	6.66095	4.98277	0.0256009	0.420646		Mal2
Asb4	1.30166	1.06488	4.98211	0.0256108	0.420646		Asb4
Nsg2	-0.609348	10.0133	4.97407	0.02573	0.421713		Nsg2
Sh3bgrl2	0.668229	4.94562	4.97307	0.0257449	0.421713		Sh3bgrl2
Cit	0.711322	6.4547	4.97167	0.0257658	0.421713		Cit
Cacng2	0.645355	5.3419	4.9635	0.0258878	0.422656		Cacng2
Dock1	0.670856	4.69205	4.96296	0.0258958	0.422656		Dock1
Adamts1	0.932251	3.21024	4.96076	0.0259288	0.422656		Adamts1
Kcng1	-0.620368	4.74095	4.95905	0.0259544	0.422656		Kcng1
Elf4	1.08478	0.467063	4.95775	0.0259739	0.422656		Elf4
Galntl2	1.18191	0.950887	4.9547	0.0260198	0.422912		Galntl2
Pde3a	1.30689	1.98516	4.95121	0.0260723	0.423107		Pde3a
Pde1c	0.651867	3.6803	4.94817	0.0261182	0.423107		Pde1c
Cd74	0.734789	4.40156	4.94791	0.0261222	0.423107		Cd74
Car3	1.2786	0.0685473	4.93714	0.0262855	0.425179		Car3
Gprc5b	0.528183	7.45503	4.93549	0.0263107	0.425179		Gprc5b
Ston1	1.20463	2.65335	4.93056	0.0263858	0.425452		Ston1
Ttc39b	0.74904	5.51839	4.9304	0.0263882	0.425452		Ttc39b
9030624G23Rik	0.779651	2.59568	4.92582	0.0264583	0.425788		9030624G23Rik
Lrrn2	-0.51841	7.53667	4.92508	0.0264696	0.425788		Lrrn2
Bhlha9	-1.2507	0.632358	4.92296	0.0265021	0.425822		Bhlha9
Gpr12	-0.730868	4.41047	4.92093	0.0265332	0.425835		Gpr12
Foxn3	1.07683	3.04032	4.91846	0.0265711	0.425957		Foxn3
Cpm	0.725171	3.82553	4.91442	0.0266333	0.426112		Cpm
Rps19bp1	-0.62912	4.5286	4.91253	0.0266626	0.426112		Rps19bp1
Ncoa3	0.569385	5.31695	4.91193	0.0266718	0.426112		Ncoa3
Gdap1l1	-0.50061	6.83909	4.90697	0.0267486	0.426852		Gdap1l1
Akap10	0.686689	4.25495	4.90096	0.0268418	0.426995		Akap10
Nupr1	0.807229	3.40447	4.90045	0.0268496	0.426995		Nupr1
Faah	-0.498108	6.11063	4.89995	0.0268575	0.426995		Faah
Jub	0.90269	1.62774	4.89744	0.0268966	0.426995		Jub
Dnmt3a	0.539271	6.18457	4.89612	0.0269171	0.426995		Dnmt3a
Acvr2b	1.11544	1.89044	4.89464	0.0269403	0.426995		Acvr2b
Spint1	-1.01919	2.28019	4.89084	0.0269996	0.426995		Spint1
Cldn11	0.557518	7.27945	4.89074	0.0270011	0.426995		Cldn11
Samd9l	0.940027	2.53043	4.88882	0.0270312	0.426995		Samd9l
Asap1	0.58318	6.12779	4.88306	0.0271216	0.427562		Asap1
Pawr	1.05616	0.991545	4.88084	0.0271563	0.427562		Pawr
Lrrc6	-0.837371	2.50173	4.88071	0.0271584	0.427562		Lrrc6
Frmd4b	0.655098	3.82852	4.87232	0.0272908	0.428613		Frmd4b
Abhd3	0.534068	5.9783	4.86993	0.0273286	0.428613		Abhd3
Rap2b	-0.542046	6.29001	4.86889	0.0273451	0.428613		Rap2b
Me2	0.730238	4.59078	4.86865	0.0273489	0.428613		Me2
Gbp9	1.09977	1.43341	4.86599	0.0273911	0.428613		Gbp9
Tmem198	-0.610104	6.09344	4.86148	0.0274628	0.428613		Tmem198
Dpy19l4	0.900946	3.57036	4.8599	0.0274879	0.428613		Dpy19l4
Cyp2s1	1.0178	3.07859	4.85794	0.0275192	0.428613		Cyp2s1
Trim12c	0.889093	1.9075	4.85761	0.0275244	0.428613		Trim12c
Tpcn2	0.891317	1.26884	4.8556	0.0275565	0.428613		Tpcn2
Wnt10a	-1.04403	1.34049	4.85533	0.0275609	0.428613		Wnt10a
Slc5a5	0.626493	4.32036	4.8458	0.0277136	0.430194		Slc5a5
Ube2cbp	-0.8601	1.51075	4.84333	0.0277532	0.430194		Ube2cbp
Gm514	0.914846	2.05831	4.84326	0.0277544	0.430194		Gm514
Shroom4	1.28525	1.24686	4.83919	0.02782	0.430454		Shroom4
Bmpr2	1.492	4.43091	4.83841	0.0278325	0.430454		Bmpr2
Rbpms	0.773608	2.57287	4.83605	0.0278706	0.430569		Rbpms
C030037D09Rik	1.23743	0.234361	4.8333	0.0279151	0.430782		C030037D09Rik
Tcf7l2	1.31776	4.00516	4.82931	0.0279798	0.431106		Tcf7l2
Clvs1	0.858948	3.87078	4.82822	0.0279975	0.431106		Clvs1
Myo10	0.567337	5.46498	4.82343	0.0280754	0.43115		Myo10
Vwa5a	0.816892	3.80892	4.82257	0.0280894	0.43115		Vwa5a
Eif2c3	1.20638	3.04104	4.82239	0.0280924	0.43115		Eif2c3
Sst	-0.708518	8.44467	4.81826	0.0281598	0.431712		Sst
Gpc6	0.740053	3.7554	4.81117	0.0282759	0.432986		Gpc6
Fam180a	0.880885	2.58511	4.80918	0.0283085	0.432986		Fam180a
Myo6	0.505049	6.48949	4.80755	0.0283354	0.432986		Myo6
Gm2115	1.0874	2.05172	4.7984	0.0284862	0.433225		Gm2115
Crabp2	0.914778	3.44168	4.79738	0.028503	0.433225		Crabp2
Cdh8	0.568416	5.6537	4.7971	0.0285076	0.433225		Cdh8
Tpm4	0.56457	5.09341	4.79352	0.028567	0.433225		Tpm4
2900079G21Rik	-0.881108	3.48747	4.79152	0.0286002	0.433225		2900079G21Rik
Tnfrsf12a	0.84251	2.05499	4.79029	0.0286206	0.433225		Tnfrsf12a
Qk	0.517887	7.78686	4.79006	0.0286245	0.433225		Qk
Rab40b	-0.933418	4.8171	4.7882	0.0286554	0.433225		Rab40b
Trip11	1.0969	4.29028	4.78604	0.0286914	0.433225		Trip11
C1qtnf4	-0.807132	8.21048	4.78503	0.0287082	0.433225		C1qtnf4
Gjb6	0.571021	6.6846	4.78457	0.0287158	0.433225		Gjb6
Sag	-1.34761	0.424957	4.78329	0.0287372	0.433225		Sag
H2-Ab1	0.816539	2.57335	4.7815	0.028767	0.433225		H2-Ab1
Pop5	-0.665947	5.40731	4.77954	0.0287998	0.433225		Pop5
Prkx	0.788429	3.17028	4.7787	0.0288138	0.433225		Prkx
Il6st	0.626752	6.38766	4.77567	0.0288647	0.433334		Il6st
Glp1r	1.26466	0.631684	4.77459	0.0288828	0.433334		Glp1r
Daam2	0.505032	6.00839	4.77125	0.0289388	0.433712		Daam2
Sh3tc2	0.818618	1.67323	4.76467	0.0290497	0.434551		Sh3tc2
Vps13c	1.09334	5.47274	4.76425	0.0290567	0.434551		Vps13c
Cpt1a	0.54398	4.90603	4.75766	0.0291682	0.435754		Cpt1a
Sprn	-0.488686	6.90467	4.75166	0.0292701	0.436812		Sprn
Anln	0.775701	4.25138	4.74648	0.0293583	0.437663		Anln
Tcn2	0.591948	5.29642	4.74249	0.0294264	0.438081		Tcn2
Pin1	-0.542359	6.50776	4.74083	0.0294549	0.438081		Pin1
Esyt1	0.643731	4.16541	4.73937	0.0294799	0.438081		Esyt1
Lima1	0.607832	4.41508	4.73663	0.0295269	0.438195		Lima1
Fam78a	0.794929	2.03899	4.73528	0.02955	0.438195		Fam78a
A130022J15Rik	0.597105	4.02076	4.73023	0.029637	0.439021		A130022J15Rik
Gad2	0.608017	9.05739	4.72363	0.0297508	0.439132		Gad2
Fcna	1.01355	1.45992	4.72358	0.0297517	0.439132		Fcna
Hapln2	0.692548	4.5179	4.72261	0.0297685	0.439132		Hapln2
Gpr98	0.868066	1.30323	4.72255	0.0297696	0.439132		Gpr98
Rhobtb3	0.633197	4.62188	4.72027	0.029809	0.439252		Rhobtb3
Zfp36l2	0.532438	5.15489	4.71668	0.0298714	0.439352		Zfp36l2
Arhgap42	0.74848	3.24623	4.7144	0.0299111	0.439352		Arhgap42
Hap1	-0.635508	10.043	4.71436	0.0299117	0.439352		Hap1
Mbp	0.610538	10.7967	4.71189	0.0299547	0.439352		Mbp
Acta1	-0.847128	3.28105	4.71089	0.0299721	0.439352		Acta1
Tmtc1	0.523677	6.54256	4.70811	0.0300207	0.439605		Tmtc1
Hpcal1	-0.49366	7.4097	4.70049	0.030154	0.441097		Hpcal1
Tmem35	-0.490384	6.6157	4.69563	0.0302393	0.441216		Tmem35
Map3k6	0.766889	2.26755	4.69466	0.0302565	0.441216		Map3k6
Shf	-0.630221	5.59031	4.69448	0.0302596	0.441216		Shf
Ptgds	0.733085	11.8937	4.69288	0.0302878	0.441216		Ptgds
Myo19	0.828658	2.24888	4.68897	0.0303568	0.441407		Myo19
Peg3	1.09619	8.21809	4.68565	0.0304155	0.441407		Peg3
Cecr6	-0.646429	5.75155	4.68472	0.0304319	0.441407		Cecr6
Prkaa2	0.67298	5.07273	4.68408	0.0304433	0.441407		Prkaa2
Ppip5k2	0.682088	4.58353	4.68325	0.0304581	0.441407		Ppip5k2
Kcnip3	-0.605626	6.45312	4.67845	0.0305432	0.442184		Kcnip3
Gabrg3	0.86082	2.36728	4.67367	0.0306284	0.44296		Gabrg3
Lrch1	0.660347	4.46201	4.66899	0.0307119	0.443711		Lrch1
Lum	0.997689	2.56593	4.66296	0.03082	0.444556		Lum
Tmtc2	0.75279	3.99733	4.66048	0.0308646	0.444556		Tmtc2
Fam38a	0.73277	2.76464	4.65907	0.03089	0.444556		Fam38a
2410002F23Rik	-0.535467	6.44025	4.65868	0.030897	0.444556		2410002F23Rik
Grm1	0.786405	6.22487	4.65576	0.0309495	0.444836		Grm1
Atp6v0e2	-0.581308	8.65603	4.65323	0.0309952	0.444836		Atp6v0e2
Gas7	-0.560722	8.7427	4.64899	0.0310719	0.444836		Gas7
Irak1	0.50684	5.72668	4.64873	0.0310766	0.444836		Irak1
Akap2	0.689857	6.58041	4.64861	0.0310786	0.444836		Akap2
Cpne3	0.812671	3.84068	4.64559	0.0311334	0.444836		Cpne3
Tcp11l1	1.08692	3.60273	4.64533	0.0311382	0.444836		Tcp11l1
Islr	0.685711	5.66032	4.64223	0.0311945	0.445187		Islr
Nefl	0.620354	8.59933	4.64007	0.0312337	0.445239		Nefl
Pgcp	0.663932	3.83407	4.6385	0.0312623	0.445239		Pgcp
Sdc1	0.770431	2.0952	4.63547	0.0313176	0.445239		Sdc1
Fcho2	0.623668	4.67644	4.63507	0.0313249	0.445239		Fcho2
Cbln2	0.979349	5.46352	4.63105	0.0313983	0.445831		Cbln2
2610203C20Rik	0.625509	4.9102	4.62755	0.0314624	0.445942		2610203C20Rik
Nsmce1	-0.721177	3.82297	4.62716	0.0314697	0.445942		Nsmce1
Scnn1a	-1.13517	1.13831	4.6161	0.0316731	0.447695		Scnn1a
Zfp229	0.836467	1.73071	4.61546	0.031685	0.447695		Zfp229
Prkcd	0.769646	3.44471	4.61483	0.0316966	0.447695		Prkcd
Slc16a12	1.03012	2.66099	4.61336	0.0317237	0.447695		Slc16a12
Pla2g4a	0.814299	1.89872	4.61179	0.0317528	0.447695		Pla2g4a
Frmpd4	0.729501	6.75051	4.60744	0.0318335	0.448383		Frmpd4
Tirap	0.771061	2.1995	4.60497	0.0318794	0.448579		Tirap
Cpeb3	0.789642	5.95064	4.60314	0.0319134	0.448609		Cpeb3
Zfhx2	0.520232	5.45548	4.5934	0.0320954	0.449324		Zfhx2
Wwp1	0.672729	5.12988	4.59297	0.0321034	0.449324		Wwp1
Slc38a1	0.627092	8.06534	4.59281	0.0321062	0.449324		Slc38a1
Eepd1	-0.672952	4.0749	4.58999	0.0321592	0.449324		Eepd1
Ctsc	0.777481	3.01848	4.5897	0.0321647	0.449324		Ctsc
4930470H14Rik	1.2524	2.0812	4.58893	0.0321791	0.449324		4930470H14Rik
Synpo	-0.643674	7.55085	4.58844	0.0321883	0.449324		Synpo
Kremen1	0.590882	4.02021	4.583	0.0322906	0.450195		Kremen1
Hist3h2ba	-0.701473	4.04013	4.57968	0.0323533	0.450195		Hist3h2ba
Fam124a	-0.573527	4.80272	4.5793	0.0323605	0.450195		Fam124a
Sema3d	0.856814	3.18553	4.57714	0.0324012	0.450195		Sema3d
Slc6a12	0.932412	2.70005	4.57663	0.032411	0.450195		Slc6a12
Stab1	0.67511	4.55612	4.57052	0.0325266	0.451355		Stab1
Fzd2	0.51994	4.92336	4.56851	0.0325649	0.45138		Fzd2
Stat5a	0.912288	1.11355	4.56705	0.0325927	0.45138		Stat5a
Atp6ap1l	-0.786133	3.8874	4.5637	0.0326565	0.451817		Atp6ap1l
Suv39h1	-0.529746	5.37391	4.56156	0.0326972	0.451921		Suv39h1
Neurod1	-1.04673	3.17769	4.55943	0.0327379	0.451921		Neurod1
Slc19a3	0.830809	1.49338	4.55802	0.032765	0.451921		Slc19a3
Epsti1	-1.09923	0.526141	4.55657	0.0327927	0.451921		Epsti1
Dnahc7a	-0.856131	1.32515	4.54967	0.0329251	0.453099		Dnahc7a
Myh9	0.456465	6.46942	4.54576	0.0330004	0.453099		Myh9
2010300C02Rik	-0.690728	7.85077	4.54502	0.0330147	0.453099		2010300C02Rik
Anxa4	0.847508	2.44438	4.54293	0.0330549	0.453099		Anxa4
Fbln2	0.709996	2.87211	4.54243	0.0330645	0.453099		Fbln2
Rtn4rl1	-0.596419	5.67433	4.54186	0.0330756	0.453099		Rtn4rl1
Dach1	0.78848	4.44628	4.54039	0.033104	0.453099		Dach1
Samd4	0.623181	5.76598	4.53604	0.0331884	0.453444		Samd4
Pkn3	0.993565	0.533707	4.53576	0.0331938	0.453444		Pkn3
Nagk	-0.544616	5.57037	4.52989	0.0333078	0.454559		Nagk
Fbln1	0.844188	5.03901	4.52413	0.03342	0.455648		Fbln1
Orai2	-0.509464	6.68797	4.51852	0.0335299	0.45642		Orai2
Fmn1	0.805432	3.46566	4.51612	0.0335769	0.45642		Fmn1
2010001M06Rik	1.02989	1.48434	4.51592	0.0335808	0.45642		2010001M06Rik
Pdpr	0.920446	3.58266	4.51461	0.0336066	0.45642		Pdpr
Fryl	0.649646	5.69905	4.50259	0.0338435	0.45898		Fryl
Lrrc58	0.578555	6.51476	4.50131	0.033869	0.45898		Lrrc58
Igfbpl1	-1.55698	2.52329	4.50008	0.0338932	0.45898		Igfbpl1
Dpysl3	0.767929	4.90245	4.49346	0.0340247	0.460317		Dpysl3
Acly	0.600189	8.32976	4.48949	0.0341038	0.460533		Acly
Dtl	-1.24997	1.83894	4.48904	0.0341128	0.460533		Dtl
Fnbp1	0.505682	6.84	4.4847	0.0341995	0.460533		Fnbp1
Dcaf6	-0.503653	6.50304	4.48422	0.0342092	0.460533		Dcaf6
Slc9a4	-2.15272	0.498449	4.48214	0.0342507	0.460533		Slc9a4
Eif5a2	0.671466	5.92513	4.4802	0.0342897	0.460533		Eif5a2
Mdm4	0.898784	4.18444	4.47966	0.0343005	0.460533		Mdm4
Cdk20	-0.63614	3.93487	4.47954	0.034303	0.460533		Cdk20
Arhgef40	0.543614	5.22638	4.47749	0.0343442	0.460645		Arhgef40
Fhod1	0.659938	3.19402	4.46937	0.0345077	0.46098		Fhod1
Msra	-0.573099	4.43413	4.46899	0.0345154	0.46098		Msra
Prss12	-1.07113	3.3039	4.46863	0.0345228	0.46098		Prss12
Cnih2	-0.586194	8.22181	4.46825	0.0345303	0.46098		Cnih2
Mpp3	-0.661056	5.42938	4.46733	0.0345488	0.46098		Mpp3
Msi1	0.639712	4.15564	4.46648	0.0345661	0.46098		Msi1
Camk1g	-0.536909	5.42843	4.46075	0.0346823	0.461868		Camk1g
Helz	1.05638	3.92832	4.45995	0.0346985	0.461868		Helz
Rbpj	0.59585	4.98665	4.45661	0.0347663	0.462327		Rbpj
Ppp2r1b	0.600207	4.30724	4.45502	0.0347988	0.462327		Ppp2r1b
Lrfn2	-0.495844	5.17348	4.45046	0.0348919	0.462619		Lrfn2
Prkd3	0.673149	3.88875	4.44939	0.0349136	0.462619		Prkd3
Tppp3	-0.528407	6.47368	4.44759	0.0349505	0.462619		Tppp3
Dusp16	0.680116	3.80169	4.44623	0.0349783	0.462619		Dusp16
Slc22a23	0.474826	6.72893	4.44588	0.0349855	0.462619		Slc22a23
Klf9	0.606841	6.90868	4.44364	0.0350314	0.462791		Klf9
Actl6b	-0.588214	6.56358	4.43812	0.035145	0.463524		Actl6b
Tmem121	-0.596157	4.78075	4.43773	0.0351529	0.463524		Tmem121
Tek	0.639497	3.63262	4.43399	0.03523	0.464104		Tek
Tigd3	-0.781167	2.61495	4.42616	0.0353921	0.465533		Tigd3
Tgfbi	0.76994	3.22065	4.42555	0.0354048	0.465533		Tgfbi
9630028B13Rik	1.07036	0.584593	4.42007	0.0355186	0.466036		9630028B13Rik
Ptch1	0.989856	5.46855	4.41789	0.0355639	0.466036		Ptch1
Nudt4	0.522987	7.41702	4.41697	0.0355832	0.466036		Nudt4
Bop1	-0.573017	6.01274	4.41294	0.0356674	0.466036		Bop1
Khdrbs3	-0.472013	6.77109	4.41103	0.0357072	0.466036		Khdrbs3
Hcrtr1	-0.896583	2.94293	4.41052	0.035718	0.466036		Hcrtr1
Esyt3	-0.816305	3.95539	4.41019	0.0357249	0.466036		Esyt3
Uba7	0.779264	1.92572	4.40969	0.0357354	0.466036		Uba7
Kcng2	-0.925459	3.88565	4.40939	0.0357417	0.466036		Kcng2
Caprin2	0.789819	3.41487	4.40636	0.0358053	0.466242		Caprin2
Gpr183	0.995015	0.551649	4.40547	0.0358239	0.466242		Gpr183
Scara3	0.621226	4.57023	4.40354	0.0358644	0.466305		Scara3
Gm13629	1.21258	0.944536	4.40208	0.0358951	0.466305		Gm13629
1700011J10Rik	-0.72668	2.98039	4.39884	0.0359634	0.466463		1700011J10Rik
Serpind1	0.847975	3.82057	4.39835	0.0359738	0.466463		Serpind1
Itpr3	0.682039	3.09522	4.38778	0.0361975	0.468931		Itpr3
Trmt2b	0.638739	4.01056	4.37703	0.0364264	0.471462		Trmt2b
Sox17	0.766933	2.71928	4.37295	0.0365137	0.471777		Sox17
Sacs	1.8119	1.15973	4.37275	0.0365179	0.471777		Sacs
Olfml1	0.589213	3.91894	4.36718	0.0366375	0.471999		Olfml1
Zc3h12c	0.850837	3.40199	4.3667	0.0366479	0.471999		Zc3h12c
Myl1	-1.49678	0.114633	4.36605	0.0366619	0.471999		Myl1
Ccdc8	0.792128	2.24345	4.36569	0.0366696	0.471999		Ccdc8
Ednrb	0.509867	6.23983	4.35939	0.0368054	0.473258		Ednrb
Tfpi	0.842469	3.43235	4.35605	0.0368776	0.473258		Tfpi
Rps4y2	-0.666698	4.45403	4.35601	0.0368785	0.473258		Rps4y2
Maf	0.737477	4.38121	4.3524	0.0369568	0.473258		Maf
2410016O06Rik	-0.62767	4.21904	4.34845	0.0370426	0.473258		2410016O06Rik
Vipr1	-0.82154	3.09218	4.34842	0.0370432	0.473258		Vipr1
Tlr3	0.656735	3.36036	4.34738	0.0370659	0.473258		Tlr3
Cd59a	0.575193	4.68679	4.34692	0.037076	0.473258		Cd59a
Ovca2	-0.662177	3.77593	4.34579	0.0371005	0.473258		Ovca2
Arfgap1	-0.5471	7.02564	4.34466	0.0371251	0.473258		Arfgap1
Porcn	-0.515537	5.89564	4.34163	0.0371912	0.473258		Porcn
Hmgcs2	0.656199	4.69565	4.34161	0.0371918	0.473258		Hmgcs2
Chd9	0.679388	5.72277	4.34089	0.0372075	0.473258		Chd9
Rgl1	-0.470677	7.00644	4.33637	0.0373064	0.473258		Rgl1
Ptprm	0.520782	5.67223	4.33434	0.0373509	0.473258		Ptprm
1700034H14Rik	0.654347	3.12237	4.33233	0.0373949	0.473258		1700034H14Rik
Kdelc2	0.749095	3.21272	4.33151	0.0374131	0.473258		Kdelc2
Ipcef1	-0.534643	4.86788	4.33125	0.0374187	0.473258		Ipcef1
Adck4	-0.569597	5.38281	4.33122	0.0374195	0.473258		Adck4
Mipol1	0.839943	1.63237	4.32912	0.0374656	0.473258		Mipol1
Tssc1	-0.592143	5.51837	4.32681	0.0375164	0.473258		Tssc1
Pknox2	-0.479494	6.0599	4.32633	0.0375271	0.473258		Pknox2
Usp54	0.502957	6.14208	4.32563	0.0375425	0.473258		Usp54
Agxt2l1	0.823382	4.8627	4.32137	0.0376366	0.474019		Agxt2l1
Mpp2	-0.475094	7.82087	4.31823	0.0377061	0.474188		Mpp2
Gpr179	0.876979	1.70906	4.31771	0.0377176	0.474188		Gpr179
Plk3	0.60035	3.77455	4.31099	0.0378669	0.474865		Plk3
Mmp2	0.698228	2.64523	4.30841	0.0379245	0.474865		Mmp2
Atp10d	0.733279	2.76402	4.30451	0.0380114	0.474865		Atp10d
Kif24	1.09874	0.572975	4.30417	0.038019	0.474865		Kif24
Rfc2	-0.533142	5.02454	4.30412	0.0380202	0.474865		Rfc2
Ly75	1.0985	0.529033	4.30394	0.0380243	0.474865		Ly75
Mecom	1.00588	0.807185	4.3033	0.0380385	0.474865		Mecom
Tacr3	0.967848	4.30266	4.30101	0.0380897	0.474865		Tacr3
Ap2s1	-0.587168	7.50732	4.29756	0.0381671	0.474865		Ap2s1
Gpr158	0.55286	7.21971	4.29433	0.0382396	0.474865		Gpr158
Ubn2	0.692618	4.93479	4.29403	0.0382463	0.474865		Ubn2
Atp2b2	0.518407	8.7991	4.29282	0.0382737	0.474865		Atp2b2
S1pr5	0.588834	4.14344	4.28936	0.0383517	0.474865		S1pr5
Lama3	0.893349	2.26582	4.28885	0.038363	0.474865		Lama3
Mycl1	-0.585442	4.75719	4.2871	0.0384026	0.474865		Mycl1
Mctp2	1.05874	1.10497	4.28579	0.0384322	0.474865		Mctp2
Cmklr1	0.804142	1.87071	4.285	0.03845	0.474865		Cmklr1
Inadl	0.71607	4.92749	4.28496	0.0384511	0.474865		Inadl
Sh3d19	0.67761	4.40487	4.28475	0.0384557	0.474865		Sh3d19
Spsb1	0.581736	3.94809	4.28393	0.0384743	0.474865		Spsb1
Rhof	-0.465869	6.06622	4.28361	0.0384816	0.474865		Rhof
Arhgap28	0.858657	1.60094	4.27969	0.0385704	0.475016		Arhgap28
Flot1	-0.497009	7.15736	4.27895	0.0385872	0.475016		Flot1
Pgr15l	1.03769	2.25225	4.27859	0.0385953	0.475016		Pgr15l
Zfp652	0.773797	3.28204	4.27062	0.0387767	0.47643		Zfp652
Tns3	0.571382	6.08411	4.27057	0.038778	0.47643		Tns3
Ift122	-0.512937	5.3631	4.26839	0.0388277	0.476494		Ift122
Cnn2	0.610213	4.02035	4.26737	0.0388511	0.476494		Cnn2
Nme1	-0.517029	7.26577	4.26338	0.0389423	0.476959		Nme1
Pou3f3	0.567361	6.27627	4.26275	0.0389569	0.476959		Pou3f3
Sdpr	0.60465	3.66976	4.25695	0.0390901	0.477018		Sdpr
Axl	0.474411	5.80989	4.25351	0.0391693	0.477018		Axl
Six5	0.818777	2.26026	4.2535	0.0391694	0.477018		Six5
6820408C15Rik	-0.860025	1.97199	4.25317	0.0391771	0.477018		6820408C15Rik
Bc1	-0.636537	3.78831	4.25251	0.0391925	0.477018		Bc1
Dnm3	0.750514	7.92877	4.25159	0.0392136	0.477018		Dnm3
Ace	0.522443	5.6301	4.25119	0.0392229	0.477018		Ace
Elovl6	0.596827	6.06315	4.25073	0.0392335	0.477018		Elovl6
Krt80	1.28501	0.988405	4.24925	0.0392676	0.477019		Krt80
Pdzd4	-0.51075	7.41842	4.24539	0.0393571	0.477694		Pdzd4
Zbed6	1.24461	3.35126	4.24291	0.0394146	0.477979		Zbed6
Impg2	1.07128	0.250345	4.23881	0.0395099	0.478593		Impg2
Tmc7	0.659908	4.16283	4.2378	0.0395334	0.478593		Tmc7
Icam1	0.892828	2.10238	4.23455	0.0396091	0.47872		Icam1
BC006779	0.753472	2.55523	4.23442	0.0396121	0.47872		BC006779
Atp6v1f	-0.522788	6.79207	4.22804	0.0397613	0.479413		Atp6v1f
Crtac1	-0.463898	6.35616	4.22713	0.0397827	0.479413		Crtac1
Fzd4	0.87436	2.92112	4.2266	0.0397952	0.479413		Fzd4
Col6a4	-1.03153	1.20933	4.22552	0.0398203	0.479413		Col6a4
Trpc6	-0.973601	1.37358	4.22468	0.0398401	0.479413		Trpc6
Gng10	-0.587569	5.16621	4.22039	0.039941	0.479477		Gng10
Opn3	0.828632	2.59222	4.21922	0.0399686	0.479477		Opn3
Trpc3	0.847815	4.09644	4.21523	0.0400626	0.479477		Trpc3
Rpusd1	-0.555028	6.38357	4.21296	0.0401163	0.479477		Rpusd1
Bex1	-0.484603	6.13487	4.21079	0.0401677	0.479477		Bex1
Cacng8	-0.485516	6.51633	4.20773	0.0402402	0.479477		Cacng8
Mdn1	0.665602	5.52348	4.20702	0.040257	0.479477		Mdn1
Gxylt2	1.2	-0.0765277	4.20607	0.0402796	0.479477		Gxylt2
Lpin1	0.564039	5.32405	4.20526	0.0402988	0.479477		Lpin1
Arhgef6	0.739384	3.87312	4.20485	0.0403086	0.479477		Arhgef6
Sncg	1.28541	3.1972	4.2013	0.0403931	0.479477		Sncg
Fscn1	-0.546149	8.23143	4.19657	0.0405059	0.479477		Fscn1
Coq4	-0.596213	4.48581	4.19632	0.0405118	0.479477		Coq4
Heph	0.865781	2.99412	4.19397	0.040568	0.479477		Heph
Ms4a6b	1.0697	0.154253	4.19391	0.0405695	0.479477		Ms4a6b
Efhd1	0.610438	4.00516	4.19354	0.0405784	0.479477		Efhd1
Gbp3	0.87624	1.7533	4.19144	0.0406286	0.479477		Gbp3
4930404N11Rik	-0.603977	4.05583	4.19097	0.0406399	0.479477		4930404N11Rik
Klhl1	0.692808	4.12104	4.19024	0.0406573	0.479477		Klhl1
Klhl29	0.497389	6.25429	4.18997	0.0406639	0.479477		Klhl29
Aspa	0.640538	3.75889	4.18672	0.0407418	0.479477		Aspa
Tmem123	0.591543	3.98765	4.18543	0.0407728	0.479477		Tmem123
Lgals8	0.561021	5.1316	4.18371	0.0408143	0.479477		Lgals8
Gpr22	-0.54915	5.21276	4.18369	0.0408148	0.479477		Gpr22
Xpo4	1.12605	1.90945	4.18293	0.0408331	0.479477		Xpo4
Frem2	0.78747	2.07625	4.18256	0.0408419	0.479477		Frem2
Fstl4	0.646315	3.56051	4.18193	0.0408572	0.479477		Fstl4
Abcd2	0.520904	4.74663	4.1818	0.0408602	0.479477		Abcd2
Mef2c	-0.598597	7.76733	4.17915	0.0409243	0.479477		Mef2c
Camk2a	-0.575674	10.9113	4.17877	0.0409333	0.479477		Camk2a
Trpv4	0.847597	1.06601	4.17686	0.0409796	0.479477		Trpv4
Wipf1	0.660315	3.6242	4.17622	0.0409949	0.479477		Wipf1
Hes7	-0.993382	0.538973	4.17583	0.0410045	0.479477		Hes7
Reep6	-0.60986	4.46714	4.1742	0.041044	0.479477		Reep6
Anp32a	-0.47615	7.59553	4.173	0.0410731	0.479477		Anp32a
Entpd6	-0.485546	6.85487	4.17293	0.0410746	0.479477		Entpd6
Hmcn1	1.00028	1.56444	4.16489	0.0412702	0.480558		Hmcn1
Rilpl1	-0.578045	5.7638	4.16486	0.0412709	0.480558		Rilpl1
Phka1	0.564172	4.73877	4.16471	0.0412746	0.480558		Phka1
Lbh	0.524426	6.17571	4.16142	0.0413548	0.480558		Lbh
C030046I01Rik	-0.595244	7.88035	4.16126	0.0413587	0.480558		C030046I01Rik
Cdh20	0.60383	4.36798	4.16069	0.0413725	0.480558		Cdh20
Nr1d1	-0.527589	7.63461	4.15897	0.0414147	0.48065		Nr1d1
Adarb2	0.995694	4.73667	4.15736	0.041454	0.480709		Adarb2
Adra1a	0.954543	3.39202	4.15564	0.041496	0.480799		Adra1a
BC056474	-0.580351	5.10355	4.15287	0.0415641	0.481191		BC056474
Cldn1	1.00197	1.06865	4.15059	0.0416201	0.481443		Cldn1
Ppargc1a	0.738606	5.66112	4.14709	0.0417062	0.482041		Ppargc1a
Cacna2d4	0.831194	1.20386	4.13914	0.0419024	0.483911		Cacna2d4
Arpc4	-0.500747	6.5772	4.13728	0.0419486	0.484046		Arpc4
Slc6a11	0.568435	8.77041	4.13568	0.0419883	0.484107		Slc6a11
Znhit2-ps	-0.605144	5.20864	4.13091	0.0421067	0.484932		Znhit2-ps
Drd5	0.913139	2.48232	4.13001	0.042129	0.484932		Drd5
Ttll7	0.641207	7.48241	4.1222	0.0423239	0.486777		Ttll7
Acpl2	-0.546695	4.41983	4.11738	0.0424448	0.487679		Acpl2
Chml	0.835111	3.65184	4.1163	0.0424718	0.487679		Chml
Dnajc3	0.607501	5.93952	4.11207	0.0425782	0.488057		Dnajc3
Elovl5	0.473214	6.79615	4.11162	0.0425895	0.488057		Elovl5
Nudt16l1	-0.60794	5.14237	4.11085	0.042609	0.488057		Nudt16l1
Vps45	-0.555449	5.52026	4.10377	0.0427876	0.489319		Vps45
[truncated: 12,816 more rows]

## Sheet: SvsNSinMUvsS_NSinWT_DEG.txt
	logFC	logCPM	LR	PValue	FDR		Sig Genes
[truncated: 14,043 more rows]
