# Supplementary material for: Effects of a social stimulus on gene expression in a mouse model of fragile X syndrome
Source: Mol Autism. 2017 Jun 23;8:30. doi: 10.1186/s13229-017-0148-6 (PMC5481916; doi:10.1186/s13229-017-0148-6)
Supplement: Supplementary file 4 — Differentially expressed genes in the prefrontal cortex (XLSX 5258 kb) [file 13229_2017_148_MOESM4_ESM.xlsx]

## Sheet: MvsWinNS_DEG.txt
	logFC	logCPM	LR	PValue	FDR
Fmr1	2.4891	4.9697	162.954	2.56065e-37	3.4812e-33
Tmem159	1.33776	3.69996	40.3907	2.07924e-10	1.41336e-06
Tcap	1.33008	3.29172	28.3614	1.00654e-07	0.000456132
Itpripl2	1.18464	2.06908	26.1239	3.20189e-07	0.00108824
Clcnka	1.55289	1.77578	24.7574	6.5018e-07	0.00154523
Alox12b	1.35099	2.04981	24.6654	6.81968e-07	0.00154523
Parvg	0.712016	3.66849	23.5513	1.21629e-06	0.00236221
Tnnc1	1.03801	4.40524	19.5912	9.59119e-06	0.016299
2810405K02Rik	0.730211	6.58191	19.0199	1.29365e-05	0.0183608
Slc36a4	-0.975607	3.53076	18.9377	1.35056e-05	0.0183608
Ppp1r12b	-0.958043	4.4116	18.3749	1.81429e-05	0.0216172
A830009L08Rik	0.998099	3.20955	18.2789	1.9081e-05	0.0216172
Ptprt	-1.07447	4.90211	17.4064	3.01803e-05	0.0315616
2610005L07Rik	-0.675765	4.15991	16.1825	5.75231e-05	0.0558591
Qdpr	0.508698	7.2477	15.8661	6.79859e-05	0.0616179
Pcdhgb5	-1.04111	2.03868	15.497	8.26355e-05	0.0702144
Nek1	-0.951694	3.76431	15.1479	9.94074e-05	0.0722397
Pcdha6	-1.22417	1.23607	15.1366	0.000100008	0.0722397
Ankrd26	-1.15547	2.76865	15.0543	0.000104463	0.0722397
Lrch3	-0.874835	3.44315	15.0218	0.000106274	0.0722397
C1galt1	-1.0408	2.18956	14.7912	0.000120095	0.0777469
Mgat5	-0.736309	4.51313	14.6495	0.000129468	0.0800051
Pcdha5	-1.19755	1.21395	14.5012	0.000140074	0.0827957
Mib1	-1.27	4.28747	14.3399	0.000152592	0.0832718
E330009J07Rik	-0.809625	3.04634	14.3054	0.000155416	0.0832718
Mef2a	-1.06008	4.92057	14.2595	0.000159255	0.0832718
1700008O03Rik	0.785336	3.67668	14.0675	0.000176362	0.0862136
Ifi27l1	0.645182	4.46521	14.0548	0.000177564	0.0862136
Hmbox1	-0.974201	2.80849	13.8686	0.000196046	0.0904915
Dpy19l4	-1.05655	2.24235	13.834	0.000199687	0.0904915
Scd1	-0.400105	7.49765	13.5486	0.000232468	0.0964555
Spr	0.568436	5.57339	13.4707	0.000242312	0.0964555
Fndc3a	-0.53938	5.24584	13.4662	0.000242898	0.0964555
Tnnt2	0.792979	2.55448	13.4385	0.000246511	0.0964555
Gabrd	0.536644	6.68217	13.4176	0.000249277	0.0964555
Isoc2a	0.574579	4.54096	13.3544	0.000257813	0.0964555
Grid2	-1.05393	2.16922	13.3206	0.000262512	0.0964555
Rn45s	-3.69247	14.332	13.2211	0.000276811	0.0990328
Snrnp25	0.692507	4.02816	12.9774	0.000315272	0.109901
Sv2c	-1.00071	3.5943	12.9118	0.000326516	0.110974
Myh2	0.97803	1.15378	12.8392	0.000339434	0.112551
Grhpr	0.520775	5.26096	12.7732	0.000351613	0.113814
Xylt1	-1.14018	2.88366	12.6471	0.000376144	0.118923
Pvalb	0.790746	6.22421	12.581	0.000389696	0.120407
Phlda3	0.548145	5.72309	12.4797	0.000411406	0.12429
N4bp2	-1.3278	0.880337	12.3392	0.000443552	0.131089
Ntn5	1.14403	2.43583	12.2713	0.000459975	0.13146
Hdac4	-0.863022	3.72774	12.2545	0.000464147	0.13146
St6gal2	-1.15328	2.79005	12.1918	0.000480002	0.133176
Tmem63a	0.560016	5.02068	12.0668	0.000513275	0.133705
Igfbp6	0.657095	6.02574	12.0522	0.0005173	0.133705
Lrig1	-0.597698	5.14791	12.0367	0.000521636	0.133705
Cacna1c	-0.702315	4.86257	11.9695	0.000540794	0.133705
Nup98	-0.795068	3.36059	11.9577	0.000544222	0.133705
Alg10b	-0.998371	3.72939	11.8969	0.000562271	0.133705
Il1rapl1	-1.33277	1.48911	11.8966	0.000562352	0.133705
2310061C15Rik	0.550058	3.84155	11.8755	0.000568772	0.133705
Lrrc7	-0.742114	4.64329	11.8701	0.000570423	0.133705
Neto1	-0.591931	5.62607	11.7999	0.000592326	0.135456
Helz	-0.903359	3.09855	11.7828	0.000597818	0.135456
Tspan11	0.876404	2.54404	11.6945	0.000626865	0.139709
Cacna1d	-0.634368	5.00353	11.6548	0.000640384	0.139729
9530082P21Rik	0.533224	7.5407	11.6213	0.000652005	0.139729
Arhgef10l	0.432829	5.81905	11.6049	0.00065779	0.139729
Fat1	-0.790441	5.45176	11.5422	0.000680337	0.142295
Dmtf1	-0.536554	5.12969	11.4723	0.000706424	0.145513
Itga6	-0.823528	2.98594	11.3817	0.000741697	0.145705
Ntn4	-0.756682	3.184	11.3686	0.000746977	0.145705
Il12rb1	0.960108	1.05686	11.3341	0.000760973	0.145705
Shisa6	-0.739218	3.64196	11.329	0.000763075	0.145705
Fgd4	-1.05263	1.99863	11.3168	0.000768088	0.145705
Dag1	-0.502883	6.15195	11.3082	0.000771663	0.145705
Lsm7	0.575368	5.00454	11.1763	0.000828477	0.148102
Cbl	-1.13408	2.99029	11.1753	0.000828926	0.148102
Zfp955b	-0.881507	2.78558	11.1368	0.000846314	0.148102
Zhx3	-0.553016	4.04212	11.1256	0.000851451	0.148102
Aqp4	-0.528164	6.14574	11.1226	0.000852816	0.148102
Psmb10	0.546106	5.80677	11.1055	0.000860709	0.148102
Fam132a	0.548207	4.08684	11.0869	0.000869382	0.148102
9430023L20Rik	0.493997	5.55771	11.0218	0.00090049	0.148102
Zfp369	-1.10566	1.51392	10.9989	0.000911678	0.148102
Ksr2	-0.877702	3.07019	10.9961	0.000913032	0.148102
Eif2c2	-0.933705	4.55796	10.9862	0.00091794	0.148102
Rassf8	-0.882458	1.75378	10.9598	0.000931088	0.148102
Tmem160	0.651611	6.00925	10.9421	0.000940019	0.148102
Agpat4	0.437221	6.19456	10.9287	0.000946878	0.148102
Ptprz1	-0.666971	6.72974	10.9269	0.000947767	0.148102
Eml6	-0.818869	3.10289	10.8955	0.000963996	0.148433
Sord	0.472217	4.62787	10.8576	0.000983894	0.148433
Tpbg	-0.488257	4.93231	10.853	0.000986384	0.148433
1500012F01Rik	0.540991	4.14366	10.8233	0.0010023	0.148433
Cdkl5	-1.28338	3.83981	10.8193	0.00100447	0.148433
Stk32c	0.432969	7.84535	10.7578	0.0010384	0.150211
Clvs1	-0.904934	2.93787	10.7574	0.00103861	0.150211
Adam33	1.0878	0.603795	10.7362	0.00105059	0.150345
Tnks	-0.835324	5.05825	10.6867	0.0010791	0.15103
Itpka	0.54431	7.80859	10.6841	0.00108059	0.15103
Gcat	0.598798	3.72585	10.6432	0.00110479	0.15103
Lmln	-0.969889	2.54577	10.6352	0.00110953	0.15103
Pcdhga7	-0.713664	2.86147	10.6223	0.00111734	0.15103
Mef2d	-0.487448	6.65944	10.6145	0.00112204	0.15103
Susd2	0.488749	3.80317	10.5029	0.0011919	0.158143
Rangrf	0.53995	3.61803	10.4822	0.00120529	0.158143
Zbtb38	-0.869425	3.92169	10.466	0.00121589	0.158143
Adarb2	-1.15597	2.85013	10.4561	0.00122247	0.158143
Cdr2	0.493788	3.9626	10.4346	0.00123677	0.158143
Copz2	0.705815	2.27613	10.4048	0.00125686	0.158143
6430704M03Rik	-0.907472	6.24792	10.4041	0.00125737	0.158143
Zfp536	-1.09865	2.14099	10.38	0.00127387	0.158143
Pla2g4b	0.662595	3.17777	10.3718	0.00127957	0.158143
Pcdhgb4	-0.775266	1.659	10.304	0.00132742	0.161391
Sgip1	-0.638373	6.3459	10.2823	0.00134315	0.161391
Arhgap15	0.632702	3.49085	10.2639	0.00135661	0.161391
Slc10a7	-0.738189	2.15092	10.2577	0.00136116	0.161391
Mafg	-0.504642	4.49775	10.2384	0.00137547	0.161391
Cldn26	1.08645	1.48611	10.224	0.00138626	0.161391
Crebbp	-0.699246	4.54572	10.2132	0.00139438	0.161391
Pink1	0.433796	8.85722	10.1993	0.00140493	0.161391
Pigg	-0.597696	3.62771	10.1756	0.00142313	0.161391
Odz1	-1.45947	2.71498	10.1388	0.00145178	0.161391
Cbx1	-0.528276	3.58992	10.1165	0.0014695	0.161391
Cdr1	-1.68407	3.4462	10.1036	0.00147976	0.161391
Abhd2	-0.645038	4.70187	10.0916	0.00148943	0.161391
Nbl1	0.442738	7.35797	10.0903	0.00149051	0.161391
Pcdhgc5	-0.557023	6.13992	10.0752	0.0015028	0.161391
Taok3	-0.419968	5.77566	10.0713	0.00150595	0.161391
Klhdc4	0.516193	4.61139	10.0692	0.00150766	0.161391
Plcxd3	-1.65293	0.674531	10.0447	0.00152787	0.162277
Aifm3	0.455705	6.13087	10.0124	0.00155486	0.163252
Nudt22	0.62861	3.0742	10.0051	0.00156107	0.163252
Prdm10	-0.803941	2.56012	9.96416	0.00159617	0.16382
Nos1	-0.875051	3.51846	9.96123	0.00159871	0.16382
Bcor	-0.640745	4.66977	9.95083	0.00160777	0.16382
Vps13c	-1.07553	4.25027	9.92184	0.00163329	0.16382
Fam171b	-0.659819	6.6422	9.90662	0.00164685	0.16382
Abhd3	-0.456538	5.24675	9.90592	0.00164748	0.16382
Gm9866	0.48952	3.76073	9.90216	0.00165085	0.16382
Nedd4	-0.647845	8.31379	9.88588	0.00166552	0.164077
BC005537	-0.432218	6.83868	9.85244	0.00169607	0.164977
Hfe2	1.34471	0.721553	9.83995	0.00170763	0.164977
Rims1	-0.759725	6.47944	9.83384	0.0017133	0.164977
Sult1a1	0.566585	3.46428	9.80289	0.00174238	0.164977
Zkscan16	-1.14767	3.03424	9.78923	0.00175537	0.164977
Ccdc85c	-0.43957	4.85142	9.76234	0.00178123	0.164977
Abca1	-0.712682	4.47017	9.74621	0.00179693	0.164977
Ccdc85b	0.573621	7.6332	9.73945	0.00180355	0.164977
Fam13c	-0.680446	4.83082	9.73434	0.00180857	0.164977
Arhgap19	-0.903279	1.80988	9.72366	0.00181911	0.164977
Plin4	0.930505	3.22706	9.71843	0.0018243	0.164977
Rragd	-0.578554	6.70683	9.71713	0.00182559	0.164977
Tpm2	0.727764	3.40207	9.71028	0.0018324	0.164977
Adra1a	-0.771855	2.14257	9.68571	0.00185707	0.165297
Celf5	-0.425522	7.91047	9.67556	0.00186736	0.165297
Dpysl3	-0.736978	3.72741	9.67057	0.00187244	0.165297
Dok6	-1.24422	1.39431	9.63864	0.00190527	0.166438
Odz4	-0.589339	5.76243	9.63422	0.00190985	0.166438
Psmc5	0.449315	8.05981	9.59997	0.00194581	0.168198
Aldh3b2	0.817146	1.38122	9.57723	0.00197005	0.168198
Fam102b	-0.659903	5.51368	9.56016	0.00198846	0.168198
Mest	-0.426854	5.11838	9.55358	0.0019956	0.168198
Supt4h1	0.5026	5.44857	9.54969	0.00199983	0.168198
Slc1a6	0.637532	3.28669	9.53111	0.00202018	0.168198
6030405A18Rik	0.449694	5.3075	9.52626	0.00202552	0.168198
Mia1	1.18713	0.733701	9.5231	0.00202901	0.168198
Itsn2	-0.62388	4.62809	9.48764	0.00206861	0.169345
Kcnj3	-0.827634	4.65055	9.48329	0.00207352	0.169345
Syt6	-0.557323	5.53405	9.47737	0.00208022	0.169345
C78339	-0.624447	4.63512	9.46566	0.00209354	0.169415
1700040I03Rik	0.51611	4.18592	9.42842	0.00213648	0.171866
Cacng7	-0.403924	6.69162	9.40802	0.00216039	0.172767
Ncam2	-0.875372	4.33959	9.39424	0.00217668	0.173053
Hey2	-0.827145	2.54932	9.37616	0.00219825	0.173164
Ppp1r12a	-0.715218	5.18411	9.37174	0.00220356	0.173164
Lgi3	0.448126	7.3453	9.34776	0.00223258	0.174437
Med12l	-0.846972	3.76008	9.32564	0.0022597	0.175051
Hhatl	0.565199	4.7897	9.32037	0.0022662	0.175051
Igdcc3	-1.03775	0.473124	9.28452	0.00231099	0.175913
Prune2	-0.557593	6.1471	9.28386	0.00231182	0.175913
AI316807	0.415462	4.92109	9.28041	0.00231618	0.175913
1810043H04Rik	0.560288	4.06978	9.26392	0.00233712	0.176126
Zkscan14	0.515765	3.60893	9.25784	0.0023449	0.176126
Thap2	-0.770905	2.90775	9.20516	0.00241333	0.179218
Ppm1l	-0.739515	4.90507	9.1823	0.00244367	0.179218
Gstm5	0.452012	6.92922	9.17992	0.00244685	0.179218
8430427H17Rik	-0.420643	5.83802	9.17078	0.0024591	0.179218
Exoc4	-0.405427	5.75858	9.14015	0.0025006	0.179218
Bmpr2	-1.2883	3.35166	9.13959	0.00250137	0.179218
Pcsk1	-0.592379	3.8827	9.1332	0.00251013	0.179218
Hebp1	0.47976	4.75436	9.12627	0.00251965	0.179218
Epb4.1l4b	-0.81889	1.85115	9.10592	0.00254784	0.179218
Yod1	-1.08511	2.09304	9.105	0.00254912	0.179218
Trpt1	0.481893	3.61447	9.09948	0.00255682	0.179218
Cntnap5a	-0.849427	2.48658	9.09937	0.00255698	0.179218
Enah	-0.44773	5.5331	9.09335	0.00256541	0.179218
Pcgf3	-0.507953	4.93426	9.06826	0.00260084	0.179218
Cldn11	0.406275	7.59555	9.06621	0.00260377	0.179218
Cacna1e	-0.632131	6.11141	9.05884	0.00261427	0.179218
Paqr8	-0.423353	6.27148	9.05727	0.00261653	0.179218
Lancl3	-1.16814	1.32676	9.03223	0.00265261	0.179218
A230072E10Rik	-1.23262	0.144303	9.02721	0.0026599	0.179218
Trappc8	-0.510269	5.31018	9.0151	0.00267758	0.179218
Lsamp	-0.40814	5.20774	9.00535	0.00269191	0.179218
Spen	-0.584316	5.82715	8.98956	0.00271527	0.179218
Cxx1c	0.395434	7.40117	8.98499	0.00272207	0.179218
Fam19a1	0.420795	5.23681	8.98388	0.00272371	0.179218
Oprd1	-0.740027	3.68102	8.97898	0.00273104	0.179218
Trmt61a	0.444904	4.86456	8.97259	0.00274059	0.179218
Spint2	0.492687	4.13378	8.96483	0.00275227	0.179218
St13	-0.394067	6.03543	8.96202	0.00275651	0.179218
Plagl1	-0.59019	3.86951	8.95418	0.00276836	0.179218
Rbms1	-0.743345	2.65655	8.93178	0.00280251	0.180569
Nrtn	0.758233	2.96486	8.91822	0.0028234	0.181057
Nudt18	0.437262	5.88441	8.89747	0.00285566	0.182266
Tmem232	1.0226	0.703354	8.85723	0.0029193	0.182822
Trip11	-1.07788	3.10186	8.85566	0.00292182	0.182822
Pcdhga12	-0.655896	3.04176	8.8428	0.00294247	0.182822
Grwd1	0.42845	4.56607	8.82491	0.00297147	0.182822
BC068281	-0.693484	2.21331	8.81602	0.00298597	0.182822
Pepd	0.36709	5.12738	8.80961	0.00299648	0.182822
Fat4	-0.726057	3.10663	8.80821	0.00299877	0.182822
Gstp1	0.404726	6.22297	8.80076	0.00301105	0.182822
Nmt2	-0.511573	4.44068	8.80022	0.00301195	0.182822
Nhs	-1.13931	0.953991	8.79631	0.00301841	0.182822
Grin3a	-0.642008	3.53795	8.7919	0.00302572	0.182822
Strn	-0.847418	4.77968	8.79188	0.00302575	0.182822
Kcnn3	-0.809999	3.19646	8.78288	0.00304071	0.182914
Appbp2	-0.557603	4.13456	8.76332	0.00307349	0.182992
Tmem218	0.445205	4.31785	8.74744	0.00310037	0.182992
Robo2	-0.418531	6.48462	8.74321	0.00310757	0.182992
Ttc8	-0.500173	3.76585	8.73896	0.00311483	0.182992
1700047M11Rik	0.926769	1.38591	8.73597	0.00311994	0.182992
Arl10	-0.471609	3.41066	8.7343	0.00312278	0.182992
Asphd1	0.541659	4.70602	8.71709	0.00315241	0.183936
Gramd1b	-0.567581	5.37331	8.7	0.0031821	0.184866
Gpam	-0.535176	4.88489	8.69231	0.00319556	0.184866
Igfbp5	-0.374245	7.22935	8.65352	0.0032643	0.186616
Btbd6	0.366994	6.04558	8.65121	0.00326844	0.186616
Camk1g	0.434601	5.64795	8.64569	0.00327837	0.186616
Kcna3	-1.26628	1.59831	8.64439	0.0032807	0.186616
Dbp	0.419213	6.43946	8.63641	0.0032951	0.186654
Lyst	-0.665486	5.02287	8.61022	0.00334282	0.188571
Sytl1	1.18435	1.24023	8.60194	0.00335805	0.188647
Cnp	0.464038	8.72731	8.58201	0.003395	0.189002
Tmtc2	-0.645359	3.06554	8.57805	0.0034024	0.189002
Crkl	-0.455355	4.98674	8.56508	0.00342672	0.189002
Ankrd52	-0.455022	5.83754	8.55751	0.003441	0.189002
Qser1	-0.62079	3.25619	8.54088	0.00347258	0.189002
Grip1	-0.532864	3.69498	8.53689	0.0034802	0.189002
Fem1c	-0.622503	3.27046	8.53236	0.00348888	0.189002
Mog	0.509426	6.46356	8.51454	0.00352321	0.189002
Ppfibp1	-0.494896	5.12617	8.51401	0.00352423	0.189002
Cntnap5c	-1.21075	0.329257	8.49898	0.00355345	0.189002
Endou	0.773658	1.0103	8.49206	0.003567	0.189002
Gm9962	0.76003	1.26224	8.48183	0.00358711	0.189002
2410015M20Rik	0.404978	5.9402	8.48034	0.00359005	0.189002
Uhmk1	-1.02979	4.1788	8.47871	0.00359328	0.189002
Ptprm	-0.554629	5.1397	8.47573	0.00359915	0.189002
Gfm1	-0.47246	4.79413	8.45731	0.00363579	0.189002
Hpcal1	0.38448	5.73517	8.45647	0.00363747	0.189002
Ildr2	-0.408675	6.79904	8.44859	0.00365327	0.189002
Slc7a2	-0.534431	4.2521	8.44306	0.0036644	0.189002
Pcdh1	-0.511137	6.41324	8.44196	0.00366662	0.189002
Cdk13	-0.404697	5.34942	8.43794	0.00367473	0.189002
Gapvd1	-0.398918	5.97171	8.43595	0.00367874	0.189002
Apc	-0.558651	8.06759	8.42664	0.00369762	0.189002
Syt14	-1.06183	1.05588	8.42645	0.00369801	0.189002
Phf3	-0.403431	5.93535	8.40952	0.00373262	0.189916
Necab1	-0.51953	6.24788	8.40406	0.00374384	0.189916
Atf7	-0.825411	1.61343	8.39295	0.00376679	0.190295
N4bp3	0.468245	4.44864	8.38692	0.00377931	0.190295
Mxra7	0.524255	3.89068	8.35042	0.00385598	0.193439
Haghl	0.449427	6.02677	8.33283	0.00389349	0.193947
Ttc28	-0.582923	4.03318	8.32626	0.00390761	0.193947
Svep1	-1.15149	0.474373	8.32566	0.0039089	0.193947
Rimbp2	-0.611499	6.34646	8.30311	0.00395773	0.195656
Chrm2	-1.15409	1.34256	8.28848	0.00398973	0.196357
Myl6b	0.49082	4.37845	8.28345	0.0040008	0.196357
Lnpep	-1.28558	3.08891	8.25936	0.00405424	0.196362
C130074G19Rik	0.467904	6.97919	8.25832	0.00405657	0.196362
Rnaseh2a	0.431988	4.62754	8.25607	0.0040616	0.196362
Aspa	0.434969	3.60489	8.25524	0.00406345	0.196362
Tprn	0.419559	4.66782	8.23632	0.00410602	0.196362
Mfap3l	-0.431464	5.72257	8.23575	0.00410733	0.196362
Pcdh15	-0.724509	3.09644	8.22896	0.00412272	0.196362
Tppp3	0.544148	5.63236	8.22745	0.00412615	0.196362
Tet3	-0.592533	5.32611	8.22133	0.00414008	0.196362
Akr7a5	0.487572	5.45306	8.20716	0.00417254	0.196362
Chrnb3	1.00516	0.593831	8.20334	0.00418133	0.196362
Slc4a4	-0.599629	6.67372	8.19939	0.00419046	0.196362
Fndc3b	-0.567849	3.63119	8.19726	0.00419538	0.196362
Gatad2b	-0.952261	3.27919	8.19324	0.00420467	0.196362
Nr2c2	-0.689414	4.72771	8.18769	0.00421756	0.196362
Bicd2	-0.34392	5.88993	8.1687	0.00426195	0.197286
Pcdhga8	-0.678464	2.40697	8.1668	0.00426642	0.197286
Sash1	-0.501373	5.31159	8.15638	0.004291	0.19775
Clip1	-0.384813	6.33478	8.14699	0.00431327	0.198105
Vcl	-0.476056	4.63423	8.12059	0.00437654	0.199795
Hspb2	0.957429	0.315516	8.11937	0.00437948	0.199795
Fam158a	0.430522	4.91759	8.1033	0.00441847	0.199994
Cxx1b	0.395579	6.0718	8.10115	0.00442372	0.199994
Akap10	-0.549907	3.98414	8.09738	0.00443294	0.199994
Eif4ebp2	-0.687667	3.68542	8.08772	0.00445661	0.199994
Srebf1	-0.412943	6.02229	8.08105	0.00447304	0.199994
Dpcd	0.450306	5.98465	8.07308	0.00449276	0.199994
Mical3	-0.632943	3.55607	8.07233	0.00449464	0.199994
Fyn	-0.342065	7.01404	8.06465	0.00451373	0.199994
Add2	-0.396129	6.55405	8.06028	0.00452462	0.199994
Zcchc14	-0.496074	6.18406	8.05375	0.00454096	0.199994
Dyrk2	-0.848942	3.39694	8.04905	0.00455276	0.199994
Nme2	0.441576	6.55931	8.03313	0.00459294	0.199994
Sik2	-0.762643	3.39078	8.03267	0.00459411	0.199994
Mrpl30	0.373311	5.58875	8.03038	0.00459992	0.199994
Cttnbp2	-0.502027	5.93196	8.02858	0.00460448	0.199994
Plcxd2	-0.514944	6.43823	8.00007	0.00467756	0.20146
Stx1b	-0.420249	7.26235	7.99878	0.00468088	0.20146
Luzp2	-0.382626	7.177	7.99443	0.00469214	0.20146
Klk8	0.945963	0.833837	7.9892	0.00470572	0.20146
Lmbrd2	-1.25106	3.06034	7.98666	0.00471233	0.20146
Fbxo2	0.398272	6.91292	7.97668	0.00473837	0.201938
Hook1	-0.66115	4.14824	7.95101	0.00480605	0.203611
Pcdhgc3	-0.479487	5.37867	7.94416	0.00482428	0.203611
Cdh23	-1.17887	0.96341	7.94141	0.00483161	0.203611
Pcdhgb7	-0.641311	2.35024	7.93536	0.0048478	0.203611
Myl4	0.753687	5.48559	7.93012	0.00486185	0.203611
Pex11b	0.337357	5.5634	7.92802	0.0048675	0.203611
Dnajb14	-0.896782	2.50938	7.88181	0.00499346	0.208239
Pcdhga5	-0.751326	2.38713	7.85372	0.00507163	0.209483
Mybpc3	1.30807	0.959948	7.84911	0.00508458	0.209483
Dgat1	0.417339	4.25131	7.82965	0.00513962	0.209483
Cela1	0.850901	1.68657	7.81884	0.00517043	0.209483
Galnt6	0.505673	4.16544	7.81531	0.00518055	0.209483
Heyl	-0.959304	2.27583	7.81296	0.00518728	0.209483
Ptpn4	-1.06532	3.42463	7.81121	0.00519233	0.209483
Sdsl	0.702136	1.84008	7.81105	0.00519276	0.209483
Timm8a1	0.418343	4.17586	7.80961	0.0051969	0.209483
Hgf	-1.07476	1.13867	7.808	0.00520153	0.209483
Lass6	-0.687249	3.7563	7.80294	0.00521612	0.209483
Klhl3	-0.74502	3.36202	7.79853	0.00522887	0.209483
Erbb4	-1.49457	2.18662	7.7907	0.00525157	0.209483
Vasn	0.52229	3.51343	7.78092	0.00528009	0.209483
Ccnt2	-0.479771	4.22606	7.77729	0.0052907	0.209483
Mdm1	-0.66572	1.78015	7.76352	0.0053312	0.209483
Htr2a	-0.805956	3.55002	7.76285	0.00533319	0.209483
Pcdhac2	-0.618559	4.09617	7.7592	0.00534397	0.209483
Fzd4	-0.662462	2.18685	7.75908	0.00534431	0.209483
2900010M23Rik	0.379637	6.67561	7.7561	0.00535316	0.209483
Gm5567	-1.01319	3.69884	7.75454	0.00535778	0.209483
Mob2	0.414039	5.22459	7.75302	0.00536227	0.209483
Rapgef5	-0.606681	5.20891	7.74752	0.00537864	0.20952
Pygo1	-0.761991	2.49513	7.7411	0.00539779	0.209666
Erc1	-0.370759	5.76241	7.7306	0.00542928	0.209715
Mll5	-0.543145	5.98848	7.73039	0.00542991	0.209715
Shroom1	0.498098	3.43631	7.72174	0.00545598	0.210125
Bod1l	-0.511885	5.3204	7.70677	0.00550141	0.210192
Usf1	0.390537	6.37045	7.70365	0.00551092	0.210192
Mad2l2	0.534444	3.22163	7.7023	0.00551504	0.210192
Fam70a	-0.666445	3.84106	7.69688	0.00553164	0.210192
Ramp3	0.514773	4.20962	7.69578	0.00553502	0.210192
Gnai3	-0.432628	4.73914	7.66373	0.00563418	0.212786
Gabra2	-0.622875	5.33034	7.65991	0.00564613	0.212786
2810025M15Rik	0.434398	4.07128	7.65441	0.00566337	0.212786
Atp5e	0.519654	6.77732	7.65047	0.00567575	0.212786
Plce1	-0.734014	3.17319	7.64423	0.00569542	0.212786
Dgkh	-1.12312	2.19691	7.64124	0.00570485	0.212786
Fahd2a	0.492365	4.31821	7.63733	0.00571723	0.212786
Ndufs7	0.445976	6.98639	7.63369	0.0057288	0.212786
Rhog	0.447713	5.00288	7.62884	0.00574421	0.212786
Pih1d1	0.489337	5.00874	7.62099	0.00576928	0.213134
Itgb8	-0.98433	2.63167	7.60535	0.00581954	0.213623
H2-Aa	1.02976	1.08371	7.60299	0.00582716	0.213623
Aph1b	-0.510089	3.8338	7.60039	0.00583556	0.213623
Kcng2	0.486287	3.77625	7.58429	0.0058879	0.213623
Klhdc9	0.412717	4.50319	7.58283	0.00589268	0.213623
Tac2	0.515956	3.75103	7.58251	0.00589373	0.213623
Wwtr1	-0.503978	3.94311	7.5815	0.00589703	0.213623
Ablim3	-0.596547	5.12131	7.57809	0.00590821	0.213623
Lin7b	0.393379	6.16301	7.5702	0.00593411	0.213964
Klf3	-0.575312	3.19458	7.56565	0.00594912	0.213964
Vps13d	-0.486385	5.7847	7.54984	0.00600153	0.215279
Lamb3	0.756957	1.31135	7.54033	0.0060333	0.215597
Nrip1	-1.00331	2.94514	7.5377	0.00604211	0.215597
1700037C18Rik	0.61177	2.64317	7.52965	0.00606916	0.215643
S100a6	0.524581	3.86094	7.50924	0.00613833	0.215643
Mll2	-0.440707	6.06668	7.50876	0.00613997	0.215643
Pds5a	-0.600962	4.25642	7.50861	0.00614047	0.215643
Cacna1b	-0.523638	5.9371	7.50272	0.00616059	0.215643
Cpeb4	-1.09562	3.25449	7.5016	0.00616443	0.215643
Epha10	0.357598	5.56631	7.49759	0.00617816	0.215643
Kcnh5	-0.725672	2.65978	7.48968	0.00620535	0.215643
Pcdhb14	-0.71921	1.96309	7.48794	0.00621136	0.215643
Chd9	-0.552949	5.32463	7.48288	0.00622884	0.215643
Megf9	-0.759087	5.07664	7.47968	0.00623992	0.215643
Tbck	-0.845009	2.58619	7.47804	0.00624559	0.215643
Avpi1	0.385731	4.71382	7.47689	0.00624961	0.215643
Frmd4a	-0.422053	4.99945	7.46426	0.00629358	0.216198
Deb1	0.402798	5.02488	7.46255	0.00629956	0.216198
Nwd1	-0.515542	5.1986	7.44611	0.00635736	0.216198
Pigyl	0.476962	4.58727	7.44342	0.00636686	0.216198
2700029M09Rik	0.344896	5.20328	7.44184	0.00637247	0.216198
1700020I14Rik	-0.890244	4.77867	7.43756	0.00638766	0.216198
Rttn	-0.762885	1.05393	7.43709	0.00638932	0.216198
Zfc3h1	-0.471092	4.72648	7.43277	0.00640467	0.216198
Acvr1	-0.44275	4.51746	7.42869	0.00641919	0.216198
Hspbp1	0.38407	7.06422	7.42715	0.00642471	0.216198
Unkl	-0.37941	5.6326	7.41567	0.00646584	0.217045
Dcc	-0.630707	3.58399	7.40876	0.00649071	0.217343
Fmnl2	-0.372429	5.1721	7.38511	0.0065766	0.219355
Fam115a	-0.451579	6.73	7.38334	0.00658307	0.219355
Igf2r	-0.451113	4.9639	7.36204	0.00666152	0.221426
Arhgap5	-0.657797	5.14564	7.35065	0.00670386	0.221915
Bach1	-0.515852	3.44027	7.34931	0.00670885	0.221915
Ptch1	-0.916954	3.88048	7.32586	0.00679696	0.224192
Arhgef12	-0.380752	7.42425	7.31599	0.00683436	0.224192
E130012A19Rik	0.512925	7.30524	7.3114	0.00685184	0.224192
Ndufc1	0.556466	5.60905	7.31066	0.00685468	0.224192
Pcdhb17	-0.554033	3.48565	7.30923	0.00686014	0.224192
Cntnap3	-0.83244	2.36608	7.29266	0.00692369	0.225726
2010-09-03	0.455711	7.47896	7.27389	0.00699643	0.226979
Ccdc42	0.954078	0.603193	7.27273	0.00700095	0.226979
Prmt7	0.412176	5.89427	7.26983	0.00701223	0.226979
Mcart6	-0.498955	2.73822	7.26259	0.00704055	0.227355
Pcgf6	-0.601098	2.76121	7.25793	0.00705884	0.227405
Isoc1	-0.713858	4.1882	7.24524	0.00710893	0.228307
Rbm3	0.474401	6.08753	7.24189	0.00712218	0.228307
Sesn3	-0.592959	4.12882	7.23391	0.00715393	0.228307
Tmem181a	-0.551324	3.12921	7.23284	0.0071582	0.228307
Bend4	-0.581695	3.05525	7.22745	0.00717971	0.228307
Map1lc3a	0.476271	8.40565	7.22548	0.00718761	0.228307
Fosl2	-0.449551	4.86887	7.21817	0.00721691	0.228519
Pcdhb16	-0.742047	2.02727	7.21461	0.00723126	0.228519
Camk2n1	0.531267	11.7311	7.20933	0.00725257	0.228519
Zc3h12b	-0.987078	1.82641	7.20298	0.00727825	0.228519
2810403A07Rik	-0.396532	5.2604	7.19884	0.00729507	0.228519
Mrps18c	0.415264	4.39209	7.19883	0.00729512	0.228519
Vps37d	0.423238	5.15773	7.19184	0.00732359	0.228883
Ahcyl2	-0.41356	6.67299	7.17714	0.00738381	0.230045
Adap1	0.439296	8.73615	7.17452	0.00739464	0.230045
Nebl	-0.815502	3.58597	7.17042	0.00741154	0.230045
Rabl5	0.416069	5.90548	7.15984	0.00745539	0.230879
Nenf	0.437602	5.98762	7.15478	0.00747646	0.231006
Pcdhgc4	-0.607268	3.02517	7.14682	0.00750971	0.231027
Usp34	-0.603698	5.56977	7.1388	0.00754338	0.231027
Gmppb	0.458469	3.8602	7.13676	0.00755196	0.231027
Mtr	-0.919751	2.20828	7.13337	0.00756626	0.231027
Larp4b	-0.417228	5.29945	7.13047	0.0075785	0.231027
Dlx2	-0.789338	3.89719	7.12137	0.00761705	0.231027
Mll1	-0.613761	6.08688	7.11947	0.00762513	0.231027
Stmn4	0.40906	8.13451	7.11106	0.00766097	0.231027
Lzts1	-0.502682	4.97845	7.11085	0.00766189	0.231027
Birc6	-0.418521	6.19116	7.0918	0.00774373	0.231027
Prrc2c	-0.550378	6.78604	7.09042	0.00774971	0.231027
Ndufv1	0.414063	7.88758	7.09017	0.00775078	0.231027
A630007B06Rik	-0.780316	3.28818	7.08637	0.00776726	0.231027
2010-09-10	-0.323197	6.45736	7.08217	0.00778549	0.231027
Dctn3	0.376339	6.58421	7.07442	0.00781923	0.231027
Dennd4c	-0.604214	3.50999	7.06787	0.00784785	0.231027
Sall1	-0.675104	4.51024	7.06077	0.007879	0.231027
Fam173a	0.485058	5.77083	7.06067	0.00787943	0.231027
Fads2	-0.356509	6.55317	7.05961	0.0078841	0.231027
Fam59a	-0.560509	4.24252	7.05503	0.0079043	0.231027
2810468N07Rik	0.402017	4.94342	7.05456	0.00790636	0.231027
Grin2a	-0.760762	3.42039	7.05417	0.00790809	0.231027
Acbd4	0.420323	5.36564	7.05288	0.0079138	0.231027
2610507I01Rik	0.819607	0.911919	7.05024	0.00792544	0.231027
Slit3	-0.577082	4.42594	7.04615	0.00794359	0.231027
Uqcr10	0.389456	6.74484	7.04496	0.00794886	0.231027
Aip	0.398582	6.82311	7.04485	0.00794937	0.231027
Ints6	-0.508958	3.46653	7.04403	0.00795298	0.231027
Peg3	-0.877795	5.84696	7.03549	0.007991	0.231363
Psma6	0.368568	6.59847	7.03379	0.00799858	0.231363
Wdr54	0.48119	4.57624	7.0296	0.00801734	0.231413
Atmin	0.328895	6.75295	7.02276	0.00804802	0.231548
St3gal1	-0.469374	4.87745	7.01738	0.00807224	0.231548
Ttc9b	0.481807	8.38626	7.01611	0.00807797	0.231548
C530008M17Rik	-0.537841	5.23877	7.01341	0.00809013	0.231548
Khk	0.496779	3.86341	6.98704	0.0082102	0.234245
Arhgdig	0.454396	6.7322	6.98207	0.00823302	0.234245
Pcdha10	-0.810027	1.49611	6.97861	0.00824897	0.234245
Arhgef11	-0.485604	5.47687	6.96895	0.0082936	0.234245
Rgs5	-0.519664	3.45134	6.96846	0.00829588	0.234245
Aarsd1	0.334602	5.97359	6.96743	0.00830065	0.234245
Cadm4	0.335205	8.53857	6.96177	0.00832696	0.234245
Adi1	0.328563	5.77249	6.96006	0.00833493	0.234245
Rabac1	0.443268	7.6911	6.95909	0.00833942	0.234245
Pou3f4	-0.853276	1.46077	6.94142	0.00842221	0.235338
BC006965	0.881614	0.536153	6.93564	0.00844948	0.235338
5430411K18Rik	-0.448707	5.31767	6.93426	0.008456	0.235338
Myst3	-0.495723	5.26427	6.9299	0.00847662	0.235338
Slfn2	0.716847	1.44576	6.92967	0.00847772	0.235338
Mid2	-0.48264	4.23575	6.92873	0.0084822	0.235338
Elof1	0.409672	5.88965	6.92245	0.00851201	0.235684
Ssr4	0.436639	5.54563	6.91685	0.00853872	0.235943
Slc26a2	-0.789249	0.899014	6.91121	0.00856568	0.236139
Pnpla2	0.388893	4.89446	6.90359	0.00860227	0.236139
Adc	0.355025	5.74608	6.90104	0.00861457	0.236139
Alkbh7	0.503806	4.06785	6.89993	0.00861994	0.236139
Rnpc3	-0.550128	3.01608	6.89729	0.00863267	0.236139
Usp46	-0.38401	6.20537	6.88964	0.00866968	0.236391
Mob1b	-0.81964	2.36948	6.88817	0.00867682	0.236391
Pop5	0.401138	6.16556	6.88462	0.00869404	0.236391
Polr3h	0.333728	6.09874	6.86449	0.00879254	0.237866
Tmem42	0.405285	4.27759	6.8627	0.00880136	0.237866
Gm505	-0.701007	2.0611	6.85708	0.00882906	0.237866
Ccdc3	0.484189	4.78669	6.85106	0.00885885	0.237866
Slc9a7	-0.940522	2.51138	6.84801	0.00887399	0.237866
2010204K13Rik	0.417564	3.80735	6.84642	0.0088819	0.237866
Fktn	-0.737446	3.7896	6.84476	0.00889015	0.237866
Zkscan6	0.427744	3.70227	6.83942	0.00891678	0.237866
Rgag1	-0.962465	0.241788	6.83851	0.00892132	0.237866
Ptcd2	0.367321	5.42798	6.83452	0.00894126	0.237866
Pglyrp1	0.641606	2.80421	6.83342	0.0089468	0.237866
1110018G07Rik	-0.305181	7.36606	6.83113	0.00895824	0.237866
Oaz2	0.326075	7.83142	6.82121	0.00900818	0.238725
Timm13	0.485171	6.69713	6.81198	0.00905481	0.239299
Uchl5	0.35047	5.61533	6.80997	0.00906503	0.239299
Hus1	-0.456017	3.30746	6.80002	0.00911571	0.23989
BC003266	0.391241	5.65632	6.79864	0.00912271	0.23989
Foxk1	-0.454104	5.6767	6.79128	0.00916043	0.240417
Apcdd1	-0.351525	5.4272	6.78044	0.00921621	0.241415
Adck3	0.345574	5.69685	6.77236	0.00925804	0.242044
Rhov	0.476812	3.95397	6.76381	0.00930249	0.242659
Psip1	-0.333119	6.93674	6.76098	0.00931727	0.242659
Ndufs8	0.394791	6.58239	6.75239	0.00936224	0.242958
Pin1	0.395444	7.09361	6.74695	0.00939083	0.242958
Ndufa2	0.466341	6.45063	6.7452	0.00940003	0.242958
Ipo7	-0.412864	6.02314	6.74516	0.00940021	0.242958
Fam40b	-0.635523	5.52875	6.7394	0.00943063	0.243282
Bok	0.480213	6.02139	6.72596	0.00950196	0.244657
Nek4	-0.467398	3.34131	6.72039	0.00953169	0.244959
Cml1	0.525115	3.18538	6.71633	0.00955339	0.245053
Lamc2	0.474445	2.86999	6.70389	0.00962028	0.246305
Pparg	-0.773079	1.45255	6.68629	0.00971572	0.24828
Igf1r	-0.433925	5.69604	6.6733	0.00978678	0.24848
Kcnc4	0.338451	6.75597	6.67324	0.00978709	0.24848
Pdha1	-0.302713	6.95135	6.67171	0.00979553	0.24848
Trpc5	-0.950219	1.58467	6.667	0.00982142	0.24848
Pag1	-0.486147	4.39566	6.66646	0.00982439	0.24848
Shank2	-0.606039	6.51448	6.66431	0.00983626	0.24848
Cnksr2	-0.503354	6.79029	6.66156	0.00985147	0.24848
Fam184a	-0.571458	4.24803	6.65662	0.00987881	0.248708
Prpf40a	-0.448061	4.2422	6.65264	0.00990092	0.248804
Elovl6	-0.364059	5.62531	6.64142	0.00996344	0.249276
Klhl11	-0.895726	2.67506	6.63699	0.00998827	0.249276
Lars2	-1.69489	12.7127	6.63473	0.0100009	0.249276
Mrps16	0.476397	4.69792	6.62735	0.0100424	0.249276
Rsf1	-0.426267	5.21828	6.6254	0.0100534	0.249276
Decr1	0.398682	4.10929	6.62372	0.0100629	0.249276
Hmgxb4	-0.482217	3.31322	6.62229	0.010071	0.249276
Nfs1	-0.31156	5.24066	6.6175	0.0100982	0.249276
Shroom4	-1.09827	0.365837	6.61002	0.0101406	0.249276
Hcfc1	-0.388235	6.43596	6.60951	0.0101436	0.249276
Slc38a1	-0.374396	7.3635	6.60819	0.0101511	0.249276
Pigw	-0.676865	1.43723	6.60641	0.0101612	0.249276
Nipbl	-0.519257	4.71189	6.60401	0.0101749	0.249276
Zbtb7a	-0.356674	7.13729	6.59944	0.0102011	0.249276
2310011J03Rik	0.425672	5.7501	6.5965	0.0102179	0.249276
Zfp804a	-0.464931	4.11739	6.59356	0.0102348	0.249276
Asphd2	0.343822	7.03158	6.59266	0.01024	0.249276
Anxa6	0.32759	7.04813	6.59097	0.0102498	0.249276
Kcnh3	0.340706	8.17684	6.57049	0.0103683	0.2513
Map3k1	-1.06584	2.93174	6.56696	0.0103889	0.2513
Cdk12	-0.480068	4.03722	6.55887	0.0104363	0.2513
Ptges2	0.421565	5.80973	6.55634	0.0104511	0.2513
Relt	0.524582	4.545	6.555	0.010459	0.2513
Xkr4	-0.811582	2.63021	6.54285	0.0105307	0.2513
Zmat2	0.344443	7.85397	6.53819	0.0105583	0.2513
Svil	-0.587898	2.88631	6.52727	0.0106233	0.2513
Clock	-0.515537	5.10285	6.52722	0.0106236	0.2513
Irs2	-0.718133	4.48274	6.52643	0.0106283	0.2513
Nat9	0.4424	4.41952	6.52035	0.0106647	0.2513
Nav3	-0.722578	5.38557	6.519	0.0106728	0.2513
E2f6	-0.373444	4.59424	6.51343	0.0107063	0.2513
Hs6st3	-0.866164	2.60089	6.50479	0.0107584	0.2513
Trrap	-0.439307	6.75193	6.50473	0.0107588	0.2513
Rybp	-0.382527	5.6176	6.50439	0.0107609	0.2513
Tatdn2	0.339318	5.60377	6.50056	0.0107841	0.2513
9930021J03Rik	-0.534079	4.91587	6.49944	0.0107908	0.2513
Zfp609	-0.430763	5.12348	6.49922	0.0107922	0.2513
Mtmr9	-0.555048	5.11169	6.49349	0.010827	0.2513
4930402H24Rik	-0.528686	5.37127	6.49312	0.0108293	0.2513
Pcdh20	-0.46989	4.13152	6.49022	0.010847	0.2513
4933426M11Rik	-0.411493	5.47504	6.48779	0.0108618	0.2513
Inhba	-1.1029	0.963984	6.48331	0.0108892	0.2513
Gpd1	0.365828	7.49077	6.48183	0.0108983	0.2513
Srrm4	-0.430172	4.9972	6.48054	0.0109062	0.2513
Bai3	-0.353682	6.24378	6.4805	0.0109065	0.2513
Rps21	0.366512	7.52468	6.47906	0.0109153	0.2513
Gad2	-0.417255	7.68434	6.47879	0.0109169	0.2513
Ceacam1	-0.857137	0.863499	6.47392	0.0109469	0.2513
Fchsd2	-0.455269	5.00058	6.47271	0.0109543	0.2513
Scyl2	-0.332883	4.75294	6.47143	0.0109622	0.2513
Gsta4	0.365837	5.62099	6.46955	0.0109738	0.2513
Acsl6	-0.341275	6.83264	6.46615	0.0109948	0.2513
Zfand2a	-0.344689	6.13114	6.46493	0.0110024	0.2513
Tnrc18	-0.440097	6.49118	6.45967	0.011035	0.2513
Ppp2r5a	-0.33566	5.71021	6.45758	0.011048	0.2513
Htr1f	-0.818971	0.948699	6.45753	0.0110483	0.2513
Abat	-0.351879	8.06143	6.45663	0.0110539	0.2513
Ndufb2	0.508567	6.10007	6.45126	0.0110874	0.25164
Ggct	0.379639	3.95321	6.44388	0.0111335	0.252015
Gphn	-0.360561	5.96486	6.44094	0.011152	0.252015
Adra1b	0.427916	5.21752	6.43974	0.0111595	0.252015
Glg1	-0.475068	6.26614	6.43617	0.011182	0.252104
Cox6a2	0.886994	0.910444	6.42885	0.0112281	0.252327
Cbr4	0.45066	3.08819	6.42871	0.011229	0.252327
Rasa2	-0.473323	4.52466	6.42537	0.0112501	0.252386
Tcf20	-0.382826	6.34888	6.41238	0.0113328	0.25382
Gpr162	0.373402	8.16587	6.4034	0.0113902	0.254396
Peli2	-0.499461	4.37767	6.40252	0.0113959	0.254396
Mllt4	-0.346695	5.93172	6.39088	0.0114708	0.255189
Lamc1	-0.393816	4.78081	6.38987	0.0114774	0.255189
Endod1	0.294349	6.94529	6.38588	0.0115032	0.255189
B230217O12Rik	0.660612	1.48516	6.38537	0.0115065	0.255189
Myl1	0.619143	2.93995	6.37444	0.0115775	0.25583
Rbp4	0.426582	4.45245	6.37313	0.0115861	0.25583
B230209E15Rik	-0.960295	3.76682	6.37022	0.0116051	0.25583
Tjp1	-0.471702	5.82354	6.36615	0.0116318	0.25583
Tssc1	0.371634	6.08639	6.36398	0.011646	0.25583
Ppap2b	-0.489652	7.16552	6.36174	0.0116607	0.25583
Col5a2	-1.19446	1.70729	6.36044	0.0116693	0.25583
Lrp1b	-0.940584	3.52688	6.35743	0.011689	0.25583
Zswim6	-0.585273	4.48578	6.35505	0.0117048	0.25583
Trp53rk	0.556108	2.43332	6.3435	0.0117813	0.256813
Mrpl48	0.420412	5.71195	6.34255	0.0117875	0.256813
Acy3	0.494284	2.61347	6.3186	0.0119478	0.257116
Macf1	-0.370431	7.60743	6.31806	0.0119514	0.257116
Gng11	0.430026	3.41173	6.31652	0.0119618	0.257116
Rpl38	0.377198	7.1582	6.31446	0.0119757	0.257116
Zfp407	-0.456384	3.522	6.31369	0.0119809	0.257116
Oprk1	-0.782972	2.52523	6.3128	0.011987	0.257116
Prom1	0.378149	4.57564	6.31182	0.0119935	0.257116
Zcchc11	-0.485996	3.89508	6.30909	0.012012	0.257116
Begain	0.367261	7.82305	6.30776	0.012021	0.257116
Chm	-0.469202	5.25087	6.30771	0.0120214	0.257116
Taf9b	-0.341123	4.67557	6.30426	0.0120448	0.257116
Mut	-0.434242	5.20267	6.29937	0.0120781	0.257116
Huwe1	-0.387514	7.87867	6.29774	0.0120892	0.257116
Mag	0.412409	7.74008	6.29772	0.0120893	0.257116
D10Bwg1379e	-0.940968	4.21716	6.29077	0.0121368	0.257116
Setd2	-0.410978	5.65427	6.28796	0.0121561	0.257116
Man1a	-0.61208	4.25099	6.28646	0.0121664	0.257116
Gm6537	0.857812	1.53966	6.28555	0.0121726	0.257116
Egr3	-0.672926	5.24232	6.28493	0.0121769	0.257116
Tm4sf1	0.469973	3.16267	6.28452	0.0121797	0.257116
Siah3	-0.931682	0.459965	6.27911	0.012217	0.257503
BC018507	-0.355289	6.00725	6.27489	0.012246	0.257717
Rnf165	-0.413383	6.13458	6.27133	0.0122707	0.257837
Dgcr6	0.408113	6.24376	6.26689	0.0123015	0.257878
Fam48a	-0.504477	3.20471	6.26396	0.0123218	0.257878
Mettl11a	0.440672	5.17364	6.26142	0.0123395	0.257878
Ankrd9	0.453648	4.41015	6.26013	0.0123485	0.257878
Dmxl2	-0.452235	7.11141	6.25142	0.0124093	0.258365
Zbed6	-1.3505	1.9365	6.25024	0.0124176	0.258365
Arid5b	-0.962943	2.92861	6.24858	0.0124293	0.258365
Btaf1	-0.377354	4.7309	6.24173	0.0124774	0.258365
Ephx1	0.368526	4.63045	6.23982	0.0124909	0.258365
9130019P16Rik	-0.75832	1.46269	6.23501	0.0125249	0.258365
Gm2061	-0.652476	1.43395	6.23357	0.0125351	0.258365
Tmem125	0.468097	3.1464	6.23112	0.0125524	0.258365
Lrrc8c	-0.659528	2.98869	6.23077	0.0125549	0.258365
Dusp4	-0.531903	2.94801	6.22537	0.0125933	0.258365
Rps14	0.429227	8.05055	6.22411	0.0126023	0.258365
Tcirg1	0.466992	3.69835	6.22376	0.0126047	0.258365
Tshz1	-0.763903	5.13335	6.21524	0.0126656	0.258365
Gpr135	-0.584585	2.55203	6.21508	0.0126666	0.258365
Psd	0.407957	9.75087	6.21402	0.0126742	0.258365
Ncstn	-0.375971	5.63527	6.21346	0.0126782	0.258365
Cacng4	-0.481311	3.80828	6.21113	0.012695	0.258365
Matk	0.382292	7.52614	6.2083	0.0127152	0.258391
Rab33a	0.332261	5.00057	6.20339	0.0127506	0.258723
Nin	-0.437034	5.02313	6.20073	0.0127697	0.258725
Bad	0.395445	5.11238	6.19586	0.012805	0.258753
Psmb8	0.569641	1.96492	6.19317	0.0128244	0.258753
2610017I09Rik	0.40211	5.23538	6.19225	0.0128311	0.258753
Bola1	0.388091	3.76052	6.19002	0.0128473	0.258753
Cnot6	-0.734219	3.54239	6.18655	0.0128725	0.258878
Serf2	0.33307	7.03433	6.18161	0.0129085	0.258979
Engase	0.414116	4.03488	6.18063	0.0129156	0.258979
Kirrel	-0.718668	2.11456	6.17	0.0129935	0.25985
Col3a1	-0.594781	2.61594	6.16921	0.0129993	0.25985
Prdx1	0.300581	6.96542	6.16468	0.0130326	0.25985
Rnf44	-0.413133	7.00316	6.16428	0.0130355	0.25985
Lrrc9	-0.816771	0.644776	6.15366	0.0131141	0.261033
Hddc2	0.410115	4.34716	6.15086	0.0131348	0.261064
Slc9a5	0.338763	5.49578	6.13787	0.0132317	0.262274
Ranbp2	-0.378628	6.39861	6.13662	0.013241	0.262274
Socs4	-1.23972	0.517944	6.13494	0.0132536	0.262274
Tnpo1	-0.708134	3.98038	6.12483	0.0133296	0.263285
Meis2	-0.576451	6.96067	6.1208	0.0133601	0.263285
Ndrg1	0.34142	6.46797	6.12044	0.0133628	0.263285
Cttnbp2nl	-0.365593	4.73821	6.11747	0.0133853	0.263347
1110008P14Rik	0.475833	7.93887	6.11489	0.0134048	0.263349
Myeov2	0.432562	6.00557	6.10933	0.013447	0.263395
Nt5e	-0.773738	2.45144	6.10931	0.0134472	0.263395
Pik3ap1	-0.985336	0.217859	6.10692	0.0134654	0.263395
Ppm1m	0.403245	3.41539	6.10276	0.0134971	0.263395
Tcea2	0.358869	4.88812	6.10186	0.0135039	0.263395
Mrpl55	0.398142	4.06306	6.09175	0.0135815	0.263643
Lrrc16a	-0.49746	3.87077	6.08736	0.0136152	0.263643
Trim2	-0.518139	7.06583	6.08287	0.0136499	0.263643
Pam16	0.388355	4.92819	6.0808	0.0136659	0.263643
Rnd2	0.396869	6.57059	6.07848	0.0136838	0.263643
Nt5c3	0.358702	5.65208	6.07566	0.0137057	0.263643
Chchd6	0.344618	6.29496	6.0752	0.0137093	0.263643
Dot1l	-0.401591	5.05824	6.07352	0.0137223	0.263643
D130017N08Rik	-0.619492	2.44784	6.07334	0.0137237	0.263643
Aff2	-0.787061	1.93518	6.07158	0.0137374	0.263643
Snf8	0.36739	6.29081	6.0673	0.0137707	0.263643
Ccdc88b	0.54405	2.72291	6.06725	0.0137712	0.263643
Phf8	-0.383462	4.61402	6.06617	0.0137796	0.263643
Deptor	-0.936251	1.87141	6.06506	0.0137882	0.263643
Fn3k	0.331209	5.21626	6.05267	0.0138853	0.265127
Ubl5	0.357396	6.76673	6.04753	0.0139257	0.265526
Spred2	-0.588179	5.30448	6.04005	0.0139849	0.266021
Cpxm1	0.481903	3.31772	6.0393	0.0139908	0.266021
Col4a5	-0.759112	1.5332	6.03476	0.0140269	0.266292
Syt10	-1.27735	1.0192	6.03257	0.0140442	0.266292
Zfp771	0.453752	6.41882	6.02858	0.0140761	0.266524
Nav2	-0.422292	5.31534	6.02572	0.0140989	0.266585
Mir5109	-1.48409	4.10276	6.02125	0.0141346	0.266889
Rora	-1.19088	0.819111	6.01383	0.0141942	0.267215
Jakmip2	-0.363202	5.45042	6.0134	0.0141977	0.267215
Gstk1	0.436528	3.2093	6.0104	0.0142218	0.267215
Esyt3	-0.902894	0.669613	6.00932	0.0142305	0.267215
Rgag4	-0.378764	4.63481	6.00061	0.014301	0.268168
E430018J23Rik	0.542174	2.62495	5.99678	0.014332	0.26838
Usp53	-0.653485	2.86063	5.988	0.0144035	0.269348
Pcdh17	-0.497458	5.76906	5.98063	0.0144639	0.270105
Klhl20	-0.403547	3.88993	5.97782	0.0144869	0.270164
Cd38	-0.564646	1.89345	5.97434	0.0145155	0.270302
Wbscr16	0.417248	4.04562	5.96681	0.0145777	0.270302
Mrpl28	0.423256	6.12324	5.96466	0.0145954	0.270302
Lims1	-0.428197	4.25733	5.9636	0.0146042	0.270302
Gpn3	-0.455858	3.57924	5.96122	0.0146239	0.270302
Pcdhgb6	-0.503431	2.79865	5.96003	0.0146338	0.270302
Mrpl45	0.297812	5.21713	5.95569	0.0146699	0.270302
Metrnl	0.542727	3.23283	5.95328	0.01469	0.270302
Naca	0.366292	7.85861	5.9487	0.0147282	0.270302
Dgkz	0.394404	9.75625	5.94838	0.0147308	0.270302
Gng13	0.447505	5.13705	5.94236	0.0147812	0.270302
Lpcat4	0.379502	7.36979	5.93763	0.014821	0.270302
Mdn1	-0.488122	4.50347	5.93647	0.0148307	0.270302
2810428I15Rik	0.397691	5.90087	5.93572	0.014837	0.270302
Acaa1a	0.373579	4.91318	5.93332	0.0148572	0.270302
Cdc42ep5	0.766685	0.733158	5.93002	0.0148851	0.270302
Mrps17	0.331027	5.07531	5.92816	0.0149008	0.270302
Atp11b	-0.392114	5.46676	5.92691	0.0149113	0.270302
Ncan	-0.274043	7.95953	5.924	0.014936	0.270302
Calml4	1.38802	0.624974	5.92241	0.0149495	0.270302
Cdk5rap3	0.413899	5.19437	5.92197	0.0149533	0.270302
Dok7	0.448668	3.51597	5.92128	0.0149591	0.270302
Atp5l	0.353908	7.40446	5.92051	0.0149656	0.270302
Dopey1	-0.369677	4.72696	5.91982	0.0149715	0.270302
Pomp	0.340145	6.93437	5.91173	0.0150404	0.270609
Sae1	0.284612	7.01013	5.90768	0.015075	0.270609
Zfp518b	-0.518427	3.48642	5.90593	0.01509	0.270609
Epn3	0.912486	1.03231	5.90581	0.015091	0.270609
B4galt2	0.349887	7.05501	5.90253	0.0151192	0.270609
Trim17	-0.636884	1.51257	5.90243	0.0151201	0.270609
Mrs2	-0.484157	3.82451	5.90152	0.0151278	0.270609
Dnajc14	-0.30427	5.44162	5.89475	0.0151861	0.271148
Tbca	0.365953	5.27264	5.89139	0.0152151	0.271148
H2-T23	0.597886	1.69787	5.88916	0.0152344	0.271148
Ubxn11	0.493615	3.17765	5.88659	0.0152566	0.271148
Rufy2	-0.354625	4.9579	5.88647	0.0152577	0.271148
Fam117a	-0.627952	1.91142	5.88305	0.0152873	0.271198
Mettl4	-0.590314	1.89445	5.88152	0.0153006	0.271198
Mecr	0.459865	4.3363	5.87848	0.0153271	0.271198
Klhl29	-0.342883	6.08923	5.87696	0.0153403	0.271198
Tesc	0.394179	6.48859	5.87239	0.0153801	0.271549
Ubxn2b	-0.514724	4.48416	5.86564	0.0154392	0.272125
Raf1	-0.295463	6.09837	5.86387	0.0154548	0.272125
Pdpr	-0.60627	2.62822	5.86182	0.0154728	0.272125
Naa25	-0.423497	4.51359	5.85553	0.0155282	0.272461
Rmst	-0.879469	0.406089	5.85443	0.0155378	0.272461
Zic1	-0.603179	4.20022	5.85283	0.015552	0.272461
Mdp1	0.310966	5.64708	5.85005	0.0155766	0.272541
Peg10	-0.454806	4.70033	5.84629	0.01561	0.272724
Frmpd3	-0.957513	1.12197	5.84105	0.0156564	0.272724
Ift27	0.432446	4.51831	5.84105	0.0156565	0.272724
Sergef	0.376764	4.55036	5.83983	0.0156674	0.272724
Pex6	0.343518	6.53708	5.83681	0.0156942	0.272843
Kdr	-0.494203	3.3258	5.83085	0.0157475	0.273419
Prss12	0.328202	5.61847	5.82517	0.0157984	0.273657
Slc35e2	-0.374541	5.28924	5.82432	0.0158061	0.273657
Gpr149	-0.957659	1.47732	5.82235	0.0158238	0.273657
Pebp1	0.378829	9.41882	5.81966	0.015848	0.273657
Lonrf2	-0.353323	6.9953	5.81703	0.0158718	0.273657
Golim4	-0.485252	4.1523	5.81545	0.015886	0.273657
Kdm3b	-0.420062	5.27053	5.81256	0.0159121	0.273657
Tnr	-0.647023	4.74522	5.81144	0.0159222	0.273657
5930412G12Rik	0.626776	2.5685	5.79811	0.0160434	0.274407
Ankrd35	0.496411	3.74231	5.79552	0.0160671	0.274407
Kdm4d	0.836796	0.462117	5.79406	0.0160804	0.274407
Grm1	-0.472342	5.10889	5.79349	0.0160856	0.274407
Psmd13	0.323659	6.66704	5.79217	0.0160977	0.274407
Rplp1	0.4082	9.33088	5.7911	0.0161075	0.274407
2610002M06Rik	-0.289171	5.82867	5.79031	0.0161147	0.274407
Dvl3	-0.465522	4.92448	5.78894	0.0161273	0.274407
0610040B10Rik	0.829013	0.748171	5.78424	0.0161705	0.274798
Npepps	-0.320515	7.16095	5.77441	0.0162612	0.275722
Clca1	-1.89356	0.991361	5.77343	0.0162702	0.275722
Nphp3	-0.540207	2.49456	5.77143	0.0162888	0.275722
Oplah	0.330847	4.82141	5.76957	0.016306	0.275722
Pum1	-0.345772	6.32962	5.76636	0.0163358	0.275836
Kdm2a	-0.365013	6.05422	5.76077	0.0163879	0.275836
Setdb2	-0.648252	1.20073	5.75973	0.0163976	0.275836
Csmd1	-0.529749	5.29414	5.75862	0.016408	0.275836
Ikzf4	-0.608315	2.70191	5.75795	0.0164142	0.275836
Rnf141	-0.430595	3.49781	5.75496	0.0164422	0.275964
Usp35	0.329297	4.77703	5.75222	0.0164679	0.276055
Mfsd5	0.333209	5.95962	5.74797	0.0165077	0.276382
Zfp236	-0.42663	4.87376	5.74435	0.0165417	0.276611
Acvr1b	-0.342575	6.65353	5.73929	0.0165895	0.276836
Kcnab2	0.35752	9.3472	5.73799	0.0166018	0.276836
Rcor1	-0.667901	2.72293	5.73627	0.0166181	0.276836
Bahcc1	-0.509623	4.51564	5.73431	0.0166366	0.276836
Akap13	-0.416038	4.14505	5.72568	0.0167186	0.277652
Ankrd11	-0.422626	7.31724	5.72377	0.0167368	0.277652
Zfp598	-0.302703	5.32956	5.7227	0.0167469	0.277652
Zcchc6	-0.397617	5.05593	5.71855	0.0167866	0.277802
Grap	0.475663	2.9837	5.71747	0.0167969	0.277802
Ralgps1	-0.599262	3.6181	5.70904	0.0168778	0.278395
Ndufs6	0.382267	5.95077	5.70548	0.016912	0.278395
Snrpb	0.331088	6.3129	5.70436	0.0169228	0.278395
Gm5151	0.401171	6.19621	5.69799	0.0169843	0.278395
Plod2	-0.631539	1.92419	5.69746	0.0169894	0.278395
Tmem192	0.382493	4.44086	5.69336	0.0170292	0.278395
Son	-0.370353	6.9968	5.69303	0.0170324	0.278395
Bcam	0.406688	4.21946	5.69092	0.0170529	0.278395
Gatsl2	-0.388498	6.03487	5.69071	0.0170549	0.278395
Brp44	0.33702	6.31853	5.69061	0.0170559	0.278395
Btbd7	-0.811055	2.34817	5.6904	0.017058	0.278395
Atxn7	-0.561182	3.33265	5.68415	0.0171189	0.27874
Kctd17	0.375177	8.02757	5.68343	0.0171259	0.27874
Shisa9	-0.392872	5.81816	5.68192	0.0171406	0.27874
Limch1	-0.389291	6.22511	5.67465	0.0172117	0.279364
E130303B06Rik	0.475316	3.25092	5.6738	0.0172201	0.279364
Pcdhb2	-0.871064	1.13046	5.67112	0.0172465	0.279458
Hipk2	-0.977293	2.82739	5.66873	0.0172699	0.279506
Myst4	-0.417456	5.31479	5.66529	0.0173038	0.279717
Myst1	0.374054	4.32579	5.66049	0.0173513	0.279717
Josd2	0.363131	5.21189	5.65961	0.01736	0.279717
Mga	-0.439166	5.18307	5.65859	0.0173701	0.279717
Arid1a	-0.37411	6.57892	5.65346	0.017421	0.279717
Phgdh	0.32687	6.57129	5.65301	0.0174254	0.279717
Slco5a1	-1.08842	1.42822	5.65285	0.017427	0.279717
Abca8a	-0.853797	2.4584	5.64543	0.0175009	0.280572
Ndufs3	0.368863	7.29451	5.64192	0.017536	0.280803
Pip5k1a	-0.377947	5.22052	5.63621	0.0175932	0.281264
Rp2h	-0.502609	2.93965	5.63492	0.0176061	0.281264
Baz2a	-0.335587	5.63652	5.62874	0.0176683	0.281394
Dnajc25	-0.686894	1.21556	5.62769	0.017679	0.281394
Ehmt1	-0.336136	4.86494	5.62677	0.0176882	0.281394
Park2	0.517359	2.19942	5.62589	0.0176971	0.281394
Dbndd2	0.279127	7.04333	5.62373	0.0177189	0.281412
Tnxb	0.57453	1.87184	5.62048	0.0177517	0.281423
Lrrc14	0.34678	5.04741	5.61957	0.017761	0.281423
Arl5b	-0.776645	1.98178	5.6156	0.0178013	0.281732
Bcl7c	0.415622	3.57249	5.61246	0.0178332	0.281906
Nr4a3	-0.880775	2.13515	5.61045	0.0178537	0.281906
A630089N07Rik	-0.66428	1.70692	5.60214	0.0179385	0.282605
Zfp398	-0.497648	2.57545	5.59829	0.0179781	0.282605
Msrb3	-0.546876	2.74393	5.59609	0.0180006	0.282605
Gm6402	0.75739	0.692794	5.59371	0.0180251	0.282605
BC056474	0.341518	5.30868	5.59227	0.0180399	0.282605
Plxdc1	0.440706	5.28705	5.59057	0.0180575	0.282605
Pkd2	-0.355458	4.84519	5.58967	0.0180667	0.282605
Mpnd	0.34785	6.99158	5.58688	0.0180954	0.282605
Galk1	0.498061	3.92845	5.58683	0.018096	0.282605
Prkx	-0.50735	2.52485	5.58588	0.0181059	0.282605
Dcx	-0.907175	4.79703	5.58027	0.0181639	0.282852
Foxo3	-0.508303	4.20408	5.57838	0.0181835	0.282852
Stx4a	0.320156	5.75283	5.57833	0.0181841	0.282852
Txndc15	0.334863	6.36077	5.57397	0.0182294	0.283037
Npas1	0.374603	4.58924	5.57005	0.0182702	0.283037
Atp6v1f	0.369016	7.10444	5.56907	0.0182805	0.283037
Hnrnpul1	-0.291754	6.34286	5.56593	0.0183133	0.283037
Zbtb34	-0.460403	3.80564	5.56579	0.0183147	0.283037
Nbr1	-0.33615	7.06835	5.56521	0.0183209	0.283037
Cxx1a	0.401348	5.38348	5.55728	0.0184039	0.283573
C130039O16Rik	-0.457623	4.17191	5.55656	0.0184115	0.283573
Ssu72	0.335885	6.39844	5.55593	0.0184182	0.283573
Rfx4	-0.44163	3.20227	5.54725	0.0185098	0.284391
Mmel1	0.675934	1.17587	5.54693	0.0185132	0.284391
Nudt16l1	0.371152	5.50108	5.54441	0.0185399	0.28448
Jam2	-0.388864	5.42133	5.53826	0.018605	0.284502
Rprml	0.370135	6.69586	5.5378	0.01861	0.284502
Atp6v1h	0.359101	7.70083	5.53687	0.0186198	0.284502
Hcrtr1	0.734526	2.04005	5.53527	0.0186369	0.284502
Filip1l	-0.81439	1.59802	5.53442	0.018646	0.284502
Tnik	-0.388782	6.41275	5.52934	0.0187001	0.28501
Nkain4	0.367139	4.90934	5.5235	0.0187627	0.285348
Gpr63	-1.15037	0.671991	5.52335	0.0187643	0.285348
Extl1	0.356631	6.93977	5.51554	0.0188483	0.286113
Trps1	-0.448395	3.91874	5.51475	0.0188567	0.286113
D10Jhu81e	0.288282	6.54931	5.51083	0.0188991	0.286384
Hectd2	-0.753587	2.47476	5.50758	0.0189342	0.286384
Myh7b	0.498895	4.48818	5.50466	0.0189658	0.286384
H2afj	0.430899	6.36004	5.50343	0.0189793	0.286384
Nsmce1	0.440101	3.89108	5.50336	0.0189799	0.286384
Abcc1	-0.361461	4.10058	5.49973	0.0190194	0.286662
Rhpn1	0.417973	3.74203	5.49335	0.0190889	0.28726
Camkv	0.342536	9.68836	5.48805	0.0191468	0.28726
Znhit2-ps	0.419525	5.6521	5.48717	0.0191566	0.28726
Sorl1	-0.559069	6.87083	5.48706	0.0191578	0.28726
Fau	0.429494	8.31816	5.48642	0.0191647	0.28726
Tbcel	-0.372525	5.22019	5.48385	0.019193	0.287366
AI837181	0.337262	6.51806	5.47162	0.0193277	0.288878
Ppp2r5e	-0.323495	6.13514	5.47082	0.0193366	0.288878
Cox7a2	0.33213	7.35938	5.46891	0.0193577	0.288878
Nup88	-0.31977	5.13155	5.46442	0.0194075	0.289304
Tm6sf1	-0.456748	3.09318	5.46177	0.019437	0.289426
Tnc	-0.703344	2.62707	5.45592	0.0195022	0.290078
Pnck	0.388818	6.13121	5.4438	0.0196379	0.291779
Unc79	-0.358295	5.64501	5.43938	0.0196876	0.292198
Cnih3	0.257213	6.70258	5.43169	0.0197745	0.293168
Wdfy3	-0.40272	7.18143	5.42828	0.0198131	0.29342
Lmo1	0.487979	3.2364	5.42203	0.0198843	0.293444
Sema6d	-0.389858	5.36225	5.42192	0.0198855	0.293444
Asxl2	-0.546276	3.79893	5.42122	0.0198934	0.293444
Acaa2	0.366215	4.71592	5.42055	0.0199011	0.293444
Myef2	-0.464365	4.36153	5.41863	0.019923	0.293448
Pcbd1	0.507056	2.20489	5.41535	0.0199604	0.293597
Trmu	0.474984	3.44181	5.41397	0.0199763	0.293597
Atxn1l	-0.482762	4.9302	5.40611	0.0200664	0.294603
Impad1	-0.58539	5.20241	5.40337	0.0200979	0.294748
Dbt	-0.395407	3.73254	5.40067	0.020129	0.294886
Cops6	0.31403	6.87662	5.39701	0.0201713	0.295187
Snx32	0.322378	6.56141	5.39424	0.0202033	0.295332
Tmem116	0.660433	1.2181	5.39014	0.0202508	0.295332
Anapc7	0.328282	5.69838	5.38985	0.0202542	0.295332
Arid3a	-0.499585	2.35173	5.38646	0.0202936	0.295332
Slc25a10	0.428739	4.62646	5.38512	0.0203092	0.295332
Scara3	0.322102	4.71998	5.38492	0.0203116	0.295332
Slc39a9	-0.319963	5.40391	5.38138	0.0203528	0.295616
D830031N03Rik	-0.975558	1.15673	5.3707	0.0204778	0.297113
Sstr4	-0.626946	3.0159	5.36529	0.0205413	0.29744
Tmem48	-0.576476	2.85759	5.36333	0.0205644	0.29744
Epha6	-0.619687	2.7245	5.36321	0.0205659	0.29744
Gm15800	-0.363085	7.88669	5.3584	0.0206227	0.297944
Hemk1	0.37986	4.21396	5.35293	0.0206875	0.298563
Zfp146	-0.430485	4.45944	5.35098	0.0207107	0.298581
Mphosph8	-0.345466	5.13806	5.34561	0.0207745	0.298898
Pou2f2	-0.745831	1.59244	5.34543	0.0207767	0.298898
Ccar1	-0.333598	5.03252	5.34141	0.0208247	0.299272
Stag3	-0.743723	0.501901	5.33887	0.0208549	0.299391
Gan	-0.76662	0.527437	5.33476	0.0209042	0.299537
Gm9766	-1.14683	0.860704	5.33417	0.0209113	0.299537
Chchd4	0.323603	5.32778	5.33248	0.0209316	0.299537
Hapln2	0.372139	4.43518	5.33068	0.0209533	0.299537
6330409D20Rik	0.689496	0.976457	5.32184	0.0210598	0.29982
Dkkl1	0.431509	5.31618	5.32007	0.0210812	0.29982
Ddi2	-0.637996	2.86268	5.31924	0.0210912	0.29982
Tnfaip8l1	0.404536	3.36827	5.31891	0.0210952	0.29982
Nhp2	0.355661	5.56544	5.31627	0.0211272	0.29982
Robo1	-0.48267	4.44964	5.31621	0.0211279	0.29982
Tomm5	0.289677	4.98469	5.3152	0.0211402	0.29982
Bbs5	-0.457945	3.13392	5.31267	0.0211708	0.29982
Jmjd1c	-0.436311	5.30256	5.3115	0.0211851	0.29982
Wasf3	-0.478427	5.21913	5.30831	0.021224	0.29982
Dst	-0.484721	7.85173	5.30611	0.0212507	0.29982
Pcx	0.290746	6.61484	5.30546	0.0212587	0.29982
Cirbp	0.394826	5.94237	5.30537	0.0212598	0.29982
Tmem106c	0.315247	4.77586	5.30288	0.0212902	0.299938
Ech1	0.329698	5.24182	5.29896	0.0213381	0.299999
Nsun2	0.288122	6.32126	5.29112	0.0214344	0.299999
Zfp366	-1.20173	0.460223	5.2886	0.0214655	0.299999
Nubp2	0.352963	5.32361	5.28618	0.0214953	0.299999
Tbl1x	-0.476881	3.91567	5.28448	0.0215164	0.299999
Myo10	-0.381143	5.01949	5.28311	0.0215332	0.299999
Kctd2	0.304137	6.45471	5.28152	0.021553	0.299999
Htr4	-1.25776	0.306984	5.27915	0.0215823	0.299999
Utrn	-0.477682	5.3901	5.27342	0.0216534	0.299999
Tgm4	0.750314	1.17082	5.27281	0.021661	0.299999
Idh2	0.332689	5.25282	5.27243	0.0216658	0.299999
Stmn3	0.396593	9.7522	5.27043	0.0216906	0.299999
Emid1	0.507383	3.57735	5.27011	0.0216947	0.299999
Atxn2	-0.463177	6.12999	5.26938	0.0217038	0.299999
Mapk1ip1l	-0.333745	5.15134	5.26791	0.021722	0.299999
Zfp593	0.629256	1.71903	5.266	0.0217459	0.299999
Six5	0.640204	1.13827	5.26585	0.0217477	0.299999
Ppp1r1a	0.349756	7.13095	5.26582	0.0217482	0.299999
Rnf24	-0.364231	5.08671	5.26501	0.0217582	0.299999
Tmed1	0.4362	3.55205	5.26387	0.0217726	0.299999
Shisa4	0.309642	7.46622	5.26219	0.0217936	0.299999
Clec2d	0.561042	2.03627	5.26166	0.0218002	0.299999
Golga7b	0.354484	8.18385	5.26041	0.0218158	0.299999
6330527O06Rik	0.413595	7.86565	5.25975	0.0218242	0.299999
Fam13b	-0.459036	4.95873	5.25375	0.0218995	0.300606
Ccs	0.362888	4.47442	5.25146	0.0219283	0.300606
Brwd3	-0.738707	1.37348	5.25097	0.0219346	0.300606
Tll1	-0.926278	0.913747	5.24703	0.0219842	0.300937
L1cam	-0.344403	7.07734	5.24554	0.022003	0.300937
Tmem97	0.376624	4.45792	5.23959	0.0220784	0.30115
Ppapdc1b	-0.309785	4.06499	5.23661	0.0221163	0.30115
Nav1	-0.316831	6.27523	5.23657	0.0221168	0.30115
Slc12a6	-0.393932	6.45511	5.23527	0.0221334	0.30115
Ccnt1	-0.606518	2.90944	5.23257	0.0221678	0.30115
Efcab4a	0.516755	2.246	5.23193	0.022176	0.30115
Arpc1a	0.274707	7.48694	5.2307	0.0221916	0.30115
Nsun3	-0.736273	1.17338	5.23037	0.0221958	0.30115
Shf	0.404276	6.14133	5.22312	0.0222886	0.30196
Dleu7	0.462112	2.70072	5.22223	0.0223	0.30196
Cuedc2	0.34732	7.49365	5.21983	0.0223308	0.302077
Zfp498	-0.363148	3.47026	5.217	0.0223671	0.302267
Bbs7	-0.338641	3.75547	5.21297	0.022419	0.302667
Bag1	0.358438	7.64228	5.21116	0.0224423	0.302682
Lrriq1	-0.982955	0.0909168	5.20507	0.0225211	0.303443
Sun2	0.262601	6.06458	5.19766	0.0226174	0.304226
Naa40	-0.340037	4.44049	5.19715	0.022624	0.304226
Pcdhgb2	-0.672541	1.93048	5.19315	0.022676	0.304339
Lats1	-0.457465	4.55226	5.19307	0.0226771	0.304339
Lhfpl5	0.585506	2.36472	5.18414	0.0227939	0.304905
Mrpl13	0.309799	4.87508	5.18292	0.0228099	0.304905
Mmp16	-0.453865	3.34222	5.18264	0.0228137	0.304905
Dhrs7b	0.360554	4.74663	5.17972	0.022852	0.304905
5830418K08Rik	-0.396619	3.66393	5.17508	0.0229131	0.304905
Smarcad1	-0.413506	4.21692	5.17497	0.0229146	0.304905
Scn1b	0.408969	9.66716	5.17195	0.0229545	0.304905
Nupl1	-0.322081	4.54241	5.17125	0.0229636	0.304905
Arpc4	0.320082	7.20877	5.16923	0.0229904	0.304905
Cherp	-0.298505	5.79081	5.16619	0.0230307	0.304905
Utp20	-0.383578	3.94774	5.16185	0.0230883	0.304905
Sstr5	0.647586	0.797801	5.16079	0.0231023	0.304905
Otub1	0.343108	8.31899	5.15981	0.0231154	0.304905
Cpd	-0.347135	6.21983	5.15971	0.0231168	0.304905
Ylpm1	-0.35429	6.11177	5.1597	0.0231169	0.304905
Tead1	-0.469268	3.2495	5.15963	0.0231179	0.304905
Gpr26	-0.495238	4.72808	5.15952	0.0231192	0.304905
Comtd1	0.440395	4.47663	5.15924	0.023123	0.304905
Bloc1s2	0.363131	5.39964	5.1551	0.0231782	0.304941
Ints5	0.297843	4.97092	5.15257	0.023212	0.304941
Zic3	-0.578428	2.15798	5.15204	0.0232191	0.304941
Gabrb3	-0.33141	7.756	5.15103	0.0232326	0.304941
Scn3a	-0.526989	4.50393	5.14884	0.0232619	0.304941
B3gat3	0.340464	8.00476	5.14736	0.0232817	0.304941
Fam175b	-0.313318	4.76966	5.14728	0.0232828	0.304941
Trf	0.378048	7.75816	5.14267	0.0233447	0.305247
1700001L19Rik	0.415129	4.16733	5.14129	0.0233633	0.305247
Hint2	0.404304	4.23579	5.14054	0.0233734	0.305247
Fermt2	-0.271026	5.90482	5.13652	0.0234275	0.30566
Etfdh	-0.323023	4.58318	5.13381	0.0234641	0.305742
Enho	0.377219	6.33682	5.13254	0.0234813	0.305742
Memo1	0.384525	4.21687	5.13106	0.0235013	0.305742
2310016M24Rik	0.332885	6.10993	5.1268	0.0235592	0.305886
Adamts15	-0.533171	2.58589	5.12432	0.0235928	0.305886
Sertad4	-0.429882	3.91014	5.12413	0.0235954	0.305886
Rai1	-0.350277	6.18849	5.12362	0.0236024	0.305886
Carf	-0.723275	1.55526	5.11648	0.0236996	0.306853
Akt3	-0.26967	7.20255	5.11115	0.0237726	0.307148
Zfp622	0.321538	5.93364	5.11052	0.0237812	0.307148
2010107E04Rik	0.345218	6.25141	5.10901	0.0238019	0.307148
Ppp1r35	0.475674	4.23047	5.10822	0.0238127	0.307148
Pabpc1	-0.370368	7.03871	5.09947	0.0239331	0.307996
Eif2ak3	-0.39985	4.49306	5.09912	0.0239379	0.307996
Agfg1	-0.332875	5.28441	5.09851	0.0239465	0.307996
Ppfia1	-0.395929	4.99359	5.0963	0.023977	0.308097
Pcdhga11	-0.461724	3.61448	5.09387	0.0240106	0.308231
Eml2	0.283688	7.37697	5.09116	0.0240482	0.308231
Chd7	-0.533337	2.91726	5.09063	0.0240554	0.308231
Cpeb3	-0.560144	5.11	5.08584	0.024122	0.308403
Rpl14	0.35164	7.78472	5.08405	0.024147	0.308403
Mamld1	-0.512455	4.16214	5.08318	0.024159	0.308403
Snrpd2	0.391322	6.16375	5.08314	0.0241595	0.308403
Rhou	0.257481	6.08874	5.07832	0.0242269	0.308653
Eif1	0.353497	8.60236	5.07752	0.024238	0.308653
Eif6	0.416163	6.31935	5.07686	0.0242473	0.308653
Trem2	0.44618	3.99761	5.07234	0.0243106	0.309078
Polr2a	-0.368356	6.1805	5.06924	0.0243541	0.309078
Lyn	-0.495182	3.01525	5.06922	0.0243543	0.309078
Prrx1	-0.450175	2.64445	5.06682	0.024388	0.309078
Klf9	-0.47635	7.02166	5.06638	0.0243943	0.309078
Npc2	0.33209	6.26411	5.05981	0.024487	0.309383
Nbeal1	-0.935061	1.41218	5.05719	0.0245239	0.309383
Sh3glb1	-0.30012	5.43591	5.05633	0.0245362	0.309383
Trak2	-0.308018	7.23948	5.05611	0.0245393	0.309383
Nid1	-0.57256	3.15496	5.05527	0.0245511	0.309383
Adam9	-0.397369	5.39711	5.05117	0.0246093	0.309383
Me3	0.280513	5.62413	5.05064	0.0246168	0.309383
Glce	-0.384092	4.80901	5.0487	0.0246444	0.309383
Dock7	-0.426539	4.30235	5.04827	0.0246505	0.309383
Anapc11	0.335449	6.29454	5.04655	0.0246751	0.309383
Elp4	-0.393692	3.27265	5.0453	0.0246929	0.309383
Amz1	0.46095	3.69329	5.04163	0.0247451	0.309383
Tmem131	-0.36284	6.06272	5.04154	0.0247464	0.309383
Magi3	-0.444855	5.10679	5.04062	0.0247596	0.309383
Phf16	-0.876113	1.44038	5.04061	0.0247597	0.309383
Trpm4	0.386974	3.86335	5.03875	0.0247864	0.309432
Arf5	0.331145	7.53196	5.03433	0.0248497	0.30973
Cox5a	0.274533	7.66736	5.0339	0.0248558	0.30973
Slc8a3	-0.423258	4.7794	5.03077	0.0249009	0.309924
Lypd6b	0.431124	3.1764	5.02889	0.0249279	0.309924
Anxa5	0.310544	6.53439	5.02806	0.0249398	0.309924
Lphn3	-0.475377	5.34478	5.01404	0.0251425	0.312158
Dgki	-0.506027	3.73514	5.00932	0.0252113	0.312617
Kcna4	-0.362001	4.54134	5.00834	0.0252255	0.312617
Cramp1l	-0.430775	4.31964	5.00657	0.0252513	0.312651
Cdc14b	-0.629922	2.41897	5.00157	0.0253243	0.313164
Sh3pxd2b	-0.333108	4.17922	4.99885	0.0253642	0.313164
Otof	0.314645	4.04023	4.99865	0.025367	0.313164
Coro1a	0.339267	7.01708	4.99744	0.0253849	0.313164
Ddx56	0.343981	5.75156	4.97909	0.0256555	0.31612
Afap1l2	-0.503749	3.04738	4.97805	0.025671	0.31612
Scd2	-0.346495	10.1724	4.97266	0.025751	0.3168
Slc30a3	0.324918	7.24746	4.9712	0.0257728	0.3168
Elfn2	-0.347942	6.6158	4.96737	0.0258299	0.317152
Ubr5	-0.374214	6.4567	4.96615	0.0258481	0.317152
Tsen34	0.303398	6.3544	4.9617	0.0259147	0.317678
Myadml2	0.455462	3.2742	4.95731	0.0259805	0.317678
Dad1	0.340811	6.70431	4.95725	0.0259815	0.317678
Klf12	-0.8337	3.04964	4.95706	0.0259844	0.317678
Prex2	-0.553483	4.54494	4.95259	0.0260517	0.317941
Ano3	-0.661731	5.1243	4.95252	0.0260527	0.317941
Minos1	0.286333	6.50199	4.95009	0.0260893	0.318103
Lrg1	0.628139	2.37423	4.94586	0.0261532	0.318472
Zfp651	0.260782	7.18443	4.94498	0.0261665	0.318472
Casc4	-0.308011	6.40459	4.9429	0.026198	0.318571
Pltp	0.332774	5.66355	4.93748	0.0262803	0.319208
Mgp	0.476861	3.96887	4.93454	0.0263251	0.319208
Lrrc6	0.516562	2.44152	4.93371	0.0263377	0.319208
Itgam	-0.451132	3.68997	4.93295	0.0263494	0.319208
1110037F02Rik	-0.3341	5.06722	4.93174	0.0263678	0.319208
Tsc22d1	0.29599	9.01212	4.92775	0.0264287	0.319661
Ppp1r16a	0.29617	6.72283	4.9245	0.0264784	0.319977
Dusp12	0.374338	3.73759	4.91576	0.0266128	0.321126
Eif2b5	0.343354	6.47584	4.91524	0.0266208	0.321126
Ptrh1	0.597936	1.69183	4.91172	0.0266751	0.321381
Pdik1l	-0.357182	3.4467	4.91081	0.0266891	0.321381
Ly6a	0.444255	4.40439	4.90824	0.0267288	0.321574
Rab11fip4	-0.304601	7.09006	4.90245	0.0268186	0.322198
Zc3h13	-0.328672	5.70174	4.899	0.0268722	0.322198
Ncapd3	-0.403232	3.81727	4.89688	0.0269052	0.322198
Atxn7l1	-0.364694	4.04061	4.89643	0.0269123	0.322198
Mrpl46	0.350666	4.7546	4.89443	0.0269435	0.322198
Col4a1	-0.307356	4.99381	4.89284	0.0269682	0.322198
Rnf217	-0.387231	3.37029	4.89111	0.0269953	0.322198
Lrp8	-0.329201	5.86039	4.88982	0.0270154	0.322198
Trio	-0.365785	7.13638	4.88845	0.027037	0.322198
Cox6b2	0.72854	0.922261	4.88763	0.0270498	0.322198
Sgsm2	0.279916	7.14064	4.8863	0.0270706	0.322198
Dusp18	-0.369688	4.94383	4.88623	0.0270717	0.322198
Wdr74	0.352473	4.95918	4.88514	0.0270888	0.322198
Asap2	-0.514609	4.90575	4.88012	0.0271677	0.322682
Tmem165	-0.346052	4.57477	4.87465	0.027254	0.322682
Gfra1	-0.334346	4.25189	4.87435	0.0272587	0.322682
Ube3a	-0.554199	4.13174	4.87277	0.0272837	0.322682
Dnmt3a	-0.355075	5.81054	4.86835	0.0273537	0.322682
Adssl1	0.409722	4.63191	4.86685	0.0273775	0.322682
Klf5	-0.571515	2.21652	4.86578	0.0273945	0.322682
Wdr91	0.30243	4.91622	4.86532	0.0274017	0.322682
Cyp46a1	0.313017	8.40643	4.86373	0.027427	0.322682
Sebox	0.546772	2.09959	4.86278	0.0274421	0.322682
Zfp184	0.564903	1.21499	4.86177	0.0274582	0.322682
Park7	0.344181	7.15245	4.85852	0.0275099	0.322682
Thap3	0.408061	3.77905	4.85769	0.0275232	0.322682
Tuba1b	0.439627	8.46121	4.85748	0.0275266	0.322682
Sdk2	-0.573552	3.84229	4.85716	0.0275315	0.322682
Fam195b	0.345032	6.74608	4.85669	0.0275391	0.322682
Pcdhac1	-0.831149	0.911991	4.8559	0.0275517	0.322682
Pkp4	0.243457	7.34406	4.85464	0.0275718	0.322682
Pcdhga3	-0.532158	2.48564	4.85273	0.0276024	0.322682
Dnajb2	0.292896	6.99199	4.85188	0.027616	0.322682
Ppp1r3g	0.350984	3.89732	4.84993	0.0276472	0.322682
Ppox	0.388924	3.49956	4.84965	0.0276517	0.322682
Ascc3	-0.383634	3.96186	4.84546	0.027719	0.32298
Pcdh11x	-0.868404	1.18074	4.8451	0.0277247	0.32298
Slc5a3	-0.446087	4.59321	4.84126	0.0277866	0.323423
Slc6a6	-0.304377	6.63111	4.83901	0.0278228	0.323568
Pank3	-0.389401	5.42821	4.83687	0.0278574	0.323693
Tpi1	0.346864	9.98401	4.83386	0.0279061	0.323982
Ap1s1	0.323417	8.52924	4.82907	0.0279837	0.324348
2810432L12Rik	0.262378	6.57725	4.82897	0.0279853	0.324348
Syt3	0.30172	6.50421	4.82459	0.0280565	0.324896
Mrps26	0.347226	6.25109	4.82146	0.0281076	0.32521
Hexdc	0.396874	4.65645	4.81915	0.0281452	0.325343
Pth1r	0.450285	3.11519	4.81782	0.0281669	0.325343
Zfyve1	-0.293433	5.4895	4.81425	0.0282254	0.325678
Plcd3	0.335477	4.25689	4.81212	0.0282603	0.325678
4833424O15Rik	-0.350804	5.44585	4.81042	0.0282881	0.325678
Mll3	-0.515646	5.19793	4.8102	0.0282917	0.325678
Rnaseh2c	0.40975	4.40287	4.80197	0.0284272	0.326745
Ankhd1	-0.352134	4.97438	4.80032	0.0284545	0.326745
Pcdha11	-0.675093	1.38033	4.8002	0.0284565	0.326745
Il6st	-0.268607	5.49376	4.79651	0.0285174	0.326908
Dpp9	-0.288854	6.32015	4.79643	0.0285188	0.326908
Plat	-0.39553	4.80641	4.79493	0.0285437	0.326918
Klf7	-0.793895	1.74047	4.79219	0.0285891	0.327162
Hcn3	-0.480988	4.27782	4.78597	0.0286924	0.327728
Ppfia2	-0.381151	6.13718	4.78469	0.0287139	0.327728
Epha5	-0.446762	5.76302	4.78421	0.0287218	0.327728
Gosr1	-0.364632	5.16207	4.78285	0.0287446	0.327728
Rps8	0.349214	8.41729	4.78069	0.0287806	0.327728
Pck2	0.377934	4.24007	4.78047	0.0287843	0.327728
Ldhb	0.318121	9.39138	4.77909	0.0288073	0.327728
Hectd1	-0.330415	6.65247	4.77739	0.0288357	0.327778
Shisa5	0.288448	6.36085	4.77589	0.0288609	0.32779
Scrn1	-0.259454	6.77293	4.76977	0.0289637	0.328682
Rasal1	0.335423	7.26304	4.76454	0.0290517	0.329137
Nr4a2	-0.481101	4.49044	4.76452	0.0290521	0.329137
Cd164l2	0.710313	1.75188	4.76096	0.0291123	0.329544
A930038C07Rik	-0.733303	3.1551	4.75929	0.0291406	0.329589
Rilpl1	0.292044	6.38233	4.75739	0.0291728	0.329623
Gcnt1	-1.07675	1.49889	4.75433	0.0292246	0.329623
Arhgef15	0.318067	4.66602	4.75426	0.0292258	0.329623
Obfc1	0.349396	3.86481	4.75225	0.02926	0.329623
Mt3	0.349468	8.54247	4.75197	0.0292648	0.329623
Cenpa	0.526297	1.5852	4.74407	0.0293994	0.330865
Lss	-0.426992	3.50954	4.73897	0.0294867	0.331573
Accn1	0.267912	6.33351	4.7353	0.0295496	0.331573
Klhl15	-0.730423	0.561704	4.73512	0.0295529	0.331573
Renbp	0.718759	1.96186	4.73471	0.0295598	0.331573
Selenbp1	0.474232	2.55283	4.73079	0.0296272	0.331854
Chmp6	0.324724	5.52694	4.7295	0.0296496	0.331854
9330182L06Rik	-0.470972	4.61892	4.72764	0.0296816	0.331854
Fbxl20	-0.309225	5.65914	4.72758	0.0296826	0.331854
Ppapdc3	0.2961	5.61419	4.72321	0.0297581	0.332231
Kdm5c	-0.265426	5.69945	4.72238	0.0297724	0.332231
Tmem170b	-0.309528	5.96535	4.72139	0.0297896	0.332231
Atox1	0.36072	5.22742	4.71855	0.0298389	0.332508
Entpd7	-0.48055	2.76409	4.71204	0.0299522	0.333355
Skp1a	0.333288	8.54892	4.71056	0.0299778	0.333355
Rpl37a	0.32534	7.25956	4.70995	0.0299885	0.333355
Adcy9	-0.592077	5.25713	4.70712	0.030038	0.333633
Clcn6	-0.337282	5.41424	4.70395	0.0300934	0.333859
Atf1	-0.440127	2.76293	4.70315	0.0301075	0.333859
Chchd7	0.333246	3.81852	4.7017	0.0301328	0.333867
Oxsm	-0.50053	2.70088	4.70007	0.0301614	0.333913
Kcnma1	-0.444948	5.46379	4.69643	0.0302253	0.334151
Kdm6a	-0.439611	3.79283	4.69521	0.0302468	0.334151
Alms1	-0.519662	2.58299	4.69395	0.030269	0.334151
Pcyt2	0.326708	6.58714	4.69261	0.0302927	0.334151
Ncor1	-0.341686	7.26033	4.69186	0.0303058	0.334151
Rps6kb1	-0.323153	5.08325	4.68948	0.0303479	0.334343
Sec11c	0.300936	5.55077	4.68715	0.0303891	0.334401
Rufy1	0.283014	5.50279	4.6864	0.0304023	0.334401
Etfb	0.379737	5.50875	4.68247	0.030472	0.33471
Nalcn	-0.302893	6.4676	4.68203	0.0304796	0.33471
2010-03-09	0.587023	1.08122	4.68041	0.0305085	0.334756
Slc6a7	0.264548	6.4766	4.6772	0.0305656	0.334818
Mfge8	0.294779	7.79825	4.67553	0.0305953	0.334818
Nudc	0.337905	8.03814	4.67485	0.0306073	0.334818
Chchd1	0.332901	4.32086	4.67456	0.0306126	0.334818
Ctps	0.292154	5.64377	4.6728	0.0306439	0.334836
Immp2l	0.592292	1.442	4.67042	0.0306864	0.334836
4922501C03Rik	-0.513869	2.01818	4.67032	0.0306881	0.334836
Chchd2	0.298795	7.71732	4.66351	0.0308101	0.335897
Atpif1	0.349018	7.83515	4.65823	0.030905	0.336219
Lsm10	0.391671	2.88088	4.65736	0.0309207	0.336219
Gemin7	0.322885	4.9342	4.654	0.0309813	0.336219
Ccnl1	-0.332419	3.98687	4.65079	0.0310393	0.336219
Kcnk9	-0.804917	2.39973	4.64935	0.0310653	0.336219
Usp28	-0.319221	3.96856	4.6488	0.0310752	0.336219
Plcb4	-0.492191	4.88216	4.64873	0.0310764	0.336219
Edem3	-0.367024	5.09977	4.64412	0.0311601	0.336219
2310004N24Rik	0.326576	4.39288	4.64321	0.0311767	0.336219
Mapre2	-0.31967	7.95478	4.64204	0.0311979	0.336219
Mamdc2	-0.56527	1.80708	4.64106	0.0312158	0.336219
Kcnj10	-0.28031	8.2933	4.63762	0.0312783	0.336219
Cd74	0.633706	2.9794	4.6372	0.0312861	0.336219
Reck	-0.518572	2.54289	4.63711	0.0312877	0.336219
Vamp1	0.392752	7.22636	4.6339	0.0313463	0.336219
Mrpl12	0.343185	6.7057	4.63192	0.0313824	0.336219
Cyp4x1	-0.566624	2.32226	4.63079	0.0314032	0.336219
Usp2	0.265383	6.52456	4.63046	0.0314092	0.336219
Pold1	0.413618	2.9614	4.62949	0.0314268	0.336219
Atp8b2	-0.302924	5.69033	4.62875	0.0314405	0.336219
Slc6a1	-0.310518	8.5003	4.62856	0.031444	0.336219
Ndufb9	0.297162	7.87226	4.62662	0.0314796	0.336219
Mgst3	0.300233	6.67375	4.62645	0.0314827	0.336219
Pkd1	-0.317149	6.00473	4.62599	0.0314911	0.336219
Sssca1	0.352	5.15018	4.62496	0.03151	0.336219
Taf3	-0.296777	4.17437	4.62316	0.031543	0.336219
Uchl1	0.372406	10.1201	4.62286	0.0315486	0.336219
Nrap	0.73587	0.543154	4.62127	0.0315778	0.336219
Lsp1	0.556521	3.2812	4.61997	0.0316018	0.336219
Hint1	0.296414	7.1711	4.61996	0.031602	0.336219
Bcl9l	-0.299543	5.24877	4.61918	0.0316163	0.336219
Raly	0.327455	7.29934	4.61838	0.0316311	0.336219
Sepx1	0.370687	4.78755	4.61648	0.0316661	0.336329
Eaf1	-0.357361	4.03982	4.61296	0.0317313	0.336758
Allc	0.748455	0.833558	4.61097	0.0317681	0.336886
Itsn1	-0.270253	6.94608	4.60603	0.0318596	0.337383
Zfpm1	0.535029	6.09741	4.60502	0.0318785	0.337383
Fam63b	-0.34309	5.82483	4.60443	0.0318894	0.337383
Mdm4	-0.609273	3.12624	4.60218	0.0319313	0.337563
Fam69b	0.284309	6.37872	4.60061	0.0319606	0.33761
Tbcc	0.309669	4.94634	4.59848	0.0320003	0.337767
Tradd	0.411477	2.90355	4.5941	0.0320822	0.338369
Acvrl1	0.328837	4.51707	4.59084	0.0321432	0.338749
Sfxn4	0.308184	4.13899	4.58409	0.0322701	0.339677
Zmym6	-0.375681	3.85259	4.58313	0.0322882	0.339677
Tmem136	-0.379116	3.74629	4.58218	0.0323062	0.339677
Chd2	-0.397581	5.33103	4.5769	0.0324058	0.340386
Wnt10a	0.48949	4.01426	4.57365	0.0324673	0.340386
Smap1	-0.282532	5.87083	4.57248	0.0324895	0.340386
Pold4	0.380741	3.86483	4.57146	0.0325089	0.340386
B230118H07Rik	0.352003	4.51122	4.57118	0.0325141	0.340386
Spty2d1	-0.363188	4.09987	4.57067	0.0325238	0.340386
Nr2f6	0.382955	6.06658	4.56707	0.0325923	0.340415
Snx21	0.353578	5.89814	4.5659	0.0326146	0.340415
Arpp21	-0.346654	8.79379	4.56532	0.0326257	0.340415
Zfp26	-0.437914	3.51704	4.56526	0.0326268	0.340415
Nat8l	0.304739	9.32485	4.55893	0.0327476	0.341254
1700001O22Rik	0.453461	3.46201	4.55796	0.0327661	0.341254
Kctd12b	-0.524159	1.49741	4.5571	0.0327825	0.341254
Pgs1	0.273915	6.81713	4.55509	0.0328211	0.341395
Lgals1	0.407138	4.28863	4.54847	0.0329481	0.341778
Igfbp4	0.365251	6.82921	4.54841	0.0329494	0.341778
Tsc22d3	0.324528	6.33362	4.54656	0.0329849	0.341778
Shc3	-0.454483	3.83265	4.54655	0.0329851	0.341778
Rbm33	-0.314532	5.09967	4.54397	0.0330349	0.341778
Ep300	-0.450049	5.4699	4.54296	0.0330545	0.341778
Cd6	0.804672	0.5952	4.54237	0.0330658	0.341778
Spata13	-0.526943	3.74733	4.5421	0.033071	0.341778
Bola2	0.367112	5.21005	4.53918	0.0331275	0.341778
Zfp516	-0.509009	3.27526	4.53854	0.0331399	0.341778
Pde4dip	-0.262432	7.70995	4.53784	0.0331534	0.341778
Tcp11l1	-0.769926	2.69244	4.53752	0.0331596	0.341778
Mrto4	0.336303	5.15518	4.53534	0.0332018	0.341953
Ppargc1b	-0.689134	1.63863	4.53391	0.0332296	0.34198
Prepl	-0.418741	7.54223	4.53233	0.0332603	0.342038
Eps15l1	-0.280929	5.52963	4.52559	0.0333915	0.34255
Tprkb	0.277488	5.82465	4.52334	0.0334356	0.34255
Ly6c1	0.302097	5.14608	4.52292	0.0334437	0.34255
Zdhhc23	-0.658519	2.04026	4.52193	0.033463	0.34255
Snrpe	0.310678	4.30888	4.52129	0.0334756	0.34255
Bop1	0.337969	6.40935	4.51916	0.0335173	0.34255
Tmem179	0.294954	7.63107	4.51834	0.0335334	0.34255
Igfn1	0.392669	3.50555	4.51795	0.0335409	0.34255
Lrp6	-0.382422	4.96351	4.51749	0.03355	0.34255
Cd81	0.282615	8.17029	4.51434	0.0336118	0.34255
Taf2	-0.355208	4.51966	4.51403	0.033618	0.34255
Sra1	0.300894	5.00972	4.51309	0.0336363	0.34255
Ufc1	0.319038	6.07814	4.51021	0.0336931	0.34255
Kdm5d	-0.489736	3.41773	4.50953	0.0337064	0.34255
Bmp2k	-0.366196	3.68124	4.50926	0.0337118	0.34255
Pbx3	-0.883226	4.34199	4.50692	0.0337579	0.34255
Zc3h11a	-0.402881	5.80982	4.50508	0.0337943	0.34255
Vps13b	-0.406587	4.83131	4.5041	0.0338138	0.34255
Mettl8	0.318407	3.64585	4.50249	0.0338456	0.34255
Dact2	0.310093	6.8283	4.50199	0.0338554	0.34255
Tmc7	-0.403157	3.52738	4.49983	0.0338983	0.34255
Ccnj	-0.435696	2.74794	4.49968	0.0339011	0.34255
Rab3gap2	-0.264303	6.38114	4.49892	0.0339163	0.34255
Zfp652	-0.456224	2.52387	4.49868	0.0339211	0.34255
Slc6a11	-0.438276	7.51651	4.49705	0.0339533	0.34255
H2-Ke2	0.335622	5.92393	4.49645	0.0339652	0.34255
Mrps10	0.285733	4.95602	4.49088	0.0340761	0.342705
Slc25a36	-0.401791	4.37915	4.4906	0.0340818	0.342705
Ar	-1.22466	0.813739	4.49036	0.0340864	0.342705
8030462N17Rik	-0.531988	3.63394	4.48935	0.0341066	0.342705
Usp45	-0.364425	4.94708	4.48654	0.0341628	0.342705
6820431F20Rik	-0.29304	6.89986	4.48628	0.0341679	0.342705
Cox4i1	0.359482	9.34804	4.48484	0.0341967	0.342705
Pnkp	0.357765	4.72497	4.48349	0.0342237	0.342705
Gclm	-0.354494	4.31841	4.48226	0.0342484	0.342705
Bhlha9	0.677867	1.18133	4.48081	0.0342775	0.342705
Arl2	0.333136	6.36646	4.47714	0.0343511	0.342705
Thsd7a	-0.482052	4.71811	4.47533	0.0343875	0.342705
Fzd1	-0.427817	3.61713	4.47451	0.034404	0.342705
Acat2	0.319605	5.37048	4.47412	0.034412	0.342705
Kdm6b	-0.380167	5.08725	4.47256	0.0344433	0.342705
Nfat5	-0.349088	5.72031	4.47249	0.0344448	0.342705
Rpl7	0.323071	8.01566	4.47075	0.0344799	0.342705
Fam135b	-0.752668	2.28165	4.47009	0.0344932	0.342705
Ept1	-0.349363	5.72975	4.46804	0.0345346	0.342705
A130040M12Rik	-0.360205	4.06167	4.46513	0.0345935	0.342705
Cyb5d1	-0.435691	2.82456	4.46386	0.0346192	0.342705
Alox8	0.514438	1.7943	4.46261	0.0346446	0.342705
2010-03-06	-0.354746	4.16176	4.46152	0.0346665	0.342705
Tnrc6b	-0.473694	5.64444	4.45869	0.034724	0.342705
Ttc1	0.316892	5.90047	4.45799	0.0347384	0.342705
Adap2	-0.673267	1.1326	4.45779	0.0347425	0.342705
Kcnh7	-0.716597	3.03877	4.45777	0.0347428	0.342705
1700086L19Rik	-0.478591	3.47092	4.45648	0.0347691	0.342705
Mpp3	0.273999	6.01202	4.45629	0.0347729	0.342705
Zfp947	0.43265	2.46319	4.45573	0.0347843	0.342705
Mttp	-0.417335	3.16136	4.45507	0.0347978	0.342705
Osbpl11	-0.330276	4.14467	4.45492	0.0348009	0.342705
Rpl36al	0.288739	6.13615	4.45349	0.0348301	0.342705
Kcnj12	0.316977	4.17553	4.45025	0.0348961	0.342705
Cabp1	0.386143	8.04789	4.44962	0.0349089	0.342705
3010026O09Rik	0.362731	3.76908	4.44859	0.0349301	0.342705
Gamt	0.310004	4.39026	4.44605	0.034982	0.342705
Iqgap1	-0.297671	4.10005	4.44556	0.0349921	0.342705
1810027O10Rik	0.347531	5.21601	4.445	0.0350036	0.342705
Calhm2	0.439453	2.61383	4.44482	0.0350072	0.342705
Dlg2	-0.30173	8.39334	4.44449	0.0350141	0.342705
Arid1b	-0.302383	6.2161	4.44193	0.0350666	0.342972
Pcm1	-0.312155	6.05041	4.4342	0.0352256	0.344187
Heatr5b	-0.368189	5.34696	4.4327	0.0352568	0.344187
Epb4.1l2	-0.327073	5.9865	4.43208	0.0352696	0.344187
Rps23	0.275344	7.16121	4.42812	0.0353514	0.344187
Mbtd1	-0.387358	3.68786	4.42808	0.0353522	0.344187
Alk	-0.470052	2.75558	4.42772	0.0353596	0.344187
Dmd	-0.472312	5.0122	4.42648	0.0353854	0.344187
Myg1	0.337547	4.82299	4.42457	0.0354251	0.344187
Nol12	0.358609	5.33449	4.4238	0.035441	0.344187
Adamts13	0.75035	0.912546	4.42181	0.0354823	0.344187
Bst2	0.670226	1.62148	4.42153	0.0354883	0.344187
Cd93	-0.620397	2.38754	4.42122	0.0354947	0.344187
Erap1	-0.419663	2.79059	4.41517	0.0356208	0.345164
Srrm1	-0.296197	6.03438	4.41366	0.0356523	0.345198
Prr24	0.323489	5.42774	4.41028	0.0357229	0.345198
Bmp3	-0.515108	3.13928	4.40975	0.0357341	0.345198
Stx8	0.320832	4.71384	4.40859	0.0357584	0.345198
Flywch2	0.38218	3.79605	4.4078	0.035775	0.345198
Ndufb5	0.263156	6.85064	4.40772	0.0357767	0.345198
D17H6S53E	0.316002	4.22472	4.40477	0.0358386	0.345311
Nfib	0.265063	6.59788	4.40318	0.035872	0.345311
Nrarp	-0.33776	4.93648	4.40269	0.0358823	0.345311
Rad17	-0.37787	3.60219	4.4013	0.0359115	0.345311
Ptpn12	-0.285937	4.66032	4.3985	0.0359706	0.345311
Nr1d1	0.241372	7.86062	4.39682	0.036006	0.345311
Gng8	0.849508	0.316932	4.39606	0.036022	0.345311
Kif21b	-0.285843	6.37878	4.39556	0.0360326	0.345311
Lrrc57	-0.355895	4.55498	4.39504	0.0360435	0.345311
Gcfc1	-0.346212	4.21316	4.39498	0.0360449	0.345311
Parp2	-0.353705	3.62588	4.39181	0.0361119	0.345311
Rev3l	-0.483245	4.49957	4.38914	0.0361686	0.345311
Zmynd11	-0.245035	7.43658	4.38913	0.0361688	0.345311
Fbxo44	0.271294	7.23199	4.38894	0.0361729	0.345311
Ccdc107	0.419421	4.78408	4.38734	0.0362068	0.345311
Ppp1r12c	0.273595	7.25688	4.38442	0.0362688	0.345311
Ndufa11	0.382541	6.88922	4.38199	0.0363205	0.345311
Cisd1	0.274207	6.59573	4.3811	0.0363395	0.345311
Gadd45g	0.392081	4.46076	4.37927	0.0363786	0.345311
Mfap3	-0.356912	4.44771	4.37923	0.0363794	0.345311
Psenen	0.356485	5.82768	4.37848	0.0363954	0.345311
Psmb5	0.294191	6.54212	4.37776	0.0364107	0.345311
Mpst	0.314373	5.32617	4.37617	0.0364448	0.345311
4933434E20Rik	0.299676	5.78307	4.37556	0.0364578	0.345311
Gyk	-0.340849	4.14913	4.37444	0.0364818	0.345311
Zfp423	0.355066	3.67168	4.37437	0.0364834	0.345311
Slc16a3	0.448717	2.18066	4.37414	0.0364882	0.345311
Rps29	0.32171	7.91757	4.37361	0.0364996	0.345311
Golga4	-0.290662	6.30262	4.37204	0.0365332	0.345388
Zbtb8os	0.348865	3.71847	4.367	0.0366415	0.346172
Skil	-0.343978	5.85103	4.3648	0.0366887	0.346273
Fech	-0.255479	5.49714	4.36413	0.0367032	0.346273
Nedd8	0.295881	6.94754	4.36225	0.0367438	0.346371
Ints2	-0.517512	3.37145	4.36129	0.0367645	0.346371
Sec16a	-0.254542	5.95525	4.35878	0.0368187	0.346601
Rgmb	-0.358919	4.95751	4.3578	0.0368399	0.346601
Dlgap2	-0.457578	5.47972	4.35475	0.0369059	0.346747
Nme1	0.280504	7.6255	4.35471	0.0369068	0.346747
Tmem198b	-0.461261	2.64554	4.35269	0.0369506	0.346747
Prmt1	0.306069	6.40435	4.35237	0.0369575	0.346747
Tmem141	0.408003	4.61561	4.34812	0.0370498	0.347066
Csrp1	0.317584	8.05974	4.34706	0.0370729	0.347066
Pcdha3	-0.662845	1.06395	4.3459	0.0370981	0.347066
Nras	-0.265574	5.39897	4.34502	0.0371173	0.347066
Acyp1	0.380852	3.90415	4.34494	0.0371191	0.347066
Il17rd	-0.482484	2.44618	4.34219	0.037179	0.347387
Xpnpep3	-0.527621	2.38472	4.34039	0.0372183	0.347516
Nxph1	-0.304474	4.56267	4.3376	0.0372794	0.347729
Zmat5	0.281524	4.67681	4.33661	0.0373012	0.347729
Med29	0.369097	5.23014	4.33465	0.0373441	0.347729
Inpp4b	-0.58257	2.17212	4.33355	0.0373681	0.347729
Cep170	-0.351929	5.63949	4.33184	0.0374058	0.347729
Ier2	0.391471	4.46238	4.33142	0.0374151	0.347729
Setd5	-0.278511	6.42108	4.33107	0.0374227	0.347729
2010-03-01	0.269932	6.20758	4.33002	0.0374458	0.347729
Rcn1	0.349022	4.42287	4.32855	0.0374782	0.347793
Laptm4b	0.270513	6.41117	4.32643	0.0375249	0.347894
Ppp2r3c	0.302948	4.92336	4.32458	0.0375658	0.347894
D3Bwg0562e	-0.339666	7.60976	4.32457	0.0375659	0.347894
Ankrd44	-0.471815	2.61848	4.3191	0.0376868	0.34803
Arrdc2	0.421919	3.4673	4.31853	0.0376995	0.34803
Sorbs1	-0.349568	6.25623	4.31843	0.0377018	0.34803
Thsd4	-0.454209	2.97423	4.31673	0.0377395	0.34803
Rpl13a	0.33189	8.69168	4.31616	0.037752	0.34803
Trmt1	0.310816	5.99759	4.3161	0.0377534	0.34803
Ubxn7	-0.339162	5.26307	4.31452	0.0377883	0.34803
Prr11	-0.769884	0.344039	4.31312	0.0378196	0.34803
Nckap5	-0.625474	1.1325	4.31111	0.0378642	0.34803
Tmem28	-0.39948	2.97494	4.31075	0.0378722	0.34803
Pnpt1	-0.381364	3.40412	4.31074	0.0378724	0.34803
Spsb3	0.287941	5.9892	4.30896	0.0379121	0.34803
Med28	0.279989	6.06021	4.3089	0.0379134	0.34803
Bzw1	-0.299525	7.04362	4.30598	0.0379786	0.348393
Slc4a7	-0.428843	3.53261	4.3013	0.0380833	0.349118
Fv1	-0.497692	1.77911	4.2933	0.0382629	0.350497
Ly6h	0.330951	8.25959	4.29167	0.0382995	0.350497
Blvra	0.325786	4.14253	4.29089	0.0383171	0.350497
Raver2	-0.371214	4.16985	4.28945	0.0383497	0.350497
Ccdc75	-0.256192	5.07521	4.28887	0.0383626	0.350497
Apobec1	-0.753119	0.319989	4.28349	0.0384843	0.351335
Ttyh2	0.33252	5.27239	4.28152	0.0385288	0.351335
2810422J05Rik	0.301022	4.88327	4.28139	0.0385318	0.351335
Tmem196	-0.660243	2.26696	4.27975	0.0385689	0.351437
Mbd3	0.307414	7.32696	4.27568	0.0386616	0.351998
Bri3	0.308469	5.99422	4.27381	0.038704	0.351998
Pfkl	0.295441	8.3086	4.27198	0.0387457	0.351998
Mtss1	-0.330676	4.91566	4.27197	0.038746	0.351998
Tmod2	-0.377601	8.43975	4.27136	0.0387599	0.351998
Polr2k	0.394536	3.41379	4.26316	0.0389473	0.352914
Sult4a1	0.3259	9.53238	4.26304	0.0389502	0.352914
Kcnn1	0.288289	5.15147	4.26185	0.0389775	0.352914
Eml5	-0.438679	4.65897	4.26081	0.0390012	0.352914
Ndufb8	0.303123	7.60277	4.2597	0.0390269	0.352914
Cplx3	0.334731	4.91108	4.25792	0.0390677	0.352914
Cit	-0.4363	5.84699	4.25607	0.0391103	0.352914
Atp5g3	0.305252	7.94017	4.25573	0.0391182	0.352914
Tcf12	-0.38987	4.66634	4.25546	0.0391242	0.352914
1700011J10Rik	0.382206	3.09881	4.25501	0.0391346	0.352914
Tmc6	0.442268	2.36936	4.25446	0.0391474	0.352914
Grp	0.567589	2.18883	4.25338	0.0391723	0.352914
Rab13	0.455629	2.2974	4.25162	0.0392129	0.353046
Gnaq	-0.313352	7.32563	4.25042	0.0392406	0.353062
Ndufa9	0.248279	6.98854	4.24884	0.0392772	0.353157
Usp15	-0.344517	5.22171	4.24577	0.0393483	0.353563
Pgrmc2	0.235105	6.70346	4.24126	0.0394529	0.353759
Blmh	0.271754	6.263	4.24114	0.0394557	0.353759
Fxyd6	0.25628	7.07194	4.23999	0.0394823	0.353759
Glcci1	-0.316377	5.17323	4.23957	0.0394921	0.353759
Abcc8	0.313304	4.88468	4.23852	0.0395167	0.353759
Cgrrf1	0.339243	4.30346	4.2381	0.0395263	0.353759
9430031J16Rik	-1.07614	2.04197	4.23525	0.0395927	0.353935
Notch3	-0.319952	3.84131	4.2339	0.0396243	0.353935
Hmgcr	-0.269768	6.6087	4.23351	0.0396335	0.353935
Kcnh4	0.37721	4.16557	4.23279	0.0396501	0.353935
Rtn2	0.312427	7.46606	4.23102	0.0396916	0.354073
4932438A13Rik	-0.344628	6.182	4.22575	0.0398149	0.354494
Rpa2	0.33253	3.78565	4.22479	0.0398376	0.354494
Rps27a	0.421284	7.59665	4.22455	0.0398432	0.354494
BC029214	0.372433	5.64759	4.22371	0.0398629	0.354494
Rps19bp1	0.324035	4.84902	4.22344	0.0398692	0.354494
Eps8	-0.338559	4.45682	4.22131	0.0399192	0.354617
Prodh	0.303818	5.11663	4.22064	0.0399352	0.354617
Npdc1	0.300851	8.18474	4.21033	0.0401786	0.356546
Thy1	0.324746	10.2459	4.20772	0.0402403	0.35686
Leprel4	0.345346	3.93362	4.20625	0.0402754	0.356939
Mtm1	-0.683694	1.4006	4.198	0.0404718	0.357918
Cpne1	-0.420278	4.4425	4.19789	0.0404744	0.357918
Hivep3	-0.597768	4.84111	4.19658	0.0405056	0.357918
Arid4a	-0.380767	4.86978	4.1955	0.0405314	0.357918
Cd320	0.332108	4.04958	4.19452	0.0405549	0.357918
Mcrs1	0.259601	6.62882	4.19328	0.0405844	0.357918
Snrpg	0.443063	4.31162	4.19307	0.0405894	0.357918
Ddx24	0.286494	8.15073	4.19278	0.0405965	0.357918
Gm1673	0.413629	5.30104	4.19075	0.040645	0.358113
Incenp	0.288882	4.2776	4.1893	0.0406798	0.358188
Clybl	0.348507	4.63497	4.18733	0.0407273	0.358274
Gigyf2	-0.298526	5.91124	4.1867	0.0407424	0.358274
Ankfy1	-0.299751	5.3925	4.17898	0.0409283	0.359088
Nup205	-0.349524	4.19055	4.17786	0.0409553	0.359088
Rps20	0.277972	7.38437	4.17649	0.0409885	0.359088
Dcaf11	0.269549	6.63839	4.17647	0.040989	0.359088
AF357359	-0.394331	3.45351	4.17543	0.041014	0.359088
Arl3	0.30223	6.50333	4.17391	0.0410509	0.359088
Jund	0.331164	8.62708	4.17063	0.0411304	0.359088
H2-K1	0.336013	4.13169	4.17054	0.0411326	0.359088
Hddc3	0.341615	5.56494	4.17047	0.0411344	0.359088
Uqcrc1	0.323162	8.57751	4.16559	0.041253	0.359088
Gstz1	0.31313	5.30603	4.16534	0.0412591	0.359088
Uap1l1	0.446314	4.65022	4.16386	0.0412952	0.359088
Shmt1	0.460702	1.72051	4.16386	0.0412953	0.359088
Xpo4	-0.774285	0.934692	4.16364	0.0413006	0.359088
Bpnt1	-0.305817	5.14796	4.16196	0.0413417	0.359088
Tmem205	0.316205	4.52684	4.16018	0.0413851	0.359088
Dock4	-0.476872	5.5015	4.15893	0.0414155	0.359088
Mrpl37	0.27884	5.81339	4.15864	0.0414227	0.359088
Enox1	-0.27781	4.81192	4.15792	0.0414403	0.359088
1190002N15Rik	-0.333186	5.54276	4.15789	0.0414409	0.359088
Glrx	0.240213	5.66409	4.15747	0.0414512	0.359088
Msh6	-0.314139	3.89314	4.15672	0.0414696	0.359088
Itpa	0.265658	6.00233	4.1567	0.0414702	0.359088
Pdgfra	-0.383905	5.02085	4.1558	0.0414921	0.359088
Snx27	-0.273931	6.80164	4.15504	0.0415108	0.359088
Prr5	0.369864	3.17748	4.15393	0.041538	0.359088
2810029C07Rik	0.404529	2.39103	4.15352	0.041548	0.359088
Phf20l1	-0.337085	4.73824	4.14822	0.0416783	0.359985
Timp4	0.310662	4.31637	4.14672	0.0417154	0.360076
Mafk	0.452219	3.37614	4.14453	0.0417693	0.360245
Ccdc124	0.353832	6.83128	4.14377	0.0417879	0.360245
AI462493	0.335613	4.60563	4.14246	0.0418204	0.360297
Rhoq	-0.321712	4.86766	4.14023	0.0418755	0.360543
Vip	0.291798	5.92395	4.13722	0.0419501	0.360787
Fah	0.361013	4.2946	4.13395	0.0420313	0.360787
Zfp871	-0.419109	5.75009	4.1339	0.0420323	0.360787
Serpina3h	0.627724	1.35376	4.13136	0.0420956	0.360787
Frs2	-0.311743	5.3011	4.13117	0.0421003	0.360787
Ndufa3	0.28823	5.9569	4.12963	0.0421387	0.360787
Elovl5	-0.230909	6.37236	4.12849	0.0421669	0.360787
Fam125a	0.402688	4.69974	4.12835	0.0421704	0.360787
Slc4a2	0.278147	5.3618	4.12762	0.0421886	0.360787
Sp9	-0.595377	4.0262	4.12715	0.0422003	0.360787
Zfp704	-0.320679	5.65693	4.12707	0.0422023	0.360787
Cd34	0.39992	6.21181	4.12554	0.0422405	0.360787
Zfp608	-0.415091	4.10997	4.12521	0.0422488	0.360787
Rbck1	0.266426	6.95444	4.12245	0.0423177	0.360895
Ogdhl	0.247141	7.0338	4.12096	0.0423551	0.360895
Pxmp2	0.501033	1.61932	4.12034	0.0423707	0.360895
Slc26a10	0.454526	2.19905	4.12022	0.0423736	0.360895
Lrrc8b	-0.657937	4.71388	4.1194	0.0423942	0.360895
Caprin1	-0.237939	7.60118	4.11657	0.0424651	0.360897
Cox6c	0.274131	7.94075	4.11602	0.042479	0.360897
Pgp	0.301904	6.68911	4.11453	0.0425163	0.360897
Id2	-0.261517	6.37829	4.11413	0.0425265	0.360897
Hdac10	0.373129	3.76234	4.1132	0.0425497	0.360897
Pdia4	-0.311339	4.89549	4.11097	0.0426058	0.360897
Usp49	-0.396492	3.14636	4.11048	0.0426183	0.360897
Adam19	-0.320447	4.76442	4.10703	0.0427054	0.360897
Pura	-0.350272	3.84714	4.10622	0.0427257	0.360897
1700016K19Rik	0.521402	2.06094	4.10607	0.0427296	0.360897
Fabp7	-0.818709	4.85699	4.10502	0.0427562	0.360897
Fbxo7	0.262319	4.62379	4.10309	0.042805	0.360897
Ncaph2	0.261301	7.10237	4.10213	0.0428293	0.360897
Dysf	0.447884	2.51223	4.10169	0.0428405	0.360897
Mllt10	-0.471156	3.94023	4.10162	0.0428421	0.360897
Zkscan2	-0.504463	2.41987	4.10076	0.0428641	0.360897
Erbb3	-0.629261	2.50658	4.09849	0.0429216	0.360897
Ppp2r4	0.294485	8.08954	4.09828	0.0429269	0.360897
Rpl8	0.351543	8.57076	4.0979	0.0429365	0.360897
Tmem194b	0.487157	1.85035	4.09762	0.0429437	0.360897
Rims4	-0.321176	4.60323	4.09729	0.0429519	0.360897
1700113A16Rik	0.337912	5.19594	4.09595	0.0429861	0.360961
Fkbp8	0.329487	9.11059	4.09295	0.0430625	0.361123
Tgfa	-0.403924	4.79037	4.09106	0.0431105	0.361123
Wdr31	0.484468	1.81431	4.08956	0.0431488	0.361123
Vdac3	0.26124	7.5321	4.08904	0.0431622	0.361123
Adipor2	0.24189	6.48483	4.08827	0.0431818	0.361123
Naa10	0.382047	4.82864	4.08794	0.0431902	0.361123
B2m	0.277946	5.96009	4.0879	0.0431913	0.361123
Nktr	-0.364761	5.27079	4.0852	0.0432603	0.361478
4931406C07Rik	-0.294706	4.17988	4.08239	0.0433324	0.361858
Rhob	0.270787	8.44043	4.08135	0.043359	0.361858
Tpr	-0.310788	6.1952	4.07875	0.0434257	0.362192
Zfp712	-0.538754	2.09186	4.07313	0.0435705	0.362643
Tmem184c	-0.342022	5.81712	4.07311	0.0435709	0.362643
Idi1	-0.29115	5.2797	4.0718	0.0436047	0.362643
Cuta	0.341499	6.0376	4.07168	0.043608	0.362643
9330159F19Rik	-0.339084	6.03719	4.067	0.0437289	0.362643
Nlrx1	0.397282	3.42074	4.06639	0.0437447	0.362643
Ddx46	-0.260316	5.65202	4.06545	0.043769	0.362643
Slain2	-0.367928	4.23434	4.06436	0.0437972	0.362643
Klhl24	-0.397723	5.3091	4.06405	0.0438054	0.362643
Cul3	-0.251591	6.40039	4.0611	0.0438818	0.362643
Vps45	0.288071	5.71734	4.06084	0.0438885	0.362643
Eif2ak4	-0.31613	4.18263	4.06053	0.0438968	0.362643
2610306M01Rik	0.386232	2.81774	4.06052	0.0438969	0.362643
Dynll2	0.352178	9.34388	4.06031	0.0439026	0.362643
C230004F18Rik	-0.522711	1.4856	4.05964	0.0439198	0.362643
Stt3a	-0.334891	4.23286	4.05959	0.0439211	0.362643
Ctsb	0.286749	9.44086	4.05894	0.0439382	0.362643
Gcc2	-0.316895	5.87525	4.05683	0.0439931	0.362643
Ntn1	-0.490888	3.47797	4.05613	0.0440112	0.362643
Faah	0.288874	6.93289	4.05605	0.0440133	0.362643
2010-09-05	0.252914	6.78588	4.05224	0.0441128	0.362645
Lrfn3	0.264978	5.45378	4.05109	0.0441429	0.362645
Bai2	0.279958	9.39048	4.05009	0.0441689	0.362645
Yeats2	-0.378779	4.12901	4.04873	0.0442046	0.362645
Dct	0.887731	0.198494	4.04855	0.0442092	0.362645
Ankrd12	-0.412855	5.24048	4.0482	0.0442184	0.362645
Dact3	0.281981	8.04838	4.04734	0.0442409	0.362645
Pcdha12	-0.639564	2.22207	4.04694	0.0442514	0.362645
Runx1t1	-0.382949	4.03418	4.04546	0.0442903	0.362645
Cyb561	0.288966	6.42413	4.04508	0.0443002	0.362645
Cnpy3	0.251219	6.48666	4.04482	0.044307	0.362645
4930572J05Rik	0.282634	6.68222	4.04199	0.0443815	0.363036
Palm3	0.477337	1.80213	4.04023	0.0444278	0.363067
5430437P03Rik	0.298599	6.48382	4.03969	0.0444419	0.363067
Acot13	0.272401	5.79535	4.0388	0.0444654	0.363067
Ttc33	0.315774	5.13088	4.03756	0.0444982	0.363117
Mtdh	-0.318329	5.37972	4.03556	0.0445509	0.363329
Kcnf1	-0.333084	7.04747	4.03302	0.0446181	0.363659
Rpl12	0.258462	7.86802	4.03167	0.0446537	0.363731
Igsf10	-0.613942	1.02701	4.02757	0.0447624	0.36418
Scrib	-0.237486	5.62093	4.02757	0.0447624	0.36418
Klhdc3	0.272659	8.08354	4.02515	0.0448267	0.364485
Ndufa5	0.314413	6.53644	4.01905	0.0449891	0.365464
Mme	-0.571829	2.70304	4.01861	0.0450008	0.365464
Eef1d	0.297032	6.4195	4.01619	0.0450654	0.36577
Myo16	-0.549424	5.23703	4.01512	0.045094	0.365783
1520402A15Rik	0.336451	3.7373	4.01279	0.0451564	0.365924
Zfp324	-0.326938	3.36944	4.01246	0.0451651	0.365924
Pcdhgb8	-0.480605	2.4884	4.00931	0.0452496	0.36639
Cabyr	0.387665	4.50721	4.00678	0.0453175	0.366721
Ppih	0.338877	3.27618	4.00564	0.0453483	0.366751
1810035L17Rik	0.428773	2.89401	4.00464	0.0453752	0.366751
Nxph3	0.40546	6.22192	4.00052	0.0454863	0.367431
C1d	0.35913	5.10713	3.99945	0.0455151	0.367445
Vcan	-0.362675	4.15052	3.99824	0.0455479	0.367492
Zdhhc13	-0.318274	4.1454	3.99597	0.0456093	0.367769
Usmg5	0.296128	6.93635	3.99274	0.0456968	0.368256
Rnf208	0.297715	7.73119	3.99018	0.045766	0.368596
Srrm2	-0.280205	8.03116	3.98717	0.045848	0.368988
Jkamp	-0.254106	5.05191	3.98361	0.045945	0.368988
D930016D06Rik	-0.409542	3.08838	3.9829	0.0459643	0.368988
Ddt	0.295157	4.96882	3.9817	0.0459971	0.368988
Tgm3	0.44204	2.11836	3.98105	0.0460148	0.368988
9830001H06Rik	-0.342415	5.5043	3.97825	0.0460915	0.368988
Fyco1	-0.312535	4.58114	3.97786	0.046102	0.368988
Jakmip3	-0.336435	3.97521	3.97759	0.0461096	0.368988
Alkbh8	-0.638801	2.30409	3.97691	0.0461282	0.368988
Psmb4	0.272527	7.29747	3.97679	0.0461314	0.368988
Fcgrt	0.347815	4.56416	3.97664	0.0461355	0.368988
Coasy	0.275011	4.90579	3.97505	0.046179	0.368988
Hip1	-0.267674	5.72	3.97493	0.0461823	0.368988
Igsf21	0.312454	6.75449	3.97344	0.0462232	0.368988
Ccdc149	0.23422	5.91343	3.96975	0.0463246	0.368988
Sox7	-0.611466	0.880496	3.96898	0.0463457	0.368988
Ccdc45	-0.436212	2.38181	3.96749	0.0463869	0.368988
Wdr12	0.266337	5.07383	3.96709	0.0463979	0.368988
Rab24	0.284764	6.46913	3.96708	0.0463983	0.368988
Xpr1	-0.296254	6.85714	3.96626	0.0464207	0.368988
Ash1l	-0.393219	6.57193	3.96508	0.0464532	0.368988
Atp5j2	0.333646	7.47845	3.96469	0.0464642	0.368988
Smyd2	0.246485	6.65885	3.96399	0.0464833	0.368988
Gdf11	-0.519918	2.69444	3.96229	0.0465304	0.368988
Ndufaf2	0.342258	3.88346	3.96184	0.0465427	0.368988
Gabrb1	-0.401696	3.07913	3.96012	0.0465903	0.368988
Ap2s1	0.357667	8.03571	3.95942	0.0466097	0.368988
Papd4	-0.342654	3.48865	3.95851	0.0466348	0.368988
Atrn	-0.375505	7.34	3.95755	0.0466616	0.368988
Miip	0.356216	3.48922	3.95479	0.046738	0.368988
Zfp428	0.330052	5.83549	3.95473	0.0467397	0.368988
Pou3f1	0.313123	5.73731	3.95371	0.0467683	0.368988
Gna13	-0.326079	5.22185	3.95127	0.0468359	0.368988
Atp6v1e1	0.282819	8.90551	3.95123	0.0468372	0.368988
Ccdc136	0.306004	6.51477	3.95104	0.0468423	0.368988
Slc35f5	-0.341637	3.74357	3.9507	0.0468518	0.368988
Srpr	-0.253392	6.02959	3.94929	0.046891	0.368988
2810032G03Rik	0.360339	3.12469	3.94911	0.046896	0.368988
Grin2b	-0.607319	3.92515	3.94911	0.0468962	0.368988
Snx17	0.269376	6.84356	3.94878	0.0469055	0.368988
Npepl1	0.317222	3.9822	3.94798	0.0469276	0.368988
Herpud2	-0.262457	5.57734	3.94656	0.0469674	0.369026
Tmem132a	0.300952	8.89198	3.94575	0.0469898	0.369026
Dgkb	-0.406104	6.21502	3.94422	0.0470326	0.369026
C1qtnf4	0.370065	8.7171	3.94392	0.0470409	0.369026
Bloc1s1	0.320351	5.36577	3.94217	0.04709	0.369198
Entpd5	-0.263631	4.92137	3.94025	0.0471439	0.369407
Bzrap1	-0.284532	7.86458	3.93665	0.0472447	0.36974
Fam49a	-0.274506	7.50605	3.93665	0.0472448	0.36974
Dzip3	-0.335128	5.34767	3.93486	0.0472952	0.36974
Cacnb3	0.309575	8.98786	3.93486	0.0472952	0.36974
Eci1	0.298805	4.1324	3.93064	0.0474139	0.370153
Htatip2	0.402099	3.66224	3.9306	0.0474149	0.370153
Foxn3	-0.651634	1.97345	3.93008	0.0474297	0.370153
Ern1	-0.623563	1.73176	3.92863	0.0474707	0.37021
Sgsm1	-0.243686	6.94593	3.92762	0.0474992	0.37021
Rpl24	0.272438	7.50011	3.92534	0.0475636	0.37021
Pde10a	-0.643181	6.94192	3.92523	0.0475668	0.37021
Kptn	0.302324	5.19814	3.925	0.0475731	0.37021
Timp2	-0.25882	8.31766	3.92221	0.0476521	0.370308
Fis1	0.326501	7.44725	3.92184	0.0476628	0.370308
Ercc6	-0.419182	4.15745	3.92167	0.0476674	0.370308
Slc30a9	0.242294	7.52104	3.91995	0.0477164	0.370476
Ppp4r2	-0.28814	5.69998	3.91663	0.0478106	0.370996
Tbcb	0.29663	6.39773	3.91306	0.0479123	0.371573
Dgkq	-0.268394	4.72596	3.90721	0.0480793	0.372406
Rpa1	0.227603	5.61498	3.9056	0.0481255	0.372406
Adnp2	-0.303814	4.1878	3.90387	0.0481749	0.372406
Cdc23	-0.288223	5.03588	3.90268	0.0482093	0.372406
Mid1	0.539466	4.82008	3.90087	0.048261	0.372406
Etv3	-0.417415	4.51311	3.90087	0.0482612	0.372406
2410089E03Rik	-0.289737	4.88704	3.90039	0.048275	0.372406
Glrx5	0.300254	5.97394	3.89934	0.0483051	0.372406
Rbbp6	-0.252056	5.98015	3.89929	0.0483065	0.372406
Large	0.221523	7.61068	3.8977	0.0483524	0.372406
Pard6a	0.272085	5.15978	3.89747	0.048359	0.372406
Loh12cr1	0.295881	4.77801	3.89728	0.0483643	0.372406
Tnfrsf25	0.528133	1.25324	3.89612	0.0483978	0.372406
Asah1	-0.328889	5.00842	3.89441	0.0484472	0.372406
Acta1	0.40182	4.12944	3.89366	0.0484688	0.372406
Slc25a42	-0.32827	4.91062	3.89313	0.048484	0.372406
Fam195a	0.383673	3.73617	3.89308	0.0484854	0.372406
Nfix	-0.396163	6.06637	3.89069	0.0485544	0.372634
Xpo5	-0.271281	5.20183	3.88875	0.0486105	0.372634
Tsks	0.694337	0.568774	3.8869	0.0486641	0.372634
Zfp639	-0.289624	4.05507	3.88618	0.0486852	0.372634
1700029F09Rik	0.583775	1.73589	3.88496	0.0487203	0.372634
Prokr2	-0.992251	1.51193	3.88475	0.0487264	0.372634
Usp12	-0.25805	6.07375	3.88439	0.048737	0.372634
3110047P20Rik	-0.321628	5.27514	3.88416	0.0487437	0.372634
Ptgis	0.542696	2.09094	3.88307	0.0487752	0.372634
Trim23	-0.417827	4.75639	3.88259	0.0487891	0.372634
Trhde	-0.322466	4.69075	3.87696	0.0489532	0.373457
Aurka	-0.575996	0.823681	3.87622	0.0489747	0.373457
Brd4	-0.254091	6.48821	3.87573	0.0489889	0.373457
Prkar2a	-0.244921	5.65031	3.87418	0.0490342	0.373457
Snx29	-0.530486	2.33977	3.87418	0.0490342	0.373457
4933412E12Rik	0.474683	2.40911	3.87062	0.0491383	0.37377
Pbx1	-0.303933	7.37187	3.8691	0.0491828	0.37377
Fbxl18	-0.323281	3.66709	3.86892	0.0491881	0.37377
U2af1l4	0.318068	5.27887	3.86863	0.0491965	0.37377
Ccl27a	0.356098	5.72701	3.86538	0.0492921	0.37377
Ninj2	0.678029	0.821183	3.86457	0.0493158	0.37377
Polr2e	0.308414	6.3353	3.86426	0.0493249	0.37377
Phc3	-0.380691	5.04221	3.86414	0.0493284	0.37377
2810046L04Rik	-0.332412	4.13399	3.86322	0.0493555	0.37377
5730419I09Rik	-0.314277	5.15326	3.86092	0.0494233	0.37377
Elf2	-0.336993	4.00493	3.86063	0.0494319	0.37377
Mtif2	-0.32461	4.34446	3.85943	0.0494672	0.37377
Serpinb1a	0.396531	2.93308	3.85911	0.0494764	0.37377
Epha3	-0.602623	2.08388	3.85723	0.0495321	0.37377
Gfra4	0.34098	5.77959	3.85667	0.0495486	0.37377
Ddx19a	-0.343387	3.88447	3.85649	0.049554	0.37377
Alyref	0.338332	4.66207	3.85635	0.0495581	0.37377
Tmed3	0.285644	5.13599	3.85568	0.049578	0.37377
Pcdh10	-0.30096	7.63971	3.8536	0.0496393	0.37377
Edem1	-0.392113	3.61109	3.85263	0.049668	0.37377
Gal3st1	0.359348	3.9868	3.85099	0.0497166	0.37377
Tsc22d2	-0.286952	4.9589	3.85087	0.0497203	0.37377
Alad	0.297166	5.71735	3.84676	0.049842	0.37377
Pcdha7	-0.738811	0.386815	3.84395	0.0499258	0.37377
Cdk10	0.309903	6.29104	3.84361	0.0499359	0.37377
Arfgap1	0.316772	7.35155	3.84333	0.0499443	0.37377
Creb3	0.264341	5.79003	3.8433	0.0499452	0.37377
Map6d1	-0.330732	6.00254	3.84248	0.0499694	0.37377
Cntnap2	-0.280954	6.17737	3.84179	0.0499902	0.37377
Fam65b	-0.296885	5.7724	3.84164	0.0499946	0.37377
Gabpa	-0.388645	3.71688	3.84143	0.0500009	0.37377
Angptl4	0.586775	2.22748	3.84032	0.050034	0.37377
Pkp2	0.430257	2.50215	3.83957	0.0500563	0.37377
Pcdhb11	-0.669345	1.77671	3.83769	0.0501124	0.37377
Trim9	-0.248996	8.1197	3.83707	0.050131	0.37377
Cep97	-0.413971	3.32367	3.83677	0.05014	0.37377
Th1l	0.284624	6.09276	3.83653	0.0501473	0.37377
1700037H04Rik	0.31302	6.37208	3.83649	0.0501483	0.37377
Pabpn1	0.237774	6.84741	3.83616	0.0501583	0.37377
Scrn2	0.46428	1.96936	3.83407	0.0502207	0.37377
Lztr1	0.232371	7.63629	3.83381	0.0502286	0.37377
1700048O20Rik	0.321557	3.5174	3.83124	0.0503056	0.37377
Usp6nl	-0.352618	3.77402	3.83097	0.0503137	0.37377
Tcp11l2	-0.397618	4.20778	3.82963	0.050354	0.37377
Cdh8	-0.335658	5.20513	3.82925	0.0503654	0.37377
Myo9a	-0.286788	6.19491	3.8283	0.0503941	0.37377
Ptges3	0.283725	6.82828	3.8277	0.0504119	0.37377
Slc25a28	0.280672	4.96756	3.8275	0.050418	0.37377
E130203B14Rik	-0.642494	2.16368	3.82633	0.0504533	0.37377
Ap4s1	0.256459	5.40802	3.8246	0.0505053	0.37377
Lgr6	-1.38358	1.37029	3.82374	0.0505312	0.37377
Ovol2	0.426179	3.1914	3.82314	0.0505493	0.37377
Slc4a11	0.590734	1.43272	3.82292	0.0505562	0.37377
Igsf11	-0.344406	5.02754	3.82279	0.05056	0.37377
Zc3h7b	-0.280976	7.5786	3.82173	0.0505919	0.373802
Stk19	0.306978	4.73771	3.8195	0.0506594	0.374072
Tsr1	-0.265694	4.93692	3.81871	0.0506833	0.374072
Csnk1g1	-0.267561	4.81447	3.81481	0.0508015	0.374307
Commd4	0.279632	5.31585	3.81458	0.0508084	0.374307
Trp53bp2	-0.35799	4.33699	3.81312	0.0508526	0.374307
Atp9a	0.282009	9.50536	3.81253	0.0508707	0.374307
St3gal5	0.232224	7.63515	3.81239	0.0508748	0.374307
Gm13446	0.496459	2.78938	3.81106	0.0509152	0.374307
Prkg1	-0.557177	2.83568	3.80782	0.0510137	0.374307
Ccdc56	0.308946	6.31352	3.80603	0.0510683	0.374307
Dsg2	-0.562575	0.803801	3.80581	0.0510751	0.374307
Plekha5	-0.318376	5.32646	3.80548	0.0510852	0.374307
Slc16a7	-0.499501	2.3707	3.80524	0.0510924	0.374307
Pitpnc1	-0.321398	5.85731	3.80512	0.051096	0.374307
Fbxl15	0.325898	4.73037	3.80399	0.0511307	0.374307
Lct	0.691846	1.98837	3.80309	0.0511582	0.374307
Tagap1	0.309292	4.26306	3.8024	0.0511792	0.374307
Phyhip	0.311602	9.8398	3.80157	0.0512046	0.374307
Npas3	-0.365069	3.48574	3.80123	0.0512148	0.374307
Rit1	0.251849	5.43471	3.80071	0.0512309	0.374307
Sox4	-0.380157	4.69017	3.80046	0.0512384	0.374307
1810049H13Rik	0.362949	2.80533	3.79654	0.0513586	0.374984
Dap3	0.25819	6.422	3.79511	0.0514025	0.375068
Prdx6	0.246879	7.7056	3.79368	0.0514466	0.375068
Rsbn1	-0.546987	2.99429	3.79287	0.0514714	0.375068
Adrb3	0.611887	0.852902	3.79257	0.0514805	0.375068
6330407J23Rik	-0.338078	5.62869	3.78898	0.0515912	0.375455
Tmem38a	0.253666	7.5291	3.78445	0.051731	0.375455
Oprl1	0.273601	5.8326	3.7838	0.0517511	0.375455
Ckb	0.336549	11.0023	3.78328	0.051767	0.375455
Fmn2	-0.34099	5.82281	3.78208	0.0518041	0.375455
Klhl34	-0.41157	4.97686	3.78172	0.0518155	0.375455
Galntl1	0.226696	6.94848	3.78074	0.0518458	0.375455
2610528E23Rik	0.350265	3.65495	3.78034	0.0518581	0.375455
Map3k13	-0.421668	3.97014	3.77997	0.0518695	0.375455
Cyhr1	0.238974	6.92691	3.77979	0.0518752	0.375455
Nme6	0.534194	1.65252	3.77881	0.0519056	0.375455
Zbed3	-0.371872	3.33215	3.77856	0.0519133	0.375455
Wnt5a	-0.547786	2.66025	3.77801	0.0519305	0.375455
Ankrd13d	0.256978	5.96269	3.7776	0.051943	0.375455
Trappc5	0.279506	5.71484	3.77706	0.0519598	0.375455
Acad11	-0.290201	3.91548	3.77618	0.0519871	0.375455
Pggt1b	-0.551072	2.18672	3.77529	0.0520148	0.375455
Mei1	0.600014	1.49072	3.77478	0.0520307	0.375455
D930048N14Rik	0.503745	1.59556	3.7725	0.0521017	0.375673
Pdpk1	-0.433679	6.50695	3.77188	0.0521211	0.375673
Ubn2	-0.385629	4.20326	3.77097	0.0521493	0.375673
Nudt16	0.267799	4.15682	3.77016	0.0521748	0.375673
Pter	0.544532	0.948948	3.7688	0.052217	0.375673
L2hgdh	-0.372731	3.73004	3.76836	0.0522307	0.375673
Ep400	-0.261754	5.96411	3.76761	0.0522543	0.375673
Tfdp1	-0.323929	4.77396	3.76353	0.0523819	0.375953
Ndufb11	0.277281	7.07739	3.76255	0.0524126	0.375953
Atg4d	0.27475	5.1894	3.76217	0.0524245	0.375953
BC017647	-0.247281	5.33273	3.7621	0.0524267	0.375953
Nek2	-0.635778	0.484492	3.76195	0.0524315	0.375953
Ino80d	-0.337437	4.2099	3.75942	0.0525107	0.376165
Slc2a12	0.495602	2.04355	3.75877	0.0525311	0.376165
Mrps18a	0.292395	5.94912	3.75836	0.0525442	0.376165
Rarb	-0.448047	4.3192	3.75728	0.0525781	0.376166
Impact	-0.296589	7.31109	3.75503	0.0526488	0.376166
Klhl26	0.264929	6.37618	3.75383	0.0526867	0.376166
2700094K13Rik	0.363049	4.03899	3.75326	0.0527046	0.376166
Gcap14	-0.288549	6.308	3.75262	0.052725	0.376166
1190005I06Rik	0.481093	2.86989	3.7524	0.0527319	0.376166
Ephx2	0.282488	4.64639	3.75183	0.0527496	0.376166
A230056P14Rik	-0.529472	2.90666	3.75133	0.0527656	0.376166
Mtch1	0.297118	9.26715	3.74994	0.0528095	0.376226
Fry	-0.390378	6.57306	3.74931	0.0528293	0.376226
Epb4.1	-0.282302	4.25043	3.74679	0.0529091	0.376597
Mapk4	-0.262984	5.9775	3.74402	0.0529968	0.377023
Wars2	-0.431196	2.7014	3.74062	0.0531048	0.377276
Ccdc28a	0.276604	4.64538	3.7392	0.05315	0.377276
Parl	0.278163	4.58113	3.73917	0.0531509	0.377276
Slc4a10	-0.384818	7.18509	3.73884	0.0531612	0.377276
Serpinb6a	0.305094	5.21969	3.73806	0.0531863	0.377276
Rbbp5	-0.26063	5.32627	3.73766	0.0531988	0.377276
Zfp422	-0.260428	4.48178	3.73666	0.0532306	0.377305
Zfhx4	-0.570588	3.07306	3.73387	0.0533199	0.37774
Snx8	0.345811	4.07725	3.73031	0.0534335	0.378287
Capg	0.585081	1.46086	3.72958	0.0534568	0.378287
Dus1l	0.309725	5.29604	3.72884	0.0534806	0.378287
Erp29	0.274698	6.60456	3.72691	0.0535423	0.378372
Gprin3	-0.982489	1.22295	3.72563	0.0535833	0.378372
Far1	-0.358314	5.22686	3.72294	0.0536698	0.378372
Sgce	-0.300316	4.42242	3.72232	0.0536899	0.378372
Ppp1r14a	0.454419	3.96601	3.72143	0.0537183	0.378372
Nkx6-2	0.405905	4.20157	3.72026	0.0537561	0.378372
Cyp7b1	0.323089	3.32805	3.71994	0.0537664	0.378372
Rnd3	-0.384036	3.86615	3.71933	0.053786	0.378372
Arhgap20	-0.385017	5.74274	3.71911	0.053793	0.378372
Vti1b	0.245457	7.43055	3.71601	0.053893	0.378372
Gria4	-0.267788	6.34984	3.71578	0.0539004	0.378372
Gnal	-0.301877	7.85504	3.71555	0.053908	0.378372
Bin1	0.274298	8.17026	3.71545	0.0539112	0.378372
Ace	0.411759	4.45918	3.71537	0.0539137	0.378372
Phyh	0.242111	6.25784	3.7148	0.053932	0.378372
Fbxo31	0.274586	7.97442	3.71412	0.0539539	0.378372
Pcdhga4	-0.457012	2.62852	3.7123	0.0540129	0.378372
Syde1	0.342541	3.33288	3.71173	0.0540312	0.378372
AI597479	-0.312011	4.62112	3.71147	0.0540397	0.378372
2010-09-08	0.222445	6.59273	3.70995	0.0540889	0.378372
Flywch1	0.234179	7.82517	3.70936	0.054108	0.378372
Plxna4	-0.373398	6.39271	3.70931	0.0541097	0.378372
Polr2f	0.343055	5.2211	3.70797	0.0541532	0.378372
1500015O10Rik	1.2902	1.62258	3.70775	0.0541605	0.378372
Atxn2l	-0.358818	6.57519	3.70594	0.0542192	0.378511
Plekhm3	-0.308163	5.28873	3.70473	0.0542585	0.378511
Ubxn6	0.280169	7.12714	3.70456	0.0542639	0.378511
Ddx19b	-0.320576	4.68258	3.69958	0.0544263	0.379277
Ucp2	0.404222	5.23813	3.69909	0.054442	0.379277
Cntn5	-0.524515	2.124	3.69853	0.0544604	0.379277
Fdft1	0.263537	6.86099	3.6957	0.054553	0.379277
Zfp941	-0.295241	3.97096	3.69412	0.0546045	0.379277
Cntnap5b	-0.55077	2.3648	3.69094	0.0547087	0.379277
Tmem170	-0.706642	0.746591	3.69034	0.0547284	0.379277
Cadps2	0.277981	6.41049	3.69006	0.0547375	0.379277
9930013L23Rik	-0.325337	4.11626	3.68915	0.0547674	0.379277
Glo1	0.24864	6.806	3.68887	0.0547766	0.379277
Rangap1	0.247926	8.48318	3.68885	0.0547772	0.379277
Cpne3	-0.398153	3.0199	3.68822	0.0547979	0.379277
Polr1c	0.276172	4.65931	3.6876	0.0548186	0.379277
Nhlrc2	-0.493155	2.59119	3.68693	0.0548405	0.379277
Flt1	-0.318504	5.03579	3.68478	0.0549114	0.379277
B3gnt1	0.229783	7.1561	3.6846	0.0549172	0.379277
Grik3	-0.314156	6.84505	3.684	0.0549368	0.379277
Stmn1	0.314105	9.84168	3.68394	0.0549389	0.379277
Pak1	0.273898	9.27968	3.68224	0.0549949	0.379277
Psmb3	0.277455	6.27409	3.68098	0.0550366	0.379277
Gm20594	-0.623725	2.48435	3.6773	0.0551581	0.379277
Mbd1	-0.281064	4.30922	3.67717	0.0551623	0.379277
Fbxo21	-0.227926	6.81096	3.67698	0.0551687	0.379277
F5	1.03156	1.21894	3.67663	0.0551804	0.379277
C85492	0.251971	5.78716	3.67644	0.0551866	0.379277
Dpysl2	0.296854	7.77556	3.6756	0.0552144	0.379277
Mob1a	-0.507196	2.49131	3.67551	0.0552175	0.379277
Atp5h	0.266869	7.52741	3.67527	0.0552251	0.379277
Tmem147	0.315089	6.08666	3.67495	0.0552358	0.379277
Rnf180	-0.366926	3.07971	3.67417	0.0552617	0.379277
Sema3b	0.672881	1.68121	3.67352	0.0552834	0.379277
Prkci	-0.298686	5.553	3.67347	0.0552849	0.379277
Hspe1	0.251164	6.0557	3.67319	0.0552944	0.379277
Snx9	-0.48368	2.6749	3.67178	0.055341	0.379309
Dtna	-0.283978	6.32696	3.66989	0.0554039	0.379309
Slc35c2	0.244993	6.10185	3.66982	0.055406	0.379309
Slc44a1	0.224415	6.11267	3.66899	0.0554337	0.379309
Sbno1	-0.242644	6.86986	3.66849	0.0554505	0.379309
2310061J03Rik	0.45648	1.48906	3.66714	0.0554952	0.379309
Gnptab	-0.314599	5.82124	3.66682	0.0555058	0.379309
Gm13157	0.54562	1.69773	3.66625	0.0555251	0.379309
A330009N23Rik	0.512383	1.77149	3.66406	0.0555981	0.379309
Heca	-0.423765	3.82731	3.664	0.0556	0.379309
Ikzf2	-0.616606	0.665969	3.66328	0.0556241	0.379309
Fkbp1a	0.255853	9.34638	3.66209	0.0556636	0.379309
Ston1	-0.652433	0.926428	3.66026	0.0557251	0.379309
Scrn3	-0.285794	4.3954	3.65983	0.0557393	0.379309
Pcf11	-0.349083	4.4651	3.65948	0.0557511	0.379309
Sdc4	0.418324	6.24811	3.65905	0.0557653	0.379309
Samd4	-0.29634	4.41837	3.65882	0.0557733	0.379309
[truncated: 11,596 more rows]

## Sheet: MvsWinS_DEG.txt
	logFC	logCPM	LR	PValue	FDR
Fmr1	2.28085	4.9697	140.035	2.61512e-32	3.55526e-28
Inhba	-2.26408	0.963984	30.4341	3.45399e-08	0.000234785
Tcap	1.35719	3.29172	29.3176	6.14365e-08	0.00027841
Pcbd1	1.08324	2.20489	23.8687	1.03133e-06	0.00350523
Zmiz1	-0.952007	6.83589	22.2589	2.38248e-06	0.00533984
Etv3	-0.995956	4.51311	22.1916	2.46748e-06	0.00533984
Sorcs3	-0.957791	5.34198	21.9839	2.74946e-06	0.00533984
Rimbp2	-0.98591	6.34646	21.4648	3.6039e-06	0.00612438
Tmem159	0.949528	3.69996	21.1256	4.30144e-06	0.00649756
Pxdn	-0.752836	5.05379	20.77	5.1787e-06	0.00704044
Ppm1h	-0.711106	6.49177	20.1368	7.20975e-06	0.00859209
Egr3	-1.20701	5.24232	20.0191	7.66741e-06	0.00859209
Gjc2	0.736978	4.42239	19.6212	9.44141e-06	0.00859209
Fndc3a	-0.646727	5.24584	19.5824	9.63546e-06	0.00859209
1700008O03Rik	0.937161	3.67668	19.5523	9.78808e-06	0.00859209
Bdnf	-0.974693	4.65202	19.4901	1.01121e-05	0.00859209
Adamts1	-1.20251	2.8638	19.3467	1.09006e-05	0.0087173
Itpripl2	0.960677	2.06908	18.9319	1.35471e-05	0.0102318
Herc3	-0.950956	7.21502	18.5447	1.65965e-05	0.0116833
Fibcd1	0.984532	4.52372	18.478	1.71877e-05	0.0116833
Cpxm1	0.851629	3.31772	18.3481	1.84007e-05	0.0119122
C030019I05Rik	-2.14872	3.23763	18.1052	2.09032e-05	0.0128433
Syn3	-0.85638	5.02779	18.0315	2.17283e-05	0.0128433
Dot1l	-0.685886	5.05824	17.9043	2.32295e-05	0.0131585
Efcab6	-1.9058	3.75619	17.7585	2.50795e-05	0.0136383
Slc1a6	0.87279	3.28669	17.4992	2.87424e-05	0.015029
Pcdh1	-0.729591	6.41324	17.2163	3.33569e-05	0.0167958
Klf10	-0.901449	4.86041	17.1103	3.52713e-05	0.0171255
Prkab2	-0.771318	4.91523	16.9961	3.74572e-05	0.0174526
Itga11	-1.81145	1.9518	16.9087	3.92221e-05	0.0174526
Bcor	-0.828087	4.66977	16.8811	3.97962e-05	0.0174526
D830031N03Rik	-1.67686	1.15673	16.6612	4.46851e-05	0.0186291
Mgat5	-0.77874	4.51313	16.6387	4.52196e-05	0.0186291
Cux2	-0.742247	6.25586	16.4398	5.02188e-05	0.0200801
Mical3	-0.88977	3.55607	16.2941	5.42327e-05	0.0207646
Nav2	-0.691822	5.31534	16.268	5.49853e-05	0.0207646
Cmtm5	0.623163	5.53029	16.1829	5.75105e-05	0.0211312
Mef2d	-0.596203	6.65944	15.9333	6.56144e-05	0.0228869
Rap1gap2	-0.672721	8.18803	15.9119	6.63603e-05	0.0228869
Ankrd52	-0.617763	5.83754	15.8842	6.73391e-05	0.0228869
Nptx2	-1.24698	6.51447	15.8319	6.92242e-05	0.0229537
Gabrd	0.582413	6.68217	15.7394	7.26947e-05	0.0235306
Rcor1	-1.08325	2.72293	15.5746	7.93109e-05	0.0250751
Dok6	-1.52808	1.39431	15.5167	8.17805e-05	0.0252655
Phlda3	0.611453	5.72309	15.4539	8.45416e-05	0.0252655
Sfrp2	-1.41096	1.37123	15.4329	8.54883e-05	0.0252655
Rims1	-0.951452	6.47944	15.3705	8.83585e-05	0.0255582
Gldn	-1.47535	0.879119	15.327	9.04159e-05	0.0256084
Lrrc17	0.733312	7.56672	15.1315	0.000100278	0.0274083
Pcgf3	-0.652152	4.93426	15.1003	0.000101946	0.0274083
Oprd1	-0.950835	3.68102	15.0768	0.000103225	0.0274083
Phgdh	0.535165	6.57129	15.0476	0.000104835	0.0274083
Hook1	-0.901599	4.14824	14.9354	0.000111253	0.0285375
Col4a2	-0.569616	5.32592	14.4544	0.000143597	0.0361519
Hdac4	-0.929348	3.72774	14.4024	0.000147611	0.0362326
Abhd2	-0.765546	4.70187	14.3817	0.000149248	0.0362326
Skil	-0.62079	5.85103	14.2855	0.000157068	0.0370954
Kptn	0.580821	5.19814	14.2713	0.000158259	0.0370954
Slc7a8	-0.542666	6.19298	14.2141	0.000163145	0.0372433
Tfdp1	-0.626576	4.77396	14.2	0.000164369	0.0372433
Ppp1r12a	-0.876806	5.18411	14.1228	0.000171259	0.0379879
Ptgs2	-0.896628	3.44716	14.0966	0.000173658	0.0379879
Bicd2	-0.449506	5.88993	14.0703	0.000176101	0.0379879
Trio	-0.620511	7.13638	14.0414	0.000178832	0.0379879
Tbc1d24	-0.720733	6.27928	13.8943	0.000193384	0.0402627
Sec24d	-0.652923	3.49591	13.8742	0.000195464	0.0402627
Pnma3	0.574116	3.92808	13.6461	0.000220696	0.0447815
2010204K13Rik	0.592834	3.80735	13.5971	0.000226539	0.0452911
Oplah	0.50747	4.82141	13.4713	0.000242246	0.0472462
Rapgef5	-0.796237	5.20891	13.4634	0.000243268	0.0472462
Eea1	-0.621741	5.12198	13.3991	0.000251751	0.048205
Taf9b	-0.495289	4.67557	13.3513	0.000258241	0.0487609
Pth1r	0.761906	3.11519	13.3114	0.000263791	0.0491266
St13	-0.477697	6.03543	13.2632	0.000270662	0.0493891
Acaa2	0.575849	4.71592	13.2508	0.000272466	0.0493891
Fcgrt	0.636526	4.56416	13.1985	0.000280172	0.0501176
Slc24a4	-0.851873	3.72582	13.1602	0.000285965	0.0504895
Crb2	-0.651997	2.91734	13.1182	0.000292442	0.0509712
Trim2	-0.759647	7.06583	13.0358	0.000305596	0.0515671
Etfb	0.636549	5.50875	13.0167	0.000308717	0.0515671
Tmem125	0.687419	3.1464	13.0053	0.000310614	0.0515671
Lamtor2	0.470841	5.30787	13.0028	0.000311034	0.0515671
Cit	-0.760926	5.84699	12.9199	0.000325103	0.053154
Slc25a42	-0.592961	4.91062	12.9009	0.000328425	0.053154
Slc35e2	-0.553937	5.28924	12.8217	0.00034263	0.0548007
2810405K02Rik	0.596568	6.58191	12.7232	0.000361152	0.0562749
Hspe1	0.468807	6.0557	12.7097	0.000363772	0.0562749
Nfix	-0.716312	6.06637	12.7071	0.000364266	0.0562749
Cacna1b	-0.678024	5.9371	12.6114	0.000383394	0.0585645
Slc5a3	-0.712758	4.59321	12.531	0.000400245	0.0600006
Shank2	-0.832071	6.51448	12.5246	0.000401622	0.0600006
Ifi27l1	0.608968	4.46521	12.4887	0.000409414	0.0604999
Odz4	-0.667638	5.76243	12.4051	0.000428152	0.0625884
Klk6	0.942768	2.28419	12.3375	0.000443938	0.0629042
Cxx1c	0.463591	7.40117	12.325	0.000446926	0.0629042
Cbl	-1.17537	2.99029	12.3083	0.000450953	0.0629042
Paqr8	-0.491764	6.27148	12.2881	0.000455854	0.0629042
Plagl1	-0.681607	3.86951	12.2495	0.000465378	0.0629042
Eif2c2	-0.981752	4.55796	12.2387	0.00046809	0.0629042
Mpst	0.528266	5.32617	12.2299	0.000470286	0.0629042
Grem2	-0.562503	5.12585	12.2184	0.000473213	0.0629042
Cdh23	-1.39756	0.96341	12.2112	0.000475026	0.0629042
Asphd1	0.643089	4.70602	12.1932	0.000479637	0.0629042
Tnnc1	0.81266	4.40524	12.1871	0.000481209	0.0629042
Crhbp	-0.541034	4.83199	12.1562	0.000489252	0.0633465
Atp11b	-0.559548	5.46676	12.1195	0.000498973	0.0639956
Rnft1	-0.64158	3.33293	12.0878	0.000507541	0.0644862
Xylt1	-1.09372	2.88366	12.0664	0.000513401	0.0646267
Cnp	0.550317	8.72731	12.0409	0.000520466	0.0646652
Hmbox1	-0.892298	2.80849	12.0128	0.000528358	0.0646652
Xpnpep3	-0.862408	2.38472	11.989	0.000535156	0.0646652
Kcne1l	0.884147	2.52617	11.9854	0.000536195	0.0646652
Slc22a8	0.620117	4.54376	11.9772	0.000538565	0.0646652
Qdpr	0.441475	7.2477	11.9375	0.000550153	0.0646652
Usp53	-0.911592	2.86063	11.9297	0.000552462	0.0646652
6430704M03Rik	-0.970423	6.24792	11.9162	0.000556484	0.0646652
Bcl10	-0.649768	3.16098	11.9151	0.000556809	0.0646652
Itgb4	0.686881	4.23278	11.9002	0.000561272	0.0646652
Mib1	-1.14489	4.28747	11.8615	0.000573073	0.065416
Fam126b	-0.737338	6.13093	11.8422	0.000579044	0.065416
Il17rd	-0.770901	2.44618	11.8101	0.000589105	0.065416
Nlrx1	0.683325	3.42074	11.8049	0.000590737	0.065416
Htr5a	-0.575583	4.38596	11.7843	0.000597308	0.065416
Nrsn2	0.583959	6.47347	11.7759	0.000600039	0.065416
Pcdh7	-0.676519	6.44318	11.7714	0.000601472	0.065416
Susd2	0.519335	3.80317	11.7289	0.000615359	0.0663953
Col4a1	-0.469883	4.99381	11.6396	0.000645632	0.0670707
Cd209c	0.820481	2.02834	11.6333	0.000647803	0.0670707
Parvg	0.496827	3.66849	11.6315	0.000648451	0.0670707
Setbp1	-0.681708	4.4866	11.6301	0.000648933	0.0670707
Rufy2	-0.495338	4.9579	11.6207	0.000652206	0.0670707
Hmox1	-1.08389	2.86321	11.6204	0.000652333	0.0670707
Osmr	-1.10602	1.59347	11.6014	0.00065901	0.0670707
A130040M12Rik	-0.575394	4.06167	11.5956	0.000661087	0.0670707
Gstm7	0.627203	4.20056	11.5324	0.000683932	0.0684135
AI316807	0.465271	4.92109	11.5282	0.000685487	0.0684135
Sv2c	-0.937363	3.5943	11.4941	0.00069818	0.0684135
Pltp	0.509229	5.66355	11.4854	0.000701462	0.0684135
Fndc3b	-0.665511	3.63119	11.4551	0.000712962	0.0684135
Stk40	-0.473708	5.73943	11.4394	0.000719049	0.0684135
Adi1	0.422536	5.77249	11.4345	0.000720944	0.0684135
Comtd1	0.660316	4.47663	11.4234	0.000725249	0.0684135
Lrig1	-0.579547	5.14791	11.4175	0.000727564	0.0684135
Trappc2l	0.546199	5.37818	11.4005	0.000734242	0.0684135
Gabbr2	-0.652517	7.96626	11.3872	0.000739509	0.0684135
Plk5	0.53893	4.20785	11.3815	0.000741805	0.0684135
Rgs12	0.66576	6.12432	11.3746	0.000744552	0.0684135
Vipr1	-0.797286	4.71117	11.374	0.000744774	0.0684135
Sipa1l3	-0.558758	5.85228	11.3516	0.000753828	0.0687805
Ksr2	-0.879145	3.07019	11.3251	0.000764684	0.0693059
Uqcr10	0.494033	6.74484	11.2952	0.000777096	0.0699643
Hbegf	-1.02982	3.86432	11.2384	0.00080122	0.0699754
Slc41a2	-0.484979	4.42489	11.2331	0.000803525	0.0699754
Naa25	-0.582248	4.51359	11.2263	0.00080646	0.0699754
Iqsec3	-0.411586	7.58453	11.2133	0.000812145	0.0699754
Myl6b	0.574174	4.37845	11.2131	0.000812233	0.0699754
Slc36a4	-0.733765	3.53076	11.2098	0.000813676	0.0699754
Polr2i	0.555986	4.51844	11.209	0.000814031	0.0699754
Ccnt2	-0.567126	4.22606	11.199	0.000818396	0.0699754
Carf	-1.0547	1.55526	11.141	0.000844419	0.0717493
Dtna	-0.493974	6.32696	11.1164	0.000855656	0.0721451
Lrch3	-0.741618	3.44315	11.1077	0.000859692	0.0721451
C1galt1	-0.865186	2.18956	11.0827	0.000871349	0.0726748
Prex1	-0.491337	7.13924	11.046	0.000888768	0.0734769
Trib2	-0.438598	5.88722	11.0296	0.000896709	0.0734769
Cercam	0.678656	2.33433	11.0241	0.000899363	0.0734769
Mbd3	0.494428	7.32696	11.0114	0.000905549	0.0734769
1110046J04Rik	0.989626	1.67005	11.0064	0.00090799	0.0734769
Dusp4	-0.679999	2.94801	10.9703	0.00092582	0.0744765
Map4k3	-0.561125	5.69699	10.9376	0.00094234	0.0749566
Tead1	-0.67126	3.2495	10.9366	0.000942816	0.0749566
Spred2	-0.7888	5.30448	10.911	0.000955966	0.0754829
Pabpc1	-0.54128	7.03871	10.8899	0.000966907	0.0754829
Pnck	0.551349	6.13121	10.885	0.000969439	0.0754829
Dbp	0.471578	6.43946	10.8778	0.000973243	0.0754829
Sun2	0.380587	6.06458	10.8703	0.000977197	0.0754829
Clock	-0.661659	5.10285	10.8538	0.000985918	0.0756331
5330434G04Rik	-1.05765	1.20601	10.8457	0.000990267	0.0756331
Gh	5.51128	1.48243	10.8342	0.000996427	0.0756784
Klf9	-0.697137	7.02166	10.8208	0.00100367	0.0758051
Gucy2c	-1.79675	1.13927	10.7802	0.00102589	0.07603
Rnd2	0.529893	6.57059	10.7774	0.00102746	0.07603
Plat	-0.589247	4.80641	10.7664	0.00103362	0.07603
Pds5a	-0.715601	4.25642	10.765	0.00103435	0.07603
Tsc22d2	-0.477608	4.9589	10.7646	0.00103461	0.07603
Lphn3	-0.695057	5.34478	10.7532	0.00104098	0.076087
Lims2	0.534085	3.62906	10.7345	0.00105158	0.0761727
Itsn2	-0.660101	4.62809	10.7279	0.00105531	0.0761727
Lrrc14b	-0.751321	1.61814	10.7138	0.00106338	0.0761727
Sdk2	-0.846514	3.84229	10.6861	0.00107945	0.0761727
Rnf165	-0.538011	6.13458	10.6848	0.0010802	0.0761727
Grhpr	0.477283	5.26096	10.6684	0.00108983	0.0761727
Car12	-0.902215	3.8089	10.6667	0.0010908	0.0761727
1700020I14Rik	-1.06515	4.77867	10.6647	0.00109197	0.0761727
Baz1a	-1.08909	1.26202	10.6579	0.00109604	0.0761727
Col9a2	0.655169	3.9379	10.6428	0.00110502	0.0761727
BC005537	-0.448483	6.83868	10.6416	0.00110571	0.0761727
Cdkl5	-1.26258	3.83981	10.6312	0.00111197	0.0761727
Apc	-0.627321	8.06759	10.6215	0.00111782	0.0761727
Sorl1	-0.778657	6.87083	10.6169	0.0011206	0.0761727
Nudt16	0.449801	4.15682	10.5992	0.00113135	0.0764397
Klhl3	-0.85601	3.36202	10.592	0.00113577	0.0764397
Armcx5	-0.542341	4.06077	10.5693	0.00114984	0.0770054
Zfp369	-1.06528	1.51392	10.5357	0.00117092	0.0770243
Gstt1	0.6877	3.34431	10.5261	0.00117699	0.0770243
Rai1	-0.501474	6.18849	10.5258	0.00117718	0.0770243
Hspb2	1.1457	0.315516	10.5076	0.00118883	0.0770243
A830009L08Rik	0.755817	3.20955	10.501	0.00119307	0.0770243
Mamld1	-0.733848	4.16214	10.4918	0.00119907	0.0770243
Tspo	0.787877	1.89648	10.4842	0.00120401	0.0770243
Lsm11	-0.53623	5.49243	10.4819	0.00120549	0.0770243
Fgd4	-0.987638	1.99863	10.4751	0.00120995	0.0770243
Bace2	0.730923	2.50113	10.4746	0.00121025	0.0770243
Pck2	0.56052	4.24007	10.4511	0.00122577	0.0770243
Dmtf1	-0.508438	5.12969	10.4493	0.00122698	0.0770243
Hn1	0.462053	7.03334	10.448	0.00122782	0.0770243
Phf16	-1.22644	1.44038	10.4456	0.00122944	0.0770243
Cd44	-1.64489	2.34888	10.4186	0.00124749	0.0777966
Gm6402	1.06115	0.692794	10.3969	0.0012623	0.0782657
Kcnj6	-0.768891	3.81165	10.3907	0.00126653	0.0782657
Myadml2	0.663819	3.2742	10.3647	0.00128448	0.0787045
Bpnt1	-0.481023	5.14796	10.3575	0.00128947	0.0787045
Gkn3	0.784337	1.91527	10.3554	0.001291	0.0787045
Smarcad1	-0.583277	4.21692	10.346	0.00129758	0.0787529
Igsf9b	-1.12081	1.75801	10.2954	0.00133361	0.0800371
Med13l	-0.587165	5.86443	10.2935	0.00133503	0.0800371
Edn3	0.599716	2.93083	10.2916	0.0013364	0.0800371
Nat9	0.559875	4.41952	10.2828	0.00134278	0.0800663
E330009J07Rik	-0.672909	3.04634	10.2537	0.00136413	0.0807235
Mical1	0.531457	3.40393	10.2516	0.00136568	0.0807235
Ndufs8	0.486707	6.58239	10.2201	0.00138916	0.0810344
Tbck	-0.980984	2.58619	10.2152	0.00139287	0.0810344
BC046331	-0.531757	4.62854	10.2138	0.00139391	0.0810344
Pag1	-0.596679	4.39566	10.2044	0.00140109	0.0810344
Tmem132e	0.549025	4.11513	10.1794	0.00142019	0.0810344
Hpcal1	0.421167	5.73517	10.1546	0.00143945	0.0810344
Enah	-0.470981	5.5331	10.1506	0.00144258	0.0810344
Zfp652	-0.670376	2.52387	10.1409	0.00145013	0.0810344
4933407C03Rik	-0.447724	8.4603	10.1378	0.0014526	0.0810344
Atp8a1	-0.537495	7.32521	10.1312	0.00145784	0.0810344
Ptprt	-0.811591	4.90211	10.1261	0.00146186	0.0810344
Wwtr1	-0.575342	3.94311	10.1142	0.0014713	0.0810344
Thap2	-0.802198	2.90775	10.1139	0.00147155	0.0810344
Six5	0.92267	1.13827	10.1139	0.00147158	0.0810344
Ndufs7	0.513781	6.98639	10.1053	0.00147842	0.0810344
Gm5069	0.671311	2.57813	10.1005	0.00148231	0.0810344
Rasgef1b	0.426848	5.77883	10.1002	0.00148253	0.0810344
Zbtb38	-0.846146	3.92169	10.099	0.00148351	0.0810344
Myt1l	-0.529855	7.35546	10.0935	0.00148793	0.0810344
Lipg	-0.815359	2.83958	10.0908	0.00149015	0.0810344
Sema4a	-0.585122	5.80748	10.0635	0.00151237	0.0819148
Fam131c	0.98246	2.04206	10.0545	0.00151978	0.0819897
Jmjd4	-0.407803	5.34404	10.0366	0.0015346	0.0823085
Adcy9	-0.865041	5.25713	10.0271	0.00154255	0.0823085
Rnaseh2a	0.47893	4.62754	10.0178	0.00155035	0.0823085
Angptl4	0.949982	2.22748	10.0127	0.00155463	0.0823085
Enho	0.528419	6.33682	10.0111	0.00155596	0.0823085
Cox15	-0.488196	4.87753	9.9516	0.00160709	0.0843159
Zhx3	-0.520156	4.04212	9.94714	0.00161099	0.0843159
8430427H17Rik	-0.436129	5.83802	9.94271	0.00161487	0.0843159
Scyl3	-0.50945	4.17446	9.93177	0.0016245	0.0843159
Ppm1l	-0.764696	4.90507	9.92139	0.00163369	0.0843159
Pomc	0.928795	1.23101	9.91791	0.00163678	0.0843159
Mog	0.5508	6.46356	9.9173	0.00163732	0.0843159
Fosb	-0.958395	4.28577	9.90753	0.00164604	0.0844448
2810468N07Rik	0.478473	4.94342	9.87262	0.00167756	0.0857387
Gatad2b	-1.03977	3.27919	9.8474	0.00170072	0.0863586
Dmxl2	-0.567479	7.11141	9.84558	0.0017024	0.0863586
Xpo1	-0.393389	5.74841	9.83128	0.00171569	0.0867091
Cul3	-0.389772	6.40039	9.78783	0.0017567	0.088143
Fam132a	0.518197	4.08684	9.7875	0.00175702	0.088143
Clip1	-0.420404	6.33478	9.7643	0.00177934	0.088934
Tnpo1	-0.890338	3.98038	9.73104	0.00181182	0.0902064
Rab36	-0.51526	4.42567	9.72191	0.00182084	0.0902064
Gstp1	0.425977	6.22297	9.71802	0.0018247	0.0902064
Rhoq	-0.48935	4.86766	9.68814	0.00185461	0.0913532
Entpd7	-0.677934	2.76409	9.6747	0.00186823	0.0916916
Cstf2	-0.394896	6.01418	9.66639	0.00187669	0.0917757
Gucy2e	-1.10699	1.44817	9.64088	0.00190295	0.0918741
Mxra7	0.562838	3.89068	9.63997	0.00190388	0.0918741
Bcl7a	-0.366285	6.67304	9.63664	0.00190734	0.0918741
Nrn1	-0.556278	7.77673	9.63252	0.00191162	0.0918741
Cldn26	1.03965	1.48611	9.63168	0.0019125	0.0918741
Wdfy3	-0.535685	7.18143	9.60353	0.00194203	0.0929646
Gamt	0.459955	4.39026	9.58084	0.00196619	0.0932431
Atoh8	0.954908	1.03806	9.57969	0.00196742	0.0932431
Ikzf4	-0.771129	2.70191	9.57739	0.00196989	0.0932431
Atp5e	0.581762	6.77732	9.56547	0.00198271	0.0932431
Ccdc141	-0.895326	2.9736	9.56448	0.00198378	0.0932431
Unkl	-0.4294	5.6326	9.55966	0.001989	0.0932431
Vtn	0.678869	6.43431	9.53896	0.00201156	0.0938731
Adam9	-0.544339	5.39711	9.53468	0.00201625	0.0938731
Tmem63a	0.498652	5.02068	9.48885	0.00206725	0.0950789
Gsn	0.424483	6.76736	9.48411	0.0020726	0.0950789
Zfand2a	-0.416855	6.13114	9.48391	0.00207282	0.0950789
Klhl29	-0.434309	6.08923	9.48119	0.00207589	0.0950789
Mob1b	-0.947787	2.36948	9.48011	0.00207712	0.0950789
Pik3r6	-1.15605	2.90401	9.43491	0.00212894	0.096468
Rhog	0.499434	5.00288	9.43408	0.0021299	0.096468
Gan	-1.00298	0.527437	9.43249	0.00213175	0.096468
Tet3	-0.631758	5.32611	9.42766	0.00213737	0.096468
Hgf	-1.15011	1.13867	9.42041	0.00214583	0.096468
Ndufa2	0.551969	6.45063	9.41682	0.00215004	0.096468
1810006K21Rik	0.45579	4.37861	9.38806	0.00218403	0.0976706
Tmem160	0.603105	6.00925	9.37176	0.00220354	0.0980679
Gclc	-0.481298	5.51704	9.3653	0.00221132	0.0980679
Lnpep	-1.36043	3.08891	9.36262	0.00221455	0.0980679
1700048O20Rik	0.507473	3.5174	9.33231	0.00225148	0.0989943
Syt3	0.420341	6.50421	9.31499	0.00227287	0.0989943
Pum2	-0.413549	7.32205	9.31327	0.00227501	0.0989943
Mef2a	-0.85011	4.92057	9.30911	0.00228018	0.0989943
Ephx1	0.453504	4.63045	9.30641	0.00228354	0.0989943
Chm	-0.568551	5.25087	9.30319	0.00228755	0.0989943
Fam20c	0.570212	6.01918	9.29584	0.00229675	0.0989943
Bdp1	-0.652467	4.27106	9.28017	0.00231648	0.0989943
Pdia4	-0.465651	4.89549	9.27777	0.00231952	0.0989943
Tmem205	0.475285	4.52684	9.27487	0.00232319	0.0989943
Nav3	-0.861259	5.38557	9.26749	0.00233257	0.0989943
Trip10	-0.857836	2.66225	9.26698	0.00233323	0.0989943
Lrrc14	0.446231	5.04741	9.25749	0.00234534	0.0989943
Slc39a14	-0.433195	4.85361	9.256	0.00234725	0.0989943
Zdhhc22	-0.476987	4.03355	9.24508	0.00236129	0.0989943
Clec3b	0.854651	3.29316	9.22792	0.00238352	0.0989943
Prss12	0.414529	5.61847	9.22109	0.00239244	0.0989943
Fhod3	-0.466038	6.23161	9.21314	0.00240285	0.0989943
Use1	0.521742	6.10396	9.21266	0.00240347	0.0989943
Plcxd2	-0.551532	6.43823	9.21263	0.00240352	0.0989943
Trrap	-0.522348	6.75193	9.20601	0.00241222	0.0989943
Necab1	-0.542981	6.24788	9.20454	0.00241415	0.0989943
Fam19a1	0.424728	5.23681	9.20178	0.00241779	0.0989943
Maged2	0.395466	5.65209	9.2008	0.00241909	0.0989943
Slit3	-0.654896	4.42594	9.19095	0.00243215	0.0989943
Elfn2	-0.472228	6.6158	9.18654	0.00243801	0.0989943
Lin7b	0.434015	6.16301	9.18632	0.0024383	0.0989943
Cacna1g	-0.452983	6.53459	9.18553	0.00243936	0.0989943
Selenbp1	0.665506	2.55283	9.17012	0.00245999	0.0995001
Stat3	-0.396251	5.63939	9.16301	0.00246956	0.0995001
Efs	0.636182	3.47618	9.15572	0.00247941	0.0995001
Prdx6	0.383869	7.7056	9.14955	0.00248779	0.0995001
Golga4	-0.419459	6.30262	9.14382	0.00249559	0.0995001
Klf5	-0.779415	2.21652	9.14372	0.00249574	0.0995001
Ankrd12	-0.618507	5.24048	9.12412	0.00252261	0.0998979
Kcnma1	-0.618834	5.46379	9.1223	0.00252512	0.0998979
Slk	-0.434449	6.23205	9.10772	0.00254533	0.0998979
Alox12b	0.802057	2.04981	9.10441	0.00254994	0.0998979
Trak2	-0.412941	7.23948	9.10345	0.00255128	0.0998979
Fam40b	-0.73896	5.52875	9.10128	0.0025543	0.0998979
Actn1	-0.433165	6.59792	9.09925	0.00255715	0.0998979
Kcnk9	-1.11556	2.39973	9.08473	0.00257753	0.100405
Smad1	-0.472917	4.21588	9.06919	0.00259953	0.100709
Gstt3	0.822767	1.46334	9.06516	0.00260525	0.100709
Ldhb	0.438493	9.39138	9.0615	0.00261048	0.100709
Klhl20	-0.492081	3.88993	9.05836	0.00261496	0.100709
Mpeg1	-0.404087	4.40967	9.05318	0.00262238	0.10071
Zbtb7a	-0.416888	7.13729	9.04178	0.00263879	0.100946
Mapk4	-0.406927	5.9775	9.03644	0.0026465	0.100946
Gmpr	0.388847	5.89151	9.03348	0.0026508	0.100946
Xkrx	1.01426	0.626849	9.02055	0.00266961	0.101216
Mon2	-0.376997	6.08141	9.01824	0.00267299	0.101216
2610005L07Rik	-0.498681	4.15991	9.01328	0.00268024	0.101216
Crebbp	-0.652088	4.54572	9.00147	0.00269762	0.101463
C78339	-0.604069	4.63512	8.99505	0.00270712	0.101463
Lmbrd2	-1.31746	3.06034	8.99057	0.00271377	0.101463
Lyst	-0.677028	5.02287	8.97965	0.00273002	0.101463
Pars2	0.48191	3.7003	8.97958	0.00273014	0.101463
Ralgps1	-0.74781	3.6181	8.97845	0.00273182	0.101463
Gstm5	0.447199	6.92922	8.97071	0.00274342	0.101463
Kcnh1	-0.532825	6.89434	8.96868	0.00274647	0.101463
2010-09-10	-0.362535	6.45736	8.95292	0.00277026	0.102064
Agfg1	-0.438637	5.28441	8.94798	0.00277776	0.102064
Sh3bp5	-0.416811	5.62661	8.92773	0.00280873	0.102924
Fam173a	0.546645	5.77083	8.92131	0.00281862	0.103
Ptprz1	-0.601161	6.72974	8.91427	0.0028295	0.103
Zfp72	-0.837259	1.05134	8.90264	0.00284759	0.103
Tnr	-0.799463	4.74522	8.90242	0.00284793	0.103
Klhl2	-0.477529	7.15724	8.90194	0.00284868	0.103
Cpne6	0.53337	7.61933	8.8916	0.00286485	0.103309
Pcif1	0.387008	5.80628	8.88549	0.00287445	0.103381
Chchd2	0.412201	7.71732	8.85269	0.00292658	0.104084
Slc7a14	-0.564655	6.45045	8.84537	0.00293833	0.104084
Pxk	-0.479486	4.8543	8.83857	0.0029493	0.104084
Fktn	-0.834957	3.7896	8.83852	0.00294938	0.104084
Smpd2	0.592723	3.82071	8.83424	0.0029563	0.104084
Mfge8	0.405685	7.79825	8.83279	0.00295866	0.104084
Blnk	-0.825865	4.25373	8.82898	0.00296485	0.104084
Snrnp25	0.569118	4.02816	8.82563	0.00297029	0.104084
Vegfa	-0.455939	5.45503	8.82561	0.00297032	0.104084
Aff1	-0.66579	3.49979	8.82365	0.00297351	0.104084
Gphn	-0.420577	5.96486	8.82077	0.0029782	0.104084
Plekhf1	0.619403	2.66665	8.80294	0.00300746	0.104353
Bloc1s1	0.480566	5.36577	8.80037	0.0030117	0.104353
Arhgef26	-0.413988	4.43931	8.79822	0.00301525	0.104353
Fhit	0.746286	1.70227	8.7974	0.0030166	0.104353
Mtfp1	0.381255	6.38022	8.79039	0.00302822	0.104489
Txndc15	0.42112	6.36077	8.78017	0.00304522	0.10481
Gemin7	0.445297	4.9342	8.76725	0.00306687	0.105288
Helz	-0.765363	3.09855	8.74804	0.00309935	0.105379
Nxph3	0.601696	6.22192	8.74574	0.00310326	0.105379
Sulf1	-0.418661	4.53216	8.74102	0.00311131	0.105379
Serpine1	-1.4843	0.700382	8.73912	0.00311455	0.105379
Myg1	0.477615	4.82299	8.73831	0.00311593	0.105379
Nacad	0.395408	6.00307	8.73307	0.00312489	0.105379
Fn3k	0.399035	5.21626	8.73052	0.00312927	0.105379
Nmt2	-0.505521	4.44068	8.72921	0.00313152	0.105379
Gpr63	-1.40861	0.671991	8.70628	0.00317116	0.106449
Fam135a	-0.608832	4.32598	8.69707	0.00318722	0.106725
Rbfox2	-0.320436	8.01534	8.69075	0.0031983	0.106785
Mylip	-0.517988	3.86683	8.68708	0.00320473	0.106785
Dhx33	-0.410252	4.69079	8.67685	0.00322277	0.106975
Zbtb1	-0.777567	2.82657	8.67493	0.00322617	0.106975
Ankrd13c	-0.484187	5.1738	8.6537	0.00326398	0.107965
Camkv	0.430062	9.68836	8.63796	0.0032923	0.108638
Gstt2	0.8061	1.2279	8.62668	0.00331274	0.109048
Dyrk2	-0.867991	3.39694	8.60534	0.00335179	0.10963
Larp1b	-0.574823	3.75113	8.60047	0.00336077	0.10963
Cldn11	0.395658	7.59555	8.59207	0.00337629	0.10963
Scd1	-0.318495	7.49765	8.58887	0.00338225	0.10963
Zcchc11	-0.561909	3.89508	8.58627	0.00338707	0.10963
Cacna1e	-0.613955	6.11141	8.58308	0.00339301	0.10963
Eif4ebp2	-0.702672	3.68542	8.57648	0.00340532	0.10963
Tubgcp6	-0.40879	4.95454	8.57628	0.0034057	0.10963
Ppp1r12b	-0.647854	4.4116	8.57329	0.0034113	0.10963
Stx1b	-0.434262	7.26235	8.56387	0.003429	0.10963
Twsg1	-0.455378	4.69325	8.55928	0.00343766	0.10963
Josd2	0.447637	5.21189	8.54802	0.00345899	0.10963
Pcdhb2	-1.03861	1.13046	8.54567	0.00346345	0.10963
Lgi3	0.428154	7.3453	8.53206	0.00348945	0.10963
BC046404	0.49235	4.76908	8.52978	0.00349382	0.10963
Ttyh2	0.47132	5.27239	8.52754	0.00349813	0.10963
Slc25a32	-0.670969	2.50022	8.5275	0.00349821	0.10963
Dvl3	-0.562021	4.92448	8.52545	0.00350213	0.10963
Ahctf1	-0.47993	5.0792	8.52355	0.00350581	0.10963
Slc44a1	0.342426	6.11267	8.52032	0.00351202	0.10963
2410015M20Rik	0.406965	5.9402	8.51655	0.0035193	0.10963
Trank1	-0.467318	7.05588	8.51154	0.00352901	0.10963
Syt14	-1.03678	1.05588	8.51015	0.0035317	0.10963
Pnpt1	-0.52927	3.40412	8.50854	0.00353483	0.10963
Slc4a10	-0.580859	7.18509	8.50603	0.00353971	0.10963
Anxa6	0.372315	7.04813	8.50378	0.00354409	0.10963
Hddc3	0.489417	5.56494	8.49649	0.00355832	0.10963
Mthfr	-0.474274	4.76608	8.49573	0.00355981	0.10963
Klk8	0.981202	0.833837	8.48202	0.00358674	0.10963
Vps13c	-0.988876	4.25027	8.48189	0.003587	0.10963
Eif4g3	-0.41103	7.65139	8.47795	0.00359477	0.10963
Tbcel	-0.461899	5.22019	8.47666	0.00359732	0.10963
C130039O16Rik	-0.56058	4.17191	8.47464	0.00360131	0.10963
Patl1	-0.4909	4.28076	8.46981	0.00361089	0.10963
Foxk1	-0.504913	5.6767	8.46208	0.00362626	0.10963
Rps23	0.381179	7.16121	8.45991	0.00363061	0.10963
Mtdh	-0.459246	5.37972	8.45841	0.0036336	0.10963
Cml1	0.591229	3.18538	8.45677	0.00363687	0.10963
2010-09-03	0.49152	7.47896	8.44511	0.00366026	0.110091
Hfe2	1.25071	0.721553	8.42381	0.0037034	0.111143
Add2	-0.40379	6.55405	8.41131	0.00372893	0.111529
Aldh1a1	0.43321	4.32197	8.40948	0.00373268	0.111529
Larp4b	-0.451144	5.29945	8.40389	0.00374419	0.111628
Lmln	-0.844615	2.54577	8.39977	0.00375268	0.111634
Arhgap5	-0.700318	5.14564	8.39422	0.00376416	0.111634
Pfkfb3	-0.458059	5.08642	8.39	0.00377291	0.111634
Atp11c	-0.625901	2.73173	8.38643	0.00378032	0.111634
Mvk	0.427352	4.87433	8.38389	0.00378561	0.111634
Igf1r	-0.484701	5.69604	8.38002	0.00379368	0.111634
Spry2	-0.380638	5.70262	8.36694	0.00382108	0.112198
Sox5	-0.452264	4.82346	8.35826	0.00383938	0.112492
Smarcc1	-0.337914	5.9723	8.34803	0.00386105	0.112619
Tmem223	0.560004	5.49248	8.34689	0.00386348	0.112619
Fam195b	0.453078	6.74608	8.3445	0.00386857	0.112619
Cnr1	-0.455774	6.86619	8.34006	0.00387804	0.112654
Frs2	-0.44055	5.3011	8.32766	0.00390459	0.113183
Sec24b	-0.393833	5.58245	8.32182	0.00391717	0.113306
8030462N17Rik	-0.720206	3.63394	8.31449	0.003933	0.113352
Msrb3	-0.654918	2.74393	8.31338	0.00393542	0.113352
Clint1	-0.439665	5.46707	8.29461	0.00397629	0.114287
Msn	-0.559621	3.982	8.27549	0.00401837	0.115253
Spr	0.445776	5.57339	8.27016	0.0040302	0.115261
Gng13	0.528705	5.13705	8.26772	0.00403562	0.115261
Nup98	-0.651101	3.36059	8.25788	0.00405756	0.115645
Csrnp1	-0.716931	3.68689	8.24858	0.00407838	0.115995
Hcfc2	-0.572947	3.89575	8.23387	0.00411159	0.116695
Nfat5	-0.472357	5.72031	8.22527	0.0041311	0.117005
Tst	0.432829	4.95666	8.21975	0.00414368	0.117117
Ccar1	-0.410383	5.03252	8.20223	0.0041839	0.117702
Ppp1r16a	0.382572	6.72283	8.20007	0.00418888	0.117702
Tcf19	0.52012	3.20013	8.19869	0.00419208	0.117702
Wapal	-0.508446	4.34869	8.19544	0.00419959	0.117702
Prkci	-0.44448	5.553	8.19195	0.00420767	0.117702
Prpsap1	0.397235	5.71416	8.18239	0.0042299	0.118081
1500009C09Rik	0.403194	7.26474	8.17659	0.00424344	0.118216
Rims3	-0.553721	4.81081	8.17082	0.00425698	0.1183
Nupl1	-0.40157	4.54241	8.16789	0.00426384	0.1183
U2af1l4	0.464021	5.27887	8.16109	0.00427986	0.118452
Nudt18	0.418794	5.88441	8.15818	0.00428673	0.118452
Elof1	0.445032	5.88965	8.13314	0.00434634	0.119772
Il6st	-0.348759	5.49376	8.12704	0.00436099	0.119772
Trpm3	-0.798492	3.74496	8.12309	0.0043705	0.119772
Cep76	-0.58013	2.9844	8.11829	0.00438209	0.119772
Camk1d	-0.415984	6.99679	8.1149	0.0043903	0.119772
Frmd4a	-0.437302	4.99945	8.11049	0.00440098	0.119772
Athl1	0.589443	2.62685	8.10737	0.00440857	0.119772
Nphp4	-0.486871	3.88311	8.10417	0.00441635	0.119772
Aldh2	0.375626	6.79914	8.10022	0.00442598	0.119772
Ilvbl	0.466941	4.62466	8.09912	0.00442867	0.119772
Setd8	-0.458438	5.86825	8.098	0.00443142	0.119772
Ercc6	-0.597352	4.15745	8.08968	0.00445181	0.119848
Pink1	0.386234	8.85722	8.08964	0.00445189	0.119848
Plxna4	-0.550774	6.39271	8.0842	0.00446529	0.119972
Cacna1c	-0.57367	4.86257	8.07644	0.00448444	0.120029
Ddx21	-0.443013	4.37786	8.07123	0.00449736	0.120029
Arid5b	-1.0857	2.92861	8.07111	0.00449764	0.120029
C1qtnf4	0.53006	8.7171	8.06562	0.00451131	0.120029
Cep290	-0.615594	2.96553	8.06551	0.00451158	0.120029
Pecr	0.719436	2.10028	8.04261	0.00456898	0.120595
Lats1	-0.56811	4.55226	8.04084	0.00457343	0.120595
Gm5567	-1.02489	3.69884	8.04029	0.00457483	0.120595
Tnc	-0.833345	2.62707	8.03853	0.00457928	0.120595
Ccl19	0.851959	1.08399	8.03618	0.00458521	0.120595
9130019P16Rik	-0.829849	1.46269	8.03585	0.00458606	0.120595
Abhd3	-0.410102	5.24675	8.02798	0.00460602	0.120886
Polk	-0.696447	2.4428	8.0237	0.00461691	0.120938
Mcrs1	0.359538	6.62882	8.01755	0.00463263	0.121117
Tjp1	-0.526859	5.82354	7.98068	0.00472793	0.12315
Slc14a1	-0.680904	3.06773	7.98045	0.00472851	0.12315
Trf	0.471389	7.75816	7.97418	0.00474493	0.123341
Ppp1r14a	0.668441	3.96601	7.96516	0.00476862	0.123552
Chid1	0.380122	6.10727	7.96197	0.00477705	0.123552
Ndufb2	0.565805	6.10007	7.96073	0.00478031	0.123552
Myh9	-0.415921	6.36812	7.95279	0.00480133	0.123683
Rasgef1c	0.362881	5.94424	7.95194	0.00480359	0.123683
Alkbh8	-0.892307	2.30409	7.94572	0.00482012	0.12376
Trmt2b	0.523833	3.44908	7.93911	0.00483775	0.12376
Fah	0.502557	4.2946	7.93677	0.00484403	0.12376
Sgip1	-0.559435	6.3459	7.93662	0.00484443	0.12376
Prex2	-0.697756	4.54494	7.93217	0.00485636	0.12376
Cartpt	0.921854	3.71277	7.9281	0.00486728	0.12376
Dcxr	0.780682	2.73771	7.92556	0.00487414	0.12376
Oaz2	0.35164	7.83142	7.92361	0.00487938	0.12376
Tmem219	0.490951	3.85901	7.91058	0.00491464	0.124279
Kif3b	-0.368201	6.30735	7.90929	0.00491815	0.124279
Ankrd26	-0.81528	2.76865	7.90383	0.00493302	0.124424
Mrpl14	0.420312	4.15866	7.89481	0.00495769	0.124647
Selm	0.521435	6.77653	7.89205	0.00496526	0.124647
Flywch2	0.517749	3.79605	7.89055	0.00496938	0.124647
Serpinb1a	0.578423	2.93308	7.87573	0.00501026	0.125441
1700037C18Rik	0.63074	2.64317	7.86869	0.00502981	0.125443
Elovl6	-0.395151	5.62531	7.86668	0.00503541	0.125443
Acy3	0.560247	2.61347	7.86574	0.00503802	0.125443
Pold4	0.505128	3.86483	7.85222	0.00507585	0.126113
Isoc2a	0.440086	4.54096	7.8495	0.00508348	0.126113
Hivep3	-0.815871	4.84111	7.84472	0.00509694	0.126125
Lrrk2	-0.503037	4.93901	7.84037	0.00510921	0.126125
Psen2	0.422159	4.20547	7.83633	0.00512064	0.126125
Tmod2	-0.511856	8.43975	7.83545	0.00512313	0.126125
Pip5k1a	-0.44368	5.22052	7.83156	0.00513418	0.126125
Mettl11a	0.493623	5.17364	7.8284	0.00514315	0.126125
Prrc2c	-0.57783	6.78604	7.82639	0.00514889	0.126125
Rpl38	0.420087	7.1582	7.8219	0.00516169	0.126211
9530082P21Rik	0.436833	7.5407	7.80624	0.0052066	0.126622
Aff2	-0.86876	1.93518	7.80472	0.005211	0.126622
Myh14	0.477251	5.22287	7.80359	0.00521426	0.126622
Zdhhc13	-0.439382	4.1454	7.80307	0.00521575	0.126622
Itch	-0.448133	5.56232	7.79662	0.00523441	0.126717
Ubl5	0.406049	6.76673	7.79252	0.0052463	0.126717
Olig1	0.343364	7.13328	7.78983	0.00525412	0.126717
Sgsm1	-0.342604	6.94593	7.78884	0.00525698	0.126717
5330417C22Rik	-0.42172	4.31211	7.77752	0.00529004	0.127289
2900010M23Rik	0.38031	6.67561	7.77166	0.00530721	0.127476
Ndufa3	0.39588	5.9569	7.76404	0.00532966	0.12779
Slc9a7	-0.993759	2.51138	7.75998	0.00534165	0.127852
Cmbl	0.574807	2.83862	7.73762	0.00540822	0.129107
Tspan9	0.364101	5.80376	7.73552	0.00541449	0.129107
Tmem98	0.586561	3.2487	7.73283	0.00542258	0.129107
Sorbs1	-0.466997	6.25623	7.71929	0.00546339	0.129495
Trappc6a	0.590927	3.247	7.71397	0.00547951	0.129495
Fam13c	-0.601051	4.83082	7.71217	0.00548497	0.129495
Ddi2	-0.759377	2.86268	7.70577	0.00550445	0.129495
Pvalb	0.617595	6.22421	7.70416	0.00550936	0.129495
Anks1b	-0.399693	7.93762	7.69587	0.00553474	0.129495
B3gnt9-ps	0.675082	1.51203	7.69405	0.00554031	0.129495
Psmc5	0.402136	8.05981	7.69094	0.00554986	0.129495
Snx21	0.459847	5.89814	7.68921	0.00555519	0.129495
Ptgds	0.768481	10.2254	7.68849	0.0055574	0.129495
Rps29	0.426944	7.91757	7.68745	0.0055606	0.129495
Gosr1	-0.460524	5.16207	7.68309	0.00557407	0.129495
Casc4	-0.383158	6.40459	7.6802	0.00558299	0.129495
Bcs1l	0.397216	4.61663	7.67823	0.00558911	0.129495
Gm9766	-1.35535	0.860704	7.67615	0.00559553	0.129495
Fdps	0.32834	6.22917	7.67566	0.00559707	0.129495
Fyb	-1.00141	0.335197	7.67446	0.00560079	0.129495
Ndufv1	0.430736	7.88758	7.66276	0.00563721	0.129778
Cpt2	0.525735	3.03263	7.66181	0.00564019	0.129778
Islr	0.641525	5.12839	7.65932	0.00564797	0.129778
Csmd1	-0.609065	5.29414	7.65828	0.00565123	0.129778
Syt9	0.778775	3.62169	7.64452	0.0056945	0.130407
Fam135b	-0.970947	2.28165	7.64347	0.00569781	0.130407
Rbck1	0.363343	6.95444	7.63978	0.0057095	0.130455
Prodh	0.409867	5.11663	7.62578	0.00575396	0.130769
Cttnbp2nl	-0.406248	4.73821	7.62528	0.00575558	0.130769
Rsph9	0.55182	3.11115	7.62259	0.00576416	0.130769
Pura	-0.473918	3.84714	7.6222	0.00576542	0.130769
Trex1	0.585368	2.89621	7.62035	0.00577132	0.130769
Luzp2	-0.37232	7.177	7.59151	0.00586439	0.131591
Pygm	0.446008	5.19043	7.58976	0.00587007	0.131591
Amt	-0.423569	3.62265	7.58972	0.0058702	0.131591
6330406I15Rik	-0.6463	4.40607	7.58928	0.00587165	0.131591
Zmat5	0.373017	4.67681	7.58829	0.00587485	0.131591
Nr2c2	-0.660061	4.72771	7.58485	0.00588609	0.131591
Ehd3	-0.451195	6.48491	7.58421	0.00588817	0.131591
Msln	0.830165	1.04494	7.58418	0.00588828	0.131591
Pdlim2	0.519487	3.81242	7.5822	0.00589473	0.131591
Erlin1	-0.434979	4.46426	7.57208	0.00592792	0.131931
Ncam2	-0.780541	4.33959	7.56865	0.00593923	0.131931
Myc	-0.732808	1.91967	7.55663	0.00597896	0.131931
Dbt	-0.464336	3.73254	7.55468	0.00598543	0.131931
Cdc7	-0.667912	2.4284	7.54988	0.00600141	0.131931
Zbtb16	-0.606973	4.51806	7.54393	0.00602124	0.131931
Bcam	0.470697	4.21946	7.54381	0.00602167	0.131931
Itpkc	-0.579431	3.78871	7.54258	0.00602576	0.131931
Sord	0.395345	4.62787	7.54194	0.0060279	0.131931
Cyp39a1	1.13334	1.11828	7.53937	0.00603652	0.131931
2210013O21Rik	0.481748	4.49045	7.53256	0.00605937	0.131931
Nek1	-0.661457	3.76431	7.53251	0.00605953	0.131931
Rbms1	-0.676152	2.65655	7.53046	0.00606643	0.131931
Krt9	0.520389	2.75265	7.53038	0.00606673	0.131931
Dido1	-0.446215	5.50954	7.53	0.006068	0.131931
1500032L24Rik	0.340555	6.61934	7.52884	0.0060719	0.131931
Zcchc2	-0.433471	4.38724	7.52793	0.00607496	0.131931
Palm3	0.651796	1.80213	7.51938	0.00610388	0.132348
Bzw1	-0.395203	7.04362	7.51255	0.00612705	0.132368
Lcmt1	0.314616	5.98796	7.51	0.00613574	0.132368
Copz2	0.598016	2.27613	7.50838	0.00614125	0.132368
Sesn3	-0.601325	4.12882	7.50692	0.00614624	0.132368
Ly6h	0.437981	8.25959	7.49793	0.00617701	0.132368
Cacna1a	-0.410918	7.38533	7.4967	0.00618121	0.132368
Rgs5	-0.531497	3.45134	7.49631	0.00618257	0.132368
Elf1	-0.722225	1.9875	7.49602	0.00618354	0.132368
Lsm4	0.456943	5.2789	7.48805	0.00621099	0.132368
Cited4	0.580594	3.95762	7.48757	0.00621264	0.132368
Dpcd	0.434062	5.98465	7.47979	0.00623952	0.132368
Tprkb	0.357749	5.82465	7.47683	0.00624979	0.132368
Plcxd3	-1.37862	0.674531	7.47593	0.00625293	0.132368
Slc2a3	-0.34415	7.48776	7.4739	0.00625998	0.132368
Glce	-0.465737	4.80901	7.47031	0.00627246	0.132368
Npat	-0.482856	3.88598	7.46815	0.00628	0.132368
Cryz	0.370562	4.35246	7.46774	0.00628145	0.132368
Jhdm1d	-0.532696	5.08394	7.46574	0.00628843	0.132368
2610017I09Rik	0.442564	5.23538	7.46534	0.00628982	0.132368
Cep350	-0.550171	4.78402	7.46249	0.00629979	0.132373
Mrpl33	0.384191	4.42526	7.45778	0.00631627	0.132515
Bbs5	-0.538504	3.13392	7.45246	0.00633499	0.132703
Pcgf6	-0.602683	2.76121	7.44817	0.00635011	0.132815
Acsl1	-0.355573	5.60317	7.44279	0.00636909	0.132844
Nebl	-0.821465	3.58597	7.44224	0.00637106	0.132844
Tacc1	-0.427094	7.47657	7.4364	0.00639175	0.132891
Eaf1	-0.449812	4.03982	7.43558	0.00639469	0.132891
Mars2	-0.67795	2.3207	7.43335	0.00640262	0.132891
Scand1	0.517463	6.08888	7.42147	0.006445	0.133552
Galnt6	0.496411	4.16544	7.41893	0.00645413	0.133552
Cnot6l	-0.64477	3.25956	7.411	0.00648263	0.133938
Vstm2b	-0.543142	5.57537	7.40417	0.00650729	0.134117
Poll	0.436427	4.0063	7.40314	0.006511	0.134117
Slc6a13	0.783045	3.84002	7.39382	0.00654484	0.134367
Ints2	-0.670666	3.37145	7.39083	0.00655574	0.134367
Lamb2	0.434403	5.15793	7.38632	0.00657219	0.134367
Lin54	-0.491345	3.40081	7.38489	0.0065774	0.134367
2410002F23Rik	0.363357	6.1617	7.38356	0.00658229	0.134367
Ndufb8	0.399428	7.60277	7.38351	0.00658245	0.134367
Mrpl2	0.421106	5.30727	7.3787	0.00660009	0.134525
Slc10a7	-0.598973	2.15092	7.37247	0.00662299	0.13479
Irs2	-0.759294	4.48274	7.35577	0.0066848	0.135634
Rora	-1.28358	0.819111	7.35411	0.00669096	0.135634
Zfp146	-0.501835	4.45944	7.35242	0.00669725	0.135634
Aifm2	0.56817	2.94442	7.34968	0.00670746	0.135634
Rasa2	-0.503024	4.52466	7.34783	0.00671437	0.135634
Lrfn3	0.357001	5.45378	7.34229	0.0067351	0.135851
Ift46	0.365672	5.9008	7.33938	0.006746	0.135869
Ccnl1	-0.413795	3.98687	7.33365	0.00676755	0.135941
Rab4a	0.38832	5.75741	7.3311	0.00677714	0.135941
Cdk13	-0.375372	5.34942	7.32556	0.00679806	0.135941
Usp13	-0.476414	4.0635	7.32555	0.00679811	0.135941
Ubp1	-0.317281	5.7594	7.32447	0.00680221	0.135941
Tcerg1	-0.391441	5.5889	7.32253	0.00680957	0.135941
Rps14	0.465666	8.05055	7.31561	0.00683583	0.136266
Tmem181a	-0.546257	3.12921	7.2976	0.00690469	0.137244
Bmpr2	-1.13952	3.35166	7.29404	0.00691837	0.137244
Cnih3	0.297993	6.70258	7.29333	0.00692109	0.137244
Rpl37a	0.405087	7.25956	7.29198	0.00692631	0.137244
Tpp2	-0.447395	5.3772	7.28963	0.00693538	0.137244
Bzrap1	-0.387036	7.86458	7.28377	0.00695805	0.137319
Arl2	0.425808	6.36646	7.28342	0.00695937	0.137319
Eepd1	0.396052	4.65418	7.27394	0.00699621	0.137768
Fxn	0.49523	2.99763	7.27236	0.00700239	0.137768
Il6ra	-0.717314	1.62253	7.25365	0.00707569	0.138851
D3Bwg0562e	-0.439804	7.60976	7.24789	0.00709843	0.138851
BC017612	0.782656	0.809316	7.2346	0.00715119	0.138851
Nenf	0.440478	5.98762	7.23355	0.00715538	0.138851
Zbed6	-1.44065	1.9365	7.23081	0.00716628	0.138851
Mecp2	-0.43408	6.59202	7.22962	0.00717105	0.138851
Tmem53	0.701614	1.55533	7.22725	0.00718053	0.138851
Zkscan16	-0.971695	3.03424	7.22453	0.00719139	0.138851
3110039M20Rik	0.7251	1.78758	7.22351	0.00719548	0.138851
Ccnf	-0.608421	3.03554	7.22236	0.00720008	0.138851
Cd82	0.427365	4.82233	7.222	0.00720153	0.138851
Trh	2.09148	3.8322	7.22051	0.00720751	0.138851
Snx17	0.364722	6.84356	7.21892	0.00721392	0.138851
Yipf1	0.395779	5.04261	7.2184	0.00721602	0.138851
Pcm1	-0.39755	6.05041	7.21583	0.00722633	0.138851
Ubr1	-0.537291	5.26485	7.20737	0.00726049	0.138851
Slc22a6	0.817514	3.19067	7.19999	0.00729041	0.138851
Metrn	0.429904	6.34657	7.19784	0.00729913	0.138851
Hipk2	-1.09551	2.82739	7.19481	0.00731146	0.138851
Tbl1x	-0.55351	3.91567	7.19474	0.00731177	0.138851
Tnnt2	0.590198	2.55448	7.19169	0.0073242	0.138851
Aspa	0.40891	3.60489	7.19141	0.00732532	0.138851
Mex3c	-0.483035	4.89895	7.18928	0.00733403	0.138851
Cacnb3	0.418699	8.98786	7.18506	0.00735133	0.138851
Gpam	-0.48443	4.88489	7.18459	0.00735326	0.138851
Eif1ax	-0.371245	5.1987	7.18206	0.00736361	0.138851
Cox4i2	0.732786	1.18908	7.17984	0.00737274	0.138851
Rpl5	0.405365	8.11882	7.17785	0.00738089	0.138851
Inpp5j	0.637615	6.68794	7.17736	0.00738291	0.138851
Chd9	-0.539433	5.32463	7.17548	0.00739068	0.138851
Acvr1	-0.430327	4.51746	7.17143	0.00740739	0.138851
Zfp316	0.363032	5.52866	7.171	0.00740913	0.138851
C530008M17Rik	-0.542115	5.23877	7.16868	0.00741875	0.138851
Txlng	-0.501694	3.09749	7.16583	0.00743051	0.138851
Pex6	0.380842	6.53708	7.16508	0.00743362	0.138851
5430411K18Rik	-0.454194	5.31767	7.16377	0.00743906	0.138851
Peg3	-0.884792	5.84696	7.1632	0.00744142	0.138851
Ppp1r15b	-0.414386	5.58357	7.16003	0.00745459	0.138851
Sik2	-0.711643	3.39078	7.15975	0.00745578	0.138851
Zfp109	-0.732816	1.51238	7.15705	0.00746698	0.13887
Phpt1	0.393102	5.67046	7.15116	0.00749156	0.139136
Rps8	0.427377	8.41729	7.14711	0.0075085	0.139261
Flrt1	-0.372116	4.90779	7.14082	0.00753486	0.139445
Pex11b	0.320142	5.5634	7.13841	0.00754499	0.139445
Appbp2	-0.496551	4.13456	7.13741	0.00754922	0.139445
Ndufa5	0.419594	6.53644	7.12924	0.00758368	0.139892
Zkscan1	-0.316947	5.73777	7.12482	0.0076024	0.140047
Ergic3	0.356234	6.77568	7.11943	0.0076253	0.140087
Clcn1	-0.941424	0.470544	7.11805	0.00763117	0.140087
Ssfa2	-0.411904	4.69844	7.11704	0.00763549	0.140087
Mrps11	0.404893	4.66194	7.1139	0.00764886	0.140094
Atp5j2	0.447456	7.47845	7.11211	0.00765649	0.140094
Arl3	0.394993	6.50333	7.10632	0.00768128	0.140359
Limd2	0.479231	7.01514	7.09558	0.00772743	0.141013
Vcpip1	-0.421918	4.97232	7.09195	0.0077431	0.141109
Zc3h11a	-0.504379	5.80982	7.08549	0.00777104	0.14113
1110065P20Rik	0.497504	4.48919	7.08485	0.00777383	0.14113
Clcnka	0.814809	1.77578	7.08449	0.00777538	0.14113
Dkkl1	0.498492	5.31618	7.07349	0.00782326	0.141603
Sbno1	-0.336355	6.86986	7.07324	0.00782438	0.141603
Pcsk1	-0.516724	3.8827	7.07134	0.00783267	0.141603
Tsks	0.929095	0.568774	7.06837	0.00784568	0.141649
Ndufs6	0.425999	5.95077	7.06338	0.00786755	0.141678
Cyp7b1	0.445045	3.32805	7.06325	0.00786813	0.141678
Tbcc	0.384468	4.94634	7.05371	0.00791013	0.142246
Blmh	0.350965	6.263	7.04791	0.00793576	0.142519
Stk35	-0.387294	4.72517	7.04055	0.00796847	0.142732
Tspan11	0.67028	2.54404	7.03634	0.00798722	0.142732
Tmed1	0.507562	3.55205	7.0322	0.0080057	0.142732
Alkbh7	0.511315	4.06785	7.03199	0.00800665	0.142732
Trip11	-0.948441	3.10186	7.03164	0.00800821	0.142732
Enox1	-0.358086	4.81192	7.03109	0.00801064	0.142732
Cdkn1a	-1.10509	5.23711	7.02866	0.00802154	0.142739
Ctla2a	-0.9576	2.68886	7.01954	0.00806248	0.142867
Pigh	-0.586973	2.16637	7.01728	0.00807269	0.142867
Gadd45b	-0.931674	4.24364	7.0131	0.00809153	0.142867
Cdr2	0.401163	3.9626	7.01244	0.00809451	0.142867
Clec2d	0.64445	2.03627	7.01109	0.00810065	0.142867
Skap1	0.756072	1.69113	7.00846	0.00811254	0.142867
Msh2	0.330278	5.01889	7.00802	0.00811454	0.142867
Akap6	-0.435699	7.2175	7.00736	0.00811753	0.142867
Pycrl	0.456808	4.70916	7.00608	0.00812332	0.142867
Rnf6	-0.566323	5.60312	7.00179	0.00814282	0.143025
Sdsl	0.663735	1.84008	6.98421	0.00822318	0.14425
Numb	-0.534865	4.38949	6.98045	0.00824047	0.144273
Ipo7	-0.418509	6.02314	6.97932	0.00824569	0.144273
Usp49	-0.510036	3.14636	6.97064	0.00828579	0.144788
Eci1	0.399711	4.1324	6.95913	0.00833925	0.145455
Yif1b	0.445837	6.0009	6.95782	0.00834538	0.145455
Dip2c	-0.329095	6.16673	6.95311	0.00836737	0.145455
Sardh	0.398885	4.25952	6.94955	0.00838403	0.145455
Ppp2r4	0.383847	8.08954	6.94948	0.00838434	0.145455
Ube3a	-0.65896	4.13174	6.94734	0.00839438	0.145455
Kirrel3	0.434552	6.02644	6.9464	0.00839881	0.145455
Asah1	-0.437678	5.00842	6.94286	0.00841547	0.145558
2610318N02Rik	1.01736	0.332002	6.93782	0.00843919	0.14563
Mllt4	-0.360188	5.93172	6.93742	0.00844107	0.14563
2900079G21Rik	0.458715	3.86731	6.93332	0.00846046	0.145779
Fau	0.483017	8.31816	6.92892	0.00848128	0.14584
Aip	0.39551	6.82311	6.92805	0.00848542	0.14584
Yif1a	0.431453	4.13228	6.92279	0.00851042	0.146085
Klf4	-0.562548	2.53966	6.91707	0.00853768	0.146191
Dusp18	-0.437375	4.94383	6.91632	0.00854126	0.146191
Dgkh	-1.05072	2.19691	6.91162	0.00856374	0.146191
Gpr3	-0.658752	3.75596	6.909	0.00857628	0.146191
Met	-0.599354	2.93807	6.9045	0.00859792	0.146191
Sgpl1	-0.369027	4.74658	6.90391	0.00860073	0.146191
Bmp2k	-0.44693	3.68124	6.89889	0.00862494	0.146191
Timm13	0.488515	6.69713	6.89806	0.00862893	0.146191
Akap13	-0.451764	4.14505	6.89772	0.00863057	0.146191
Lysmd3	-0.800262	1.86869	6.89663	0.00863582	0.146191
Cops6	0.355214	6.87662	6.89146	0.00866085	0.146191
9430023L20Rik	0.390958	5.55771	6.88988	0.0086685	0.146191
Ndufb11	0.375766	7.07739	6.88824	0.00867646	0.146191
Nedd4	-0.539824	8.31379	6.88656	0.00868462	0.146191
Bckdha	0.402556	5.96043	6.88581	0.00868825	0.146191
Erc1	-0.348115	5.76241	6.88323	0.00870082	0.146191
Mpnd	0.386409	6.99158	6.87623	0.00873498	0.146191
Ptpmt1	0.41145	5.27299	6.8756	0.00873807	0.146191
Ccdc56	0.415949	6.31352	6.87538	0.00873914	0.146191
Grin2a	-0.740061	3.42039	6.87325	0.00874952	0.146191
Snrpd2	0.45587	6.16375	6.87299	0.00875082	0.146191
Cnksr2	-0.510662	6.79029	6.8725	0.0087532	0.146191
Arhgef10l	0.332806	5.81905	6.86953	0.00876776	0.146213
Kcnh3	0.348321	8.17684	6.86786	0.00877599	0.146213
Taf2	-0.434262	4.51966	6.86239	0.00880288	0.146325
H2-T23	0.661378	1.69787	6.8621	0.00880428	0.146325
Grcc10	0.368794	7.09552	6.85516	0.00883856	0.146623
Chrm2	-1.03545	1.34256	6.85246	0.00885194	0.146623
Edem3	-0.443983	5.09977	6.84957	0.00886628	0.146623
Bod1l	-0.480794	5.3204	6.84682	0.00887992	0.146623
Kremen1	-0.437441	4.77881	6.84472	0.00889035	0.146623
Trem2	0.52184	3.99761	6.83944	0.00891666	0.146623
Rabl5	0.406727	5.90548	6.83932	0.00891726	0.146623
Pwwp2b	0.426491	4.36652	6.83431	0.00894231	0.146623
Psd3	-0.45942	8.54444	6.83248	0.00895147	0.146623
Ndufc1	0.537971	5.60905	6.83114	0.00895819	0.146623
Nudt1	0.658987	2.29502	6.83095	0.00895916	0.146623
Rfx4	-0.487588	3.20227	6.82935	0.0089672	0.146623
Lrrc7	-0.5599	4.64329	6.82529	0.00898757	0.146623
Polr3h	0.333127	6.09874	6.82217	0.00900331	0.146623
Car10	-0.402417	7.1895	6.82038	0.00901232	0.146623
Nktr	-0.470163	5.27079	6.82021	0.00901322	0.146623
Gpatch2	-0.434745	3.92253	6.81707	0.00902904	0.146623
Ptgs1	-0.858898	4.24011	6.81692	0.00902981	0.146623
Hsd17b11	0.401935	5.20515	6.81615	0.0090337	0.146623
1810043H04Rik	0.483361	4.06978	6.81532	0.0090379	0.146623
Nedd8	0.369921	6.94754	6.80816	0.00907421	0.147037
Mll5	-0.508342	5.98848	6.79322	0.00915049	0.147902
Dst	-0.548518	7.85173	6.79319	0.00915061	0.147902
Urod	0.359206	5.70369	6.78937	0.00917023	0.147902
Sil1	0.438284	4.96644	6.7892	0.00917109	0.147902
Pomp	0.364668	6.93437	6.78353	0.00920026	0.148156
Col5a3	-1.07533	0.620444	6.78002	0.00921836	0.148156
Rnf44	-0.432728	7.00316	6.77863	0.00922555	0.148156
C1ql1	0.64165	4.11333	6.77768	0.00923048	0.148156
Far1	-0.481881	5.22686	6.77446	0.00924717	0.148249
Gal3st1	0.478404	3.9868	6.77003	0.00927011	0.148442
Nedd4l	-0.324467	7.16828	6.76685	0.00928665	0.148532
Rnf4	-0.314796	6.11639	6.74934	0.00937823	0.149029
A230046K03Rik	-0.432208	4.98689	6.74782	0.00938625	0.149029
Nipbl	-0.522825	4.71189	6.74662	0.00939254	0.149029
Kcnab3	0.372081	6.77051	6.74613	0.00939512	0.149029
Snca	-0.307111	8.00861	6.7367	0.0094449	0.149029
Apeh	0.430712	4.49009	6.73597	0.00944879	0.149029
Peg10	-0.486059	4.70033	6.73118	0.00947417	0.149029
H2afv	0.352862	5.13602	6.72479	0.00950818	0.149029
Brwd3	-0.815627	1.37348	6.72451	0.00950971	0.149029
Snx8	0.46576	4.07725	6.72154	0.00952553	0.149029
Tbc1d17	0.368168	6.17726	6.72145	0.00952602	0.149029
Otub1	0.391761	8.31899	6.71932	0.00953741	0.149029
Celf5	-0.354008	7.91047	6.71659	0.00955203	0.149029
Ndufs3	0.402817	7.29451	6.7163	0.00955356	0.149029
Kdm6b	-0.46356	5.08725	6.71114	0.00958126	0.149029
Utp20	-0.432851	3.94774	6.70579	0.00961005	0.149029
Cd84	-0.77871	0.62086	6.70531	0.0096126	0.149029
Tprn	0.378846	4.66782	6.70497	0.00961447	0.149029
Ccdc149	0.304629	5.91343	6.70487	0.00961498	0.149029
Ptger3	-1.04695	1.37656	6.70389	0.00962028	0.149029
Pcdhgc5	-0.452287	6.13992	6.7022	0.00962938	0.149029
Alg10b	-0.739236	3.72939	6.70056	0.00963826	0.149029
Abce1	-0.302885	6.19036	6.70056	0.00963829	0.149029
Dnajc6	-0.405482	8.02079	6.70019	0.00964024	0.149029
Zswim6	-0.598158	4.48578	6.69945	0.00964426	0.149029
Dnajc3	-0.388177	5.506	6.69925	0.00964535	0.149029
Prkaa2	-0.464012	5.30753	6.69737	0.00965554	0.149029
Slc20a2	-0.355933	5.70232	6.69621	0.00966183	0.149029
Rab3gap2	-0.321513	6.38114	6.69497	0.00966851	0.149029
4922501C03Rik	-0.601963	2.01818	6.69363	0.0096758	0.149029
Parp8	-0.489124	3.04357	6.69299	0.00967928	0.149029
Mrpl13	0.352051	4.87508	6.69117	0.00968918	0.149029
Ankrd17	-0.366249	6.74981	6.68995	0.00969578	0.149029
Pkp4	0.285712	7.34406	6.68891	0.00970148	0.149029
Mbnl2	-0.417656	7.22813	6.68581	0.00971833	0.149029
Scaf4	-0.406924	4.60789	6.68257	0.00973603	0.149029
Slc25a36	-0.486824	4.37915	6.67983	0.00975102	0.149029
Slc9a3r2	0.400792	6.20143	6.67785	0.00976184	0.149029
Prdx2	0.397089	8.48349	6.67587	0.0097727	0.149029
Shc3	-0.547844	3.83265	6.67311	0.00978782	0.149029
Bicc1	-0.662876	1.11788	6.67279	0.00978959	0.149029
Ramp2	0.424877	4.25528	6.6678	0.00981705	0.149029
Cpne1	-0.527447	4.4425	6.66672	0.00982296	0.149029
Alkbh5	-0.378047	6.06172	6.66509	0.00983199	0.149029
Mrs2	-0.508735	3.82451	6.66494	0.00983279	0.149029
Exosc5	0.510022	4.43074	6.66289	0.00984412	0.149029
D10Bwg1379e	-0.964489	4.21716	6.66016	0.0098592	0.149029
Grasp	-0.493735	6.58367	6.65627	0.00988073	0.149029
Fam171a2	0.350033	7.73729	6.65535	0.00988584	0.149029
Mkl2	-0.346653	7.66185	6.6547	0.00988947	0.149029
2810432L12Rik	0.308379	6.57725	6.65344	0.00989645	0.149029
Usp34	-0.581123	5.56977	6.65248	0.0099018	0.149029
Lrrfip1	-0.330477	5.53039	6.65215	0.00990364	0.149029
Shank1	-0.506005	8.27801	6.65092	0.00991045	0.149029
Ttc7b	-0.376679	7.46705	6.64909	0.00992066	0.149029
Hmgcs2	0.831619	3.78754	6.644	0.00994904	0.149206
Samd8	-0.471951	6.2187	6.64305	0.00995436	0.149206
Mag	0.423659	7.74008	6.6384	0.00998033	0.14937
Klf3	-0.532294	3.19458	6.63716	0.00998732	0.14937
Whsc1l1	-0.32839	5.84816	6.63369	0.0100068	0.149462
Eps8	-0.422054	4.45682	6.63072	0.0100235	0.149462
Atxn2	-0.518795	6.12999	6.62877	0.0100345	0.149462
BC056474	0.372872	5.30868	6.62824	0.0100374	0.149462
Shisa4	0.347565	7.46622	6.61934	0.0100877	0.149827
Impad1	-0.646692	5.20241	6.61928	0.0100881	0.149827
Cdh18	-0.466748	4.18107	6.61806	0.010095	0.149827
Mrpl28	0.446247	6.12324	6.61467	0.0101142	0.149949
Btbd6	0.320705	6.04558	6.6079	0.0101527	0.150284
Il12a	-0.928189	0.81241	6.6068	0.010159	0.150284
Mrps24	0.430804	5.21477	6.60207	0.010186	0.150382
Sfxn4	0.373542	4.13899	6.60177	0.0101877	0.150382
Xrn1	-1.28378	1.99232	6.59516	0.0102257	0.150719
Deb1	0.378851	5.02488	6.58894	0.0102614	0.150719
Ntsr1	-0.64521	3.62986	6.58545	0.0102816	0.150719
Pdss1	-0.737693	1.2626	6.5852	0.010283	0.150719
Cdh11	-0.469905	5.69547	6.58446	0.0102873	0.150719
Gstm4	0.437756	3.44857	6.58275	0.0102971	0.150719
Pcdha11	-0.769119	1.38033	6.58245	0.0102989	0.150719
BC003266	0.3849	5.65632	6.57556	0.0103388	0.150719
Ndufa1	0.345525	5.38392	6.57454	0.0103448	0.150719
Myh2	0.693935	1.15378	6.57346	0.0103511	0.150719
Spns2	-0.462754	5.71471	6.5731	0.0103532	0.150719
Psip1	-0.328079	6.93674	6.57205	0.0103592	0.150719
Efhd2	-0.479354	8.59398	6.57184	0.0103605	0.150719
Fam58b	0.383891	3.69317	6.56824	0.0103815	0.150719
Mier3	-0.443587	3.75295	6.56452	0.0104032	0.150719
Arhgef12	-0.360126	7.42425	6.56445	0.0104036	0.150719
Gm6654	0.760357	1.43852	6.5643	0.0104045	0.150719
Gramd1b	-0.490585	5.37331	6.56227	0.0104164	0.150719
Usp45	-0.438978	4.94708	6.56144	0.0104212	0.150719
Rrp36	-0.523433	3.98106	6.5583	0.0104396	0.150825
Sbno2	-0.524077	3.85877	6.55581	0.0104542	0.150876
Cnot6	-0.750565	3.54239	6.54237	0.0105335	0.151859
Shmt1	0.5717	1.72051	6.52704	0.0106247	0.153011
Emid1	0.566695	3.57735	6.51826	0.0106773	0.153606
Cirbp	0.438354	5.94237	6.51598	0.0106909	0.15364
A630007B06Rik	-0.740041	3.28818	6.51334	0.0107068	0.153706
Sema6c	0.458049	4.56143	6.50986	0.0107278	0.153844
Lrrc4b	0.342529	8.24386	6.50287	0.0107701	0.15427
Paqr4	0.328207	6.44006	6.5012	0.0107802	0.15427
H2-Ab1	0.799465	1.64765	6.49598	0.0108118	0.15456
Usf1	0.358702	6.37045	6.48872	0.0108561	0.154961
Dag1	-0.379345	6.15195	6.4851	0.0108782	0.154961
A830080D01Rik	-0.495052	2.56899	6.4849	0.0108795	0.154961
Neu2	0.679968	2.62431	6.48253	0.010894	0.154961
Gna13	-0.416257	5.22185	6.48206	0.0108969	0.154961
AI462493	0.421728	4.60563	6.4797	0.0109114	0.155005
Ndufb10	0.382125	7.02167	6.4754	0.0109378	0.155218
Apba1	-0.349508	7.89815	6.46737	0.0109873	0.155758
Bhlhe41	-0.484937	4.02669	6.45956	0.0110357	0.155797
Pom121	-0.387805	6.0028	6.4589	0.0110398	0.155797
Zcchc14	-0.44339	6.18406	6.45867	0.0110412	0.155797
Akr1c18	0.909678	0.736259	6.45244	0.01108	0.155797
Atp5h	0.353897	7.52741	6.45234	0.0110806	0.155797
Prmt1	0.373353	6.40435	6.45165	0.0110849	0.155797
Phf10	-0.438657	4.01414	6.45035	0.0110931	0.155797
Ddx26b	-0.46181	3.79623	6.44941	0.0110989	0.155797
Cyp11a1	0.619737	2.09594	6.44635	0.011118	0.155797
Cuedc2	0.386244	7.49365	6.44432	0.0111308	0.155797
Baz2a	-0.357795	5.63652	6.44416	0.0111318	0.155797
Anapc11	0.379399	6.29454	6.44232	0.0111433	0.155797
Tnfrsf8	0.824752	0.524527	6.44087	0.0111524	0.155797
Higd1b	0.738983	1.06437	6.44076	0.0111531	0.155797
Uhmk1	-0.890038	4.1788	6.43852	0.0111672	0.155797
Lonrf2	-0.371106	6.9953	6.43753	0.0111734	0.155797
Pnrc1	0.310886	5.42232	6.42983	0.0112219	0.156299
Atox1	0.421828	5.22742	6.42818	0.0112324	0.156299
Trappc8	-0.429048	5.31018	6.42562	0.0112485	0.156364
Nos1	-0.694187	3.51846	6.42275	0.0112667	0.156457
Atp5l	0.36871	7.40446	6.41858	0.0112932	0.1566
Nrp1	-0.399826	4.69107	6.41433	0.0113203	0.1566
Nin	-0.442371	5.02313	6.41373	0.0113241	0.1566
Nme2	0.394712	6.55931	6.41349	0.0113257	0.1566
Snrpe	0.37142	4.30888	6.4099	0.0113486	0.1566
Slc6a9	0.437515	5.73924	6.4099	0.0113486	0.1566
Gpr133	-0.687688	2.6644	6.40719	0.0113659	0.1566
Lsm7	0.435893	5.00454	6.4063	0.0113716	0.1566
Chchd10	0.345037	7.99178	6.40488	0.0113807	0.1566
Celsr2	-0.377377	8.00972	6.40234	0.011397	0.156666
Sae1	0.296318	7.01013	6.396	0.0114378	0.156914
Zfp280d	-0.549895	4.51244	6.39594	0.0114382	0.156914
Sc5d	-0.365969	4.75697	6.39202	0.0114634	0.157102
Mpdz	-0.513312	5.15933	6.38736	0.0114936	0.15713
Pibf1	-0.471294	3.12334	6.3842	0.0115141	0.15713
Ntsr2	0.411077	7.1065	6.38344	0.011519	0.15713
Ubxn4	-0.291209	5.97233	6.38177	0.0115298	0.15713
Ppp1r3g	0.405248	3.89732	6.38033	0.0115392	0.15713
Gng11	0.43499	3.41173	6.38019	0.0115401	0.15713
Rnf217	-0.438272	3.37029	6.37923	0.0115463	0.15713
Prdm10	-0.632787	2.56012	6.37615	0.0115664	0.157228
Ptprf	-0.332352	7.00167	6.37282	0.0115882	0.157228
Morc3	-0.457096	3.71789	6.3728	0.0115883	0.157228
Lrp8	-0.373945	5.86039	6.36793	0.0116201	0.157503
Rasl10b	0.365971	9.00432	6.35739	0.0116893	0.158283
Slc13a3	0.721694	4.93495	6.3546	0.0117077	0.158375
Rpl14	0.392999	7.78472	6.33991	0.0118051	0.159533
Mgst3	0.351719	6.67375	6.33387	0.0118454	0.159735
Zfp236	-0.446371	4.87376	6.33171	0.0118598	0.159735
5430437P03Rik	0.374361	6.48382	6.33077	0.0118661	0.159735
Heatr5b	-0.437959	5.34696	6.32526	0.011903	0.159735
Wasl	-0.333899	6.85747	6.32405	0.0119111	0.159735
Ranbp2	-0.383493	6.39861	6.32284	0.0119193	0.159735
Lass6	-0.612337	3.7563	6.32225	0.0119232	0.159735
Traf3	-0.401979	5.97773	6.32153	0.011928	0.159735
Gopc	-0.376139	5.54207	6.32089	0.0119324	0.159735
Zdhhc23	-0.765348	2.04026	6.32013	0.0119375	0.159735
Tnks	-0.638217	5.05825	6.3169	0.0119593	0.159868
Wdr90	-0.425699	3.66231	6.3117	0.0119944	0.159873
Hspbp1	0.354072	7.06422	6.30868	0.0120148	0.159873
Rps9	0.364871	7.97561	6.30855	0.0120157	0.159873
Mdm4	-0.707716	3.12624	6.30716	0.0120251	0.159873
Numbl	-0.340398	7.16509	6.30705	0.0120259	0.159873
Eif5a2	-0.436476	5.57103	6.30159	0.012063	0.159873
Dock4	-0.586595	5.5015	6.30119	0.0120657	0.159873
Gm12070	0.399856	5.79689	6.30104	0.0120667	0.159873
Rgs3	0.399077	4.98725	6.2991	0.0120799	0.159873
Ubn2	-0.497302	4.20326	6.29648	0.0120978	0.159873
Lcat	0.475333	4.68905	6.29644	0.012098	0.159873
Ank2	-0.376492	8.68461	6.29541	0.0121051	0.159873
Khk	0.47338	3.86341	6.29433	0.0121125	0.159873
Slc6a17	-0.422789	9.70433	6.29165	0.0121308	0.159877
Cst3	0.431245	10.5161	6.28919	0.0121477	0.159877
Nt5dc2	0.716699	2.81635	6.28798	0.0121559	0.159877
Akap10	-0.479167	3.98414	6.28621	0.0121681	0.159877
Rps19	0.540674	7.1128	6.28521	0.012175	0.159877
BC018507	-0.354692	6.00725	6.28003	0.0122106	0.159877
Phf8	-0.388756	4.61402	6.27939	0.012215	0.159877
Tnnt1	0.682415	2.37467	6.2789	0.0122184	0.159877
Scrn3	-0.370428	4.3954	6.27848	0.0122213	0.159877
Cd93	-0.725643	2.38754	6.27716	0.0122304	0.159877
Lrrc57	-0.422002	4.55498	6.27361	0.0122549	0.160044
Pcdhgb5	-0.649725	2.03868	6.25557	0.0123803	0.161526
Ankrd34a	0.341367	6.59609	6.25319	0.012397	0.161589
Rab11fip4	-0.343288	7.09006	6.24905	0.012426	0.161687
Nrtn	0.64022	2.96486	6.24872	0.0124283	0.161687
Lor	0.581489	3.82913	6.24614	0.0124465	0.161767
Setdb2	-0.673022	1.20073	6.24367	0.0124638	0.161767
Fxyd6	0.310943	7.07194	6.24006	0.0124892	0.161767
Armcx6	0.513008	2.76196	6.23942	0.0124937	0.161767
Pcdhgc3	-0.422812	5.37867	6.23939	0.0124939	0.161767
Ski	-0.305901	7.51357	6.23634	0.0125155	0.161892
1110005A03Rik	0.459364	3.65475	6.23245	0.012543	0.162093
Cxx1b	0.346751	6.0718	6.22598	0.0125889	0.162532
Ptpn4	-0.943367	3.42463	6.22001	0.0126314	0.162754
Aarsd1	0.316604	5.97359	6.21872	0.0126406	0.162754
Gcat	0.457618	3.72585	6.21805	0.0126454	0.162754
Ttc7	0.411376	3.7108	6.21528	0.0126652	0.162754
D430041D05Rik	-0.408357	7.32476	6.21518	0.0126659	0.162754
Rplp1	0.422882	9.33088	6.21222	0.0126871	0.162872
Adck3	0.331067	5.69685	6.20571	0.0127339	0.16299
Ebpl	0.430681	3.46151	6.20522	0.0127374	0.16299
Adam17	-0.368127	3.80876	6.20284	0.0127546	0.16299
Kcnh7	-0.837073	3.03877	6.20267	0.0127558	0.16299
Urm1	0.337435	6.03058	6.20261	0.0127562	0.16299
Gpr37l1	0.341589	8.00287	6.19817	0.0127883	0.163246
Erc2	-0.347377	7.12957	6.19435	0.0128159	0.163338
Scrn2	0.596806	1.96936	6.19385	0.0128195	0.163338
Ccdc13	0.509243	2.76763	6.18879	0.0128562	0.163507
Plin3	0.369218	4.25845	6.1887	0.0128569	0.163507
Chuk	-0.598305	3.60126	6.18391	0.0128917	0.163605
Ccdc22	0.352299	4.6104	6.18179	0.0129072	0.163605
Ndufv3	0.406307	6.46209	6.17888	0.0129284	0.163605
Nog	0.448273	3.73866	6.17774	0.0129367	0.163605
Kpna1	-0.335422	6.582	6.17588	0.0129503	0.163605
Azin1	-0.431548	6.89566	6.17551	0.0129531	0.163605
Srrm2	-0.34858	8.03116	6.17394	0.0129646	0.163605
Rnf24	-0.392288	5.08671	6.17328	0.0129694	0.163605
Fuca1	0.386711	5.48525	6.17281	0.0129729	0.163605
Itga6	-0.596524	2.98594	6.16963	0.0129962	0.163747
Igsf21	0.38988	6.75449	6.16795	0.0130085	0.163751
Yod1	-0.880666	2.09304	6.16476	0.013032	0.163883
Trim9	-0.315389	8.1197	6.16215	0.0130513	0.163883
Klhl30	1.92109	0.569617	6.16001	0.013067	0.163883
Nrd1	0.268431	6.98115	6.15998	0.0130673	0.163883
Mon1a	0.372219	5.0118	6.15836	0.0130793	0.163883
H1fx	0.48263	6.80202	6.15267	0.0131214	0.164051
Tmem147	0.408213	6.08666	6.15063	0.0131366	0.164051
Slitrk4	-0.604726	3.66788	6.15014	0.0131401	0.164051
Rps5	0.37379	7.68648	6.14571	0.0131731	0.164051
Kcnj3	-0.662216	4.65055	6.1451	0.0131776	0.164051
Slc4a11	-0.705341	1.43272	6.1449	0.0131791	0.164051
Golga3	-0.363698	5.31262	6.14043	0.0132126	0.164051
Samd4	-0.380309	4.41837	6.1399	0.0132164	0.164051
Hnrnpul1	-0.305872	6.34286	6.13905	0.0132228	0.164051
Mt3	0.397402	8.54247	6.13904	0.0132229	0.164051
Hspa5	-0.305217	8.14752	6.13547	0.0132496	0.164051
Pebp1	0.388975	9.41882	6.13377	0.0132624	0.164051
Nxph4	0.833529	3.79684	6.13338	0.0132653	0.164051
Ppp1r1a	0.377474	7.13095	6.12811	0.0133049	0.164051
Pum1	-0.355554	6.32962	6.1281	0.013305	0.164051
Cand2	0.58468	2.42417	6.128	0.0133058	0.164051
Klhl11	-0.851757	2.67506	6.12596	0.0133211	0.164051
Nwd1	-0.465694	5.1986	6.12579	0.0133224	0.164051
2310046O06Rik	0.388412	4.61664	6.12505	0.0133279	0.164051
Slc16a9	-0.62937	1.5628	6.12424	0.013334	0.164051
Atp6v1f	0.387219	7.10444	6.12036	0.0133633	0.164263
Nos1ap	-0.48807	5.63081	6.11769	0.0133836	0.164314
Eif2ak3	-0.434983	4.49306	6.11662	0.0133917	0.164314
Crym	0.361131	6.51722	6.11402	0.0134114	0.164322
Th1l	0.359887	6.09276	6.11296	0.0134194	0.164322
Caln1	-0.430878	5.18674	6.11087	0.0134353	0.164322
Zcchc6	-0.40976	5.05593	6.1095	0.0134457	0.164322
Unc13b	-0.372698	4.95409	6.10858	0.0134528	0.164322
Mertk	-0.443629	4.74779	6.09992	0.0135188	0.164323
Fez2	0.336561	5.6612	6.09971	0.0135204	0.164323
1700025K23Rik	0.473726	3.22855	6.09911	0.013525	0.164323
Ttc9b	0.449171	8.38626	6.0985	0.0135297	0.164323
Fndc5	0.330658	6.91945	6.09772	0.0135357	0.164323
Grid2	-0.694526	2.16922	6.09614	0.0135477	0.164323
Acads	0.49754	3.21528	6.09336	0.0135691	0.164323
Fam63b	-0.393853	5.82483	6.09035	0.0135922	0.164323
Rabac1	0.414727	7.6911	6.09026	0.0135929	0.164323
Mob1a	-0.646265	2.49131	6.09014	0.0135939	0.164323
Rara	-0.666941	4.21944	6.08916	0.0136013	0.164323
Tmem14a	0.378698	5.14842	6.08783	0.0136116	0.164323
Dcp1a	-0.407523	4.22673	6.08649	0.0136219	0.164323
Pla2g16	0.400703	4.6655	6.08591	0.0136264	0.164323
Tmem44	0.346093	5.57191	6.08416	0.0136399	0.164323
Taok3	-0.325092	5.77566	6.08334	0.0136463	0.164323
Gm9866	0.384081	3.76073	6.08095	0.0136647	0.164336
Ccdc41	-0.398771	4.77174	6.07882	0.0136812	0.164336
Rgs14	0.300925	5.90999	6.07851	0.0136836	0.164336
Carhsp1	0.36605	5.97336	6.07442	0.0137153	0.164377
Zfp36l2	-0.354649	4.60408	6.07199	0.0137342	0.164377
9230110C19Rik	-0.444911	2.94242	6.0719	0.0137349	0.164377
Foxo3	-0.52457	4.20408	6.07022	0.013748	0.164377
Socs3	-1.09725	1.7523	6.06998	0.0137499	0.164377
4930579G24Rik	-0.827636	0.74865	6.06824	0.0137634	0.164377
Bscl2	0.299296	6.81499	6.06718	0.0137716	0.164377
Nat14	0.355558	6.61594	6.06538	0.0137857	0.1644
Pdpr	-0.610313	2.62822	6.06204	0.0138118	0.164568
Otud4	-0.499515	4.98436	6.05223	0.0138888	0.16534
Tbcb	0.369364	6.39773	6.05063	0.0139014	0.165345
Zfp609	-0.414491	5.12348	6.04751	0.0139259	0.165492
Klhl15	-0.782342	0.561704	6.03993	0.0139858	0.165868
Atrn	-0.463825	7.34	6.03947	0.0139895	0.165868
Btbd17	0.399742	5.49786	6.03888	0.0139942	0.165868
Cpeb4	-0.974244	3.25449	6.0332	0.0140393	0.166252
Acsl6	-0.328898	6.83264	6.03064	0.0140597	0.166252
Clvs1	-0.666762	2.93787	6.02925	0.0140707	0.166252
Ralgapa1	-0.355327	6.65098	6.02756	0.0140842	0.166252
Card10	0.474669	3.27429	6.02712	0.0140877	0.166252
2310035K24Rik	0.380877	4.5424	6.02411	0.0141117	0.166391
Efna1	-0.898239	1.9164	6.021	0.0141366	0.16654
Impact	-0.375327	7.31109	6.01613	0.0141757	0.166856
Sntb2	-0.853329	2.12432	6.00887	0.0142342	0.167399
Mtap7d2	-0.323567	7.02075	6.00519	0.0142639	0.167472
Plk3	-0.591336	4.00897	6.00448	0.0142696	0.167472
6230409E13Rik	-0.348346	6.36358	6.00319	0.01428	0.167472
Akr7a5	0.417074	5.45306	5.99939	0.0143108	0.167472
Lzts1	-0.460518	4.97845	5.99812	0.0143211	0.167472
Slc35a5	-0.441468	4.53853	5.99538	0.0143434	0.167472
Ryr2	-0.499622	6.65076	5.99491	0.0143473	0.167472
Pick1	0.317964	6.03657	5.99422	0.0143529	0.167472
Foxn3	-0.803544	1.97345	5.99286	0.0143639	0.167472
Sorcs1	-0.368814	5.16011	5.99141	0.0143757	0.167472
Med28	0.330597	6.06021	5.99139	0.0143758	0.167472
Atp2b3	-0.433117	6.02147	5.98631	0.0144173	0.167811
Son	-0.379198	6.9968	5.98187	0.0144536	0.168031
Prosc	-0.357577	5.99653	5.97903	0.0144769	0.168031
H2afj	0.449227	6.36004	5.97795	0.0144858	0.168031
Pigt	0.348358	7.27824	5.97793	0.014486	0.168031
Gpr153	-0.472364	5.60846	5.97647	0.014498	0.168031
Csnk1a1	-0.307315	7.15876	5.97204	0.0145345	0.168175
Dnajb2	0.325113	6.99199	5.97129	0.0145407	0.168175
Cdyl2	-0.457293	4.38138	5.97046	0.0145475	0.168175
Gabrb1	-0.488759	3.07913	5.96471	0.014595	0.168581
Pde9a	0.402279	3.89345	5.96121	0.014624	0.168705
Spry4	-0.485123	3.74575	5.96041	0.0146307	0.168705
1110014N23Rik	0.342926	6.28789	5.95848	0.0146466	0.168725
Ssr4	0.405544	5.54563	5.95722	0.0146571	0.168725
Wasf3	-0.504972	5.21913	5.95516	0.0146743	0.168779
Ankrd11	-0.430576	7.31724	5.95111	0.014708	0.168996
Cflar	-0.380178	3.86671	5.94992	0.014718	0.168996
Fam129b	-0.514893	5.38958	5.94628	0.0147484	0.169013
Gprin3	-1.22916	1.22295	5.94549	0.014755	0.169013
Ildr2	-0.34189	6.79904	5.94527	0.0147568	0.169013
Acaa1a	0.374104	4.91318	5.94183	0.0147857	0.169201
Thrb	-0.407002	5.47159	5.93778	0.0148197	0.169337
Cib2	0.377168	4.4218	5.93745	0.0148225	0.169337
Hmgn2	0.315862	6.48565	5.93481	0.0148447	0.169448
Zfp131	-0.313194	4.8916	5.93107	0.0148762	0.169492
A130022J15Rik	-0.422841	3.77176	5.93032	0.0148826	0.169492
Dcaf11	0.321459	6.63839	5.92993	0.0148859	0.169492
Epb4.1l4b	-0.640345	1.85115	5.92791	0.0149029	0.169544
Pold1	0.468613	2.9614	5.92177	0.0149549	0.169993
Osbpl10	-0.451796	5.10224	5.91687	0.0149966	0.170059
Fam162a	0.335878	4.76413	5.9167	0.014998	0.170059
8430408G22Rik	1.0837	0.61212	5.91603	0.0150038	0.170059
Mycbp2	-0.442961	7.59438	5.91486	0.0150137	0.170059
Sssca1	0.39872	5.15018	5.91374	0.0150232	0.170059
Mbip	-0.50035	2.68463	5.91043	0.0150515	0.17023
Pxmp2	0.605973	1.61932	5.9081	0.0150714	0.17023
Casp8ap2	-0.533966	2.99063	5.90757	0.0150759	0.17023
Prepl	-0.477808	7.54223	5.90486	0.0150992	0.170351
Rps27a	0.498464	7.59665	5.90079	0.0151341	0.170461
Zfr	-0.291349	8.18914	5.90078	0.0151342	0.170461
Stmn3	0.41971	9.7522	5.89935	0.0151465	0.170461
Hiat1	-0.377171	5.65067	5.8966	0.0151701	0.170585
Cul4a	-0.385179	5.6429	5.89264	0.0152043	0.170627
Zfp358	0.394082	5.53008	5.8922	0.0152081	0.170627
Lrrc8b	-0.785015	4.71388	5.89181	0.0152114	0.170627
Crabp1	1.06519	1.03548	5.88981	0.0152287	0.17068
Arhgdib	0.547181	3.65185	5.8834	0.0152843	0.171155
Heca	-0.533232	3.82731	5.88159	0.0153	0.171155
Lhfpl5	0.623944	2.36472	5.87867	0.0153254	0.171155
Tekt5	0.579973	3.21832	5.87769	0.015334	0.171155
Spred1	-0.479492	6.05743	5.87708	0.0153392	0.171155
Mmp16	-0.478265	3.34222	5.87617	0.0153472	0.171155
Tufm	0.347044	6.55511	5.87275	0.015377	0.171155
Jph1	-0.44034	3.90719	5.87248	0.0153793	0.171155
Prkx	-0.514059	2.52485	5.87024	0.015399	0.171155
1700021K19Rik	-0.302403	6.53605	5.86995	0.0154014	0.171155
Epha4	-0.514761	6.99088	5.86902	0.0154096	0.171155
Rpl31	0.355304	7.59318	5.86558	0.0154398	0.171211
Hap1	0.501426	7.10043	5.86512	0.0154438	0.171211
Mmel1	0.703332	1.17587	5.86414	0.0154524	0.171211
Ythdc2	-0.570261	4.13769	5.86216	0.0154698	0.17126
Gclm	-0.402203	4.31841	5.86077	0.0154821	0.17126
Clec2l	0.377754	6.39743	5.85428	0.0155392	0.171753
Tmtc3	-0.600467	3.16402	5.84786	0.015596	0.172123
Tnfrsf19	-0.354606	5.67529	5.84763	0.015598	0.172123
A2m	-0.968652	1.04304	5.84334	0.0156361	0.172403
Trp53i13	0.526238	2.70092	5.84019	0.0156641	0.172572
Ctdspl2	-0.47416	3.70966	5.83841	0.01568	0.172607
Ptov1	0.376583	8.0304	5.83373	0.0157218	0.172921
Slc1a2	-0.439863	10.6642	5.83123	0.0157441	0.172921
Zswim4	-0.412189	4.71948	5.83094	0.0157467	0.172921
Slc35f5	-0.410498	3.74357	5.82869	0.0157669	0.17296
AI848285	1.62417	4.183	5.82697	0.0157823	0.17296
Hnrpll	-0.403244	5.37236	5.82596	0.0157914	0.17296
Derl3	0.65184	1.02436	5.8243	0.0158062	0.17296
Per2	-0.552419	5.09735	5.82346	0.0158138	0.17296
Nrip2	0.460879	3.52361	5.81793	0.0158636	0.173119
Ddit4l	0.573637	4.14919	5.81442	0.0158953	0.173119
Btbd7	-0.807382	2.34817	5.81427	0.0158966	0.173119
Tbc1d9	-0.300177	6.77221	5.81336	0.0159048	0.173119
Gpr135	-0.545249	2.55203	5.8126	0.0159118	0.173119
Ly6c1	0.342539	5.14608	5.80993	0.0159359	0.173119
Vcl	-0.400515	4.63423	5.80898	0.0159445	0.173119
Eif2c3	-0.68253	1.8223	5.80655	0.0159665	0.173119
Brp44	0.340174	6.31853	5.8064	0.015968	0.173119
Cuta	0.408144	6.0376	5.80597	0.0159719	0.173119
Klf8	-0.686126	1.325	5.804	0.0159897	0.173119
Tmed3	0.351309	5.13599	5.80382	0.0159914	0.173119
Ict1	0.397412	5.45403	5.8027	0.0160016	0.173119
Fkbp9	0.298219	5.22146	5.8008	0.0160189	0.173119
Dmxl1	-0.52865	4.96524	5.80074	0.0160194	0.173119
Amn	0.499583	3.65958	5.7925	0.0160947	0.173774
Sh2d7	0.707816	2.44798	5.79131	0.0161056	0.173774
Anapc2	0.290483	6.92486	5.78799	0.016136	0.173964
Gm12709	0.536733	2.25516	5.78645	0.0161501	0.173979
Hyi	0.545471	2.21964	5.78033	0.0162065	0.174448
Pin1	0.366102	7.09361	5.77777	0.0162301	0.174464
Abhd11	0.3768	4.88697	5.77738	0.0162337	0.174464
BC005764	0.355044	5.96133	5.77298	0.0162744	0.17462
Dnmt3a	-0.385727	5.81054	5.77236	0.0162801	0.17462
Ttc9	-0.392878	4.37281	5.77165	0.0162867	0.17462
Creg2	-0.353019	7.0842	5.7696	0.0163057	0.174686
Tmem218	0.362112	4.31785	5.76745	0.0163257	0.174762
Golph3	-0.336614	6.24676	5.76597	0.0163394	0.174771
Gm15706	0.512924	2.65109	5.76343	0.0163631	0.174887
Rdbp	0.403029	4.8508	5.75938	0.0164009	0.175107
Renbp	0.799168	1.96186	5.7579	0.0164147	0.175107
Med15	-0.360834	6.10909	5.75541	0.016438	0.175107
Trim23	-0.506677	4.75639	5.75416	0.0164497	0.175107
S100pbp	-0.599677	2.89936	5.75395	0.0164516	0.175107
Tomm40l	0.296198	6.41535	5.75295	0.0164609	0.175107
Ncstn	-0.36042	5.63527	5.75014	0.0164873	0.175188
Znhit2-ps	0.429929	5.6521	5.74939	0.0164944	0.175188
Fam101b	0.361295	4.10609	5.74173	0.0165665	0.175582
Fnbp1l	-0.314919	6.30127	5.74148	0.0165689	0.175582
Zfp366	-1.1972	0.460223	5.74015	0.0165813	0.175582
Fgd6	-0.550102	3.1901	5.73997	0.0165831	0.175582
Klf12	-0.892597	3.04964	5.73826	0.0165992	0.175616
Dlgap2	-0.5238	5.47972	5.73359	0.0166434	0.175946
Nrip1	-0.865148	2.94514	5.72526	0.0167226	0.176528
Kif21b	-0.325463	6.37878	5.72507	0.0167243	0.176528
Haus1	0.558869	2.37325	5.72091	0.016764	0.176739
Bag1	0.375777	7.64228	5.72024	0.0167704	0.176739
Cramp1l	-0.457412	4.31964	5.71366	0.0168334	0.177179
Pkig	0.342434	6.53466	5.71032	0.0168655	0.177179
Tulp4	-0.429758	6.73293	5.71031	0.0168656	0.177179
Skp2	-0.728568	1.66746	5.70925	0.0168758	0.177179
Kl	-1.35005	2.57898	5.70866	0.0168814	0.177179
Fam158a	0.362089	4.91759	5.70687	0.0168986	0.177179
Ap2s1	0.429746	8.03571	5.70538	0.016913	0.177179
Accn4	0.467585	5.52749	5.70498	0.0169169	0.177179
Rnf26	0.304323	5.722	5.70263	0.0169395	0.177179
Ubap2l	-0.305266	6.75773	5.70093	0.016956	0.177179
Cacng2	-0.48385	5.41774	5.70056	0.0169595	0.177179
Prrx1	-0.467679	2.64445	5.6984	0.0169804	0.177179
Unc119	0.389062	5.27429	5.69828	0.0169815	0.177179
Ahcyl2	-0.367539	6.67299	5.6906	0.017056	0.177699
1700023F06Rik	0.660492	1.5743	5.69045	0.0170575	0.177699
Camkk1	-0.510507	7.09775	5.68644	0.0170965	0.177915
Chmp6	0.356643	5.52694	5.68454	0.017115	0.177915
Prlr	-1.06417	0.767944	5.68429	0.0171175	0.177915
D10Jhu81e	0.292761	6.54931	5.67614	0.0171972	0.178606
Prkar2a	-0.295913	5.65031	5.67366	0.0172214	0.178722
Pphln1	-0.306499	4.93587	5.66741	0.017283	0.179223
Klf16	0.267088	6.30254	5.65689	0.017387	0.180057
Npc2	0.351405	6.26411	5.65578	0.0173979	0.180057
Slc6a8	-0.318095	7.0715	5.65527	0.017403	0.180057
Ndufa9	0.286675	6.98854	5.6525	0.0174305	0.180172
Arid4b	-0.411006	4.78266	5.64877	0.0174676	0.180172
Gm5151	0.399696	6.19621	5.64665	0.0174887	0.180172
0610009L18Rik	0.683463	1.70445	5.6447	0.0175082	0.180172
Pcdhga8	-0.555946	2.40697	5.64402	0.017515	0.180172
Sftpc	0.733684	0.739587	5.64247	0.0175304	0.180172
Hs3st2	-0.505665	6.73714	5.642	0.0175352	0.180172
Insr	-0.400572	5.07684	5.6405	0.0175502	0.180172
Strn	-0.675123	4.77968	5.63957	0.0175595	0.180172
Tnfsf10	0.758729	1.06562	5.63925	0.0175627	0.180172
Coro2a	-0.378025	5.32302	5.63892	0.017566	0.180172
Cisd1	0.311281	6.59573	5.6382	0.0175732	0.180172
Nudc	0.371102	8.03814	5.63392	0.0176162	0.180448
Cdc42ep2	0.455284	4.28569	5.63288	0.0176267	0.180448
Stk11	0.333571	6.34491	5.63005	0.0176551	0.180601
Smad7	-0.356407	4.47538	5.62875	0.0176682	0.180601
Samm50	0.292703	6.53709	5.62476	0.0177085	0.180836
Hist3h2ba	0.443471	4.74595	5.62384	0.0177178	0.180836
Usp2	0.292781	6.52456	5.62042	0.0177524	0.180959
Hk2	-0.72077	1.41066	5.62001	0.0177565	0.180959
Egfl8	0.979716	1.80198	5.61862	0.0177706	0.180967
Tuba1b	0.472925	8.46121	5.61518	0.0178056	0.18114
Rps17	0.337251	7.15706	5.61433	0.0178142	0.18114
Cntnap5a	-0.654765	2.48658	5.61004	0.0178578	0.181448
Golm1	-0.364269	5.28169	5.60843	0.0178743	0.181479
Zfp187	-0.411984	4.91671	5.60609	0.0178981	0.181586
0610007N19Rik	0.814381	1.16395	5.60473	0.0179121	0.181592
Mrgpre	0.340255	4.1385	5.59975	0.017963	0.181972
Psmb5	0.332842	6.54212	5.59655	0.0179959	0.182064
Mafg	-0.368531	4.49775	5.59627	0.0179988	0.182064
Sec11c	0.328871	5.55077	5.5937	0.0180252	0.182195
Scara3	0.328723	4.71998	5.59148	0.018048	0.18229
Mblac1	0.496294	2.13527	5.58991	0.0180642	0.182319
Haghl	0.368129	6.02677	5.58732	0.018091	0.182453
2310036O22Rik	0.420993	6.70424	5.58448	0.0181203	0.18254
1110034G24Rik	0.460664	2.95322	5.58389	0.0181264	0.18254
Yeats2	-0.44062	4.12901	5.58251	0.0181407	0.182548
Ptch1	-0.795458	3.88048	5.57728	0.0181949	0.182876
Zfp488	0.326749	4.80093	5.57653	0.0182028	0.182876
Dnajc30	0.327522	5.06692	5.57549	0.0182136	0.182876
Rufy1	0.309611	5.50279	5.57381	0.0182311	0.182916
Ptar1	-1.057	0.545282	5.56911	0.01828	0.183134
Wdr8	0.331824	4.71308	5.56826	0.0182889	0.183134
1810049H13Rik	0.448493	2.80533	5.56785	0.0182932	0.183134
Decr1	0.366727	4.10929	5.56006	0.0183748	0.183816
Dusp14	-0.332018	5.96591	5.55763	0.0184003	0.183823
Ifi30	-0.802567	1.99989	5.55508	0.0184271	0.183823
Wdfy1	-0.310289	5.2935	5.55493	0.0184287	0.183823
Mdk	0.475881	3.99453	5.55303	0.0184488	0.183823
Rps6kb1	-0.350052	5.08325	5.54951	0.0184859	0.183823
Prpf40a	-0.405685	4.2422	5.54899	0.0184913	0.183823
Galnt2	-0.270292	6.51895	5.54877	0.0184937	0.183823
Atl3	-0.47212	4.60077	5.5479	0.0185029	0.183823
Riiad1	0.751863	0.821973	5.54717	0.0185106	0.183823
Lpin2	-0.282289	6.24936	5.54715	0.0185108	0.183823
Gapvd1	-0.322188	5.97171	5.54291	0.0185557	0.184135
Aqp4	-0.371618	6.14574	5.54126	0.0185732	0.184174
Nav1	-0.324909	6.27523	5.53924	0.0185946	0.184252
Mll1	-0.53985	6.08688	5.53576	0.0186317	0.184485
Kcnn3	-0.639389	3.19646	5.53425	0.0186478	0.18451
Pcx	0.297035	6.61484	5.5311	0.0186814	0.184708
Galnt11	-0.339637	5.17002	5.52976	0.0186956	0.184715
Nmb	1.62651	2.64148	5.52321	0.0187658	0.185273
Fnip2	-0.400006	3.88379	5.52063	0.0187935	0.185401
Ddx19b	-0.389301	4.68258	5.51887	0.0188124	0.185401
Lix1l	-0.381309	4.10835	5.5174	0.0188282	0.185401
Rnf141	-0.414086	3.49781	5.51693	0.0188333	0.185401
Rusc1	0.319754	8.10016	5.51372	0.0188679	0.185438
Mfsd8	-0.390929	3.46513	5.51316	0.0188739	0.185438
Zfr2	0.313613	6.05254	5.51278	0.018878	0.185438
Eef2k	-0.38566	5.16945	5.50835	0.0189259	0.185448
Eno4	-0.568275	1.83023	5.50804	0.0189293	0.185448
Rims4	-0.369047	4.60323	5.50752	0.0189349	0.185448
Rtn4rl2	-0.515292	6.21206	5.50657	0.0189452	0.185448
Itpka	0.390184	7.80859	5.50638	0.0189472	0.185448
Adcy1	-0.524954	9.33066	5.50406	0.0189724	0.185537
Pde1a	-0.335083	7.60065	5.50303	0.0189835	0.185537
Aldh16a1	0.445134	3.00153	5.49798	0.0190384	0.185939
B4galt2	0.337796	7.05501	5.49652	0.0190544	0.185962
Rcn1	0.396108	4.42287	5.4926	0.0190971	0.186227
Osbpl7	0.380554	4.23537	5.49152	0.0191089	0.186227
Dnpep	0.348281	5.33457	5.48822	0.019145	0.186444
Srr	-0.28095	5.43804	5.48497	0.0191806	0.186658
Ssbp3	-0.339925	7.46455	5.4835	0.0191967	0.186675
Rgs7	-0.322871	6.25856	5.48231	0.0192098	0.186675
Arl5b	-0.750788	1.98178	5.47919	0.0192442	0.186768
Bsn	-0.350358	8.91177	5.47894	0.0192469	0.186768
Adam19	-0.366228	4.76442	5.47542	0.0192857	0.186893
Nrap	0.802725	0.543154	5.47528	0.0192873	0.186893
Huwe1	-0.360769	7.87867	5.46705	0.0193783	0.187232
Igfbpl1	0.740233	3.20379	5.46629	0.0193867	0.187232
Pcdh15	-0.581217	3.09644	5.46593	0.0193907	0.187232
Pdpk1	-0.521697	6.50695	5.46314	0.0194217	0.187232
Rdm1	0.594864	2.19725	5.46286	0.0194248	0.187232
Dio2	-0.341416	6.13834	5.46088	0.0194469	0.187232
Aspscr1	0.40055	5.86802	5.46059	0.0194501	0.187232
Acsf3	0.408942	4.62644	5.4604	0.0194522	0.187232
Sfrs18	-0.375929	5.31497	5.45777	0.0194815	0.187232
Hcfc1	-0.351906	6.43596	5.45593	0.019502	0.187232
Nol3	0.379336	5.0027	5.45417	0.0195217	0.187232
Larp4	-0.406121	4.91709	5.45219	0.0195438	0.187232
Romo1	0.39183	5.40516	5.4521	0.0195449	0.187232
Atp8b2	-0.327674	5.69033	5.45197	0.0195463	0.187232
Cdk5rap3	0.397852	5.19437	5.44852	0.0195849	0.187232
Mtmr9	-0.506349	5.11169	5.448	0.0195908	0.187232
Stxbp5	-0.309577	6.69592	5.44568	0.0196168	0.187232
Ccdc12	0.332545	5.22671	5.44521	0.0196221	0.187232
Rab13	0.516291	2.2974	5.44201	0.0196581	0.187232
2410089E03Rik	-0.342162	4.88704	5.442	0.0196581	0.187232
Rassf5	-0.49214	4.86264	5.44143	0.0196645	0.187232
B230118H07Rik	0.385476	4.51122	5.43989	0.019682	0.187232
Myeov2	0.408308	6.00557	5.43953	0.019686	0.187232
Hectd1	-0.352012	6.65247	5.43912	0.0196905	0.187232
Fam96b	0.345116	4.21302	5.43864	0.019696	0.187232
Setd7	-0.409706	7.30964	5.43854	0.0196971	0.187232
Ramp1	0.291427	6.43138	5.43692	0.0197155	0.187232
Nfic	-0.406599	7.10662	5.43644	0.0197209	0.187232
Ncor1	-0.367473	7.26033	5.43581	0.0197279	0.187232
AI854703	0.344824	5.33919	5.43413	0.0197469	0.187232
Ipo13	0.31463	7.05865	5.43392	0.0197493	0.187232
B3gnt1	0.279175	7.1561	5.42833	0.0198126	0.187543
Cox6c	0.314931	7.94075	5.4276	0.0198208	0.187543
Chd6	-0.338764	5.73631	5.42617	0.0198371	0.187543
Fis1	0.384397	7.44725	5.42616	0.0198372	0.187543
Mtmr6	-0.317761	6.74374	5.42211	0.0198833	0.187848
Myef2	-0.462203	4.36153	5.42046	0.0199021	0.187895
Sod1	0.350201	7.99517	5.41869	0.0199223	0.187956
Wnt6	0.906805	1.9382	5.41696	0.0199421	0.187956
Tmem132d	-0.453542	5.03035	5.41626	0.0199501	0.187956
B4galt3	0.303892	5.59498	5.41402	0.0199757	0.187996
Ep300	-0.489964	5.4699	5.41348	0.0199819	0.187996
Glt8d2	-0.475214	4.09886	5.40954	0.020027	0.18829
Tnrc6b	-0.520765	5.64444	5.40599	0.0200678	0.18835
Trmt61a	0.345322	4.86456	5.40535	0.0200752	0.18835
Ckb	0.402439	11.0023	5.40418	0.0200885	0.18835
Fip1l1	-0.366974	5.32871	5.40416	0.0200888	0.18835
Haus5	0.485969	2.40087	5.40159	0.0201184	0.188463
Arsj	-0.761312	0.946787	5.39995	0.0201373	0.188463
Relb	-0.571233	2.77496	5.39919	0.0201461	0.188463
Uhrf2	-0.324299	5.28547	5.39771	0.0201632	0.188463
Rabgap1	-0.267525	6.30578	5.3971	0.0201702	0.188463
Mia1	0.888835	0.733701	5.39003	0.0202521	0.189098
Shprh	-0.436838	4.75729	5.38693	0.0202881	0.18923
Pard6a	0.320574	5.15978	5.38612	0.0202975	0.18923
Tle1	-0.312989	5.33428	5.38333	0.02033	0.18923
0610011F06Rik	0.316187	4.78411	5.3832	0.0203315	0.18923
Csrp1	0.353615	8.05974	5.38283	0.0203358	0.18923
1700020L24Rik	0.624072	1.2745	5.38116	0.0203553	0.189282
Ccdc124	0.403463	6.83128	5.37665	0.0204081	0.189546
Dpm2	0.31141	5.43031	5.37613	0.0204141	0.189546
Zbtb43	-0.348091	4.39891	5.37425	0.0204361	0.189546
Myl9	0.441125	3.79771	5.37396	0.0204395	0.189546
Dyrk1b	0.356463	5.25683	5.37196	0.020463	0.189635
Med16	0.279771	6.30509	5.37018	0.0204838	0.189699
Mzf1	0.446549	3.44132	5.36873	0.0205009	0.189723
Eif3f	0.304923	7.28602	5.36758	0.0205144	0.189723
Ubxn6	0.337265	7.12714	5.36105	0.0205913	0.190202
BC003965	0.283718	4.97031	5.36081	0.0205942	0.190202
Ramp3	0.430539	4.20962	5.35952	0.0206094	0.190214
Ctsz	0.366191	5.34202	5.35779	0.0206298	0.190273
Creb3l2	-0.5908	2.13558	5.35303	0.0206863	0.190584
Gsr	-0.303423	4.85118	5.35243	0.0206934	0.190584
Mecr	0.439713	4.3363	5.35141	0.0207056	0.190584
Xrcc3	0.671228	3.18731	5.34971	0.0207257	0.190629
Ssh3	-0.321542	4.41786	5.34863	0.0207386	0.190629
Ttll1	0.305531	5.84215	5.34716	0.0207561	0.190661
Cndp2	0.337859	6.03456	5.34454	0.0207873	0.190752
Hspbap1	-0.5307	2.28624	5.34397	0.020794	0.190752
Gm1673	0.467649	5.30104	5.33989	0.0208428	0.191071
Psmb10	0.378038	5.80677	5.33806	0.0208647	0.19112
Synj1	-0.408132	8.19379	5.33709	0.0208763	0.19112
Srsf5	-0.312669	6.00801	5.33057	0.0209545	0.191634
Ppp1r14b	0.439787	5.06184	5.32909	0.0209724	0.191634
Gse1	-0.375444	6.07376	5.32764	0.0209898	0.191634
2310015A10Rik	0.411238	3.25534	5.32675	0.0210006	0.191634
Snap29	-0.285652	4.88014	5.32641	0.0210047	0.191634
Actn3	0.742479	0.661829	5.32521	0.0210191	0.191634
Rock2	-0.360282	7.21201	5.32351	0.0210396	0.191634
2510002D24Rik	0.337394	3.87698	5.32305	0.0210452	0.191634
Psmd5	-0.294875	5.25595	5.31807	0.0211054	0.19193
Apod	0.579518	7.40984	5.31726	0.0211152	0.19193
Atp10d	-0.508724	1.88419	5.31686	0.0211201	0.19193
Pcf11	-0.418161	4.4651	5.3105	0.0211973	0.192148
Gramd4	-0.319437	5.37928	5.30957	0.0212086	0.192148
Atxn2l	-0.429177	6.57519	5.30949	0.0212096	0.192148
Igf2r	-0.381155	4.9639	5.30939	0.0212108	0.192148
Bex1	0.368071	5.26265	5.30907	0.0212147	0.192148
Grm7	-0.345924	5.34447	5.30373	0.0212798	0.192407
Rom1	0.447733	2.66648	5.30336	0.0212843	0.192407
Rps21	0.331477	7.52468	5.30241	0.021296	0.192407
Dnajc16	-0.364404	5.5148	5.2981	0.0213487	0.192407
St6gal2	-0.747117	2.79005	5.29724	0.0213592	0.192407
Mgat3	-0.288696	7.42739	5.29686	0.0213639	0.192407
Eif3a	-0.350544	6.70939	5.29636	0.02137	0.192407
Islr2	-0.29704	7.38154	5.29576	0.0213774	0.192407
Mga	-0.42382	5.18307	5.29501	0.0213866	0.192407
Txnrd2	0.391877	4.04822	5.29362	0.0214036	0.192407
Rab37	1.39121	2.61719	5.29238	0.021419	0.192407
Gm17296	-0.697547	1.59725	5.29146	0.0214303	0.192407
Arid4a	-0.426509	4.86978	5.29103	0.0214355	0.192407
Kdm3a	-0.367227	4.92019	5.29055	0.0214414	0.192407
Plxna1	-0.342096	6.67108	5.28488	0.0215113	0.192907
Bola2	0.396552	5.21005	5.28202	0.0215468	0.193097
Pik3r3	0.280933	5.86911	5.27795	0.0215972	0.193304
Srxn1	-0.388957	7.11145	5.27786	0.0215983	0.193304
Rnf39	-0.689226	3.15411	5.27387	0.0216478	0.19362
Mocs1	0.463581	3.39048	5.2701	0.0216947	0.193912
Gpx3	0.524962	4.08384	5.2638	0.0217734	0.194241
Stk32c	0.302604	7.84535	5.26375	0.0217741	0.194241
Cela1	0.696237	1.68657	5.26313	0.0217818	0.194241
Slc25a14	0.282426	5.75693	5.26258	0.0217887	0.194241
Mad1l1	0.372076	4.81773	5.25796	0.0218466	0.194565
Arhgap21	-0.359041	6.91353	5.2574	0.0218537	0.194565
Iqgap2	-0.589781	3.93636	5.25546	0.021878	0.194592
Fat4	-0.55327	3.10663	5.25488	0.0218853	0.194592
Ankrd13d	0.303366	5.96269	5.25374	0.0218997	0.194592
Uhrf1bp1l	-0.286264	6.29097	5.24992	0.0219478	0.19488
Sult1a1	0.414997	3.46428	5.24539	0.022005	0.19488
Eda	0.430431	2.72556	5.24517	0.0220078	0.19488
Mfap3l	-0.343242	5.72257	5.24471	0.0220135	0.19488
Coro6	-0.347941	3.7233	5.24459	0.0220151	0.19488
Mtfr1	-0.478854	2.50203	5.24399	0.0220228	0.19488
Dbndd2	0.26953	7.04333	5.24323	0.0220324	0.19488
Tpbg	-0.338705	4.93231	5.24131	0.0220567	0.19492
Siah3	-0.782867	0.459965	5.23953	0.0220792	0.19492
Ank3	-0.297611	7.52767	5.2381	0.0220974	0.19492
Pknox2	0.286537	6.26106	5.23775	0.0221018	0.19492
Styx	-0.47561	3.00646	5.23698	0.0221117	0.19492
1190005I06Rik	0.574131	2.86989	5.23572	0.0221277	0.19492
E130303B06Rik	0.459805	3.25092	5.23384	0.0221515	0.19492
1810014F10Rik	0.471572	4.86184	5.23384	0.0221516	0.19492
Dctn3	0.323455	6.58421	5.22893	0.0222141	0.19502
Zfp36l1	-0.343722	4.33898	5.22676	0.0222419	0.19502
Tmem35	0.335757	5.8856	5.22652	0.0222451	0.19502
Icam1	-0.616557	1.75669	5.22625	0.0222485	0.19502
1110001J03Rik	0.486723	3.84565	5.2261	0.0222504	0.19502
Arhgef7	-0.263986	7.13338	5.22569	0.0222557	0.19502
Dand5	0.467373	3.8235	5.22508	0.0222634	0.19502
Paqr9	-0.309513	4.52408	5.22311	0.0222886	0.195115
Kctd15	0.501796	3.60286	5.21878	0.0223442	0.195362
Atf7ip	-0.340408	5.06662	5.21867	0.0223456	0.195362
Ndufaf2	0.393155	3.88346	5.21678	0.02237	0.19545
Utp15	-0.328119	4.34879	5.21307	0.0224177	0.195741
Cplx1	0.332986	10.1568	5.20987	0.0224591	0.195852
Ndst3	-0.346661	4.42211	5.20985	0.0224592	0.195852
Tom1	0.342362	5.95673	5.2078	0.0224858	0.195874
Doc2g	2.09537	5.60095	5.20698	0.0224964	0.195874
Glg1	-0.426274	6.26614	5.20632	0.0225049	0.195874
Plk2	-0.304866	7.44509	5.20476	0.0225251	0.195924
Rnaseh2b	0.401923	2.88124	5.20028	0.0225832	0.196284
Ptges2	0.375601	5.80973	5.19934	0.0225954	0.196284
Hapln2	0.36937	4.43518	5.19732	0.0226217	0.196324
Frmpd3	-0.875068	1.12197	5.19571	0.0226427	0.196324
2810428I15Rik	0.3722	5.90087	5.19525	0.0226488	0.196324
Tubb6	-0.829984	2.80191	5.19455	0.0226578	0.196324
Otof	0.317596	4.04023	5.18933	0.0227259	0.19665
Psmb8	0.524301	1.96492	5.18896	0.0227308	0.19665
Guk1	0.268687	6.72834	5.18749	0.02275	0.19665
Lmf1	0.366996	4.38816	5.18507	0.0227818	0.19665
A230065H16Rik	0.911251	2.42075	5.18419	0.0227933	0.19665
Dck	-0.576988	3.96822	5.18401	0.0227957	0.19665
Slc39a10	-0.433578	7.31988	5.18394	0.0227966	0.19665
Iigp1	0.857846	0.600951	5.18028	0.0228447	0.196939
Pdcd6ip	-0.283356	6.16994	5.17353	0.0229336	0.197581
Plekho2	0.351029	4.59309	5.16843	0.023001	0.197947
Insc	0.646579	1.75316	5.16689	0.0230214	0.197947
Hcrtr1	0.706688	2.04005	5.16562	0.0230382	0.197947
Rps15a-ps6	0.571957	3.28073	5.16559	0.0230387	0.197947
Sepx1	0.393119	4.78755	5.16234	0.0230818	0.197947
Tarbp2	0.376028	4.53913	5.16111	0.0230982	0.197947
Ubxn11	0.466661	3.17765	5.15969	0.0231171	0.197947
Cyp4f13	0.543375	2.26873	5.15914	0.0231243	0.197947
Fam78b	-0.320909	5.19139	5.15912	0.0231246	0.197947
Ppfibp1	-0.38261	5.12617	5.15871	0.0231301	0.197947
Mrps18c	0.351998	4.39209	5.15824	0.0231363	0.197947
Zfp467	0.377995	4.47519	5.15543	0.0231738	0.198109
Ccdc21	-0.417539	3.75458	5.15377	0.023196	0.198109
Ndufa11	0.415115	6.88922	5.15236	0.0232149	0.198109
2310069G16Rik	0.754538	0.905808	5.15153	0.0232259	0.198109
Mll3	-0.532424	5.19793	5.15056	0.0232389	0.198109
BC005561	-0.707706	1.68555	5.1493	0.0232558	0.198109
Smarcd3	0.345057	7.07969	5.14919	0.0232572	0.198109
Zfp192	-0.51469	3.36713	5.14709	0.0232854	0.198153
Adra1a	-0.548145	2.14257	5.14663	0.0232916	0.198153
Nbl1	0.315691	7.35797	5.14385	0.0233289	0.198228
Drd5	0.567855	2.09636	5.1438	0.0233295	0.198228
Dmd	-0.507693	5.0122	5.14212	0.0233522	0.198297
Tnfaip3	-0.626259	2.22857	5.141	0.0233672	0.1983
Ttll7	-0.403354	7.11857	5.13922	0.0233911	0.198316
Ccrn4l	-0.292927	5.88419	5.1383	0.0234036	0.198316
Ints6	-0.430134	3.46653	5.13689	0.0234225	0.198316
Sox10	0.341474	5.58962	5.1363	0.0234306	0.198316
Hcn2	0.363263	8.39068	5.13545	0.023442	0.198316
Kif1b	-0.36508	9.29567	5.13436	0.0234568	0.198318
Jazf1	-0.306024	4.98807	5.13281	0.0234777	0.19835
Trdmt1	-0.651253	1.03244	5.13038	0.0235105	0.19835
Crkl	-0.350497	4.98674	5.13029	0.0235119	0.19835
Rangrf	0.378748	3.61803	5.12888	0.0235309	0.19835
Gfra4	0.393664	5.77959	5.1284	0.0235374	0.19835
Ogfod1	-0.333473	6.72881	5.12714	0.0235545	0.19835
Hes6	0.408724	4.24162	5.12654	0.0235627	0.19835
Mfsd7b	-0.587147	2.4247	5.12497	0.0235839	0.198406
Atxn7	-0.522625	3.33265	5.12195	0.0236251	0.198535
Dusp11	-0.37944	4.56769	5.1217	0.0236285	0.198535
3110047P20Rik	-0.367883	5.27514	5.11875	0.0236686	0.198749
4930402H24Rik	-0.467951	5.37127	5.11508	0.0237187	0.198866
2310004N24Rik	0.342602	4.39288	5.11489	0.0237214	0.198866
Mtch1	0.347146	9.26715	5.11452	0.0237264	0.198866
Rpl37	0.324489	7.4768	5.11339	0.0237419	0.198873
Plekhb1	0.349659	7.78722	5.11217	0.0237586	0.198891
Arhgap30	-0.750268	1.27078	5.10728	0.0238257	0.199254
Prkra	0.361661	3.91151	5.10552	0.0238499	0.199254
Erbb4	-1.18751	2.18662	5.10542	0.0238512	0.199254
AI837181	0.326101	6.51806	5.10473	0.0238606	0.199254
Aldh3b2	0.598301	1.38122	5.10171	0.0239022	0.19939
Asph	0.29693	6.52653	5.10142	0.0239063	0.19939
Socs4	-1.07994	0.517944	5.09231	0.0240322	0.200122
Etnk1	-0.401665	7.74717	5.09228	0.0240326	0.200122
Rbm27	-0.394775	4.67171	5.09188	0.0240382	0.200122
Psmd4	0.318426	7.1613	5.08822	0.0240889	0.200248
Rps11	0.329231	7.44896	5.08726	0.0241023	0.200248
Rspo1	0.565294	2.79254	5.08701	0.0241057	0.200248
Th	1.50184	4.47998	5.08654	0.0241123	0.200248
Pcyt2	0.340351	6.58714	5.08541	0.024128	0.200256
Ccdc23	0.43271	3.45529	5.08077	0.0241926	0.20067
Braf	-0.343177	6.39742	5.07343	0.0242952	0.201399
Rnasek	0.355384	7.61887	5.07161	0.0243207	0.201487
Il17d	0.310812	5.15002	5.06773	0.0243753	0.20173
Orai2	-0.306313	6.61604	5.06559	0.0244054	0.20173
Snx4	-0.268751	5.05406	5.06532	0.0244092	0.20173
Rnf38	-0.327998	5.14209	5.06521	0.0244107	0.20173
Fhl2	-0.332035	5.43145	5.06407	0.0244268	0.20173
Inf2	0.308562	7.97935	5.06248	0.0244492	0.20173
Atf5	0.607394	5.09962	5.06215	0.0244539	0.20173
Scaf11	-0.298084	5.49148	5.06011	0.0244827	0.201845
Cox5a	0.27527	7.66736	5.05889	0.0244999	0.201864
Thoc2	-0.390534	4.60514	5.05605	0.0245401	0.202073
Arhgef11	-0.412041	5.47687	5.05314	0.0245814	0.20229
G6pc3	0.334655	6.0168	5.05011	0.0246244	0.202393
Ano3	-0.666211	5.1243	5.04926	0.0246364	0.202393
Gm88	0.323524	5.79657	5.04822	0.0246512	0.202393
Sgms1	-0.327008	4.94655	5.04795	0.0246551	0.202393
Arfrp1	0.318249	4.75083	5.04611	0.0246812	0.202393
S1pr3	-0.552283	3.3112	5.04598	0.0246831	0.202393
Kdm5a	-0.414488	4.79783	5.04202	0.0247397	0.202734
Trim33	-0.364671	5.66343	5.03671	0.0248155	0.203074
Pi4ka	-0.301528	8.48862	5.03487	0.024842	0.203074
Gcfc1	-0.368394	4.21316	5.03366	0.0248594	0.203074
Rybp	-0.335201	5.6176	5.03306	0.0248679	0.203074
Mapk1ip1l	-0.324156	5.15134	5.03107	0.0248965	0.203074
Pitpnm3	-0.295679	6.76644	5.03101	0.0248973	0.203074
Ptprj	-0.318123	6.99072	5.0307	0.0249019	0.203074
Eif1	0.35189	8.60236	5.03031	0.0249075	0.203074
Gfpt1	-0.28607	5.77407	5.02974	0.0249156	0.203074
Ift122	0.278652	5.47482	5.02617	0.024967	0.203209
Bcan	0.313589	8.30766	5.02553	0.0249763	0.203209
Jak1	-0.26955	7.32512	5.02548	0.024977	0.203209
Ppp2r5c	-0.271976	7.64693	5.02236	0.0250221	0.203454
Elp3	0.238704	6.72995	5.0201	0.0250547	0.203516
Slc9a8	0.299352	5.4809	5.01976	0.0250596	0.203516
4930414L22Rik	0.349202	4.2498	5.01478	0.0251319	0.203958
Fermt2	-0.266546	5.90482	5.01394	0.025144	0.203958
L1cam	-0.336286	7.07734	5.01204	0.0251716	0.204035
Dlg2	-0.32027	8.39334	5.01105	0.025186	0.204035
Asxl2	-0.519835	3.79893	5.01019	0.0251986	0.204035
Serpinf1	0.548879	4.15494	5.00646	0.025253	0.204269
Uba6	-0.446361	3.77989	5.00614	0.0252575	0.204269
Pde4dip	-0.27532	7.70995	5.00244	0.0253117	0.204585
Aldh4a1	0.280359	4.58693	5.00119	0.0253299	0.204611
Megf9	-0.617308	5.07664	4.99946	0.0253552	0.204694
Padi2	0.311131	4.91638	4.99582	0.0254087	0.205004
Ethe1	0.355811	3.72365	4.99275	0.0254537	0.20518
Zfp704	-0.35142	5.65693	4.99228	0.0254607	0.20518
Fmod	0.581894	5.061	4.98757	0.0255301	0.205529
Snx20	0.651997	0.894098	4.98728	0.0255343	0.205529
Cst6	0.635189	3.0127	4.98507	0.025567	0.205554
Kcna3	-0.934192	1.59831	4.98308	0.0255963	0.205554
Psme1	0.386579	5.03024	4.98308	0.0255964	0.205554
Tpm2	0.519022	3.40207	4.9824	0.0256064	0.205554
Ifrd1	-0.353436	5.25496	4.98196	0.025613	0.205554
Pigx	0.387301	3.69754	4.98011	0.0256404	0.205652
Klhl34	-0.47028	4.97686	4.97718	0.0256839	0.205872
Cdca3	0.792876	0.317466	4.97622	0.0256981	0.205872
Btaf1	-0.33423	4.7309	4.97012	0.0257889	0.206422
Kcnj4	0.301347	7.88638	4.96948	0.0257983	0.206422
Brd4	-0.287151	6.48821	4.96856	0.0258122	0.206422
2700023E23Rik	0.658205	0.837403	4.96382	0.0258829	0.206866
5830418K08Rik	-0.385645	3.66393	4.96186	0.0259124	0.206944
Ppp2r2c	-0.335214	9.618	4.96114	0.0259231	0.206944
Smcr8	-0.329772	5.04963	4.95894	0.0259561	0.207085
Zmym2	-0.27126	6.07906	4.95475	0.026019	0.207352
Rpl8	0.386597	8.57076	4.95126	0.0260716	0.207352
Sertad1	-0.643796	4.13351	4.95071	0.0260799	0.207352
Rnf19b	-0.340376	5.8646	4.95022	0.0260873	0.207352
Gramd2	-0.608458	1.7708	4.94992	0.0260919	0.207352
Nat8l	0.317563	9.32485	4.9499	0.0260922	0.207352
Map1lc3a	0.393952	8.40565	4.949	0.0261057	0.207352
Hmgcr	-0.291309	6.6087	4.94862	0.0261115	0.207352
6330439K17Rik	-0.39929	7.22971	4.94736	0.0261305	0.20737
Kdm5c	-0.270943	5.69945	4.94571	0.0261555	0.20737
Ash1l	-0.43863	6.57193	4.94393	0.0261824	0.20737
Matn4	0.52596	3.97454	4.94339	0.0261907	0.20737
Ppargc1b	-0.70885	1.63863	4.94222	0.0262084	0.20737
Atp13a3	-0.451834	5.25035	4.9416	0.0262177	0.20737
Mepce	0.285414	6.00466	4.94122	0.0262235	0.20737
Slc25a29	0.342653	4.20415	4.9404	0.0262359	0.20737
Ero1l	-0.282397	5.47099	4.93759	0.0262786	0.207587
Abcb9	0.295745	6.58805	4.93486	0.0263202	0.207795
Plxna2	-0.383465	7.01392	4.93386	0.0263354	0.207795
Pclo	-0.379897	7.41856	4.93169	0.0263686	0.207895
Poc5	-0.339703	4.6949	4.93058	0.0263854	0.207895
Scn8a	-0.342484	8.31699	4.93002	0.026394	0.207895
Cap1	-0.319068	8.52865	4.9281	0.0264233	0.207968
Inpp5b	-0.316251	4.54741	4.92741	0.0264339	0.207968
Cyp4x1	-0.575808	2.32226	4.92584	0.0264579	0.208036
Gpr162	0.327329	8.16587	4.92438	0.0264804	0.208093
Atxn1l	-0.458899	4.9302	4.92178	0.0265201	0.20824
Nbr1	-0.315728	7.06835	4.92116	0.0265297	0.20824
Copb1	-0.347945	5.57198	4.9189	0.0265644	0.208344
Rasgrp2	0.463796	5.3545	4.9183	0.0265736	0.208344
Cul7	0.305757	5.4226	4.91645	0.0266022	0.20838
Man1a	-0.538085	4.25099	4.91601	0.0266089	0.20838
Tppp3	0.420449	5.63236	4.91496	0.0266251	0.208387
Rbm24	-0.449997	4.16187	4.91269	0.02666	0.20854
Tradd	0.425774	2.90355	4.91045	0.0266947	0.208654
Plekha6	-0.302106	6.36593	4.90909	0.0267157	0.208654
Tnfrsf25	-0.571591	1.25324	4.90877	0.0267206	0.208654
Erdr1	0.527269	6.68312	4.90653	0.0267554	0.20869
Phf3	-0.306903	5.93535	4.90649	0.0267559	0.20869
Bcas3	0.273533	6.17328	4.90096	0.0268418	0.20896
Tnik	-0.365547	6.41275	4.9006	0.0268473	0.20896
Dysf	0.485017	2.51223	4.90033	0.0268515	0.20896
AF357359	-0.425753	3.45351	4.90003	0.0268562	0.20896
Slc39a12	-0.381839	5.18148	4.89897	0.0268727	0.20896
Clybl	0.377405	4.63497	4.89746	0.0268962	0.20896
Neto1	-0.37977	5.62607	4.89734	0.0268981	0.20896
Atp9a	0.319641	9.50536	4.89499	0.0269347	0.20908
Ccbe1	-0.54381	2.44998	4.89363	0.0269559	0.20908
Uggt2	-0.40951	3.61231	4.89339	0.0269597	0.20908
Zkscan14	0.377604	3.60893	4.88629	0.0270708	0.209822
Rassf8	-0.582139	1.75378	4.8837	0.0271115	0.210017
Rilp	-0.67547	1.27527	4.88092	0.0271551	0.210236
Lrp12	-0.38979	5.54353	4.87717	0.0272143	0.210574
Vps13d	-0.389524	5.7847	4.87567	0.0272378	0.210636
Macf1	-0.324994	7.60743	4.873	0.02728	0.210664
S100a1	0.451702	5.98036	4.87214	0.0272936	0.210664
Mrpl48	0.368721	5.71195	4.87107	0.0273106	0.210664
Krit1	-0.336739	4.57566	4.86974	0.0273316	0.210664
Fars2	0.317936	4.38851	4.86909	0.0273419	0.210664
Reep1	-0.277914	7.22514	4.86853	0.0273508	0.210664
Fosl2	-0.367825	4.86887	4.86767	0.0273645	0.210664
P2rx6	-0.479379	2.69043	4.86761	0.0273654	0.210664
Uchl5	0.29599	5.61533	4.86515	0.0274044	0.210712
Fdxr	0.368972	3.62491	4.86489	0.0274085	0.210712
Rtn2	0.335135	7.46606	4.86426	0.0274185	0.210712
Rasgrp1	-0.354442	8.74156	4.86296	0.0274392	0.210712
Dclk1	-0.310626	9.65743	4.86134	0.027465	0.210712
Tcte2	0.650532	1.15196	4.8608	0.0274736	0.210712
Spen	-0.428091	5.82715	4.86039	0.0274801	0.210712
Rps20	0.299946	7.38437	4.85672	0.0275386	0.210836
2010-03-01	0.286102	6.20758	4.85658	0.0275409	0.210836
Serpine2	0.263833	7.56465	4.85544	0.0275591	0.210836
Akirin1	-0.256106	6.04399	4.85541	0.0275596	0.210836
Gstm1	0.37935	7.567	4.85226	0.0276099	0.210836
Ptdss2	0.313135	6.00806	4.85087	0.0276322	0.210836
Dcps	0.326545	4.17173	4.8493	0.0276573	0.210836
Usp47	-0.29829	6.49687	4.8485	0.0276701	0.210836
Ttc39b	-0.403013	5.56894	4.848	0.0276783	0.210836
Tmem169	-0.32875	4.07406	4.84766	0.0276836	0.210836
Zfp219	0.365678	5.4524	4.84643	0.0277034	0.210836
Chd2	-0.407821	5.33103	4.84513	0.0277243	0.210836
Slc9a9	-0.312437	4.29022	4.84493	0.0277275	0.210836
Fam167a	-0.753751	0.869926	4.84397	0.0277429	0.210836
Tmem208	0.379798	4.55597	4.84341	0.0277519	0.210836
Tlr7	-0.52619	2.20989	4.84264	0.0277644	0.210836
Ptprd	-0.351441	6.90423	4.8426	0.027765	0.210836
2900053A13Rik	0.430249	4.20575	4.84114	0.0277885	0.210836
Smg1	-0.460542	5.91566	4.84044	0.0277997	0.210836
Rpl13	0.332648	8.46667	4.83846	0.0278317	0.210836
Sec61g	0.343274	4.95757	4.83818	0.0278362	0.210836
Vps37a	-0.273431	5.14025	4.83632	0.0278663	0.210836
Adora1	-0.354263	7.90183	4.83625	0.0278674	0.210836
Papola	-0.27194	6.34782	4.83618	0.0278686	0.210836
Fbrsl1	-0.295697	5.41997	4.83411	0.027902	0.210916
Zfp407	-0.394638	3.522	4.83361	0.0279101	0.210916
Itgb8	-0.772252	2.63167	4.83164	0.0279421	0.21101
Sfxn5	0.263546	7.25755	4.83092	0.0279536	0.21101
2310044H10Rik	0.322014	8.29577	4.82912	0.027983	0.211115
Cep63	0.33522	4.04689	4.82616	0.028031	0.211308
Rpl31-ps12	0.344737	4.23956	4.82529	0.0280451	0.211308
B3gnt7	-1.09943	0.924015	4.82434	0.0280606	0.211308
Ccdc103	0.528502	2.13404	4.82372	0.0280708	0.211308
Naa40	-0.326393	4.44049	4.82028	0.0281268	0.211612
Taf4a	-0.56346	3.78319	4.81802	0.0281637	0.211685
Vegfb	0.331345	6.40409	4.81778	0.0281675	0.211685
Wwp2	0.296572	5.66382	4.815	0.0282131	0.211886
Xpo4	-0.792604	0.934692	4.81424	0.0282254	0.211886
Hs6st3	-0.732135	2.60089	4.81202	0.0282619	0.212042
Chst11	-0.294852	6.00755	4.81046	0.0282875	0.212117
Rpl39	0.464503	6.43993	4.80887	0.0283136	0.212196
Taf7	-0.384723	3.19808	4.80764	0.0283339	0.212214
Ccny	-0.26658	6.79948	4.80599	0.0283609	0.212214
Efr3b	-0.264275	7.48456	4.80575	0.0283649	0.212214
Zmym6	-0.383668	3.85259	4.80493	0.0283785	0.212214
Thap3	0.409909	3.77905	4.80258	0.0284171	0.212386
Ece2	0.355607	4.46697	4.80055	0.0284507	0.21252
Ier5	-0.378491	6.91603	4.79888	0.0284783	0.21261
Cttnbp2	-0.386668	5.93196	4.79331	0.0285705	0.213181
B230209E15Rik	-0.825671	3.76682	4.79006	0.0286244	0.213356
Ap1s1	0.322215	8.52924	4.79	0.0286254	0.213356
Ssbp4	0.352309	8.15456	4.78364	0.0287313	0.213964
Dr1	-0.408053	5.00963	4.78289	0.0287438	0.213964
Cox4i1	0.371279	9.34804	4.78228	0.0287541	0.213964
Atf7	-0.601638	1.61343	4.78085	0.028778	0.214024
Diap2	-0.454276	4.29552	4.77749	0.0288342	0.214325
5730455P16Rik	-0.318788	5.95035	4.77221	0.0289227	0.214866
Rps13	0.335249	6.68501	4.76906	0.0289757	0.215142
Acy1	0.419732	4.11147	4.76722	0.0290067	0.215254
Galnt7	-0.479121	3.22384	4.76605	0.0290263	0.215283
Snx13	-0.375817	5.75267	4.76509	0.0290425	0.215285
Lyzl4	-0.861403	0.831078	4.76193	0.0290959	0.215541
Khsrp	-0.249607	6.07854	4.75951	0.0291368	0.215541
Tet2	-0.497198	3.56106	4.75765	0.0291684	0.215541
Cdc37	0.354809	7.9561	4.75671	0.0291843	0.215541
Ndufb5	0.273364	6.85064	4.75602	0.0291959	0.215541
Cyhr1	0.268135	6.92691	4.75506	0.0292123	0.215541
Serinc1	-0.344463	9.50219	4.755	0.0292132	0.215541
Cpxm2	0.557903	1.88583	4.75479	0.0292169	0.215541
Zfp605	-0.429855	3.23604	4.75462	0.0292197	0.215541
Slc25a22	-0.275516	8.17986	4.75139	0.0292747	0.21579
Slc36a1	-0.295896	6.66347	4.75077	0.0292853	0.21579
Purb	-0.301629	8.69548	4.74679	0.0293531	0.216106
Hspa1a	-0.411688	2.78314	4.74638	0.0293599	0.216106
Pigk	0.25613	6.13874	4.74402	0.0294003	0.216113
Ccdc157	-0.278598	4.8841	4.74401	0.0294005	0.216113
Efnb3	0.330495	6.72089	4.74354	0.0294085	0.216113
0610031J06Rik	0.315869	5.71831	4.74229	0.0294299	0.216153
Amph	-0.28668	8.02477	4.73285	0.0295918	0.217178
BC026585	0.583436	2.49834	4.732	0.0296064	0.217178
Rbm26	-0.381908	4.26332	4.73079	0.0296273	0.217178
Rps18	0.28838	7.29438	4.73044	0.0296333	0.217178
Pmepa1	-0.499007	6.93111	4.72753	0.0296835	0.217429
Cdh8	-0.372242	5.20513	4.72584	0.0297127	0.217496
Gstk1	0.391475	3.2093	4.72514	0.0297247	0.217496
Acat2	0.329033	5.37048	4.7233	0.0297566	0.217516
Prr24	0.334859	5.42774	4.72256	0.0297694	0.217516
Kif21a	-0.432867	6.96132	4.72221	0.0297754	0.217516
Slc41a1	-0.324303	6.03146	4.72109	0.0297948	0.217535
Rrad	-0.87279	0.874672	4.72021	0.0298101	0.217535
Rpl7	0.331973	8.01566	4.71644	0.0298755	0.217613
Cope	0.322693	7.00042	4.7147	0.0299058	0.217613
Scn2a1	-0.379026	7.87507	4.71367	0.0299238	0.217613
Anapc7	0.307235	5.69838	4.7125	0.0299441	0.217613
Ndufb9	0.299952	7.87226	4.71143	0.0299626	0.217613
Bckdk	0.32531	5.71869	4.7101	0.0299859	0.217613
Zdhhc1	0.329389	5.40965	4.70986	0.02999	0.217613
Slc38a2	-0.305468	6.91793	4.70985	0.0299903	0.217613
Hook3	-0.424228	5.39176	4.70962	0.0299943	0.217613
Atpif1	0.350987	7.83515	4.70858	0.0300125	0.217613
Ptprv	0.736064	2.38162	4.70806	0.0300216	0.217613
Ptcd2	0.305303	5.42798	4.70714	0.0300376	0.217613
Shroom1	0.389964	3.43631	4.70619	0.0300542	0.217613
Cpd	-0.330801	6.21983	4.70547	0.0300667	0.217613
Park7	0.338872	7.15245	4.70511	0.0300732	0.217613
Arpc4	0.305417	7.20877	4.70407	0.0300913	0.217613
Zc3h18	-0.290702	5.50009	4.70294	0.0301111	0.217613
Otub2	-0.375819	5.51082	4.70258	0.0301174	0.217613
Ttc38	0.369467	3.38321	4.70196	0.0301283	0.217613
Ids	-0.35886	8.54326	4.70124	0.0301408	0.217613
Leng9	0.414331	3.30829	4.69927	0.0301754	0.217747
Elk1	-0.295785	5.99806	4.69533	0.0302448	0.218055
Cbr3	0.322344	3.68817	4.69502	0.0302502	0.218055
Ocrl	-0.330613	5.63997	4.69012	0.0303366	0.218562
Cdk8	-0.346572	4.36536	4.68859	0.0303635	0.21864
C230004F18Rik	-0.556849	1.4856	4.68626	0.0304048	0.218783
Tle6	0.537994	2.17851	4.68565	0.0304155	0.218783
Cygb	0.269845	6.35537	4.68293	0.0304638	0.218906
Klhl33	0.689586	1.47399	4.68269	0.030468	0.218906
Slc35f4	-0.329329	3.97397	4.68184	0.0304831	0.218906
Gdf10	0.473854	2.46461	4.68036	0.0305094	0.218906
Cdk10	0.342341	6.29104	4.68015	0.0305132	0.218906
Usp12	-0.282121	6.07375	4.67572	0.0305918	0.219354
Gpr158	-0.336841	6.97148	4.67413	0.0306202	0.219423
Gatsl2	-0.351123	6.03487	4.67337	0.0306337	0.219423
4932438A13Rik	-0.361806	6.182	4.66884	0.0307147	0.219887
Dusp28	0.310495	4.93709	4.666	0.0307655	0.220135
Rgmb	-0.369937	4.95751	4.66412	0.0307992	0.220261
Psma6	0.300415	6.59847	4.66292	0.0308208	0.220299
Hist1h1c	0.465405	3.75167	4.65973	0.030878	0.220574
Zfp579	0.41765	4.569	4.65795	0.03091	0.220574
Samd5	-0.661825	1.35679	4.65703	0.0309267	0.220574
Ccdc93	-0.360341	4.54458	4.65592	0.0309467	0.220574
Timp4	0.33088	4.31637	4.65574	0.0309499	0.220574
Oxsr1	-0.270074	5.40909	4.65537	0.0309566	0.220574
Papolg	-0.346022	3.82713	4.6529	0.0310012	0.220731
Tdp2	-0.356832	3.5056	4.65234	0.0310112	0.220731
Gnpda1	-0.483211	3.01638	4.65143	0.0310278	0.220734
Mapk6	-0.327614	6.22724	4.64932	0.0310659	0.220781
Ms4a15	2.38891	2.79564	4.64927	0.0310668	0.220781
Senp5	-0.325745	5.57389	4.64082	0.0312201	0.221671
Shisa6	-0.466817	3.64196	4.64057	0.0312247	0.221671
Pmp22	0.277841	4.51453	4.63961	0.031242	0.221678
Ikbkap	-0.257129	5.90417	4.63638	0.031301	0.221776
Nppa	1.31775	0.630682	4.63451	0.0313352	0.221776
Fbxo44	0.278879	7.23199	4.63444	0.0313364	0.221776
Ncan	-0.242134	7.95953	4.63423	0.0313403	0.221776
Jmjd7	0.485165	1.77777	4.63408	0.031343	0.221776
Npepl1	0.343263	3.9822	4.63349	0.0313537	0.221776
Tmem131	-0.346799	6.06272	4.6306	0.0314066	0.22193
Fbxl20	-0.304792	5.65914	4.62984	0.0314204	0.22193
Polr2f	0.383651	5.2211	4.62904	0.0314352	0.22193
Galns	0.385223	3.28087	4.62874	0.0314407	0.22193
Wdfy2	-0.662664	1.49739	4.62305	0.0315451	0.222551
Ppwd1	-0.432933	2.51891	4.61065	0.031774	0.224049
Pbx4	0.359327	3.26773	4.60753	0.0318318	0.224277
Ank	-0.278853	7.8174	4.60642	0.0318524	0.224277
Lrrc33	0.385343	3.09583	4.60452	0.0318879	0.224277
Dock9	-0.337206	6.26254	4.60448	0.0318886	0.224277
Hexim2	0.352191	3.43042	4.60372	0.0319027	0.224277
Snx32	0.298146	6.56141	4.60358	0.0319053	0.224277
Rnf31	0.310375	4.64053	4.60044	0.0319638	0.224512
Zmat2	0.288881	7.85397	4.60001	0.0319717	0.224512
Trpm7	-0.447791	4.39116	4.59747	0.0320192	0.224555
Cript	0.305398	5.77564	4.59643	0.0320387	0.224555
Gnptab	-0.350996	5.82124	4.59585	0.0320495	0.224555
Hras1	0.340024	7.79005	4.59433	0.0320779	0.224555
Ppp2r1b	-0.35386	4.05737	4.59357	0.0320922	0.224555
Dopey1	-0.322995	4.72696	4.5933	0.0320971	0.224555
Wasf2	-0.369929	3.73324	4.59305	0.0321019	0.224555
Id2	-0.275611	6.37829	4.59125	0.0321356	0.224555
Kcne2	-1.95678	0.107728	4.59073	0.0321454	0.224555
Adc	0.289451	5.74608	4.59012	0.0321568	0.224555
Zc3h12b	-0.769023	1.82641	4.58998	0.0321595	0.224555
Mpdu1	0.317121	5.74367	4.58852	0.0321868	0.22463
Fam188b	0.407995	2.99077	4.58474	0.0322579	0.224957
Mbd1	-0.309838	4.30922	4.58427	0.0322667	0.224957
Rab11b	0.258728	8.00533	4.5827	0.0322963	0.225048
Myadm	-0.360291	6.03963	4.58106	0.0323273	0.225148
Lonrf3	-0.421397	3.75605	4.57937	0.0323591	0.225254
Hexdc	0.387054	4.65645	4.57653	0.0324128	0.225513
Vac14	0.332074	5.10429	4.57214	0.0324959	0.22576
Uba2	-0.257785	6.29009	4.57212	0.0324964	0.22576
Dgki	-0.479009	3.73514	4.57083	0.0325208	0.22576
Ntn5	0.688917	2.43583	4.56955	0.0325452	0.22576
Nptxr	-0.322337	6.34961	4.56932	0.0325494	0.22576
Fnip1	-0.399041	5.07818	4.56826	0.0325697	0.22576
Rab1b	0.279326	7.89954	4.56751	0.0325839	0.22576
Bcdin3d	0.475857	2.14682	4.56595	0.0326135	0.22576
Pitpnm1	0.254664	8.03073	4.56484	0.0326347	0.22576
Tmem170	-0.781396	0.746591	4.56345	0.0326611	0.22576
Deptor	-0.785912	1.87141	4.56306	0.0326687	0.22576
Cacna1d	-0.394163	5.00353	4.56162	0.0326961	0.22576
Rpl18	0.309568	7.21143	4.56117	0.0327048	0.22576
Drap1	0.285141	7.11825	4.55905	0.0327452	0.22576
Dhrs4	0.336709	3.34937	4.55871	0.0327518	0.22576
Nbeal1	-0.867904	1.41218	4.55853	0.0327552	0.22576
Ndufa4l2	0.571746	1.39998	4.55772	0.0327708	0.22576
Mtf1	-0.344164	4.73911	4.55752	0.0327744	0.22576
Gcap14	-0.317263	6.308	4.55587	0.0328061	0.22576
Tab2	-0.28849	5.97364	4.55564	0.0328105	0.22576
Nfatc2	0.378685	3.58095	4.5534	0.0328534	0.22576
Abcc5	-0.267646	6.41306	4.55322	0.0328569	0.22576
Dnajb14	-0.670508	2.50938	4.55285	0.0328639	0.22576
Dock1	-0.410115	4.08123	4.5524	0.0328726	0.22576
Ino80	-0.33813	4.44978	4.55179	0.0328844	0.22576
Ly6a	0.427679	4.40439	4.55108	0.032898	0.22576
Nup153	-0.35659	5.01299	4.55035	0.032912	0.22576
Ddrgk1	0.343209	6.19674	4.54988	0.0329211	0.22576
Nkx6-2	0.450632	4.20157	4.54915	0.032935	0.22576
Atxn7l1	-0.348327	4.04061	4.54855	0.0329465	0.22576
Kdm2b	-0.295766	4.62878	4.54578	0.0329999	0.226012
Pacs2	0.281214	6.9061	4.54008	0.0331101	0.226625
Mrpl46	0.339046	4.7546	4.53891	0.0331326	0.226625
Rpain	0.384796	3.70969	4.53805	0.0331493	0.226625
D630045J12Rik	-0.294442	5.8479	4.53666	0.0331763	0.226625
Pank3	-0.375815	5.42821	4.53636	0.0331822	0.226625
Copz1	0.308551	7.02326	4.53598	0.0331894	0.226625
Ehmt1	-0.299993	4.86494	4.5332	0.0332435	0.22688
Dennd4a	-0.381971	5.71075	4.53221	0.0332625	0.226896
Klhl21	-0.344505	4.36127	4.52916	0.0333221	0.226975
Fam98c	0.321061	4.18001	4.52817	0.0333413	0.226975
Nfkbil1	0.353985	4.38943	4.52728	0.0333587	0.226975
Suv420h1	-0.340647	5.1575	4.52707	0.0333628	0.226975
Gfm1	-0.343001	4.79413	4.52672	0.0333695	0.226975
Asap2	-0.493556	4.90575	4.52648	0.0333743	0.226975
[truncated: 11,596 more rows]

## Sheet: SvsNSinMU_DEG.txt
	logFC	logCPM	LR	PValue	FDR
Btg2	-0.846361	4.79114	11.3062	0.0007725	0.999884
Ier2	-0.602344	4.46238	10.236	0.0013773	0.999884
Cyr61	-0.819819	3.31642	8.85356	0.00292517	0.999884
Cntnap5c	1.15912	0.329257	7.96715	0.00476339	0.999884
Ccne2	-0.760155	1.03135	7.78888	0.00525688	0.999884
Sstr5	-0.771274	0.797801	7.45762	0.00631685	0.999884
Dusp1	-0.514592	5.62963	7.04191	0.0079624	0.999884
Ubc	-0.659628	7.20742	6.95381	0.00836409	0.999884
Slc7a11	0.632525	4.57175	6.84226	0.00890261	0.999884
1500012F01Rik	-0.424576	4.14366	6.79112	0.00916123	0.999884
Pcdha5	0.823094	1.21395	6.78195	0.00920842	0.999884
Tmem196	0.818703	2.26696	6.66739	0.0098193	0.999884
Cd6	-0.964317	0.5952	6.53899	0.0105535	0.999884
Egr4	-0.311094	6.24255	6.46002	0.0110329	0.999884
Tmem194b	-0.604604	1.85035	6.38992	0.011477	0.999884
Slc36a4	0.562234	3.53076	6.29648	0.0120978	0.999884
Junb	-0.34191	6.81836	6.27784	0.0122257	0.999884
2310061J03Rik	-0.594642	1.48906	6.27192	0.0122666	0.999884
Arl4d	-0.319796	4.94079	6.14585	0.0131721	0.999884
Cdhr3	-0.790844	0.569087	5.81066	0.0159293	0.999884
Chrnb1	0.984597	0.0871481	5.74993	0.0164893	0.999884
Endou	-0.603913	1.0103	5.51457	0.0188587	0.999884
Trim17	0.606015	1.51257	5.459	0.0194678	0.999884
Cenpa	-0.556081	1.5852	5.4343	0.019745	0.999884
Kcne2	-2.12146	0.107728	5.36466	0.0205488	0.999884
Ace	-0.487898	4.45918	5.22379	0.0222799	0.999884
Tmem28	0.427506	2.97494	5.02032	0.0250515	0.999884
Pcdh20	0.41034	4.13152	4.9875	0.0255311	0.999884
Nradd	-0.885652	0.586133	4.97548	0.025709	0.999884
Dusp4	0.471501	2.94801	4.95176	0.0260641	0.999884
Fos	-0.483992	5.3891	4.95072	0.0260797	0.999884
4930579G24Rik	-0.733859	0.74865	4.79302	0.0285754	0.999884
Kcnj8	0.559664	1.5089	4.7806	0.0287821	0.999884
Tmem200a	0.355535	3.80987	4.77196	0.0289269	0.999884
N4bp2	0.830014	0.880337	4.76472	0.0290488	0.999884
Ankrd26	0.64918	2.76865	4.76345	0.0290702	0.999884
1700047M11Rik	-0.668372	1.38591	4.73767	0.0295089	0.999884
Dpy19l4	0.618531	2.24235	4.72952	0.0296491	0.999884
Ccr6	0.664414	0.636542	4.63459	0.0313337	0.999884
F2rl2	0.657336	0.991214	4.5757	0.0324285	0.999884
Adamts18	0.797008	0.399618	4.5702	0.0325328	0.999884
Prlr	-0.951243	0.767944	4.54667	0.0329828	0.999884
Samsn1	0.725133	0.47444	4.43324	0.0352455	0.999884
Tbc1d8b	0.583699	2.02252	4.42396	0.0354377	0.999884
A230072E10Rik	0.866977	0.144303	4.38265	0.0363066	0.999884
Pcdha6	0.666327	1.23607	4.38005	0.036362	0.999884
Park2	-0.44828	2.19942	4.37378	0.036496	0.999884
Fam84b	-0.451642	3.01242	4.34804	0.0370515	0.999884
C1galt1	0.566058	2.18956	4.3336	0.0373671	0.999884
Mad2l1bp	-0.327957	3.3144	4.29477	0.0382297	0.999884
Ppp1r32	-0.867281	0.426763	4.24398	0.0393898	0.999884
Ptprt	0.52441	4.90211	4.19625	0.0405135	0.999884
Nsun6	-0.443867	2.25063	4.17994	0.0409052	0.999884
Gpr135	0.476488	2.55203	4.16768	0.0412022	0.999884
Pcdhgc5	0.35728	6.13992	4.15959	0.0413994	0.999884
Sertad3	-0.486972	1.39512	4.12274	0.0423105	0.999884
Pigg	0.379473	3.62771	4.11353	0.0425414	0.999884
5430405H02Rik	-0.592485	0.707808	4.09483	0.0430145	0.999884
Slc10a7	0.466817	2.15092	4.08145	0.0433565	0.999884
Eya4	0.727488	0.689675	4.06545	0.043769	0.999884
Ak7	-0.919974	0.720466	4.05067	0.0441538	0.999884
Pcdhga3	0.483112	2.48564	4.0434	0.0443443	0.999884
Mafg	0.313479	4.49775	3.96389	0.0464862	0.999884
Itpkb	0.266328	4.23851	3.9597	0.046602	0.999884
Ntn4	0.4449	3.184	3.944	0.0470388	0.999884
Arhgap31	0.267795	4.74075	3.93448	0.0473058	0.999884
Egr2	-0.584278	3.43365	3.91637	0.0478181	0.999884
Tcea2	-0.284588	4.88812	3.87977	0.0488712	0.999884
Slc52a3	0.467329	1.53393	3.87337	0.0490579	0.999884
Arc	-0.349553	8.70835	3.871	0.0491274	0.999884
Tnnt2	-0.413859	2.55448	3.85688	0.0495423	0.999884
Il1rapl1	0.759628	1.48911	3.8505	0.0497313	0.999884
Rnpc3	0.409004	3.01608	3.84516	0.0498898	0.999884
Zfp85-rs1	-0.547634	1.19511	3.83308	0.0502505	0.999884
Lpar6	0.508236	1.4966	3.8311	0.05031	0.999884
Nhlrc3	0.537538	1.18221	3.8249	0.0504962	0.999884
2610039C10Rik	-0.477647	2.29822	3.82412	0.0505199	0.999884
Rbm3	-0.34209	6.08753	3.78841	0.0516087	0.999884
BC006965	-0.626354	0.536153	3.77707	0.0519597	0.999884
Sox18	0.445841	2.66	3.77684	0.0519668	0.999884
Pcdhgb4	0.469083	1.659	3.73944	0.0531422	0.999884
Aph1b	0.356454	3.8338	3.73444	0.0533017	0.999884
Pcdhac2	0.42652	4.09617	3.70432	0.0542716	0.999884
Nudt22	-0.373454	3.0742	3.66173	0.0556757	0.999884
1700012A16Rik	-0.615401	0.651961	3.65365	0.0559464	0.999884
Ehd4	0.271701	3.97276	3.6024	0.0576962	0.999884
Zfp536	0.645142	2.14099	3.58716	0.0582277	0.999884
Nek1	0.462026	3.76431	3.58437	0.0583254	0.999884
Ceacam1	0.635389	0.863499	3.56471	0.0590201	0.999884
Npas4	-0.433976	5.0371	3.55968	0.0591991	0.999884
Ubxn10	-0.511311	1.33641	3.54932	0.0595698	0.999884
Fosb	-0.570911	4.28577	3.54185	0.0598387	0.999884
4931417G12Rik	-0.675674	0.490466	3.53977	0.0599139	0.999884
Zic5	0.558677	0.834101	3.53592	0.0600531	0.999884
Mrps16	-0.34606	4.69792	3.53436	0.0601095	0.999884
Mmp9	0.591228	0.73898	3.50977	0.0610079	0.999884
Apobec1	0.677151	0.319989	3.50653	0.0611272	0.999884
Crispld1	0.557797	1.18561	3.50341	0.0612427	0.999884
Rapgef5	0.407118	5.20891	3.50313	0.0612531	0.999884
Deptor	0.704398	1.87141	3.45659	0.0630002	0.999884
Fam13c	0.40451	4.83082	3.4554	0.0630455	0.999884
Atxn7	0.435412	3.33265	3.44519	0.0634362	0.999884
Heyl	0.633522	2.27583	3.43526	0.0638187	0.999884
Igf2bp3	-0.482746	1.31662	3.42218	0.064326	0.999884
C330013E15Rik	0.679304	0.291397	3.42053	0.0643902	0.999884
Nptxr	0.278884	6.34961	3.40384	0.065045	0.999884
Nr4a1	-0.37408	6.54307	3.3979	0.0652796	0.999884
Alyref	-0.315822	4.66207	3.38974	0.0656034	0.999884
Clic6	-0.723611	3.17442	3.3878	0.0656807	0.999884
Trpt1	-0.289094	3.61447	3.376	0.0661525	0.999884
Appbp2	0.344632	4.13456	3.35954	0.0668167	0.999884
Alg10b	0.527583	3.72939	3.34747	0.0673085	0.999884
Hectd2	0.58438	2.47476	3.33143	0.0679679	0.999884
Qdpr	-0.231165	7.2477	3.30346	0.0691339	0.999884
Raver2	0.324125	4.16985	3.29691	0.0694102	0.999884
Mtg1	-0.242476	4.35425	3.27747	0.0702371	0.999884
Zfp382	0.682742	2.07675	3.27057	0.0705331	0.999884
Ano2	-0.584114	2.46218	3.26091	0.0709499	0.999884
H2-M3	-0.59395	0.534697	3.22093	0.0727025	0.999884
Kirrel2	-0.358945	3.67627	3.21462	0.0729833	0.999884
Htr2a	0.515123	3.55002	3.18755	0.0742013	0.999884
Cbx1	0.295022	3.58992	3.16002	0.0754624	0.999884
Spag8	-0.557623	0.753265	3.15837	0.0755387	0.999884
Evi2a	-0.333132	3.56969	3.15828	0.0755425	0.999884
Ccnt2	0.304302	4.22606	3.14227	0.0762877	0.999884
Exoc4	0.23729	5.75858	3.14043	0.0763736	0.999884
Folr1	-1.40626	1.45309	3.13908	0.076437	0.999884
Rgag1	0.657286	0.241788	3.13793	0.0764907	0.999884
Psma6	-0.245275	6.59847	3.133	0.0767226	0.999884
Epha8	-0.358075	3.12146	3.13218	0.076761	0.999884
Grin2a	0.505076	3.42039	3.1269	0.0770102	0.999884
Rem2	-0.374809	3.76312	3.12162	0.0772599	0.999884
Arhgap19	0.513229	1.80988	3.11471	0.0775883	0.999884
Ccdc135	-0.950471	1.08315	3.09161	0.0786968	0.999884
Tnfsf10	0.55112	1.06562	3.08743	0.0788992	0.999884
2610316D01Rik	0.488966	1.02733	3.08237	0.079145	0.999884
Dock11	0.346398	2.81581	3.07967	0.0792767	0.999884
Fam203a	-0.271141	3.68535	3.07458	0.0795249	0.999884
Hpgd	0.587431	1.7559	3.07401	0.0795528	0.999884
Tnfrsf11b	-0.641482	0.545382	3.07147	0.0796776	0.999884
Chchd7	-0.266265	3.81852	3.06129	0.0801778	0.999884
E2f6	0.255071	4.59424	3.05648	0.0804158	0.999884
Foxo3	0.37474	4.20408	3.04527	0.0809727	0.999884
Siah3	0.65144	0.459965	3.04158	0.0811568	0.999884
Bcor	0.352561	4.66977	3.02186	0.0821494	0.999884
AU041133	-0.443309	1.52649	3.00993	0.0827559	0.999884
Ftsjd1	-0.361336	2.39336	2.9915	0.0837026	0.999884
Mrpl55	-0.276458	4.06306	2.98767	0.0839006	0.999884
9930013L23Rik	0.291099	4.11626	2.98053	0.0842718	0.999884
Cpeb3	0.426305	5.11	2.9569	0.0855116	0.999884
D730040F13Rik	0.700053	3.34648	2.95372	0.0856804	0.999884
Serpina9	-0.483372	3.54413	2.94616	0.0860817	0.999884
Ift27	-0.304994	4.51831	2.94113	0.0863505	0.999884
Rilp	-0.524449	1.27527	2.93556	0.0866485	0.999884
Lbp	-0.873468	2.25101	2.93263	0.0868059	0.999884
Hemk1	-0.279033	4.21396	2.93121	0.0868822	0.999884
Ggct	-0.253076	3.95321	2.92967	0.086965	0.999884
Ppp1r18	-0.290361	3.38736	2.92752	0.0870814	0.999884
Mib1	0.568022	4.28747	2.91984	0.0874966	0.999884
Pter	-0.467933	0.948948	2.91535	0.0877401	0.999884
Cdc14b	0.478153	2.41897	2.9045	0.0883329	0.999884
Cplx3	-0.274849	4.91108	2.8934	0.0889429	0.999884
Tmem63a	-0.27167	5.02068	2.88594	0.0893559	0.999884
Tcte1	-0.472558	1.30443	2.88386	0.0894715	0.999884
Klhdc4	-0.273304	4.61139	2.87849	0.08977	0.999884
Foxc2	0.600707	0.989321	2.87582	0.0899189	0.999884
Pigyl	-0.294423	4.58727	2.87505	0.0899625	0.999884
Adam19	0.266934	4.76442	2.86538	0.0905044	0.999884
Fgfrl1	0.297075	3.75854	2.8592	0.0908526	0.999884
Wdr96	-0.490088	1.16038	2.85881	0.0908749	0.999884
Zfp867	0.379466	1.959	2.85265	0.0912237	0.999884
Spint2	-0.274594	4.13378	2.8488	0.0914424	0.999884
Rragd	0.312334	6.70683	2.84524	0.0916451	0.999884
Wdr31	-0.396523	1.81431	2.83904	0.0919991	0.999884
Kctd18	-0.318566	2.7732	2.83461	0.0922533	0.999884
Igdcc3	0.580898	0.473124	2.83177	0.0924166	0.999884
1500015O10Rik	-1.12049	1.62258	2.82936	0.092555	0.999884
Ptpn18	-0.53341	0.64489	2.82707	0.0926875	0.999884
Bach1	0.318912	3.44027	2.82688	0.0926982	0.999884
Tpd52l2	-0.198605	5.61799	2.82665	0.0927116	0.999884
Lyn	0.367772	3.01525	2.82318	0.0929124	0.999884
Slc24a6	0.418813	2.17086	2.81199	0.0935621	0.999884
Map2k3	0.28598	3.7904	2.81122	0.0936073	0.999884
Trub2	-0.241747	4.74955	2.79921	0.0943108	0.999884
Slc25a45	-0.432116	1.85085	2.79727	0.094425	0.999884
Ttc28	0.336786	4.03318	2.79168	0.094755	0.999884
Gm12070	-0.263771	5.79689	2.78008	0.0954437	0.999884
Cbln4	0.343262	3.72921	2.77806	0.0955636	0.999884
Nebl	0.505583	3.58597	2.77183	0.0959366	0.999884
Adrb2	0.450851	0.804524	2.77082	0.0959968	0.999884
C030030A07Rik	-0.45323	1.46912	2.7694	0.0960821	0.999884
Lrrc8c	0.438753	2.98869	2.76795	0.0961692	0.999884
Supt4h1	-0.268725	5.44857	2.76272	0.096484	0.999884
Thap3	-0.305033	3.77905	2.76081	0.0965996	0.999884
Ccdc40	-0.449561	1.15819	2.75394	0.0970152	0.999884
Tnfrsf8	0.520814	0.524527	2.74591	0.0975038	0.999884
Zfp955b	0.437817	2.78558	2.74289	0.097688	0.999884
Lrrc6	-0.379558	2.44152	2.73951	0.0978949	0.999884
Uhmk1	0.581748	4.1788	2.73588	0.0981177	0.999884
Grid2	0.47909	2.16922	2.72018	0.099087	0.999884
Fastkd1	0.315594	3.45832	2.71922	0.0991463	0.999884
Chia	-0.540095	0.459793	2.70714	0.0998999	0.999884
Nr1h3	-0.391675	2.05075	2.68213	0.10148	0.999884
Kcnj13	-0.81214	0.859762	2.67579	0.101884	0.999884
3010026O09Rik	-0.278882	3.76908	2.67251	0.102095	0.999884
Zkscan14	-0.272661	3.60893	2.6656	0.102539	0.999884
Ubxn2b	0.345679	4.48416	2.65642	0.103133	0.999884
Slc4a5	-1.31034	0.250181	2.65062	0.10351	0.999884
Brca2	-0.360302	2.39411	2.64396	0.103944	0.999884
Hk3	0.632499	0.298934	2.62026	0.105507	0.999884
Prdx1	-0.195465	6.96542	2.61998	0.105526	0.999884
Shisa6	0.355163	3.64196	2.61904	0.105588	0.999884
Iah1	-0.307072	3.31037	2.61456	0.105887	0.999884
Susd5	0.309383	3.2548	2.61034	0.106169	0.999884
Tmc6	-0.340663	2.36936	2.60278	0.106677	0.999884
Taf5	-0.312702	2.76782	2.6027	0.106682	0.999884
Tnc	0.484325	2.62707	2.60265	0.106685	0.999884
Srgn	0.324188	2.40182	2.60103	0.106794	0.999884
Xylt1	0.51566	2.88366	2.59582	0.107146	0.999884
D930048N14Rik	-0.410778	1.59556	2.59512	0.107193	0.999884
Nucb2	-0.269506	4.24101	2.592	0.107405	0.999884
Gm11517	-0.543284	0.537824	2.58531	0.107859	0.999884
Noa1	0.242684	4.48309	2.58478	0.107895	0.999884
Kl	-0.900415	2.57898	2.57626	0.108478	0.999884
2700023E23Rik	0.463076	0.837403	2.57597	0.108497	0.999884
Gm1568	0.242991	4.08211	2.56998	0.108909	0.999884
Fcgr2b	0.417744	1.64538	2.56175	0.109477	0.999884
Dgkq	0.216248	4.72596	2.55591	0.109883	0.999884
2410015M20Rik	-0.221066	5.9402	2.55112	0.110216	0.999884
Hnf1b	-0.594624	0.506139	2.54645	0.110543	0.999884
Ppm1l	0.387825	4.90507	2.53984	0.111006	0.999884
F5	-0.84756	1.21894	2.53252	0.111522	0.999884
D130017N08Rik	0.399519	2.44784	2.53218	0.111546	0.999884
Ppp1r12b	0.354488	4.4116	2.53031	0.111678	0.999884
Alk	0.353574	2.75558	2.52974	0.111719	0.999884
Dnahc7a	-0.427541	1.11741	2.52788	0.111851	0.999884
Gm11696	-0.43677	1.12685	2.52455	0.112087	0.999884
Zkscan17	-0.243035	3.50134	2.5241	0.112119	0.999884
Leprel4	-0.265004	3.93362	2.5191	0.112474	0.999884
Gtf2a2	-0.212593	4.21099	2.51774	0.112572	0.999884
Ahsa2	0.262689	3.62835	2.51718	0.112612	0.999884
Cdkl5	0.612691	3.83981	2.50879	0.113213	0.999884
Hey2	0.426906	2.54932	2.50228	0.113681	0.999884
Ppfibp1	0.267231	5.12617	2.49115	0.114488	0.999884
Megf9	0.436252	5.07664	2.48617	0.114851	0.999884
6430704M03Rik	0.440254	6.24792	2.4759	0.115603	0.999884
St6gal2	0.518324	2.79005	2.4705	0.116001	0.999884
Cacna1d	0.291312	5.00353	2.46697	0.116262	0.999884
Bola1	-0.241765	3.76052	2.46444	0.116449	0.999884
Ar	0.904931	0.813739	2.46332	0.116533	0.999884
Il12rb2	0.411281	1.71178	2.45715	0.116991	0.999884
Islr	0.361278	5.12839	2.45324	0.117282	0.999884
Cercam	0.311612	2.33433	2.45302	0.117299	0.999884
Cpne3	0.322042	3.0199	2.44222	0.118109	0.999884
1110012L19Rik	-0.279006	3.17859	2.43614	0.118568	0.999884
Lrp4	0.24461	5.03726	2.42509	0.119407	0.999884
Abca9	0.349471	2.6311	2.42064	0.119746	0.999884
Mef2a	0.433088	4.92057	2.41217	0.120395	0.999884
Zkscan16	0.566865	3.03424	2.41028	0.120541	0.999884
Rcn1	-0.25875	4.42287	2.40895	0.120644	0.999884
Sirt5	-0.307794	2.67467	2.40841	0.120685	0.999884
Plk1	-0.458792	0.837043	2.40837	0.120688	0.999884
Prdm11	0.497036	0.921289	2.40108	0.121251	0.999884
Ankrd54	-0.260964	4.34773	2.39921	0.121397	0.999884
Gm505	0.414803	2.0611	2.3969	0.121576	0.999884
Gpr98	0.471694	0.60095	2.39474	0.121744	0.999884
Kcnh5	0.409727	2.65978	2.39105	0.122032	0.999884
Kcnt2	0.427531	3.07935	2.38948	0.122155	0.999884
Gnb1l	-0.294139	2.48001	2.38922	0.122175	0.999884
Crb2	-0.280526	2.91734	2.38713	0.122338	0.999884
Rbl2	0.245116	5.05228	2.3864	0.122395	0.999884
Ifit2	0.315801	2.64362	2.38187	0.12275	0.999884
2010-09-09	-0.399897	1.27431	2.38139	0.122789	0.999884
Nsmce1	-0.286695	3.89108	2.38067	0.122845	0.999884
Mcat	-0.24158	4.57977	2.38013	0.122888	0.999884
Rsl24d1	-0.19604	5.3532	2.3771	0.123126	0.999884
Ptprk	0.212123	5.67725	2.37289	0.123458	0.999884
B230209E15Rik	0.583594	3.76682	2.37269	0.123474	0.999884
Nudt16l1	-0.241797	5.50108	2.37233	0.123502	0.999884
Rgs9	-0.365967	6.48547	2.36932	0.123741	0.999884
Pcdha3	0.487102	1.06395	2.36619	0.12399	0.999884
2810032G03Rik	-0.275665	3.12469	2.36422	0.124146	0.999884
Shroom4	0.662873	0.365837	2.36414	0.124152	0.999884
Aasdhppt	0.226249	4.30543	2.36072	0.124425	0.999884
Klhl3	0.409368	3.36202	2.36031	0.124457	0.999884
Rnf165	0.252787	6.13458	2.35131	0.125178	0.999884
Helz	0.403339	3.09855	2.34753	0.125482	0.999884
Adhfe1	0.305551	3.02441	2.34415	0.125754	0.999884
Spred2	0.365735	5.30448	2.3441	0.125758	0.999884
Naca	-0.229517	7.85861	2.34292	0.125854	0.999884
C78339	0.310161	4.63512	2.34272	0.12587	0.999884
Pcdhga5	0.409761	2.38713	2.33523	0.126476	0.999884
Ccdc28b	-0.253597	4.27238	2.3318	0.126755	0.999884
Ranbp1	-0.215782	5.73619	2.33118	0.126806	0.999884
Nrtn	-0.381238	2.96486	2.33058	0.126855	0.999884
Bend5	-0.288752	3.26658	2.32968	0.126928	0.999884
Dmtf1	0.240981	5.12969	2.31903	0.1278	0.999884
Scube1	0.17798	6.97289	2.31276	0.128316	0.999884
AU023762	0.438771	1.37095	2.31051	0.128502	0.999884
Nusap1	0.514175	0.859012	2.30974	0.128565	0.999884
A230077H06Rik	-0.359174	2.02585	2.30246	0.129169	0.999884
Tekt4	-0.547757	0.950924	2.29953	0.129413	0.999884
Pvrl1	0.235705	6.02354	2.29375	0.129896	0.999884
Zcchc4	0.368579	1.75981	2.29316	0.129945	0.999884
Fam48a	0.304706	3.20471	2.29214	0.130031	0.999884
Slc39a9	0.2084	5.40391	2.29143	0.13009	0.999884
Zfp947	-0.304441	2.46319	2.28682	0.130477	0.999884
1110038D17Rik	-0.208642	4.04277	2.28398	0.130716	0.999884
Nab2	0.197303	5.5148	2.28262	0.130831	0.999884
Wdr12	-0.200915	5.07383	2.28249	0.130841	0.999884
Wnt5b	-0.403075	1.28782	2.27745	0.131268	0.999884
Sord	-0.213579	4.62787	2.27062	0.131847	0.999884
Med12l	0.416426	3.76008	2.26657	0.132192	0.999884
Ccdc25	-0.195155	5.25478	2.26526	0.132304	0.999884
Tnks	0.383027	5.05825	2.2652	0.132309	0.999884
Ptges3	-0.217691	6.82828	2.26129	0.132643	0.999884
Hs6st3	0.509874	2.60089	2.26061	0.132702	0.999884
Gfm1	0.243955	4.79413	2.26038	0.132721	0.999884
D630045J12Rik	0.20843	5.8479	2.25904	0.132836	0.999884
Acvrl1	-0.229076	4.51707	2.25698	0.133013	0.999884
B3galt4	-0.318688	2.88921	2.2543	0.133244	0.999884
Acvr1	0.243336	4.51746	2.25249	0.1334	0.999884
Gm9833	0.461016	1.14753	2.24931	0.133674	0.999884
Chrdl1	0.255445	4.18558	2.24801	0.133787	0.999884
Egflam	0.352467	1.95923	2.24111	0.134384	0.999884
Ss18	0.220417	4.54704	2.23685	0.134755	0.999884
Spag7	-0.18778	5.71508	2.23362	0.135037	0.999884
Pcdhgc4	0.339114	3.02517	2.23355	0.135043	0.999884
Tmem48	0.370757	2.85759	2.23083	0.135281	0.999884
Spr	-0.229454	5.57339	2.22835	0.135499	0.999884
Sebox	-0.364354	2.09959	2.22773	0.135552	0.999884
Sik1	-0.254079	4.39918	2.22591	0.135713	0.999884
Fkbpl	-0.277229	3.79828	2.22456	0.135831	0.999884
Tet3	0.307587	5.32611	2.22442	0.135844	0.999884
Zbtb38	0.399662	3.92169	2.22245	0.136017	0.999884
Gpn3	0.277634	3.57924	2.22058	0.136182	0.999884
Casq2	0.427	0.781929	2.22051	0.136188	0.999884
D9Ertd402e	-0.209324	4.07807	2.21204	0.136937	0.999884
Gadd45g	-0.276609	4.46076	2.20512	0.137553	0.999884
Chrna1	-0.504653	0.496692	2.20463	0.137597	0.999884
Clca1	1.15091	0.991361	2.20355	0.137693	0.999884
Gm20063	0.590033	1.20408	2.20332	0.137714	0.999884
Tmem206	-0.249303	3.56289	2.20249	0.137788	0.999884
Diablo	-0.210482	4.89188	2.20169	0.137859	0.999884
Krt73	0.45379	1.20549	2.20132	0.137892	0.999884
Fam125a	-0.292777	4.69974	2.19964	0.138043	0.999884
Drd2	-0.386027	4.95874	2.19854	0.138142	0.999884
Nhp2	-0.227787	5.56544	2.19789	0.1382	0.999884
Gabra2	0.332815	5.33034	2.19739	0.138245	0.999884
1810043H04Rik	-0.269733	4.06978	2.1969	0.138289	0.999884
5730419I09Rik	0.236405	5.15326	2.19468	0.138488	0.999884
Arl10	0.236345	3.41066	2.19453	0.138502	0.999884
Nup98	0.340738	3.36059	2.19098	0.138821	0.999884
B230217O12Rik	-0.374769	1.48516	2.19085	0.138833	0.999884
Carhsp1	-0.218507	5.97336	2.19085	0.138833	0.999884
B3galt5	-0.225158	5.02463	2.19062	0.138853	0.999884
Wipf1	0.287886	3.09865	2.18954	0.138951	0.999884
4933403G14Rik	0.399854	1.70629	2.18911	0.138989	0.999884
Rp2h	0.312269	2.93965	2.18756	0.13913	0.999884
Atf7	0.424014	1.61343	2.18353	0.139494	0.999884
Ccdc85c	0.20763	4.85142	2.18281	0.139559	0.999884
Actn3	0.462071	0.661829	2.18153	0.139675	0.999884
2610005L07Rik	0.248077	4.15991	2.17507	0.140263	0.999884
Slc26a2	0.446106	0.899014	2.174	0.140361	0.999884
Rttn	0.415384	1.05393	2.1737	0.140388	0.999884
Trpc5	0.542882	1.58467	2.17105	0.14063	0.999884
Ptgs2	0.356356	3.44716	2.16782	0.140926	0.999884
Mipol1	-0.491541	0.735847	2.16567	0.141123	0.999884
Ildr2	0.206269	6.79904	2.15815	0.141815	0.999884
5031439G07Rik	-0.17487	6.95325	2.15192	0.142391	0.999884
Rit1	-0.188466	5.43471	2.14809	0.142747	0.999884
Grap	-0.287067	2.9837	2.1439	0.143138	0.999884
Sowahb	0.269854	4.52325	2.14311	0.143212	0.999884
Map3k13	0.316589	3.97014	2.14105	0.143403	0.999884
Fam171b	0.30565	6.6422	2.1389	0.143604	0.999884
Mrpl30	-0.191425	5.58875	2.1374	0.143745	0.999884
Arl6ip4	-0.220151	5.66625	2.13708	0.143775	0.999884
Kcna3	0.628938	1.59831	2.13379	0.144084	0.999884
Klhdc9	-0.2166	4.50319	2.1293	0.144507	0.999884
Prom1	-0.217778	4.57564	2.12786	0.144643	0.999884
Dnahc6	-0.374929	2.41799	2.11672	0.145698	0.999884
Acacb	-0.288036	2.5581	2.11322	0.146032	0.999884
9430023L20Rik	-0.214775	5.55771	2.11299	0.146054	0.999884
5730507C01Rik	0.468185	1.12153	2.11266	0.146085	0.999884
4921531C22Rik	-0.365823	1.31071	2.11089	0.146255	0.999884
Dyrk2	0.43378	3.39694	2.11	0.146339	0.999884
Usp16	0.200457	4.14251	2.10017	0.147282	0.999884
Gm5148	-0.300061	2.48392	2.09981	0.147318	0.999884
Mphosph8	0.216069	5.13806	2.09945	0.147352	0.999884
Ofd1	-0.271047	2.99702	2.09892	0.147403	0.999884
Filip1l	0.499949	1.59802	2.0987	0.147424	0.999884
Nme6	-0.391157	1.65252	2.09859	0.147435	0.999884
Egfem1	-0.353248	2.03294	2.09762	0.147529	0.999884
Ctxn2	-0.299729	2.99374	2.09709	0.14758	0.999884
Pitpnm3	0.191083	6.76644	2.09476	0.147805	0.999884
2810432D09Rik	-0.253829	4.30404	2.09446	0.147833	0.999884
E330009J07Rik	0.31138	3.04634	2.09294	0.147981	0.999884
Rpf2	0.231375	3.88826	2.09276	0.147998	0.999884
Sall1	0.366185	4.51024	2.08953	0.148312	0.999884
Clvs1	0.398709	2.93787	2.08627	0.148628	0.999884
Alg12	0.261756	3.26553	2.08568	0.148686	0.999884
A730020E08Rik	-0.497465	0.690972	2.08565	0.148689	0.999884
Dag1	0.21561	6.15195	2.0853	0.148723	0.999884
Qser1	0.306261	3.25619	2.08157	0.149087	0.999884
Ppp1r35	-0.301431	4.23047	2.0786	0.149377	0.999884
Fbxl21	0.410779	0.994543	2.07601	0.149631	0.999884
Chrac1	-0.276519	3.81968	2.07401	0.149827	0.999884
Kdr	0.293872	3.3258	2.06679	0.150538	0.999884
Pparg	0.431171	1.45255	2.06195	0.151017	0.999884
Lmln	0.427506	2.54577	2.05858	0.151351	0.999884
Zfp14	-0.260726	2.92419	2.05774	0.151435	0.999884
Ednra	0.350303	2.03584	2.0554	0.151667	0.999884
Osr1	-0.406442	1.60239	2.05214	0.151992	0.999884
Rnf141	0.256571	3.49781	2.05186	0.15202	0.999884
Foxk1	0.249064	5.6767	2.04858	0.152349	0.999884
E430018J23Rik	-0.31124	2.62495	2.04855	0.152352	0.999884
D17H6S53E	-0.213539	4.22472	2.04803	0.152403	0.999884
Ak8	-0.386139	1.51199	2.0459	0.152617	0.999884
Cd4	-0.382166	3.59124	2.04581	0.152625	0.999884
Lingo2	0.207014	4.35812	2.04351	0.152857	0.999884
Clcc1	0.203702	4.00734	2.04138	0.153071	0.999884
BC002230	-0.202574	4.75894	2.03158	0.154061	0.999884
Lipt2	-0.292054	2.18566	2.02932	0.15429	0.999884
Wdr92	0.246639	3.79916	2.02845	0.154378	0.999884
Gramd1b	0.27354	5.37331	2.02781	0.154444	0.999884
Grhpr	-0.205636	5.26096	2.02718	0.154507	0.999884
Fam115a	0.236265	6.73	2.02717	0.154508	0.999884
Zc3h12b	0.524568	1.82641	2.02658	0.154568	0.999884
Adat2	-0.245069	3.07664	2.02627	0.154599	0.999884
Elfn2	0.221857	6.6158	2.02405	0.154826	0.999884
Arpc1a	-0.170486	7.48694	2.02218	0.155016	0.999884
Ddx18	0.207255	4.26832	2.02073	0.155165	0.999884
Chrm3	0.257066	5.32373	2.01957	0.155283	0.999884
Ccdc76	0.464428	0.594007	2.017	0.155547	0.999884
Lamc1	0.220822	4.78081	2.01664	0.155583	0.999884
Nos1	0.392788	3.51846	2.0162	0.155628	0.999884
Ankrd23	-0.427888	0.774258	2.01571	0.155679	0.999884
Ccdc46	0.457444	0.835689	2.01461	0.155791	0.999884
Top2a	-0.435757	1.821	2.01258	0.156	0.999884
1110037F02Rik	0.212899	5.06722	2.01207	0.156053	0.999884
Col3a1	0.33892	2.61594	2.00886	0.156383	0.999884
Prpf38a	-0.208966	4.22743	2.0054	0.15674	0.999884
Eda	0.262479	2.72556	2.00483	0.156799	0.999884
Zcchc10	-0.265825	2.72649	2.00215	0.157076	0.999884
Derl3	0.370645	1.02436	2.00168	0.157125	0.999884
Klf7	0.512596	1.74047	2.00045	0.157252	0.999884
Trip11	0.510025	3.10186	1.99945	0.157356	0.999884
Txnl4b	-0.237156	4.96145	1.99628	0.157686	0.999884
Cd81	-0.187627	8.17029	1.99416	0.157906	0.999884
Tmie	-0.312288	2.46215	1.98916	0.158429	0.999884
Krt18	-0.894383	0.2025	1.988	0.15855	0.999884
Rbks	-0.434357	0.965488	1.98639	0.158718	0.999884
Vmn1r58	-0.238501	2.96328	1.98502	0.158862	0.999884
Pfn4	-0.275955	2.61317	1.98228	0.15915	0.999884
Tsga14	0.302119	2.74452	1.98094	0.159292	0.999884
Frg1	-0.179324	4.47829	1.9809	0.159296	0.999884
Pcdha10	0.433	1.49611	1.97864	0.159534	0.999884
Mdp1	-0.17982	5.64708	1.97621	0.15979	0.999884
5730455O13Rik	-0.265165	3.05917	1.9742	0.160003	0.999884
Ttc13	-0.187041	5.01617	1.97286	0.160145	0.999884
Galnt6	-0.251544	4.16544	1.96983	0.160466	0.999884
6330416G13Rik	-0.212719	3.99471	1.969	0.160554	0.999884
Igdcc4	0.253885	5.1422	1.96861	0.160596	0.999884
Clock	0.282607	5.10285	1.96838	0.16062	0.999884
B9d2	-0.243132	4.51953	1.96629	0.160842	0.999884
Ankfy1	0.205085	5.3925	1.96413	0.161073	0.999884
Cntn5	0.379901	2.124	1.95478	0.162073	0.999884
Pla2g4a	-0.364374	1.40828	1.95462	0.162089	0.999884
Apcdd1	0.188191	5.4272	1.95067	0.162514	0.999884
Agpat4	-0.183679	6.19456	1.94978	0.162611	0.999884
A530054K11Rik	0.321364	2.69185	1.94943	0.162649	0.999884
Matk	-0.213784	7.52614	1.94876	0.16272	0.999884
Sorl1	0.332372	6.87083	1.94699	0.162911	0.999884
Slx4	0.179154	4.79794	1.94689	0.162922	0.999884
Itga6	0.341029	2.98594	1.94465	0.163164	0.999884
Srrm4	0.235228	4.9972	1.94452	0.163179	0.999884
Dnajc25	0.40396	1.21556	1.9428	0.163365	0.999884
Usp35	-0.1897	4.77703	1.94122	0.163536	0.999884
Bst2	-0.436244	1.62148	1.93943	0.163731	0.999884
Hbp1	-0.179191	4.7036	1.93902	0.163775	0.999884
Gstk1	-0.243961	3.2093	1.93724	0.163968	0.999884
Ing3	0.201646	3.87583	1.93573	0.164133	0.999884
Csrnp1	-0.347152	3.68689	1.9352	0.164191	0.999884
Sstr4	0.376005	3.0159	1.93418	0.164302	0.999884
Ncaph	-0.465702	0.542622	1.93407	0.164313	0.999884
Ormdl1	-0.2807	2.96688	1.93375	0.164349	0.999884
Bmp6	0.382509	3.44844	1.92917	0.164849	0.999884
Birc6	0.217758	6.19116	1.92554	0.165247	0.999884
Ggta1	0.404217	1.32354	1.92532	0.165272	0.999884
Pcdhga12	0.306417	3.04176	1.92428	0.165386	0.999884
Onecut2	-0.490338	1.27542	1.92346	0.165476	0.999884
Plcxd2	0.251996	6.43823	1.92247	0.165584	0.999884
Cacng7	0.182312	6.69162	1.92122	0.165722	0.999884
Mrpl47	-0.218329	3.80264	1.91999	0.165858	0.999884
Lrp8	0.205896	5.86039	1.91927	0.165937	0.999884
Osbpl11	0.215954	4.14467	1.91797	0.166081	0.999884
Ephx1	-0.202578	4.63045	1.91792	0.166086	0.999884
Ccnjl	-0.367543	2.00979	1.91525	0.166381	0.999884
Sema4b	0.240567	3.95551	1.91275	0.166658	0.999884
2810029C07Rik	-0.26948	2.39103	1.91186	0.166757	0.999884
Sfxn2	-0.351546	1.53162	1.91051	0.166907	0.999884
Gch1	0.472064	0.492049	1.91035	0.166924	0.999884
Prdm12	-0.601486	0.87874	1.90928	0.167044	0.999884
Pygo1	0.378471	2.49513	1.90801	0.167184	0.999884
Ccdc160	-0.378009	1.10124	1.90659	0.167342	0.999884
Akap10	0.266487	3.98414	1.90528	0.167488	0.999884
2700094K13Rik	-0.256713	4.03899	1.90247	0.167802	0.999884
Lrrc32	0.342944	2.02139	1.89967	0.168116	0.999884
Endod1	-0.16008	6.94529	1.89931	0.168156	0.999884
Pgf	-0.377317	1.85351	1.89866	0.168228	0.999884
C1ra	-0.431881	0.525267	1.89698	0.168417	0.999884
Ttc27	-0.191191	4.44598	1.8964	0.168481	0.999884
Nhlrc2	0.352579	2.59119	1.89552	0.16858	0.999884
Ap1s1	-0.202368	8.52924	1.89486	0.168654	0.999884
Pcdh15	0.347337	3.09644	1.89425	0.168723	0.999884
9530082P21Rik	-0.214139	7.5407	1.88762	0.16947	0.999884
Dpysl2	-0.212476	7.77556	1.88726	0.169511	0.999884
Mpp1	-0.170592	5.27123	1.88468	0.169803	0.999884
Slc27a2	0.377005	1.42501	1.88427	0.169849	0.999884
Arhgap5	0.332094	5.14564	1.88318	0.169973	0.999884
Aldh1a2	0.339517	3.30564	1.88241	0.170061	0.999884
Lrch3	0.310216	3.44315	1.88186	0.170123	0.999884
Ephx2	-0.198591	4.64639	1.88023	0.170308	0.999884
Flt1	0.227068	5.03579	1.8798	0.170357	0.999884
Cbx2	-0.339392	1.48555	1.87921	0.170424	0.999884
Npy2r	0.377394	1.65076	1.87877	0.170474	0.999884
Sgk2	0.466534	0.64189	1.8775	0.170619	0.999884
Gpr26	0.298137	4.72808	1.87608	0.17078	0.999884
1700019L03Rik	0.391508	0.794152	1.87478	0.170928	0.999884
4732491K20Rik	-0.300229	2.0277	1.87278	0.171157	0.999884
Epha5	0.278992	5.76302	1.87215	0.171229	0.999884
Myo16	0.374358	5.23703	1.87197	0.17125	0.999884
Fam196a	0.266637	3.43894	1.86849	0.171648	0.999884
Tspo	0.322639	1.89648	1.86728	0.171787	0.999884
Adra1a	0.340797	2.14257	1.86702	0.171816	0.999884
Klf2	-0.231503	3.86227	1.86655	0.17187	0.999884
Bad	-0.2155	5.11238	1.86165	0.172434	0.999884
Ralgapa1	0.197647	6.65098	1.86023	0.172598	0.999884
Celf5	0.186309	7.91047	1.85983	0.172644	0.999884
Lyl1	-0.311561	1.64833	1.8577	0.17289	0.999884
Gyk	0.221349	4.14913	1.8566	0.173018	0.999884
Pou2f2	0.439782	1.59244	1.85497	0.173206	0.999884
Mterfd2	-0.233136	4.13294	1.85344	0.173384	0.999884
Zfp532	0.202208	5.475	1.85133	0.173629	0.999884
Xpo4	0.515962	0.934692	1.85074	0.173698	0.999884
Zfp418	0.412416	1.093	1.84858	0.173949	0.999884
Rft1	-0.235839	3.6347	1.84778	0.174042	0.999884
Ulk4	-0.364029	1.66244	1.84409	0.174473	0.999884
Gm15645	0.383523	1.1408	1.84351	0.17454	0.999884
Ipo7	0.215507	6.02314	1.84284	0.174618	0.999884
Zfp518b	0.288969	3.48642	1.84271	0.174633	0.999884
Rnaseh2a	-0.201913	4.62754	1.83929	0.175034	0.999884
Slc25a24	0.415121	0.818359	1.83677	0.17533	0.999884
Kdm2a	0.205725	6.05422	1.83474	0.175569	0.999884
Lass6	0.332795	3.7563	1.8347	0.175573	0.999884
Lhx2	0.187664	5.83256	1.83422	0.17563	0.999884
Fat1	0.313757	5.45176	1.83346	0.17572	0.999884
Adipor2	-0.161438	6.48483	1.83161	0.175937	0.999884
Gabrd	-0.197246	6.68217	1.83086	0.176026	0.999884
Nfs1	0.163477	5.24066	1.82997	0.176131	0.999884
Odz1	0.613415	2.71498	1.827	0.176482	0.999884
Zfp426	0.195912	4.23361	1.82637	0.176557	0.999884
Pold4	-0.238567	3.86483	1.82621	0.176575	0.999884
Epb4.1l4b	0.368877	1.85115	1.82444	0.176786	0.999884
Dus1l	-0.215794	5.29604	1.82367	0.176877	0.999884
AU022754	0.429604	0.621584	1.82252	0.177014	0.999884
Pigv	0.249396	2.61181	1.82164	0.177119	0.999884
Tmtc2	0.296783	3.06554	1.81343	0.178097	0.999884
Phf3	0.187095	5.93535	1.81314	0.178133	0.999884
Iqgap1	0.189232	4.10005	1.8129	0.178161	0.999884
Ccna2	0.400242	0.732305	1.8121	0.178257	0.999884
Snx32	-0.186298	6.56141	1.81138	0.178342	0.999884
Dgke	0.259	5.4554	1.81138	0.178343	0.999884
Slc52a2	-0.212821	4.27401	1.80941	0.178579	0.999884
Prr11	0.500669	0.344039	1.80677	0.178897	0.999884
Lsamp	0.182602	5.20774	1.80654	0.178924	0.999884
Zfp12	0.187457	4.64994	1.80611	0.178975	0.999884
Mdn1	0.268379	4.50347	1.80115	0.179573	0.999884
Brdt	-0.19844	4.02327	1.79943	0.179781	0.999884
6430548G04	-0.413439	0.959239	1.7994	0.179785	0.999884
Plk4	-0.362465	1.48845	1.79722	0.180049	0.999884
Ncam2	0.381317	4.33959	1.79613	0.180181	0.999884
Mtif2	0.220889	4.34446	1.79555	0.180251	0.999884
Cdh7	0.312873	3.11701	1.7939	0.180451	0.999884
A630089N07Rik	0.375362	1.70692	1.78818	0.181148	0.999884
Lsm7	-0.228087	5.00454	1.78774	0.181202	0.999884
Ipp	0.371734	2.79392	1.7873	0.181256	0.999884
Mettl13	-0.202885	3.61609	1.78253	0.181839	0.999884
Eml6	0.331313	3.10289	1.78006	0.182142	0.999884
Spred1	0.264045	6.05743	1.77893	0.18228	0.999884
Rbmx2	-0.303794	2.33441	1.77671	0.182553	0.999884
Dpysl3	0.315336	3.72741	1.77509	0.182753	0.999884
Rp9	-0.183839	5.02415	1.77493	0.182774	0.999884
Kcnk10	0.354265	1.22744	1.7747	0.182801	0.999884
Zxda	-0.354917	1.80411	1.7737	0.182925	0.999884
Rg9mtd3	-0.215112	3.27272	1.76715	0.183736	0.999884
Itgb8	0.473319	2.63167	1.76708	0.183744	0.999884
Ephb1	-0.209161	5.30751	1.76595	0.183885	0.999884
Pgam2	-0.276828	2.85817	1.76518	0.18398	0.999884
Grin2b	0.404815	3.92515	1.76492	0.184012	0.999884
Ssu72	-0.188595	6.39844	1.76224	0.184346	0.999884
Fmnl2	0.181549	5.1721	1.76091	0.184511	0.999884
Cbl	0.448772	2.99029	1.75875	0.184781	0.999884
Wdr54	-0.23863	4.57624	1.75812	0.18486	0.999884
Tsc22d3	-0.201132	6.33362	1.75592	0.185134	0.999884
Atg14	-0.184966	4.75034	1.75496	0.185255	0.999884
Metap1	0.19203	5.09821	1.75487	0.185266	0.999884
Pcdhgc3	0.225021	5.37867	1.75466	0.185292	0.999884
Rsf1	0.219041	5.21828	1.75463	0.185295	0.999884
Rad17	0.237791	3.60219	1.75236	0.185581	0.999884
Ankrd52	0.205589	5.83754	1.75103	0.185747	0.999884
Sfxn4	-0.188535	4.13899	1.75045	0.18582	0.999884
Ndufv1	-0.204977	7.88758	1.74491	0.186517	0.999884
Lrrc8b	0.427145	4.71388	1.74385	0.186652	0.999884
Zkscan5	-0.200281	4.24815	1.74318	0.186737	0.999884
Vegfc	0.369668	0.984035	1.74177	0.186915	0.999884
Wdr74	-0.209163	4.95918	1.74	0.187139	0.999884
B4galt5	0.160596	5.91034	1.73931	0.187226	0.999884
Rab11fip1	-0.350631	1.57347	1.73409	0.187889	0.999884
Mob2	-0.194316	5.22459	1.73107	0.188275	0.999884
Parp9	0.372077	1.11856	1.72809	0.188656	0.999884
2310079F23Rik	-0.251922	2.65211	1.72783	0.188688	0.999884
Sik2	0.353351	3.39078	1.72754	0.188725	0.999884
Mrpl46	-0.206672	4.7546	1.72247	0.189375	0.999884
Smad9	0.256602	3.37911	1.72205	0.189429	0.999884
Myl1	-0.317461	2.93995	1.71955	0.189751	0.999884
Ksr1	0.18381	5.14786	1.71836	0.189904	0.999884
BC006779	0.366704	1.78746	1.7154	0.190287	0.999884
Sox3	0.347479	1.02919	1.71405	0.190461	0.999884
Bgn	0.337093	4.16606	1.71224	0.190695	0.999884
Svep1	0.528456	0.474373	1.71199	0.190728	0.999884
Zfp35	-0.190295	4.68968	1.71099	0.190857	0.999884
3110003A17Rik	-0.264144	2.96704	1.71032	0.190944	0.999884
Flywch2	-0.23588	3.79605	1.70926	0.191081	0.999884
Zfp36	-0.346272	1.86367	1.70903	0.191112	0.999884
Sox8	-0.169769	5.46358	1.70592	0.191516	0.999884
Pex11a	0.26222	2.31274	1.70387	0.191783	0.999884
Tmem108	0.239	4.17725	1.70277	0.191926	0.999884
Trpv4	-0.610137	0.983098	1.70069	0.192198	0.999884
Polr1e	-0.269777	2.9217	1.70065	0.192203	0.999884
Vps45	-0.185699	5.71734	1.69998	0.19229	0.999884
Rab11fip4	0.179189	7.09006	1.69989	0.192303	0.999884
Tnfrsf10b	0.300205	1.71449	1.69989	0.192303	0.999884
Lmtk2	0.265414	7.24987	1.69988	0.192303	0.999884
1810043G02Rik	-0.218651	5.57076	1.69941	0.192365	0.999884
Zfp943	-0.191872	3.89711	1.69777	0.19258	0.999884
Ech1	-0.185319	5.24182	1.69353	0.193136	0.999884
0610011L14Rik	-0.189172	5.68448	1.69147	0.193407	0.999884
Lats2	0.234618	4.16223	1.69099	0.19347	0.999884
Erc1	0.173153	5.76241	1.69057	0.193526	0.999884
Fam38a	0.358261	2.4354	1.68872	0.19377	0.999884
Pot1b	0.34944	1.21934	1.68663	0.194046	0.999884
Fabp5	-0.161939	6.61373	1.68558	0.194185	0.999884
Wnt5a	0.364486	2.66025	1.68474	0.194296	0.999884
Erbb4	0.688167	2.18662	1.68388	0.19441	0.999884
Lrrcc1	0.257483	3.08884	1.68164	0.194707	0.999884
Hmgn3	-0.190443	5.43404	1.68115	0.194771	0.999884
Lag3	-0.257959	2.91409	1.67912	0.195041	0.999884
Trim59	0.21066	3.40505	1.6786	0.195111	0.999884
Uros	0.186163	4.25093	1.67807	0.195181	0.999884
Rimbp2	0.274231	6.34646	1.67788	0.195206	0.999884
3110040N11Rik	-0.199068	3.47705	1.67762	0.195241	0.999884
Cntnap5a	0.365612	2.48658	1.67758	0.195246	0.999884
2810468N07Rik	-0.19451	4.94342	1.67502	0.195587	0.999884
Clcn2	0.174564	5.80099	1.67431	0.195683	0.999884
Ept1	0.213498	5.72975	1.67361	0.195776	0.999884
1810049H13Rik	-0.237413	2.80533	1.67347	0.195794	0.999884
Ablim3	0.279622	5.12131	1.67311	0.195842	0.999884
Nr2c2	0.310733	4.72771	1.67108	0.196114	0.999884
Fam92a	-0.156666	5.71913	1.67045	0.196199	0.999884
Nadk	0.168645	5.78836	1.67034	0.196213	0.999884
Rps6ka3	0.382577	3.21541	1.66871	0.196432	0.999884
Lss	0.252867	3.50954	1.66829	0.196488	0.999884
Ccdc123	-0.248788	3.59647	1.668	0.196527	0.999884
Gm5567	0.467482	3.69884	1.66718	0.196637	0.999884
Antxr2	0.458446	0.391162	1.66538	0.196878	0.999884
Zwilch	0.383204	0.838949	1.6642	0.197037	0.999884
Bhlhe22	0.222035	5.33416	1.6634	0.197145	0.999884
1810011O10Rik	-0.489476	0.230041	1.66185	0.197354	0.999884
Plagl1	0.254226	3.86951	1.66081	0.197493	0.999884
D8Ertd82e	0.21724	5.15176	1.65997	0.197608	0.999884
Cstad	-0.389112	0.732603	1.65955	0.197663	0.999884
Parm1	0.296146	4.14507	1.6551	0.198266	0.999884
Larp1b	-0.252609	3.75113	1.65444	0.198356	0.999884
Dbp	-0.182721	6.43946	1.65381	0.198442	0.999884
Mgat5	0.247227	4.51313	1.65249	0.19862	0.999884
Gnaz	0.166671	6.10298	1.65175	0.198721	0.999884
1700025N23Rik	-0.387915	0.813837	1.65009	0.198947	0.999884
Hivep3	0.374019	4.84111	1.64939	0.199043	0.999884
Col13a1	0.407955	0.678215	1.6474	0.199313	0.999884
Mtm1	0.427977	1.4006	1.64518	0.199616	0.999884
Cyb561	-0.183784	6.42413	1.64469	0.199683	0.999884
Trmt1	-0.191238	5.99759	1.64405	0.199771	0.999884
Gnaq	0.194648	7.32563	1.643	0.199914	0.999884
Scamp2	-0.182258	4.43765	1.64244	0.199992	0.999884
Mef2d	0.191448	6.65944	1.64235	0.200004	0.999884
Stk32a	-0.28588	2.85112	1.64102	0.200185	0.999884
Slc38a1	0.186281	7.3635	1.63984	0.200347	0.999884
Unc79	0.196386	5.64501	1.6391	0.200449	0.999884
Mrpl12	-0.203667	6.7057	1.63841	0.200544	0.999884
Kcnj3	0.342507	4.65055	1.63575	0.200909	0.999884
Nos1ap	0.252725	5.63081	1.63492	0.201024	0.999884
Arsa	0.16069	5.23122	1.63444	0.20109	0.999884
Ndrg1	-0.175855	6.46797	1.634	0.201151	0.999884
Ano3	0.379066	5.1243	1.63352	0.201217	0.999884
Cd38	0.295549	1.89345	1.63312	0.201273	0.999884
Dgat2	-0.173769	6.53512	1.63232	0.201382	0.999884
E2f5	-0.222854	3.05298	1.63089	0.20158	0.999884
Tnfrsf25	-0.331244	1.25324	1.62642	0.202199	0.999884
8430427H17Rik	0.176932	5.83802	1.62528	0.202357	0.999884
Mrps25	-0.169896	5.60091	1.62088	0.202969	0.999884
Gamt	-0.185653	4.39026	1.62078	0.202983	0.999884
Pcdhb15	0.384671	0.976631	1.61776	0.203404	0.999884
Tmem136	0.224496	3.74629	1.61567	0.203697	0.999884
Cdh5	0.23447	3.48953	1.61454	0.203855	0.999884
3110002H16Rik	0.183296	4.21059	1.61383	0.203955	0.999884
Npas3	0.237203	3.48574	1.61356	0.203992	0.999884
Tex2	0.171275	6.42974	1.61333	0.204025	0.999884
Mterfd3	-0.201323	3.43872	1.61233	0.204164	0.999884
Tgm4	-0.401169	1.17082	1.61202	0.204208	0.999884
Ninj2	-0.427398	0.821183	1.61028	0.204452	0.999884
Slc4a2	-0.1728	5.3618	1.60847	0.204707	0.999884
Nup107	0.222905	3.49596	1.60842	0.204713	0.999884
4933434E20Rik	-0.18084	5.78307	1.60642	0.204996	0.999884
Spock3	-0.194074	6.15145	1.60595	0.205063	0.999884
4930555G01Rik	-0.345404	1.41232	1.60547	0.20513	0.999884
Slc12a8	0.390569	0.667642	1.6051	0.205182	0.999884
Fxc1	-0.206407	4.87573	1.60339	0.205423	0.999884
Zswim5	0.202876	4.00595	1.60208	0.205609	0.999884
Fzd10	0.341316	1.6008	1.60186	0.20564	0.999884
Adam33	-0.390028	0.603795	1.60168	0.205665	0.999884
Aurka	0.370085	0.823681	1.6016	0.205676	0.999884
Zfp780b	0.279402	3.0859	1.60132	0.205716	0.999884
Fam158a	-0.189715	4.91759	1.60025	0.205868	0.999884
Leprotl1	0.151109	6.26584	1.59835	0.206137	0.999884
Spry2	-0.166312	5.70262	1.59737	0.206276	0.999884
Abhd2	0.256219	4.70187	1.59629	0.20643	0.999884
Pcdh1	0.221847	6.41324	1.59558	0.206531	0.999884
Asxl2	0.295723	3.79893	1.5949	0.206628	0.999884
Opalin	-0.301143	4.11305	1.59403	0.206752	0.999884
Myh15	0.395724	0.904595	1.59381	0.206783	0.999884
Mettl1	-0.227108	2.69089	1.59177	0.207074	0.999884
Mbd1	0.184041	4.30922	1.58894	0.207478	0.999884
Col5a2	0.593643	1.70729	1.58892	0.207481	0.999884
2610528E23Rik	-0.224809	3.65495	1.58738	0.207701	0.999884
Rims4	0.199531	4.60323	1.58731	0.207711	0.999884
B3gnt9-ps	0.29636	1.51203	1.58681	0.207782	0.999884
Nubp1	-0.208218	3.3672	1.5867	0.207798	0.999884
Dlk1	-0.468459	2.86774	1.58485	0.208064	0.999884
Tmem42	-0.192571	4.27759	1.58307	0.20832	0.999884
Xpc	-0.171076	4.22221	1.58249	0.208403	0.999884
Ccdc111	0.396122	0.950456	1.58174	0.208511	0.999884
Enpp2	-0.290719	8.29268	1.58077	0.208649	0.999884
Bmpr2	0.530997	3.35166	1.5805	0.208689	0.999884
0610040B10Rik	-0.417503	0.748171	1.58038	0.208706	0.999884
Zfp366	0.661949	0.460223	1.5802	0.208732	0.999884
Uckl1	0.218095	3.54384	1.57942	0.208844	0.999884
Rangrf	-0.20552	3.61803	1.57773	0.209088	0.999884
Tnfrsf11a	-0.313404	1.95609	1.57751	0.209119	0.999884
Dopey1	0.190346	4.72696	1.57541	0.209424	0.999884
A630007B06Rik	0.36741	3.28818	1.57468	0.209529	0.999884
Ncoa2	0.231557	6.01279	1.57407	0.209617	0.999884
Sema3b	-0.433204	1.68121	1.57389	0.209643	0.999884
Hivep1	0.239001	5.9374	1.57278	0.209804	0.999884
2810417H13Rik	-0.524118	0.41732	1.57186	0.209936	0.999884
1700025K23Rik	-0.234056	3.22855	1.57178	0.209949	0.999884
Chchd6	-0.174492	6.29496	1.5685	0.210425	0.999884
Tacc3	-0.271736	2.33276	1.56785	0.210519	0.999884
Alg13	0.261156	2.19656	1.56744	0.21058	0.999884
Lsm10	-0.22309	2.88088	1.56546	0.210868	0.999884
Galm	-0.330153	1.48092	1.56501	0.210933	0.999884
Tshz1	0.381693	5.13335	1.56436	0.211028	0.999884
Igsf10	0.38219	1.02701	1.56041	0.211605	0.999884
Mrpl21	0.19145	4.57169	1.55894	0.211821	0.999884
Itih3	-0.168108	5.10613	1.55771	0.212	0.999884
2610001J05Rik	-0.205858	4.04832	1.5575	0.212031	0.999884
Slc25a42	0.207241	4.91062	1.55733	0.212056	0.999884
Rce1	-0.19399	4.36425	1.55727	0.212065	0.999884
Med29	-0.220193	5.23014	1.55524	0.212363	0.999884
Rod1	0.185953	4.32554	1.55215	0.212818	0.999884
Zfp142	0.161729	5.07701	1.55157	0.212904	0.999884
Dnajb14	0.397629	2.50938	1.54958	0.213198	0.999884
Taf3	0.171153	4.17437	1.54846	0.213362	0.999884
Socs4	0.626739	0.517944	1.54775	0.213467	0.999884
Gm17066	-0.268222	3.77958	1.54651	0.213652	0.999884
Itgbl1	0.358211	1.48775	1.54638	0.213671	0.999884
Crebbp	0.2716	4.54572	1.54627	0.213687	0.999884
Pofut2	0.163393	5.0173	1.54365	0.214076	0.999884
Lin9	0.297217	1.70727	1.5413	0.214425	0.999884
Hrh3	-0.170259	7.55769	1.54112	0.214451	0.999884
1700029J07Rik	-0.402002	0.561568	1.53969	0.214665	0.999884
Zdhhc7	-0.144652	5.72406	1.53906	0.214758	0.999884
Serpinb1a	-0.247296	2.93308	1.53894	0.214776	0.999884
Pih1d1	-0.218317	5.00874	1.53883	0.214792	0.999884
Gse1	0.202054	6.07376	1.53771	0.21496	0.999884
Vasn	-0.228465	3.51343	1.53669	0.215111	0.999884
Plcb4	0.28239	4.88216	1.53475	0.215401	0.999884
4933426M11Rik	0.199828	5.47504	1.53408	0.215501	0.999884
Dcn	0.249724	3.58436	1.53298	0.215666	0.999884
Cyp2f2	1.05501	0.253395	1.53277	0.215697	0.999884
Ngb	-0.278073	2.37937	1.53178	0.215846	0.999884
Fam132a	-0.200819	4.08684	1.53176	0.215848	0.999884
Suox	0.201118	3.7591	1.53157	0.215876	0.999884
Rpl6	-0.17613	8.36185	1.52997	0.216117	0.999884
4921530D09Rik	-0.340218	1.50626	1.52898	0.216266	0.999884
Lepr	0.348271	1.33859	1.52755	0.21648	0.999884
Gh	1.73651	1.48243	1.52608	0.216701	0.999884
Spen	0.240249	5.82715	1.52598	0.216716	0.999884
0610007N19Rik	0.414183	1.16395	1.52525	0.216827	0.999884
Sarnp	-0.152629	4.93754	1.52483	0.216891	0.999884
2810405K02Rik	-0.205181	6.58191	1.52472	0.216906	0.999884
Noxo1	-0.267409	1.72741	1.52444	0.216949	0.999884
Lmbrd2	0.542452	3.06034	1.52351	0.217089	0.999884
Uspl1	-0.14764	5.59167	1.52263	0.217222	0.999884
Aass	0.28144	2.62	1.52129	0.217425	0.999884
Gjb2	0.314393	3.20936	1.52107	0.217457	0.999884
Tbc1d7	-0.202522	3.97085	1.52094	0.217477	0.999884
Mrps26	-0.194457	6.25109	1.52087	0.217487	0.999884
9930021J03Rik	0.257791	4.91587	1.5192	0.21774	0.999884
Rufy1	-0.160297	5.50279	1.51916	0.217747	0.999884
Me3	-0.152999	5.62413	1.51907	0.21776	0.999884
Psd	-0.201192	9.75087	1.51572	0.218269	0.999884
Ppp1r1b	-0.252278	8.63504	1.51358	0.218594	0.999884
Cyb5d1	0.25309	2.82456	1.51287	0.218701	0.999884
Chchd1	-0.187535	4.32086	1.51097	0.218991	0.999884
Trappc5	-0.176061	5.71484	1.50975	0.219177	0.999884
Fbxo34	0.172168	6.10935	1.50874	0.219332	0.999884
Lancl3	0.47969	1.32676	1.50824	0.219408	0.999884
Tmem90a	-0.277791	5.85363	1.50574	0.21979	0.999884
Klf11	-0.243838	2.36339	1.50492	0.219916	0.999884
Neil2	-0.37676	0.541704	1.503	0.220211	0.999884
1110049F12Rik	-0.168167	6.7778	1.50246	0.220293	0.999884
Mdga1	0.427925	5.10487	1.50209	0.22035	0.999884
Zfhx3	-0.345734	2.11552	1.50167	0.220415	0.999884
Sh3tc1	0.382977	0.694914	1.50148	0.220444	0.999884
Dcdc2b	-0.259081	3.87483	1.50094	0.220526	0.999884
Wdr70	0.214599	3.70329	1.50013	0.220651	0.999884
Dgat1	-0.180252	4.25131	1.49939	0.220765	0.999884
Grin3a	0.265001	3.53795	1.4988	0.220856	0.999884
Serpinh1	0.202481	4.16257	1.49737	0.221077	0.999884
Zfp273	-0.311408	1.40506	1.49566	0.221341	0.999884
Pskh1	-0.217863	3.33534	1.49356	0.221665	0.999884
Alg14	0.231477	2.75035	1.49333	0.2217	0.999884
4430402I18Rik	0.301695	1.60924	1.49266	0.221804	0.999884
Commd4	-0.174083	5.31585	1.49254	0.221823	0.999884
Clcnka	-0.357555	1.77578	1.49235	0.221852	0.999884
Zfyve1	0.163018	5.4895	1.49122	0.222027	0.999884
Alkbh7	-0.231631	4.06785	1.49025	0.222178	0.999884
Myg1	-0.194675	4.82299	1.4898	0.222247	0.999884
Tlr3	0.218849	3.08118	1.48946	0.222301	0.999884
Hist2h3c1	0.311011	1.85912	1.48883	0.222398	0.999884
Hapln2	-0.195094	4.43518	1.48821	0.222494	0.999884
Eno4	-0.297475	1.83023	1.48803	0.222522	0.999884
Tomm34	-0.147517	6.10682	1.48653	0.222756	0.999884
Skp1a	-0.186751	8.54892	1.48263	0.223364	0.999884
Zbtb4	0.140344	7.04211	1.48262	0.223365	0.999884
Taf7	-0.21387	3.19808	1.48179	0.223495	0.999884
St3gal1	0.215418	4.87745	1.48159	0.223527	0.999884
Wwc2	0.198346	4.72587	1.48026	0.223733	0.999884
Zbtb7a	0.168683	7.13729	1.47906	0.223921	0.999884
Usp15	0.202931	5.22171	1.47746	0.224172	0.999884
Sipa1l2	0.142689	5.74227	1.47604	0.224395	0.999884
A330069E16Rik	-0.414724	0.43824	1.47099	0.225189	0.999884
Smap1	0.159856	5.87083	1.46828	0.225617	0.999884
Haus8	-0.27732	2.81403	1.46668	0.22587	0.999884
Zfp300	0.348294	1.12044	1.46316	0.226428	0.999884
Sumo1	-0.140291	6.48636	1.46285	0.226477	0.999884
Avpi1	-0.168839	4.71382	1.46125	0.226732	0.999884
Ostf1	0.193195	3.63206	1.46075	0.22681	0.999884
Gtf3c5	-0.166283	4.56785	1.45986	0.226953	0.999884
Csmd1	0.266277	5.29414	1.45971	0.226977	0.999884
Dus2l	-0.200484	3.76856	1.45688	0.227427	0.999884
Arhgef12	0.169648	7.42425	1.45588	0.227587	0.999884
Cyp2s1	-0.260967	2.41811	1.45325	0.228008	0.999884
Chrm4	-0.135558	5.98366	1.45218	0.228179	0.999884
Magi3	0.238422	5.10679	1.45176	0.228245	0.999884
Mpnd	-0.176896	6.99158	1.45168	0.228258	0.999884
E130307A14Rik	-0.191802	3.79228	1.4505	0.228448	0.999884
Fat4	0.294805	3.10663	1.45012	0.228509	0.999884
Gm13845	0.386784	0.87324	1.44995	0.228536	0.999884
Bcar1	0.170913	5.8722	1.44944	0.228618	0.999884
Clspn	-0.453345	1.22104	1.44924	0.228651	0.999884
Tipin	-0.206644	3.29841	1.44839	0.228786	0.999884
Cobll1	0.298907	2.4512	1.44571	0.229218	0.999884
Slc7a2	0.2209	4.2521	1.44547	0.229257	0.999884
Parl	-0.1716	4.58113	1.44494	0.229341	0.999884
Ccdc75	0.148284	5.07521	1.44473	0.229376	0.999884
Fam129c	0.339964	1.03627	1.44467	0.229385	0.999884
2310042D19Rik	0.345977	1.25709	1.44445	0.22942	0.999884
Zfp771	-0.221202	6.41882	1.44161	0.229879	0.999884
Rfx5	0.188382	3.64948	1.44141	0.229911	0.999884
Oxsm	0.276635	2.70088	1.4391	0.230286	0.999884
Aspscr1	-0.204485	5.86802	1.43857	0.23037	0.999884
Trpc1	0.268623	4.16002	1.43809	0.230449	0.999884
Mrs2	0.238743	3.82451	1.43781	0.230494	0.999884
Zcchc17	-0.17736	6.4178	1.43582	0.230817	0.999884
9430091E24Rik	-0.324457	1.39976	1.4356	0.230853	0.999884
Rgs11	-0.200002	4.29629	1.4325	0.231357	0.999884
Trp53rk	-0.257792	2.43332	1.43061	0.231665	0.999884
Fam117a	0.310138	1.91142	1.43054	0.231676	0.999884
Nfkb2	-0.300527	2.09523	1.43017	0.231737	0.999884
Dedd2	-0.185469	4.77907	1.42928	0.231882	0.999884
Hebp1	-0.187974	4.75436	1.42919	0.231897	0.999884
Smyd2	-0.147592	6.65885	1.42858	0.231997	0.999884
Dpcd	-0.188458	5.98465	1.42759	0.232158	0.999884
Ubxn7	0.194663	5.26307	1.42651	0.232335	0.999884
Mysm1	0.252398	3.71399	1.42641	0.232351	0.999884
Grk1	0.328005	1.0435	1.42575	0.23246	0.999884
Grhl3	0.454998	0.425972	1.42504	0.232575	0.999884
Aff2	0.38204	1.93518	1.42417	0.232718	0.999884
Sgip1	0.236801	6.3459	1.42249	0.232994	0.999884
Slc7a1	0.162206	5.55916	1.42244	0.233003	0.999884
Ppp2r3c	-0.17261	4.92336	1.42232	0.233021	0.999884
AI837181	-0.171431	6.51806	1.42204	0.233067	0.999884
1700020I14Rik	0.387364	4.77867	1.42203	0.233069	0.999884
Ptcd2	-0.166453	5.42798	1.42085	0.233263	0.999884
Tesc	-0.193243	6.48859	1.41989	0.233422	0.999884
Pcdhb19	0.309127	2.13069	1.41943	0.233497	0.999884
Raph1	0.182946	5.65047	1.41645	0.233988	0.999884
Eif2b4	-0.180561	5.76082	1.41642	0.233994	0.999884
Psmc5	-0.172032	8.05981	1.41472	0.234275	0.999884
Tlk2	-0.130435	5.87889	1.41446	0.234317	0.999884
Rbm38	-0.334627	1.53332	1.41411	0.234376	0.999884
Stx1b	0.176337	7.26235	1.412	0.234725	0.999884
Gm10336	0.195429	3.37282	1.41106	0.23488	0.999884
Timm17b	-0.169575	4.238	1.41068	0.234943	0.999884
Dvl3	0.229419	4.92448	1.40949	0.23514	0.999884
Fancb	-0.411158	0.783428	1.40843	0.235317	0.999884
Ubxn11	-0.237924	3.17765	1.40641	0.235653	0.999884
2410004N09Rik	0.259209	2.11028	1.40474	0.235932	0.999884
Zfp934	0.352825	0.673637	1.40455	0.235963	0.999884
Dusp16	-0.192395	3.29009	1.40448	0.235975	0.999884
Ppcdc	-0.193667	3.45174	1.40429	0.236007	0.999884
Ifnar2	-0.167137	4.12721	1.40406	0.236046	0.999884
Slc2a4rg-ps	0.3711	1.39633	1.40315	0.236197	0.999884
Pcdh10	0.18141	7.63971	1.40245	0.236313	0.999884
Atp6v1f	-0.184731	7.10444	1.40195	0.236397	0.999884
Cdk5rap3	-0.200128	5.19437	1.40057	0.236627	0.999884
Tspan18	0.374557	2.15308	1.40021	0.236688	0.999884
Aarsd1	-0.149205	5.97359	1.39954	0.2368	0.999884
Sycp3	0.36413	1.41506	1.39571	0.237443	0.999884
Tle3	0.143041	5.87862	1.39444	0.237656	0.999884
Robo2	0.166914	6.48462	1.39436	0.23767	0.999884
Acer2	0.262778	2.76071	1.39423	0.237693	0.999884
Klhl28	0.410177	2.00182	1.39405	0.237722	0.999884
Dlg5	0.17571	4.83829	1.39224	0.238028	0.999884
Kctd16	0.375463	1.90237	1.39189	0.238087	0.999884
Lemd3	0.219172	5.03714	1.39028	0.238358	0.999884
Atg4a	0.257107	1.81524	1.39022	0.238368	0.999884
Pdzrn4	0.290393	2.50174	1.38955	0.238481	0.999884
Rpusd3	-0.232477	2.81273	1.38935	0.238514	0.999884
Fam71e1	-0.282537	1.43883	1.38932	0.23852	0.999884
Kctd14	-0.36315	0.562593	1.38778	0.238781	0.999884
B430212C06Rik	-0.398122	0.595548	1.38759	0.238812	0.999884
Ppil6	0.348653	0.778291	1.38716	0.238885	0.999884
1200016B10Rik	0.222679	2.72804	1.38683	0.238942	0.999884
Smc1a	0.129553	6.42351	1.3868	0.238946	0.999884
Anpep	0.311421	2.14336	1.3863	0.239031	0.999884
Fam120a	0.136634	7.00157	1.38574	0.239126	0.999884
Gm10125	0.353257	0.849042	1.38545	0.239175	0.999884
Cetn3	-0.162078	5.02138	1.38537	0.239188	0.999884
2810046L04Rik	0.198514	4.13399	1.38488	0.239272	0.999884
Nme2	-0.18262	6.55931	1.38463	0.239313	0.999884
Rfx1	0.184199	4.41006	1.38366	0.239478	0.999884
Mrps6	-0.227986	4.24519	1.38279	0.239626	0.999884
Tsen34	-0.15962	6.3544	1.38234	0.239703	0.999884
Stard13	0.291546	2.97285	1.38194	0.23977	0.999884
Itga1	0.372948	1.31891	1.38011	0.240083	0.999884
Ngdn	-0.1667	4.19196	1.38006	0.240092	0.999884
Unc13d	-0.417702	0.324306	1.37834	0.240383	0.999884
BC068281	0.275945	2.21331	1.37779	0.240478	0.999884
Dll1	0.35507	2.12282	1.37725	0.24057	0.999884
Psme1	-0.201519	5.03024	1.37693	0.240625	0.999884
A430078G23Rik	-0.307653	1.9791	1.37634	0.240725	0.999884
Ddx31	-0.222751	2.78292	1.37571	0.240834	0.999884
Ms4a15	1.25156	2.79564	1.37537	0.240891	0.999884
Gnptab	0.192376	5.82124	1.37484	0.240982	0.999884
Mtfr1	-0.246089	2.50203	1.37423	0.241087	0.999884
Asap2	0.272548	4.90575	1.37298	0.2413	0.999884
Rhou	-0.133236	6.08874	1.37268	0.241352	0.999884
Rgl1	0.138732	6.66373	1.37196	0.241475	0.999884
Usf1	-0.164107	6.37045	1.37165	0.241529	0.999884
1110034G24Rik	-0.221226	2.95322	1.37038	0.241747	0.999884
Pcgf5	0.288403	1.85113	1.36977	0.241852	0.999884
A4galt	0.387282	0.829414	1.36778	0.242194	0.999884
Ccdc51	-0.258974	2.33648	1.36759	0.242227	0.999884
Chrna5	-0.322831	1.78189	1.36737	0.242264	0.999884
Zfp449	0.280977	2.05578	1.36664	0.242389	0.999884
Mettl4	0.285397	1.89445	1.36575	0.242543	0.999884
Ddx51	0.173848	4.03287	1.36574	0.242545	0.999884
Kcnc1	0.140649	7.57265	1.36572	0.242548	0.999884
Calml4	-0.640863	0.624974	1.36381	0.242879	0.999884
Gm5577	-0.325172	1.02756	1.36302	0.243015	0.999884
Rpl14	-0.181727	7.78472	1.36245	0.243113	0.999884
Lct	0.400281	1.98837	1.36208	0.243177	0.999884
1700081L11Rik	0.155205	6.10327	1.36045	0.243459	0.999884
Neto1	0.200641	5.62607	1.36016	0.24351	0.999884
Decr2	0.147767	5.0038	1.35963	0.243601	0.999884
Cyp1b1	0.405205	2.28626	1.35862	0.243777	0.999884
Exph5	0.296507	4.21419	1.35804	0.243878	0.999884
Ttll4	0.343932	2.21885	1.35753	0.243967	0.999884
Ccnk	-0.164776	4.74109	1.35669	0.244112	0.999884
Elof1	-0.18052	5.88965	1.35663	0.244122	0.999884
Dnaic1	-0.311551	1.86992	1.35635	0.244171	0.999884
Zbtb8os	-0.192171	3.71847	1.35508	0.244391	0.999884
Gjc3	-0.163825	4.89455	1.35271	0.244804	0.999884
Vps37a	0.145195	5.14025	1.34952	0.245362	0.999884
Phtf2	0.194757	3.91625	1.34888	0.245474	0.999884
Nat9	-0.199436	4.41952	1.34841	0.245557	0.999884
Tom1l1	0.220061	3.57127	1.34696	0.24581	0.999884
Pxdn	-0.191798	5.05379	1.3468	0.245838	0.999884
Mcf2	0.295784	2.11464	1.34609	0.245962	0.999884
Haghl	-0.179732	6.02677	1.34572	0.246027	0.999884
Spag6	0.243577	2.18255	1.34441	0.246258	0.999884
Dmrtc1a	0.287038	1.72036	1.34413	0.246308	0.999884
Rab4a	-0.164987	5.75741	1.34303	0.2465	0.999884
Col22a1	0.298553	1.64285	1.34277	0.246546	0.999884
Plxna4	0.224342	6.39271	1.34201	0.24668	0.999884
Rbbp6	0.147567	5.98015	1.34103	0.246852	0.999884
Ptpn14	0.38643	2.76808	1.34069	0.246913	0.999884
Gapvd1	0.158685	5.97171	1.33785	0.247413	0.999884
Exosc4	-0.180745	5.15023	1.33773	0.247435	0.999884
Nfib	-0.145679	6.59788	1.33758	0.247462	0.999884
Nedd4	0.237453	8.31379	1.33721	0.247526	0.999884
Gpr137c	0.269644	3.55318	1.33527	0.247869	0.999884
Pcdh11x	0.456586	1.18074	1.33491	0.247934	0.999884
Plekha8	0.222437	3.66726	1.33337	0.248206	0.999884
Slc5a3	0.23355	4.59321	1.33226	0.248403	0.999884
D10Bwg1379e	0.430464	4.21716	1.33059	0.2487	0.999884
Mcph1	0.182487	3.56089	1.32946	0.248901	0.999884
Hs3st3a1	0.447563	1.05286	1.32944	0.248904	0.999884
Kcnh7	0.390594	3.03877	1.32928	0.248934	0.999884
Fam118b	-0.156461	4.18267	1.32859	0.249056	0.999884
Fgd4	0.363294	1.99863	1.32859	0.249057	0.999884
Cdc42ep5	-0.34657	0.733158	1.32854	0.249065	0.999884
Cd302	-0.187028	3.54377	1.32846	0.24908	0.999884
Slc16a3	-0.241521	2.18066	1.32796	0.249168	0.999884
BC048355	-0.261593	1.79665	1.3277	0.249214	0.999884
Xkr6	0.339338	0.918889	1.32761	0.249231	0.999884
Rgs2	-0.167191	6.18013	1.32757	0.249238	0.999884
Pde1b	-0.178581	8.52869	1.32722	0.2493	0.999884
Adcy6	0.156654	5.39118	1.32694	0.24935	0.999884
Slit3	0.250058	4.42594	1.32624	0.249474	0.999884
Evc2	0.178357	4.44615	1.32461	0.249766	0.999884
Rnd2	-0.184498	6.57059	1.32199	0.250236	0.999884
Akr1c18	0.395361	0.736259	1.32158	0.250308	0.999884
Pipox	-0.430039	0.519095	1.32031	0.250536	0.999884
Ube2c	0.334285	0.818252	1.31945	0.250691	0.999884
Kcnj6	0.275949	3.81165	1.31885	0.250799	0.999884
Mog	-0.199539	6.46356	1.31675	0.251177	0.999884
Ppap2a	-0.161924	4.57326	1.31624	0.251268	0.999884
Cxcl12	0.200716	6.07669	1.31593	0.251324	0.999884
Tk2	-0.160419	5.70607	1.31569	0.251367	0.999884
S100a4	-0.452141	0.322014	1.31521	0.251453	0.999884
Mapre2	0.169988	7.95478	1.31488	0.251514	0.999884
Reln	0.238447	6.27398	1.31334	0.25179	0.999884
Zc3h15	-0.127928	6.75339	1.31331	0.251796	0.999884
Prmt1	-0.167614	6.40435	1.31271	0.251904	0.999884
Cox6b2	-0.364857	0.922261	1.31166	0.252095	0.999884
Phf20l1	0.189148	4.73824	1.31146	0.25213	0.999884
Mtmr9	0.248972	5.11169	1.31099	0.252215	0.999884
Efcab4a	-0.252397	2.246	1.31055	0.252294	0.999884
Slc9a5	-0.155558	5.49578	1.31031	0.252339	0.999884
Sestd1	0.149749	5.71209	1.31009	0.252378	0.999884
1600020E01Rik	-0.254258	2.13039	1.30951	0.252484	0.999884
Gstm5	-0.170098	6.92922	1.3093	0.252521	0.999884
Adap2	0.366427	1.1326	1.30917	0.252546	0.999884
Itih2	0.355946	1.96122	1.30837	0.252689	0.999884
5930403L14Rik	0.212825	4.66504	1.30788	0.252779	0.999884
Srl	-0.199766	3.40444	1.30738	0.25287	0.999884
Fam173a	-0.207667	5.77083	1.30668	0.252997	0.999884
Pim3	-0.139956	5.38498	1.30601	0.253118	0.999884
Ccnt1	0.302706	2.90944	1.30514	0.253276	0.999884
Sdhaf1	-0.239287	4.60756	1.30224	0.253804	0.999884
Pin1	-0.173241	7.09361	1.30195	0.253858	0.999884
Zfp874a	-0.226009	2.68653	1.30182	0.253881	0.999884
Rpl7	-0.174089	8.01566	1.30181	0.253884	0.999884
B230209K01Rik	-0.372435	0.455951	1.30047	0.254128	0.999884
Acvr1b	0.162877	6.65353	1.30013	0.254189	0.999884
Glmn	0.26791	2.75676	1.2994	0.254322	0.999884
Magi1	0.139074	6.35821	1.29846	0.254495	0.999884
Rbm15	-0.239146	2.97031	1.29844	0.254499	0.999884
Uqcc	-0.142111	5.67454	1.29808	0.254565	0.999884
Trmt11	0.28221	1.84543	1.29726	0.254714	0.999884
Maml2	0.278315	2.50891	1.29695	0.254771	0.999884
2200002K05Rik	0.187527	3.52017	1.29687	0.254786	0.999884
Snrnp27	-0.169219	5.19002	1.29657	0.254841	0.999884
Nipal4	-0.273214	2.25313	1.29617	0.254914	0.999884
Mrps18a	-0.171154	5.94912	1.29557	0.255024	0.999884
Ufc1	-0.170433	6.07814	1.29542	0.255052	0.999884
D630023F18Rik	-0.262195	1.75025	1.29531	0.255072	0.999884
Prex1	0.168192	7.13924	1.29497	0.255133	0.999884
5133401N09Rik	-0.174745	3.97813	1.29494	0.25514	0.999884
Zfp526	0.191529	3.14079	1.2937	0.255366	0.999884
Vgll3	0.465107	0.434878	1.29336	0.25543	0.999884
Krr1	0.163121	4.74218	1.29319	0.255461	0.999884
Spats2	0.154808	4.63512	1.29208	0.255664	0.999884
Mylk3	0.397729	0.985462	1.29026	0.256	0.999884
Mll1	0.260559	6.08688	1.28984	0.256077	0.999884
1700008O03Rik	-0.233266	3.67668	1.28965	0.256113	0.999884
Hmgxb4	0.212742	3.31322	1.28889	0.256252	0.999884
Crabp2	0.419561	1.4873	1.28823	0.256375	0.999884
1110058L19Rik	-0.244082	3.89054	1.28812	0.256394	0.999884
Aspa	-0.168448	3.60489	1.28772	0.256469	0.999884
Herc4	0.159547	4.78316	1.28766	0.25648	0.999884
Mycl1	-0.203772	3.86303	1.28668	0.256661	0.999884
Gbp3	0.366941	1.27518	1.28565	0.256851	0.999884
Tbc1d12	0.209514	3.60715	1.28521	0.256933	0.999884
Hspbap1	-0.261561	2.28624	1.28517	0.256939	0.999884
Tm4sf1	-0.208864	3.16267	1.28473	0.257021	0.999884
Chd9	0.228638	5.32463	1.28386	0.257182	0.999884
Ccdc122	0.36391	0.907036	1.28347	0.257254	0.999884
Nr2c1	0.24773	2.73931	1.28286	0.257369	0.999884
2310028H24Rik	0.147331	6.93399	1.2828	0.257378	0.999884
Zfp629	-0.141749	4.87885	1.28258	0.257419	0.999884
Ogfr	-0.156412	5.86073	1.28241	0.257452	0.999884
Pcdhgb5	0.303927	2.03868	1.28224	0.257484	0.999884
Inpp1	-0.149134	4.19946	1.2822	0.25749	0.999884
Ctps2	-0.138472	4.75857	1.28203	0.257522	0.999884
Timm8b	-0.162819	5.85922	1.28144	0.257632	0.999884
Frmpd3	0.451306	1.12197	1.2808	0.257751	0.999884
Fam186b	-0.31797	0.805306	1.28022	0.257859	0.999884
Glg1	0.211456	6.26614	1.27931	0.258027	0.999884
Cdh23	0.478323	0.96341	1.27786	0.258297	0.999884
A330040F15Rik	0.327665	1.13206	1.2755	0.258738	0.999884
Vps13d	0.199503	5.7847	1.27419	0.258983	0.999884
Ttr	-1.36947	8.47906	1.27395	0.259028	0.999884
2610100L16Rik	-0.204558	2.88505	1.27319	0.259169	0.999884
Ptprz1	0.226825	6.72974	1.27212	0.25937	0.999884
Dhrs7b	-0.177279	4.74663	1.27135	0.259514	0.999884
Rbm19	-0.172771	4.36919	1.27039	0.259693	0.999884
Cyp2j9	0.191676	4.30213	1.26999	0.259769	0.999884
Nsa2	-0.156185	5.98387	1.26926	0.259905	0.999884
Adarb2	0.401001	2.85013	1.26877	0.259997	0.999884
Gabpa	0.222798	3.71688	1.26841	0.260064	0.999884
Polr2k	-0.212381	3.41379	1.26671	0.260384	0.999884
9030625A04Rik	-0.271838	1.54351	1.2659	0.260538	0.999884
Nfe2l2	0.20768	3.67875	1.26549	0.260615	0.999884
Lage3	-0.196242	3.85144	1.26493	0.260719	0.999884
Strn	0.320001	4.77968	1.26422	0.260853	0.999884
Mtr	0.387538	2.20828	1.26391	0.260913	0.999884
Cp	0.219884	3.46996	1.26321	0.261044	0.999884
Rpl13a	-0.17932	8.69168	1.26289	0.261104	0.999884
Dok6	0.455045	1.39431	1.26252	0.261174	0.999884
Lzic	0.218752	2.92262	1.26238	0.261202	0.999884
Myl9	-0.210083	3.79771	1.26184	0.261303	0.999884
Mafa	-0.377513	0.486124	1.26162	0.261344	0.999884
Kcng2	-0.195565	3.77625	1.26085	0.26149	0.999884
Dgkh	0.455265	2.19691	1.26056	0.261544	0.999884
Rabac1	-0.188119	7.6911	1.25961	0.261726	0.999884
Ube2g2	-0.130007	5.94724	1.25919	0.261804	0.999884
Bcl9l	0.15614	5.24877	1.25918	0.261807	0.999884
Pdha1	0.131333	6.95135	1.25851	0.261933	0.999884
Atm	0.211376	3.58899	1.25833	0.261968	0.999884
Htatip2	-0.225559	3.66224	1.25811	0.262009	0.999884
Raf1	0.136612	6.09837	1.25693	0.262234	0.999884
Neu4	-0.179974	3.49597	1.25691	0.262237	0.999884
Lsm1	-0.172676	4.00881	1.2565	0.262315	0.999884
Vamp3	-0.153682	4.69422	1.25638	0.262338	0.999884
Eml2	-0.140603	7.37697	1.25566	0.262473	0.999884
Gpr4	0.245621	2.61365	1.25499	0.262602	0.999884
Pycard	0.311146	0.940522	1.25487	0.262624	0.999884
Pcdhb11	0.382369	1.77671	1.25457	0.262682	0.999884
Frmd7	0.918949	2.81398	1.25445	0.262705	0.999884
Fbxl15	-0.18604	4.73037	1.25357	0.262872	0.999884
1520402A15Rik	-0.185996	3.7373	1.25321	0.262941	0.999884
Mapk4	0.151883	5.9775	1.25229	0.263115	0.999884
Fbxo7	-0.143603	4.62379	1.25204	0.263163	0.999884
Hpdl	0.486477	0.716868	1.25197	0.263177	0.999884
Trim2	0.234593	7.06583	1.25194	0.263182	0.999884
Ube2e1	0.146043	4.61943	1.25165	0.263237	0.999884
Ccdc88b	-0.242142	2.72291	1.25129	0.263306	0.999884
Dnajb1	-0.147074	6.42526	1.25022	0.26351	0.999884
Fbn1	0.280138	2.12158	1.24987	0.263578	0.999884
Galns	-0.195344	3.28087	1.24986	0.263579	0.999884
Uck2	0.193465	3.86615	1.2493	0.263687	0.999884
Eif2c2	0.313239	4.55796	1.24766	0.263999	0.999884
Acsl6	0.149639	6.83264	1.24571	0.264373	0.999884
Fcho2	0.194924	4.2872	1.24432	0.26464	0.999884
Rab33a	-0.147583	5.00057	1.24429	0.264646	0.999884
Slc25a40	0.212258	2.97956	1.24419	0.264664	0.999884
C1ql3	0.245304	5.86169	1.24402	0.264699	0.999884
Slc25a13	-0.307777	1.54824	1.24337	0.264823	0.999884
Fbxo10	0.147604	5.41681	1.24282	0.264928	0.999884
Fbll1	-0.159906	5.86103	1.24222	0.265043	0.999884
Tmprss7	0.299788	1.40049	1.24217	0.265053	0.999884
Psd2	0.185775	5.19443	1.24165	0.265153	0.999884
Fgf5	0.335794	1.10028	1.24138	0.265206	0.999884
Elfn1	0.160862	5.21407	1.24126	0.265229	0.999884
Cirbp	-0.190102	5.94237	1.23945	0.265578	0.999884
Gpnmb	0.635234	0.332281	1.23921	0.265623	0.999884
Tmem192	-0.176835	4.44086	1.23903	0.265658	0.999884
Jmjd1c	0.210236	5.30256	1.23689	0.266072	0.999884
Cox7a2l	-0.160566	7.70862	1.23674	0.266099	0.999884
Ppp1r15a	-0.165855	4.09031	1.23646	0.266155	0.999884
Itpripl2	0.233938	2.06908	1.23568	0.266306	0.999884
Rb1	0.166179	4.33948	1.2349	0.266456	0.999884
Zfp40	-0.183383	3.57326	1.23484	0.266469	0.999884
Cct5	-0.152468	7.62212	1.23481	0.266473	0.999884
Cttnbp2	0.196515	5.93196	1.23419	0.266593	0.999884
Gm7102	-0.205997	2.69197	1.23336	0.266755	0.999884
Man1a2	0.159598	6.72582	1.23308	0.266809	0.999884
Htr1f	0.360705	0.948699	1.23242	0.266937	0.999884
Taok3	0.146779	5.77566	1.23197	0.267023	0.999884
Ldlrad3	0.225469	3.21959	1.23136	0.267143	0.999884
Scpep1	-0.188808	3.38825	1.23107	0.2672	0.999884
Plekhb1	-0.171138	7.78722	1.22985	0.267435	0.999884
Epb4.1l4a	0.465298	1.98448	1.22886	0.267629	0.999884
Rlim	-0.131482	5.53622	1.22865	0.26767	0.999884
Npr1	0.598504	2.68727	1.22862	0.267676	0.999884
Cldn1	-0.373388	0.899557	1.22828	0.267742	0.999884
Rps14	-0.190204	8.05055	1.22737	0.26792	0.999884
Kctd17	-0.174029	8.02757	1.22715	0.267962	0.999884
Ing5	-0.181558	3.55846	1.22695	0.268001	0.999884
Pom121	0.169263	6.0028	1.22571	0.268244	0.999884
Cbfa2t3	0.178341	5.47547	1.22564	0.268257	0.999884
Slc16a6	0.277378	2.57583	1.22535	0.268313	0.999884
Gstp1	-0.150254	6.22297	1.22508	0.268366	0.999884
Masp1	0.192608	3.32169	1.22447	0.268486	0.999884
C1d	-0.197658	5.10713	1.2238	0.268616	0.999884
H2-DMa	-0.162856	3.61415	1.2238	0.268616	0.999884
Ccdc85b	-0.202444	7.6332	1.22223	0.268924	0.999884
Zmat4	0.1492	5.55968	1.22173	0.269021	0.999884
Ppic	0.355471	0.885624	1.22069	0.269225	0.999884
Nfatc1	0.285331	2.48497	1.22045	0.269272	0.999884
Aggf1	0.145036	5.80499	1.22031	0.269299	0.999884
2410002I01Rik	-0.16464	4.36799	1.22023	0.269315	0.999884
Ccdc103	-0.254983	2.13404	1.22015	0.269331	0.999884
Ccdc12	-0.155976	5.22671	1.21963	0.269433	0.999884
Pus7	0.190131	3.76236	1.21962	0.269435	0.999884
Akr1c14	-0.31413	1.05233	1.21838	0.269679	0.999884
Ftsj2	-0.184096	3.53453	1.21795	0.269764	0.999884
BC053749	0.357357	1.57653	1.21727	0.269897	0.999884
Mobp	-0.187635	7.57937	1.21667	0.270015	0.999884
Mboat2	0.175862	4.52398	1.21623	0.270101	0.999884
Car13	0.33185	0.591245	1.21612	0.270123	0.999884
Gcsh	-0.170652	5.59562	1.21514	0.270317	0.999884
Slc16a7	0.281882	2.3707	1.215	0.270344	0.999884
Slc25a10	-0.202154	4.62646	1.21487	0.27037	0.999884
Map1lc3a	-0.194762	8.40565	1.21401	0.27054	0.999884
Rassf4	0.354399	3.13283	1.21356	0.270627	0.999884
Efha1	-0.152528	4.47504	1.21341	0.270658	0.999884
Fkbp10	-0.251345	2.99398	1.21314	0.27071	0.999884
Gm872	-0.304475	0.856477	1.21265	0.270808	0.999884
Nmb	0.744624	2.64148	1.21259	0.270819	0.999884
Rgs20	0.177293	4.71103	1.21257	0.270824	0.999884
Stk32c	-0.14492	7.84535	1.21237	0.270863	0.999884
Zfp383	-0.289525	2.72565	1.21231	0.270875	0.999884
Cacna1e	0.230597	6.11141	1.21205	0.270926	0.999884
Kbtbd2	0.156012	5.42976	1.21123	0.271089	0.999884
AI316807	-0.148515	4.92109	1.21088	0.271159	0.999884
Trem2	-0.215953	3.99761	1.20975	0.271382	0.999884
Mettl8	-0.162572	3.64585	1.20928	0.271475	0.999884
Prss12	-0.148756	5.61847	1.20923	0.271484	0.999884
0610037P05Rik	-0.164496	5.14126	1.20897	0.271535	0.999884
Prpf40a	0.190853	4.2422	1.20884	0.271563	0.999884
Psmd13	-0.147397	6.66704	1.20876	0.271578	0.999884
5031425E22Rik	0.173267	3.55837	1.20854	0.271622	0.999884
Zfp81	0.334113	1.6356	1.20821	0.271686	0.999884
Apba3	0.161822	4.26929	1.2079	0.271748	0.999884
Agtrap	0.209332	3.31091	1.2076	0.271807	0.999884
Ift140	-0.144269	4.75097	1.2074	0.271848	0.999884
Cnp	-0.173632	8.72731	1.20705	0.271916	0.999884
S100a5	1.10536	2.57001	1.20701	0.271925	0.999884
Fermt2	0.13111	5.90482	1.20582	0.272162	0.999884
Shisa5	-0.144462	6.36085	1.20562	0.272201	0.999884
Ndst2	0.172861	3.773	1.2055	0.272225	0.999884
Slc44a2	-0.139277	5.53543	1.2047	0.272385	0.999884
1700034H14Rik	0.208514	2.72061	1.20468	0.272389	0.999884
Hirip3	-0.163092	4.57526	1.20352	0.272619	0.999884
Kcnt1	-0.123888	6.84172	1.20281	0.27276	0.999884
Heatr5b	0.191405	5.34696	1.2012	0.273082	0.999884
9430083A17Rik	0.259945	1.74776	1.20115	0.273091	0.999884
Stxbp2	-0.162564	4.44029	1.20082	0.273158	0.999884
Vegfa	0.168737	5.45503	1.20058	0.273206	0.999884
Zfp945	-0.172487	3.45951	1.20056	0.273209	0.999884
Dnajc14	0.137111	5.44162	1.20052	0.273217	0.999884
Wbscr16	-0.184942	4.04562	1.20014	0.273294	0.999884
Snrk	0.13977	6.67014	1.19939	0.273443	0.999884
Incenp	-0.152935	4.2776	1.19883	0.273556	0.999884
Eif4e2	-0.136806	5.94564	1.19793	0.273735	0.999884
Mchr1	-0.162452	5.32136	1.19793	0.273735	0.999884
Ppip5k1	0.122287	6.7384	1.19727	0.273869	0.999884
Slc26a10	-0.239361	2.19905	1.19693	0.273937	0.999884
Hyal1	0.273218	1.87291	1.19675	0.273971	0.999884
Zfp280c	-0.260925	2.82435	1.19637	0.274047	0.999884
Arf5	-0.161033	7.53196	1.19493	0.274337	0.999884
Tmem126a	-0.154585	4.26533	1.19463	0.274398	0.999884
Mrc2	0.306357	3.1121	1.19355	0.274615	0.999884
Anapc1	0.157938	5.78144	1.19282	0.274761	0.999884
Iqcb1	-0.148908	4.41314	1.19192	0.274943	0.999884
Gria4	0.151468	6.34984	1.19182	0.274963	0.999884
Mgst1	-0.230541	2.76197	1.19052	0.275225	0.999884
Psat1	-0.124955	7.17202	1.19016	0.275298	0.999884
H2-Ke2	-0.17206	5.92393	1.19015	0.2753	0.999884
Plxna1	0.162484	6.67108	1.19012	0.275306	0.999884
4930455C21Rik	-0.157461	4.71617	1.18936	0.275458	0.999884
Rin3	-0.269518	2.27019	1.18918	0.275495	0.999884
Ddx19a	0.190187	3.88447	1.18857	0.275617	0.999884
Hus1	0.190563	3.30746	1.18721	0.275892	0.999884
Kif26a	0.196846	3.19484	1.18674	0.275988	0.999884
Prdm10	0.278852	2.56012	1.18587	0.276164	0.999884
Bag1	-0.170618	7.64228	1.18506	0.276329	0.999884
Espn	-0.279349	2.14917	1.18506	0.276329	0.999884
Cdk2ap2	-0.157623	4.66648	1.18504	0.276333	0.999884
Sdccag3	-0.128924	6.10494	1.18465	0.276411	0.999884
Btaf1	0.164142	4.7309	1.18438	0.276465	0.999884
Pde5a	0.191919	3.38464	1.18417	0.276508	0.999884
Rnf123	0.126665	5.85691	1.18385	0.276574	0.999884
Sil1	-0.181174	4.96644	1.18366	0.276612	0.999884
Klhl6	-0.336168	0.777303	1.18308	0.276731	0.999884
Unk	0.159911	4.27417	1.18252	0.276844	0.999884
Bicd1	0.321865	3.07407	1.18222	0.276905	0.999884
Znhit1	-0.20727	5.61904	1.18148	0.277055	0.999884
Mir3960	0.371009	0.402062	1.18007	0.277342	0.999884
Dpy19l3	0.17046	5.82598	1.18001	0.277355	0.999884
2010-09-03	-0.183055	7.47896	1.17984	0.277389	0.999884
Zfp758	0.242768	2.64122	1.17979	0.277399	0.999884
Slc44a5	0.23723	2.33227	1.17961	0.277434	0.999884
Gng7	-0.200086	8.33389	1.17915	0.277528	0.999884
Yeats2	0.204012	4.12901	1.17869	0.277623	0.999884
Klhl34	0.229479	4.97686	1.17861	0.277639	0.999884
4930455F23Rik	-0.172326	4.80396	1.1783	0.277702	0.999884
2310069G16Rik	0.349158	0.905808	1.17815	0.277733	0.999884
Myom3	0.268223	1.54167	1.17736	0.277895	0.999884
Fbxw17	-0.20016	2.59968	1.17524	0.278328	0.999884
Enho	-0.179876	6.33682	1.17444	0.27849	0.999884
Snx13	0.186869	5.75267	1.17387	0.278608	0.999884
Get4	-0.136222	6.22618	1.17353	0.278677	0.999884
Zbtb25	0.224424	2.61725	1.17333	0.278719	0.999884
Mapk1ip1l	0.157227	5.15134	1.17325	0.278734	0.999884
Pgap1	0.189547	4.72331	1.17303	0.278779	0.999884
Igsf1	-0.334986	1.73078	1.17273	0.27884	0.999884
Nme1	-0.145299	7.6255	1.17235	0.278918	0.999884
Gnai3	0.168943	4.73914	1.17162	0.279068	0.999884
Cdh12	0.275168	3.52777	1.17108	0.279179	0.999884
Peli3	0.161601	3.95134	1.17069	0.279261	0.999884
Tbca	-0.162082	5.27264	1.17063	0.279272	0.999884
Tha1	-0.293183	1.88195	1.1691	0.279587	0.999884
Irs2	0.303113	4.48274	1.16895	0.279617	0.999884
Ly6h	-0.17243	8.25959	1.16805	0.279803	0.999884
Fabp3	-0.170074	6.59979	1.16611	0.280203	0.999884
Prepl	0.212104	7.54223	1.16588	0.28025	0.999884
Gm608	0.249597	5.18242	1.16579	0.280267	0.999884
Ttc9b	-0.195874	8.38626	1.16509	0.280412	0.999884
Pef1	-0.14221	6.2446	1.16444	0.280546	0.999884
Mbd5	0.232287	5.17349	1.16435	0.280565	0.999884
BC048403	0.232519	3.47167	1.1641	0.280617	0.999884
Rab26	-0.164886	5.51744	1.16393	0.280652	0.999884
Pcdhga6	0.271329	2.60384	1.16382	0.280674	0.999884
Naa20	0.1377	5.32751	1.16156	0.281143	0.999884
9130019P16Rik	0.329961	1.46269	1.16046	0.281371	0.999884
Ankrd35	-0.219818	3.74231	1.16037	0.281388	0.999884
Bag5	-0.123747	5.6361	1.16033	0.281397	0.999884
Bbs10	0.228805	1.83586	1.1601	0.281445	0.999884
Vps13c	0.365242	4.25027	1.16001	0.281464	0.999884
Slc39a10	0.204989	7.31988	1.15998	0.281469	0.999884
Idh2	-0.155087	5.25282	1.15971	0.281526	0.999884
Bambi-ps1	0.279664	1.36192	1.15954	0.281561	0.999884
Actn2	-0.21176	4.89508	1.15948	0.281572	0.999884
Ncoa4	0.156591	6.17353	1.15944	0.281582	0.999884
Cenpf	-0.305039	1.10016	1.15904	0.281664	0.999884
1110032A03Rik	-0.179203	5.23691	1.1586	0.281756	0.999884
E4f1	-0.1682	4.32224	1.15839	0.281799	0.999884
Trhde	0.175823	4.69075	1.15681	0.282127	0.999884
Hmbox1	0.28263	2.80849	1.15654	0.282184	0.999884
Brox	0.127541	5.57477	1.15609	0.282278	0.999884
Tbc1d24	0.207415	6.27928	1.15454	0.2826	0.999884
Ppp2r3d	-0.192045	3.35479	1.15414	0.282684	0.999884
Snx9	0.270752	2.6749	1.15314	0.282893	0.999884
Ksr2	0.284736	3.07019	1.15308	0.282906	0.999884
Fahd2a	-0.189096	4.31821	1.15199	0.283134	0.999884
8430410A17Rik	-0.185203	4.14317	1.15136	0.283264	0.999884
Tbx21	1.0359	1.45067	1.15117	0.283305	0.999884
B230216N24Rik	0.246831	2.20614	1.15103	0.283333	0.999884
Wdr59	0.143984	4.78314	1.15048	0.28345	0.999884
Fastkd3	0.195575	3.10603	1.14999	0.283552	0.999884
Tmem161a	-0.139549	5.24859	1.14907	0.283743	0.999884
Nrip1	0.390574	2.94514	1.14902	0.283755	0.999884
1110034A24Rik	-0.215182	2.25898	1.1489	0.283779	0.999884
Clstn2	0.152969	6.1155	1.14852	0.283858	0.999884
Prox1	0.308408	1.75284	1.14846	0.283871	0.999884
Atp6v0e	-0.177513	4.27058	1.14716	0.284145	0.999884
Pvrl2	-0.218769	3.2534	1.14713	0.28415	0.999884
Apoa1bp	-0.181511	5.37093	1.14611	0.284365	0.999884
1700096K18Rik	-0.321548	1.18763	1.14548	0.284498	0.999884
AW554918	0.177431	3.29663	1.14486	0.284628	0.999884
Fech	0.130525	5.49714	1.14338	0.284939	0.999884
Actl6a	-0.180799	3.29214	1.14313	0.284991	0.999884
Paqr8	0.150145	6.27148	1.14187	0.285258	0.999884
Lyst	0.241776	5.02287	1.14167	0.285299	0.999884
Epn3	-0.386947	1.03231	1.14163	0.285309	0.999884
Ficd	0.182842	3.80398	1.14126	0.285387	0.999884
Rpa2	-0.170714	3.78565	1.14115	0.28541	0.999884
Nubp2	-0.163007	5.32361	1.14043	0.285562	0.999884
Crkl	0.166021	4.98674	1.14031	0.285586	0.999884
Cyp26b1	0.211117	3.67036	1.139	0.285864	0.999884
Dcun1d2	-0.125539	5.54715	1.13895	0.285875	0.999884
Akap13	0.185245	4.14505	1.13848	0.285973	0.999884
Rgs5	0.210061	3.45134	1.13815	0.286043	0.999884
Abca3	0.117351	6.59506	1.13805	0.286064	0.999884
Pcolce2	-0.278423	2.01094	1.13746	0.28619	0.999884
Taf2	0.177817	4.51966	1.13513	0.286683	0.999884
Eed	0.171673	3.55388	1.13513	0.286683	0.999884
Myh11	0.227275	2.18581	1.13369	0.28699	0.999884
Gabrb3	0.1553	7.756	1.13335	0.287063	0.999884
Gm266	-0.287658	0.945431	1.13304	0.287128	0.999884
Lrrc9	-0.370344	0.644776	1.13282	0.287175	0.999884
Dlgap2	0.232955	5.47972	1.13174	0.287404	0.999884
Cd83	-0.17304	3.62774	1.13109	0.287542	0.999884
Obfc2a	-0.243535	2.43545	1.13105	0.287552	0.999884
Ptprn2	0.150269	8.80772	1.1308	0.287605	0.999884
Sgpl1	-0.149434	4.74658	1.12936	0.287912	0.999884
Fbln2	0.395174	2.85312	1.12898	0.287993	0.999884
Thbs2	0.220107	2.72868	1.12885	0.288021	0.999884
Setd5	0.14201	6.42108	1.12883	0.288024	0.999884
Gpr81	0.352176	0.797935	1.12615	0.288598	0.999884
Polr2d	-0.165719	4.32448	1.12579	0.288674	0.999884
Supt7l	0.163301	4.1739	1.12516	0.288811	0.999884
Rab42-ps	0.299438	1.00292	1.12509	0.288825	0.999884
Cpeb4	0.421526	3.25449	1.12303	0.289266	0.999884
E030010A14Rik	0.431709	0.615882	1.123	0.289274	0.999884
Prdm15	0.162388	3.925	1.12275	0.289328	0.999884
Cacna1c	0.214677	4.86257	1.12268	0.289341	0.999884
Tjp1	0.197795	5.82354	1.1226	0.289358	0.999884
Polr2a	0.173081	6.1805	1.12185	0.28952	0.999884
Ndufs3	-0.164107	7.29451	1.12178	0.289536	0.999884
Lrrc57	0.179545	4.55498	1.12148	0.2896	0.999884
Ntrk1	-0.419645	1.12831	1.12121	0.289659	0.999884
Akap2	0.143275	5.85084	1.12078	0.289751	0.999884
Wasf3	0.219507	5.21913	1.12053	0.289805	0.999884
Pabpn1	-0.128171	6.84741	1.12029	0.289856	0.999884
Gas1	0.213656	3.1665	1.1202	0.289876	0.999884
Itprip	-0.387832	0.551085	1.11849	0.290243	0.999884
Ythdf2	-0.155675	5.08421	1.1183	0.290286	0.999884
2010-03-09	-0.276479	1.08122	1.11767	0.29042	0.999884
Sephs2	-0.152009	5.26794	1.11694	0.290579	0.999884
Lonrf2	0.154643	6.9953	1.1168	0.290609	0.999884
Nmt2	0.182193	4.44068	1.11654	0.290664	0.999884
Dscaml1	0.184271	5.72316	1.11635	0.290706	0.999884
Cnksr2	0.205545	6.79029	1.11481	0.291038	0.999884
Arhgap15	-0.204704	3.49085	1.1148	0.291041	0.999884
Chmp1b	0.133663	4.46145	1.11464	0.291076	0.999884
Tubgcp4	0.171098	4.0644	1.11457	0.291091	0.999884
Use1	-0.180236	6.10396	1.11377	0.291264	0.999884
N4bp2l2	0.188474	3.9795	1.11368	0.291284	0.999884
Luc7l3	-0.13738	6.19238	1.11319	0.291389	0.999884
Mrps10	-0.141217	4.95602	1.11314	0.2914	0.999884
Dusp18	0.176247	4.94383	1.11279	0.291476	0.999884
H2-T23	-0.25137	1.69787	1.11261	0.291515	0.999884
4930453N24Rik	-0.152459	3.84777	1.11255	0.291528	0.999884
Tigd3	-0.220271	2.24041	1.11177	0.291698	0.999884
Saal1	-0.200026	3.20699	1.11177	0.291698	0.999884
Cox18	0.156959	4.21113	1.11104	0.291856	0.999884
Usp34	0.237588	5.56977	1.111	0.291865	0.999884
Kif22	0.244856	1.56681	1.11098	0.291869	0.999884
Kcnf1	0.174593	7.04747	1.11041	0.291992	0.999884
Kif26b	0.260191	2.36233	1.11028	0.292021	0.999884
Zfp454	-0.240946	1.94498	1.10886	0.29233	0.999884
Jmjd5	0.263795	1.48779	1.10801	0.292515	0.999884
Scrib	0.124284	5.62093	1.10794	0.29253	0.999884
Oprd1	0.259947	3.68102	1.10771	0.292581	0.999884
Btbd7	0.358083	2.34817	1.10756	0.292612	0.999884
Itga7	0.210593	3.6966	1.10738	0.292652	0.999884
Vipar	-0.141998	5.89299	1.10703	0.292729	0.999884
Pdgfd	-0.333551	0.573401	1.1062	0.292909	0.999884
Kdm4a	0.128348	5.70962	1.10617	0.292915	0.999884
Ppp2r5e	0.145278	6.13514	1.1059	0.292975	0.999884
Arid5b	0.403846	2.92861	1.1054	0.293084	0.999884
Hes6	-0.187309	4.24162	1.1052	0.293128	0.999884
Vdac3	-0.135569	7.5321	1.10504	0.293162	0.999884
Arl5b	0.344877	1.98178	1.10487	0.2932	0.999884
P2rx7	0.208367	2.59485	1.10394	0.293403	0.999884
2410018L13Rik	-0.181778	3.26808	1.10354	0.293492	0.999884
Tuba1b	-0.20912	8.46121	1.10317	0.293572	0.999884
Skil	0.172701	5.85103	1.10301	0.293606	0.999884
Fyn	0.126341	7.01404	1.10246	0.293726	0.999884
Psme2	-0.167976	4.20224	1.10233	0.293754	0.999884
Slc2a12	-0.26279	2.04355	1.10224	0.293775	0.999884
Fbrs	0.134494	5.43173	1.10114	0.294016	0.999884
Akr7a5	-0.177401	5.45306	1.10064	0.294125	0.999884
Hcfc1	0.158235	6.43596	1.10056	0.294144	0.999884
Slc4a7	0.216252	3.53261	1.09923	0.294435	0.999884
Arid1a	0.164605	6.57892	1.09714	0.294894	0.999884
Prr12	0.138586	6.35364	1.09683	0.294963	0.999884
Chaf1a	-0.20836	2.77657	1.09657	0.29502	0.999884
2310030N02Rik	-0.221334	2.70715	1.09611	0.295121	0.999884
Spock2	0.145915	9.13116	1.09562	0.295229	0.999884
Dennd1b	-0.26529	2.68132	1.09512	0.29534	0.999884
Rpl36al	-0.142655	6.13615	1.09503	0.295358	0.999884
Clpb	-0.132849	5.99532	1.09486	0.295397	0.999884
Ighmbp2	-0.153378	3.86367	1.09445	0.295488	0.999884
Myc	0.288072	1.91967	1.09407	0.295572	0.999884
Gdf11	0.272583	2.69444	1.09386	0.295617	0.999884
Nup62	-0.128492	5.18047	1.09376	0.29564	0.999884
1700086L19Rik	0.236799	3.47092	1.09365	0.295665	0.999884
Nr4a3	0.389101	2.13515	1.09341	0.295717	0.999884
Hspa4	0.125101	7.88149	1.09327	0.295748	0.999884
Rps8	-0.16674	8.41729	1.09304	0.295799	0.999884
Smoc2	0.167701	4.02724	1.09247	0.295925	0.999884
Il17rd	0.241865	2.44618	1.09245	0.295928	0.999884
Zfand3	0.113819	6.5469	1.09205	0.296018	0.999884
Hif3a	-0.197462	2.76484	1.09178	0.296077	0.999884
Per2	0.239498	5.09735	1.09125	0.296194	0.999884
Shf	-0.184191	6.14133	1.09121	0.296203	0.999884
Rxrg	-0.238151	4.76242	1.09119	0.296208	0.999884
N4bp3	-0.166967	4.44864	1.0909	0.296272	0.999884
Usp12	0.136522	6.07375	1.09025	0.296416	0.999884
Upf3b	-0.146186	4.23659	1.09005	0.296461	0.999884
Myh8	0.33955	0.98455	1.08949	0.296584	0.999884
1500010J02Rik	-0.126919	5.38789	1.08929	0.296628	0.999884
Chmp7	-0.120236	6.90912	1.08886	0.296723	0.999884
Zdhhc13	0.165804	4.1454	1.08857	0.296789	0.999884
Sipa1l1	0.169454	8.38931	1.08722	0.297089	0.999884
Diap3	-0.320238	0.611921	1.08699	0.297139	0.999884
Zfp639	0.152615	4.05507	1.08582	0.297399	0.999884
Cdk14	0.12857	7.59758	1.0854	0.297492	0.999884
Prrc2b	0.157059	8.83556	1.08522	0.297534	0.999884
Ppil3	-0.186081	3.86695	1.08511	0.297557	0.999884
Nop56	-0.139996	6.22607	1.0851	0.29756	0.999884
Pdlim5	0.16866	4.18382	1.08453	0.297687	0.999884
Pag1	0.195852	4.39566	1.08413	0.297775	0.999884
Asl	-0.20085	4.26392	1.08389	0.297829	0.999884
Zdhhc12	-0.214634	2.96384	1.08367	0.297878	0.999884
Rhov	-0.188576	3.95397	1.08365	0.297881	0.999884
Dstyk	0.12898	5.62597	1.08287	0.298057	0.999884
Lnpep	0.461603	3.08891	1.08285	0.298061	0.999884
Rasd1	-0.266487	3.58431	1.08285	0.298061	0.999884
Klf4	-0.224105	2.53966	1.08138	0.298389	0.999884
5430411K18Rik	0.177005	5.31767	1.08126	0.298415	0.999884
Adamts5	0.513805	1.44342	1.08077	0.298525	0.999884
Neurl1b	-0.138692	5.63886	1.08077	0.298525	0.999884
Tnip2	-0.186124	2.95587	1.0804	0.298608	0.999884
St6galnac6	-0.124337	7.51336	1.08025	0.298641	0.999884
2010305A19Rik	-0.161305	3.72085	1.07994	0.298712	0.999884
Ercc5	0.175045	3.98861	1.0785	0.299034	0.999884
BC056474	-0.149032	5.30868	1.07797	0.299151	0.999884
Gm15417	-0.277895	1.73809	1.07785	0.299179	0.999884
Isoc1	0.27449	4.1882	1.07785	0.29918	0.999884
Crtc2	0.168053	4.05214	1.07767	0.29922	0.999884
Med21	-0.195415	4.13582	1.07752	0.299254	0.999884
Ern1	0.326756	1.73176	1.07747	0.299264	0.999884
Spata2	0.123426	6.47443	1.07564	0.299676	0.999884
Oxr1	0.183796	7.73365	1.07549	0.299708	0.999884
Asap1	0.139668	6.93662	1.07529	0.299753	0.999884
Adarb1	0.116336	7.86242	1.07514	0.299788	0.999884
Ap3s1	-0.139094	5.98551	1.07472	0.299882	0.999884
Zfp830	-0.168601	3.49864	1.07466	0.299895	0.999884
Elovl2	0.181717	3.90234	1.07462	0.299903	0.999884
Cdca8	0.281461	1.28547	1.07412	0.300018	0.999884
1700016K19Rik	-0.261623	2.06094	1.07398	0.300047	0.999884
Frmd6	0.155101	4.8991	1.07318	0.300229	0.999884
Copa	0.113676	7.3687	1.07204	0.300486	0.999884
Wdr45	-0.135425	5.4856	1.07204	0.300486	0.999884
D4Bwg0951e	0.165205	3.67971	1.07192	0.300512	0.999884
Loxl2	-0.318136	1.01198	1.07192	0.300512	0.999884
Klf10	-0.224957	4.86041	1.07184	0.30053	0.999884
Arhgef11	0.190162	5.47687	1.07156	0.300593	0.999884
Cenpp	-0.297305	0.795405	1.0715	0.300606	0.999884
1810027O10Rik	-0.169679	5.21601	1.07096	0.30073	0.999884
Plin4	-0.30348	3.22706	1.07082	0.300761	0.999884
Cnbp	-0.156485	7.73832	1.07017	0.300906	0.999884
Tppp3	-0.195141	5.63236	1.07003	0.300939	0.999884
LOC100044193	0.277977	1.95009	1.06999	0.300948	0.999884
Rnf24	0.164025	5.08671	1.06998	0.30095	0.999884
Cacna1b	0.197287	5.9371	1.06849	0.301286	0.999884
Nt5dc3	0.129662	6.44112	1.06834	0.30132	0.999884
Sult1a1	-0.18332	3.46428	1.06828	0.301335	0.999884
Dcaf15	-0.153563	4.54994	1.06646	0.301746	0.999884
Taf12	-0.175414	4.10124	1.06629	0.301784	0.999884
Ift20	-0.139301	5.88418	1.06532	0.302005	0.999884
Gm129	-0.220753	3.41586	1.0653	0.30201	0.999884
Kitl	0.194157	5.04699	1.06521	0.30203	0.999884
Tssc1	-0.151358	6.08639	1.06449	0.302193	0.999884
4931406C07Rik	0.15002	4.17988	1.06428	0.30224	0.999884
1110038B12Rik	-0.191817	2.52858	1.06404	0.302295	0.999884
Usp31	0.174931	6.40075	1.06342	0.302435	0.999884
Reep2	-0.15375	7.90769	1.06295	0.302543	0.999884
Csrp2	-0.252659	2.51946	1.06283	0.30257	0.999884
Cd97	0.190726	3.17385	1.06262	0.302619	0.999884
Tasp1	0.185611	3.88246	1.06232	0.302687	0.999884
Wwtr1	0.188651	3.94311	1.0623	0.302692	0.999884
Dcun1d5	-0.141999	5.06384	1.06203	0.302753	0.999884
Rasgrp2	-0.214165	5.3545	1.06185	0.302794	0.999884
Cacna1a	0.154598	7.38533	1.06152	0.302869	0.999884
Ccar1	0.148398	5.03252	1.06076	0.303042	0.999884
Adam1a	-0.344863	0.934775	1.06046	0.303111	0.999884
Rpap2	-0.137298	4.27617	1.05988	0.303243	0.999884
Kcnn1	-0.142909	5.15147	1.05987	0.303246	0.999884
Tmem131	0.166167	6.06272	1.05986	0.303247	0.999884
Glcci1	0.157895	5.17323	1.05933	0.303368	0.999884
Podn	0.242806	1.77042	1.05922	0.303394	0.999884
6330407J23Rik	0.17846	5.62869	1.05833	0.303597	0.999884
Nol7	-0.131611	5.03611	1.05814	0.303641	0.999884
Ndufs8	-0.15573	6.58239	1.05803	0.303665	0.999884
Cuedc2	-0.156057	7.49365	1.05795	0.303682	0.999884
Gm13157	-0.286669	1.69773	1.0579	0.303696	0.999884
Rbck1	-0.134655	6.95444	1.05777	0.303724	0.999884
Poll	-0.161686	4.0063	1.057	0.3039	0.999884
Tmem88b	-0.155243	5.78474	1.05697	0.303907	0.999884
Basp1	0.162109	9.50159	1.05686	0.303932	0.999884
Anapc5	-0.126529	7.6492	1.05683	0.303938	0.999884
Nppc	-0.221679	2.53807	1.05655	0.304004	0.999884
Fndc3a	0.151057	5.24584	1.05636	0.304047	0.999884
Col19a1	0.230871	3.59408	1.05554	0.304235	0.999884
Gm5512	-0.261348	1.73015	1.05534	0.304281	0.999884
Ccdc107	-0.204552	4.78408	1.05508	0.304341	0.999884
Syne2	0.156626	4.28508	1.05488	0.304386	0.999884
6230409E13Rik	0.146212	6.36358	1.05479	0.304406	0.999884
Fam189a2	-0.191319	3.90991	1.05464	0.304442	0.999884
Dcc	0.237964	3.58399	1.05445	0.304485	0.999884
Hdhd3	-0.169939	3.74872	1.05386	0.304619	0.999884
Prelp	-0.254952	3.83604	1.05229	0.30498	0.999884
Rnf216	0.144048	5.51468	1.05216	0.305009	0.999884
Cdc40	0.143351	5.03704	1.05188	0.305073	0.999884
Dennd4c	0.23293	3.50999	1.05159	0.305141	0.999884
Rwdd2a	-0.153355	4.25201	1.05158	0.305144	0.999884
Rsbn1	0.28739	2.99429	1.0511	0.305255	0.999884
1110008P14Rik	-0.196806	7.93887	1.05102	0.305273	0.999884
Ttc30b	0.177619	3.37129	1.05098	0.305281	0.999884
Ppil2	-0.137856	6.29422	1.05091	0.305299	0.999884
Fzd4	0.244999	2.18685	1.04842	0.305871	0.999884
B3galnt1	-0.134218	5.31633	1.0483	0.305898	0.999884
3110082J24Rik	-0.339595	0.456195	1.0483	0.305898	0.999884
Fbxl6	-0.14163	4.94047	1.0477	0.306037	0.999884
Ets1	0.190474	3.17324	1.04765	0.306049	0.999884
Mrpl45	-0.123851	5.21713	1.04739	0.306109	0.999884
Cd84	-0.316402	0.62086	1.04723	0.306147	0.999884
Plce1	0.271351	3.17319	1.04706	0.306184	0.999884
Rps27a	-0.209293	7.59665	1.04675	0.306257	0.999884
Eps15l1	0.134918	5.52963	1.04667	0.306276	0.999884
Fgfr1op	-0.185731	3.72282	1.04614	0.306397	0.999884
Cdc73	0.220783	3.14596	1.04578	0.306481	0.999884
Sowahc	-0.196794	2.97447	1.04573	0.306493	0.999884
Sdc4	-0.222941	6.24811	1.04467	0.306738	0.999884
Foxo6	0.162498	4.97173	1.04345	0.30702	0.999884
Rab11fip2	0.185071	5.35775	1.0425	0.307242	0.999884
Cisd3	-0.19061	4.55572	1.0412	0.307543	0.999884
Plcb2	-0.319633	1.13857	1.04103	0.307583	0.999884
Prkcq	-0.165453	3.53949	1.04099	0.307591	0.999884
Jarid2	0.131894	5.05542	1.04085	0.307623	0.999884
Cidea	-0.284146	1.88698	1.04079	0.307639	0.999884
Stt3a	0.169212	4.23286	1.04076	0.307646	0.999884
Fam133b	-0.129959	4.97923	1.04031	0.307748	0.999884
Cnot7	0.130184	5.92188	1.03914	0.308022	0.999884
Pcdha12	0.324115	2.22207	1.03874	0.308114	0.999884
Gcc2	0.160154	5.87525	1.0387	0.308123	0.999884
Impdh1	0.112251	6.32886	1.03842	0.30819	0.999884
Stmn3	-0.175785	9.7522	1.03841	0.308193	0.999884
Tmem184c	0.172467	5.81712	1.03787	0.308317	0.999884
Polb	-0.182054	5.67816	1.03738	0.308432	0.999884
Pdzrn3	0.158814	5.16688	1.03712	0.308493	0.999884
Lhfp	0.201882	5.07529	1.03647	0.308644	0.999884
Kif16b	0.188105	3.38726	1.036	0.308754	0.999884
Alg9	0.131739	4.4631	1.03598	0.308759	0.999884
Polr3h	-0.128977	6.09874	1.03546	0.30888	0.999884
Inpp5f	-0.109456	6.66562	1.03339	0.309364	0.999884
Mrpl48	-0.168901	5.71195	1.03336	0.30937	0.999884
Zfp688	-0.189678	3.45827	1.03271	0.309522	0.999884
Slc14a1	0.24852	3.06773	1.03263	0.309542	0.999884
Mob3c	-0.222779	2.08309	1.03261	0.309547	0.999884
Naa10	-0.191008	4.82864	1.03258	0.309554	0.999884
Mag	-0.166634	7.74008	1.03257	0.309556	0.999884
Ost4	0.146287	4.38261	1.03218	0.309648	0.999884
Pum1	0.146109	6.32962	1.03182	0.309731	0.999884
Acat2	-0.152647	5.37048	1.03155	0.309796	0.999884
Efnb1	0.144391	4.30527	1.03134	0.309845	0.999884
A330032B11Rik	-0.34191	0.522222	1.03132	0.309849	0.999884
Park7	-0.158168	7.15245	1.03049	0.310044	0.999884
Sh3gl3	-0.132771	5.51991	1.03017	0.310118	0.999884
2010002N04Rik	-0.260986	3.6067	1.02991	0.310181	0.999884
Rnf180	0.193908	3.07971	1.0299	0.310182	0.999884
Gm14295	-0.19826	4.51006	1.02962	0.310248	0.999884
Tmem79	0.360897	0.487078	1.02943	0.310293	0.999884
Mad2l2	-0.191597	3.22163	1.02923	0.31034	0.999884
Hspbp1	-0.142534	7.06422	1.02919	0.310349	0.999884
E130303B06Rik	-0.199449	3.25092	1.02912	0.310364	0.999884
Arl2	-0.15923	6.36646	1.02873	0.310458	0.999884
Decr1	-0.155085	4.10929	1.02826	0.310568	0.999884
Mtmr11	0.259758	2.82214	1.02672	0.31093	0.999884
Ppap2b	0.196319	7.16552	1.02639	0.311008	0.999884
Xpo5	0.13909	5.20183	1.02639	0.311009	0.999884
Fyb	-0.377228	0.335197	1.02628	0.311033	0.999884
Prex2	0.251501	4.54494	1.02599	0.311103	0.999884
Fam105b	-0.152924	4.38942	1.02589	0.311125	0.999884
Nrcam	0.129188	8.20874	1.02587	0.31113	0.999884
Paxip1	0.161627	5.27847	1.02586	0.311134	0.999884
Zfyve26	0.14713	4.4948	1.02545	0.31123	0.999884
Khk	-0.187779	3.86341	1.02484	0.311373	0.999884
Tie1	0.176932	3.16092	1.02454	0.311446	0.999884
Suz12	0.200974	4.48678	1.02403	0.311565	0.999884
Arnt	0.150803	4.26278	1.02389	0.311598	0.999884
Zfp592	0.125955	5.0673	1.02212	0.312016	0.999884
Commd9	-0.156422	5.37937	1.02192	0.312063	0.999884
Trp53bp2	0.184956	4.33699	1.02172	0.31211	0.999884
Aamp	-0.116533	7.37792	1.02149	0.312166	0.999884
Elp4	0.17682	3.27265	1.02113	0.312251	0.999884
Gm9962	-0.249577	1.26224	1.02046	0.312411	0.999884
AI506816	-0.189876	3.22866	1.02022	0.312467	0.999884
Fbxo6	-0.171973	4.56117	1.01995	0.312531	0.999884
Clec10a	-0.311441	0.486056	1.01946	0.312646	0.999884
6720456B07Rik	-0.145255	7.89008	1.01934	0.312675	0.999884
Slco1c1	0.120299	6.16545	1.019	0.312757	0.999884
Ap4m1	0.183961	2.98196	1.01896	0.312765	0.999884
Rab8b	0.135104	5.18114	1.01778	0.313045	0.999884
Pglyrp1	-0.242757	2.80421	1.01689	0.313258	0.999884
Opa3	0.143293	5.68545	1.01677	0.313287	0.999884
Brca1	0.283518	1.23353	1.01656	0.313337	0.999884
Eif2b5	-0.155673	6.47584	1.01629	0.3134	0.999884
Itih5	0.16863	4.75011	1.01577	0.313523	0.999884
Trp53bp1	0.119844	6.35322	1.01572	0.313536	0.999884
Aqp4	0.159321	6.14574	1.01541	0.31361	0.999884
Uqcrc1	-0.159356	8.57751	1.01537	0.313619	0.999884
Galc	0.13374	4.42343	1.01492	0.313726	0.999884
Igfbp5	0.127984	7.22935	1.01428	0.31388	0.999884
Xkr4	0.319396	2.63021	1.01424	0.31389	0.999884
Shpk	-0.254874	1.92786	1.01416	0.313909	0.999884
Slc24a5	0.3306	0.655443	1.01326	0.314123	0.999884
Fam164c	-0.225508	2.07542	1.01298	0.314191	0.999884
Miip	-0.177844	3.48922	1.01208	0.314404	0.999884
Zfp599	-0.225037	1.75674	1.01177	0.314479	0.999884
Pcdhb3	0.155051	3.61305	1.01059	0.314761	0.999884
Cab39l	-0.140899	4.94351	1.01051	0.31478	0.999884
Cdyl2	0.18915	4.38138	1.01015	0.314866	0.999884
Pdss1	-0.293513	1.2626	1.01003	0.314896	0.999884
Gt(ROSA)26Sor	-0.30354	2.65078	1.00927	0.315078	0.999884
Mfsd3	-0.192585	3.2341	1.00917	0.315102	0.999884
Zfp783	-0.206762	2.81867	1.00884	0.315182	0.999884
C030023E24Rik	-0.324684	0.942244	1.00843	0.315279	0.999884
Dmp1	0.239025	2.45229	1.00808	0.315362	0.999884
Ier5l	-0.154542	5.30201	1.00777	0.315439	0.999884
E530011L22Rik	-0.173724	3.09984	1.00758	0.315484	0.999884
Mycbp	-0.214043	2.3382	1.0072	0.315575	0.999884
Ppox	-0.174699	3.49956	1.00674	0.315686	0.999884
Cd59a	-0.136103	4.43522	1.00658	0.315723	0.999884
Usp2	-0.123324	6.52456	1.00658	0.315724	0.999884
Cd320	-0.160923	4.04958	1.00622	0.31581	0.999884
Sez6l	0.141705	7.81715	1.00548	0.315989	0.999884
Fbxo31	-0.142674	7.97442	1.00524	0.316047	0.999884
Slc7a7	0.314822	0.845719	1.00466	0.316185	0.999884
Max	0.127646	5.59504	1.00417	0.316303	0.999884
Clcn6	0.155624	5.41424	1.00357	0.316449	0.999884
Pnkp	-0.168138	4.72497	1.00352	0.316461	0.999884
Kcnb2	0.294066	2.50726	1.00344	0.31648	0.999884
Snrpd2	-0.173213	6.16375	1.00263	0.316675	0.999884
Timp4	-0.151366	4.31637	1.00218	0.316784	0.999884
Zfp398	0.210614	2.57545	1.00134	0.316987	0.999884
Hmgb1	-0.118796	7.62272	1.00128	0.317002	0.999884
Cpa2	-0.280542	0.702171	1.00094	0.317083	0.999884
Gstt3	0.262848	1.46334	1.00092	0.317089	0.999884
Ndufa9	-0.120151	6.98854	1.00005	0.317298	0.999884
Wdr73	-0.127234	4.78233	0.999781	0.317363	0.999884
Syt3	-0.136933	6.50421	0.999553	0.317419	0.999884
Col6a4	-0.333138	0.421825	0.998931	0.317569	0.999884
R3hdm1	0.14362	7.76298	0.998757	0.317612	0.999884
2900010M23Rik	-0.135679	6.67561	0.998337	0.317713	0.999884
Mfsd2a	0.125795	5.07982	0.997835	0.317835	0.999884
Tprkb	-0.129649	5.82465	0.996668	0.318118	0.999884
Mrps34	-0.190883	5.96135	0.996147	0.318245	0.999884
Zbtb48	-0.171914	3.41629	0.995819	0.318324	0.999884
D030047H15Rik	-0.281504	1.14618	0.995347	0.318439	0.999884
Enox1	0.135603	4.81192	0.994475	0.318651	0.999884
Nek8	0.242052	1.53815	0.994125	0.318736	0.999884
Mtif3	-0.160435	4.13045	0.994048	0.318755	0.999884
Lrrc55	0.23225	4.68731	0.993962	0.318776	0.999884
Fam5c	0.16355	4.35402	0.993635	0.318856	0.999884
Dgcr14	-0.140592	5.41142	0.993336	0.318929	0.999884
Timm8a1	-0.147013	4.17586	0.9931	0.318986	0.999884
Cd33	0.354509	0.680159	0.99307	0.318993	0.999884
Slc19a1	-0.148455	4.19383	0.99297	0.319017	0.999884
2810474O19Rik	-0.194489	2.8784	0.992965	0.319019	0.999884
Lrrc4	0.144849	6.45232	0.992809	0.319057	0.999884
Fam194a	-0.299823	0.996597	0.992572	0.319115	0.999884
Eif2ak4	0.155922	4.18263	0.992278	0.319186	0.999884
Dgki	0.224895	3.73514	0.992227	0.319199	0.999884
Gtpbp6	-0.177599	3.92243	0.992167	0.319213	0.999884
Fbxo36	-0.255758	1.59069	0.991892	0.31928	0.999884
Ext1	0.127438	5.40634	0.991718	0.319323	0.999884
Mus81	-0.159996	4.81755	0.991086	0.319477	0.999884
Dnajb5	0.122759	7.30012	0.989853	0.319778	0.999884
Eef1b2	-0.119843	7.33875	0.989504	0.319864	0.999884
Shank2	0.232853	6.51448	0.988983	0.319991	0.999884
Zik1	0.230578	3.02847	0.987823	0.320275	0.999884
Tbk1	0.156384	5.18184	0.987691	0.320307	0.999884
Csnk1e	0.127219	6.46093	0.987529	0.320347	0.999884
Galr2	0.29261	1.34469	0.986594	0.320576	0.999884
Rps20	-0.134802	7.38437	0.9859	0.320746	0.999884
Tomm5	-0.123609	4.98469	0.985286	0.320897	0.999884
Mthfsd	-0.152478	4.8445	0.985003	0.320967	0.999884
Lipo1	-0.280517	1.2594	0.984432	0.321107	0.999884
Pcsk1	0.194434	3.8827	0.982215	0.321653	0.999884
Ube2b	-0.110677	7.20332	0.981572	0.321811	0.999884
2410004P03Rik	-0.318198	1.15853	0.980584	0.322055	0.999884
Ppara	0.244851	2.25661	0.979682	0.322277	0.999884
Nav1	0.136861	6.27523	0.979552	0.322309	0.999884
Rxfp1	0.354175	1.65338	0.97945	0.322335	0.999884
Abcc9	0.277251	2.79238	0.979202	0.322396	0.999884
Txndc11	0.122986	4.79621	0.97902	0.322441	0.999884
Cdk12	0.185353	4.03722	0.978464	0.322578	0.999884
Fau	-0.180881	8.31816	0.976993	0.322942	0.999884
Dad1	-0.150888	6.70431	0.976976	0.322947	0.999884
Cebpz	0.128948	4.82273	0.976858	0.322976	0.999884
Rpap3	-0.131372	4.85965	0.97651	0.323062	0.999884
9030418K01Rik	0.189433	4.27919	0.976187	0.323142	0.999884
Ercc6	0.208786	4.15745	0.975888	0.323216	0.999884
Tob1	-0.170805	5.06235	0.975225	0.323381	0.999884
Slc35c2	-0.125807	6.10185	0.97497	0.323444	0.999884
Arhgap36	-0.310194	0.752245	0.974863	0.32347	0.999884
Ccdc19	-0.356024	1.18269	0.974193	0.323637	0.999884
Map3k1	0.407867	2.93174	0.974171	0.323642	0.999884
Nt5c	-0.166274	5.30601	0.974055	0.323671	0.999884
Gldc	0.163626	4.52136	0.973455	0.32382	0.999884
Cox6a2	-0.332138	0.910444	0.973216	0.323879	0.999884
Stard10	-0.159619	7.2745	0.972887	0.323961	0.999884
Cabp7	0.248944	3.00174	0.972659	0.324018	0.999884
Zbtb39	0.181928	3.09157	0.972319	0.324102	0.999884
Msh6	0.151556	3.89314	0.972043	0.324171	0.999884
Col4a1	0.136724	4.99381	0.972022	0.324176	0.999884
1110020G09Rik	0.161492	4.70465	0.970798	0.324481	0.999884
Maml3	0.262135	3.26687	0.970778	0.324486	0.999884
Ip6k2	-0.114138	6.43797	0.970745	0.324495	0.999884
Ncrna00086	-0.131	5.13474	0.970742	0.324495	0.999884
Il13ra1	0.215203	2.38538	0.970542	0.324545	0.999884
Ier3ip1	-0.126549	5.38506	0.969899	0.324705	0.999884
Gatsl2	0.160165	6.03487	0.96953	0.324797	0.999884
Bcl2l1	-0.136273	7.38139	0.968509	0.325052	0.999884
Rnf44	0.163503	7.00316	0.96801	0.325177	0.999884
Acss1	0.16132	4.17283	0.967609	0.325277	0.999884
Trappc8	0.166961	5.31018	0.967125	0.325398	0.999884
Layn	0.25111	2.14752	0.966285	0.325608	0.999884
Bbip1	-0.121563	5.10391	0.965782	0.325734	0.999884
Flt4	0.270448	1.80672	0.965715	0.325751	0.999884
Gm3230	0.201484	2.36714	0.965448	0.325818	0.999884
Rpl10a	-0.162996	7.67885	0.965046	0.325919	0.999884
Ankrd49	0.197389	2.93002	0.964428	0.326074	0.999884
Pbrm1	0.162489	5.18341	0.963848	0.326219	0.999884
Itgam	0.199289	3.68997	0.963772	0.326238	0.999884
Col11a2	-0.169205	3.63476	0.962938	0.326448	0.999884
Efna5	0.167014	4.72651	0.962873	0.326464	0.999884
Bre	-0.140302	5.57426	0.962649	0.32652	0.999884
Nwd1	0.185091	5.1986	0.962427	0.326576	0.999884
Frmd3	-0.236703	2.55212	0.961676	0.326765	0.999884
Cwc15	-0.114317	5.81191	0.961232	0.326877	0.999884
Ankrd13c	0.161951	5.1738	0.961146	0.326898	0.999884
Cdkn1c	-0.214868	4.00788	0.961056	0.326921	0.999884
Zmat1	-0.201775	3.09914	0.96104	0.326925	0.999884
Tnfaip8l1	-0.169111	3.36827	0.960598	0.327036	0.999884
Sergef	-0.151366	4.55036	0.960594	0.327037	0.999884
Zyg11b	0.147227	7.35902	0.960442	0.327076	0.999884
Gm16702	0.234682	2.01099	0.960141	0.327151	0.999884
Prr5	-0.174969	3.17748	0.959322	0.327358	0.999884
Pcbp1	0.113752	7.32933	0.958019	0.327687	0.999884
Gripap1	-0.111315	6.73235	0.957896	0.327718	0.999884
Igsf9b	0.350755	1.75801	0.957257	0.327879	0.999884
Lgr6	0.684802	1.37029	0.956719	0.328015	0.999884
Eif2b2	-0.159869	5.71038	0.956023	0.328191	0.999884
Llph	-0.138542	5.17495	0.955387	0.328352	0.999884
Rplp1	-0.165514	9.33088	0.955254	0.328386	0.999884
Man1a	0.23818	4.25099	0.955232	0.328391	0.999884
Gadd45b	-0.342018	4.24364	0.954619	0.328546	0.999884
Nudcd2	-0.17677	3.58917	0.954381	0.328607	0.999884
Prune2	0.178361	6.1471	0.954139	0.328668	0.999884
F13a1	0.278463	1.22403	0.954098	0.328678	0.999884
Slc18a3	0.330384	1.59024	0.953548	0.328818	0.999884
Tmem158	-0.137842	6.76048	0.953538	0.32882	0.999884
Ccdc85a	0.152344	5.61071	0.95285	0.328995	0.999884
Rnf111	0.162464	4.76993	0.952434	0.329101	0.999884
Creld1	-0.12124	6.74226	0.952395	0.32911	0.999884
Fbxl20	0.138574	5.65914	0.95199	0.329213	0.999884
Lims1	0.170904	4.25733	0.951853	0.329248	0.999884
Apc	0.187192	8.06759	0.951016	0.329461	0.999884
Fam96b	0.143023	4.21302	0.95095	0.329478	0.999884
Stx8	-0.147874	4.71384	0.950811	0.329513	0.999884
Adamts3	-0.170287	4.80591	0.95008	0.329699	0.999884
Als2	0.134549	5.40308	0.949124	0.329942	0.999884
Ssr4	-0.160798	5.54563	0.949118	0.329944	0.999884
Ep300	0.205382	5.4699	0.948917	0.329995	0.999884
Enah	0.144441	5.5331	0.948019	0.330224	0.999884
Usp28	0.143869	3.96856	0.947939	0.330244	0.999884
Tmem144	0.259375	2.83811	0.94758	0.330336	0.999884
Cacna1s	0.427245	0.917863	0.947567	0.330339	0.999884
Wdr75	0.143255	4.56688	0.94755	0.330344	0.999884
Zmat2	-0.130856	7.85397	0.947544	0.330345	0.999884
Dpp9	0.128209	6.32015	0.946806	0.330534	0.999884
Mpi	-0.122685	5.98785	0.946682	0.330565	0.999884
Oaz2	-0.121184	7.83142	0.946332	0.330655	0.999884
Gstz1	-0.148469	5.30603	0.945799	0.330791	0.999884
Mea1	-0.169859	6.4022	0.945568	0.33085	0.999884
Stx5a	-0.131712	5.86758	0.945283	0.330923	0.999884
Nop58	0.130765	4.50116	0.945221	0.330939	0.999884
Agpat3	0.110928	7.82877	0.945057	0.330981	0.999884
Rsl1d1	-0.125743	5.47507	0.944906	0.331019	0.999884
Trappc3	-0.126025	6.12401	0.943848	0.33129	0.999884
Zfp839	0.166293	3.25577	0.941887	0.331793	0.999884
Shroom1	-0.170862	3.43631	0.941874	0.331796	0.999884
Pcdhgb7	0.22212	2.35024	0.941583	0.331871	0.999884
Gdi2	-0.121154	8.069	0.94097	0.332028	0.999884
Scrn3	0.144551	4.3954	0.940853	0.332059	0.999884
Lmo2	-0.166675	4.05367	0.940356	0.332186	0.999884
Cenpn	-0.31195	0.565263	0.93925	0.332471	0.999884
St13	0.12745	6.03543	0.939148	0.332497	0.999884
Lactb2	0.217219	2.49475	0.938901	0.332561	0.999884
Trf	-0.161218	7.75816	0.938676	0.332618	0.999884
Hmgb3	-0.140683	5.38529	0.938281	0.33272	0.999884
Slc16a4	-0.269507	1.05419	0.937727	0.332863	0.999884
Kif19a	-0.211619	2.17552	0.937327	0.332966	0.999884
Acot3	0.308607	1.10027	0.937187	0.333002	0.999884
Rab23	0.151647	4.55652	0.936242	0.333246	0.999884
Ndufb11	-0.13797	7.07739	0.93517	0.333523	0.999884
Snhg11	-0.137064	8.25924	0.935133	0.333533	0.999884
Rnpepl1	-0.155481	5.34753	0.935082	0.333546	0.999884
Jam2	0.159536	5.42133	0.935047	0.333555	0.999884
Pibf1	-0.181165	3.12334	0.934748	0.333632	0.999884
Ppm1m	-0.154977	3.41539	0.934719	0.33364	0.999884
Phf7	-0.23599	2.4999	0.934629	0.333663	0.999884
Trmt61a	-0.14203	4.86456	0.933742	0.333893	0.999884
Ina	0.152623	6.9098	0.933058	0.33407	0.999884
Elf2	0.165302	4.00493	0.932979	0.33409	0.999884
Alas1	0.129207	5.98323	0.932919	0.334106	0.999884
Add2	0.134596	6.55405	0.932516	0.33421	0.999884
Dusp12	-0.160799	3.73759	0.932113	0.334314	0.999884
Thbd	0.159718	3.63402	0.931869	0.334378	0.999884
Tmem69	-0.163055	3.67786	0.93167	0.334429	0.999884
Gphn	0.136977	5.96486	0.931482	0.334478	0.999884
Dab2	0.230457	2.69034	0.931188	0.334554	0.999884
Sike1	0.146914	4.17485	0.931034	0.334594	0.999884
Rbm34	-0.130267	4.24935	0.930949	0.334617	0.999884
A330050F15Rik	0.203798	2.55682	0.9308	0.334655	0.999884
Fam199x	-0.275121	2.80705	0.930717	0.334677	0.999884
1700008J07Rik	0.228894	1.80058	0.929872	0.334896	0.999884
Stk10	0.218709	2.56365	0.929819	0.33491	0.999884
Ptgfrn	0.137839	5.88045	0.929714	0.334937	0.999884
Ptpn4	0.365413	3.42463	0.929635	0.334958	0.999884
Snrpb	-0.133121	6.3129	0.92944	0.335008	0.999884
Ube2z	-0.108318	7.07587	0.928183	0.335336	0.999884
Nuf2	-0.401085	0.667089	0.927734	0.335452	0.999884
Ankrd29	0.144722	4.08744	0.926565	0.335757	0.999884
2210016L21Rik	-0.135465	7.51043	0.926499	0.335774	0.999884
Myl6	-0.166905	8.59784	0.925669	0.335991	0.999884
Banp	0.129449	5.11644	0.925324	0.336081	0.999884
Fbxl18	0.157672	3.66709	0.925127	0.336132	0.999884
Pink1	-0.13033	8.85722	0.924917	0.336187	0.999884
Frmd4a	0.14844	4.99945	0.924833	0.336209	0.999884
Ap2s1	-0.172587	8.03571	0.924588	0.336273	0.999884
Slc25a28	-0.137043	4.96756	0.92454	0.336286	0.999884
Usp46	0.140497	6.20537	0.924475	0.336303	0.999884
Tnrc18	0.166247	6.49118	0.924428	0.336315	0.999884
Ppp2cb	0.110752	6.7588	0.924061	0.336411	0.999884
Ppp1r3d	0.186668	3.05219	0.923998	0.336427	0.999884
Eif3g	-0.146742	6.45181	0.923562	0.336541	0.999884
Asb2	0.290318	2.6626	0.923157	0.336647	0.999884
Nuak1	0.1784	6.23106	0.923127	0.336655	0.999884
Zc3h6	0.175685	3.64382	0.923072	0.33667	0.999884
Ncaph2	-0.123611	7.10237	0.922001	0.33695	0.999884
Mon1b	0.119682	5.17248	0.9216	0.337055	0.999884
Mrpl15	-0.16223	5.5279	0.921541	0.337071	0.999884
Gna12	0.140701	5.74833	0.921463	0.337091	0.999884
Inpp5d	-0.136214	3.95509	0.921457	0.337093	0.999884
Nav3	0.270742	5.38557	0.921423	0.337102	0.999884
Them4	-0.135546	4.10473	0.921273	0.337141	0.999884
Gcat	-0.172927	3.72585	0.921152	0.337173	0.999884
Ddx56	-0.147306	5.75156	0.920909	0.337236	0.999884
Dctn2	-0.135778	8.64196	0.920781	0.33727	0.999884
Dact1	0.219486	2.5899	0.92024	0.337412	0.999884
Htra2	0.150355	3.99312	0.920143	0.337437	0.999884
Rpl8	-0.166336	8.57076	0.919867	0.33751	0.999884
Fam185a	0.146193	3.98292	0.919618	0.337575	0.999884
Mrpl11	-0.149523	5.79818	0.918861	0.337774	0.999884
E130309F12Rik	-0.172695	3.99506	0.91875	0.337803	0.999884
Ovca2	-0.156295	3.65945	0.918709	0.337814	0.999884
Nin	0.167969	5.02313	0.917863	0.338037	0.999884
Ece2	-0.153611	4.46697	0.91778	0.338059	0.999884
Aff4	0.190978	6.80161	0.917544	0.338121	0.999884
Zfp184	-0.235167	1.21499	0.91747	0.33814	0.999884
Gm15800	0.150065	7.88669	0.917325	0.338178	0.999884
Armc9	0.126425	4.75005	0.91661	0.338367	0.999884
Rasl11a	0.26679	1.34587	0.916214	0.338471	0.999884
Zfp407	0.173854	3.522	0.915896	0.338555	0.999884
1190002H23Rik	0.148456	4.67195	0.91563	0.338625	0.999884
Igf1r	0.160505	5.69604	0.91542	0.33868	0.999884
Psmb4	-0.130456	7.29747	0.914724	0.338864	0.999884
Dcaf8	-0.10459	7.22562	0.914544	0.338912	0.999884
G6pc3	-0.141678	6.0168	0.914451	0.338936	0.999884
Acad11	0.142482	3.91548	0.914417	0.338945	0.999884
Myst3	0.179766	5.26427	0.913966	0.339064	0.999884
Egr3	0.255963	5.24232	0.913882	0.339087	0.999884
Eme2	-0.167382	4.75137	0.913717	0.33913	0.999884
2010-03-06	0.160226	4.16176	0.913707	0.339133	0.999884
2510012J08Rik	0.120637	5.36741	0.913658	0.339146	0.999884
1700086O06Rik	-0.202075	2.13352	0.91348	0.339193	0.999884
Zfp598	0.120726	5.32956	0.913076	0.3393	0.999884
Slc13a5	-0.139249	3.91296	0.912826	0.339366	0.999884
Nol4	0.140744	6.61364	0.912369	0.339487	0.999884
Cdhr1	0.785532	5.28204	0.911962	0.339594	0.999884
Sphkap	0.143516	7.13412	0.911947	0.339598	0.999884
Alg5	-0.161774	4.15868	0.911646	0.339678	0.999884
Abcb9	-0.1266	6.58805	0.91142	0.339738	0.999884
Fam198a	0.205682	2.6867	0.910457	0.339993	0.999884
Papln	0.347056	0.431605	0.910351	0.340021	0.999884
[truncated: 11,596 more rows]

## Sheet: SvsNSinWT_DEG.txt
	logFC	logCPM	LR	PValue	FDR
Efcab6	2.15636	3.75619	22.2566	2.38535e-06	0.0324288
Nptx2	1.40021	6.51447	19.792	8.63449e-06	0.042483
Gucy2c	2.51226	1.13927	19.4169	1.05073e-05	0.042483
Itga11	1.94535	1.9518	19.0854	1.24996e-05	0.042483
Btg2	-1.08408	4.79114	18.1646	2.02612e-05	0.0518881
Rn45s	-4.45869	14.332	17.9315	2.29002e-05	0.0518881
Bdnf	0.921629	4.65202	17.3961	3.03443e-05	0.0556944
Sorcs3	0.847777	5.34198	17.2498	3.27735e-05	0.0556944
Xkrx	-1.3637	0.626849	16.5295	4.79001e-05	0.0701462
Metrnl	0.898647	3.23283	16.3885	5.15971e-05	0.0701462
Slc4a11	1.18832	1.43272	15.9891	6.37074e-05	0.0703755
Ppm1h	0.630044	6.49177	15.814	6.98817e-05	0.0703755
Zmiz1	0.800253	6.83589	15.8004	7.03869e-05	0.0703755
Cux2	0.726869	6.25586	15.7452	7.2472e-05	0.0703755
Inhba	1.56256	0.963984	15.4687	8.38835e-05	0.0760264
Kctd4	0.568973	3.9115	14.3884	0.000148713	0.126359
Sema4a	0.685492	5.80748	13.7296	0.000211102	0.168819
Herc3	0.809488	7.21502	13.4976	0.00023887	0.180413
Ptgs2	0.870355	3.44716	13.1881	0.000281726	0.201583
Gldn	1.36224	0.879119	12.9409	0.000321483	0.218528
Camkk1	0.765118	7.09775	12.6717	0.000371232	0.233173
Otub2	0.617767	5.51082	12.5595	0.000394195	0.233173
Cyp39a1	-1.46899	1.11828	12.5582	0.000394482	0.233173
Blnk	0.983995	4.25373	12.4039	0.000428436	0.242691
Rap1gap2	0.58969	8.18803	12.2467	0.000466076	0.253452
Pfkfb3	0.54286	5.08642	11.6778	0.000632518	0.324656
Klf10	0.742417	4.86041	11.6421	0.000644774	0.324656
Glt8d2	0.698684	4.09886	11.4911	0.000699307	0.331122
Cd44	1.73695	2.34888	11.4725	0.00070633	0.331122
Accn4	-0.65684	5.52749	11.2025	0.00081689	0.370187
Mir5109	-2.05331	4.10276	11.1023	0.000862191	0.371714
Prkab2	0.620945	4.91523	11.0336	0.000894776	0.371714
Nts	-1.22025	2.39162	11.0181	0.000902285	0.371714
Rtn4rl2	0.721173	6.21206	10.7075	0.00106701	0.415598
Pik3r6	1.23777	2.90401	10.7024	0.00106995	0.415598
Lars2	-2.17092	12.7127	10.5465	0.00116408	0.439603
Cdyl2	0.609298	4.38138	10.4485	0.00122748	0.451017
Car12	0.892779	3.8089	10.3896	0.00126727	0.451257
Npas4	-0.746261	5.0371	10.3342	0.00130588	0.451257
Trip10	0.907543	2.66225	10.229	0.00138252	0.451257
Cdr1	-1.69145	3.4462	10.1785	0.00142089	0.451257
Syn3	0.639482	5.02779	10.1023	0.00148081	0.451257
Vipr1	0.750662	4.71117	10.0735	0.00150415	0.451257
Ptgs1	1.04908	4.24011	10.0528	0.00152115	0.451257
Igfbpl1	-1.0044	3.20379	9.98236	0.00158047	0.451257
Cartpt	-1.03613	3.71277	9.94779	0.00161043	0.451257
Grasp	0.603778	6.58367	9.91018	0.00164367	0.451257
Megf11	0.645985	5.11184	9.87465	0.00167572	0.451257
Gpr68	0.749253	2.97284	9.8551	0.00169362	0.451257
Rtn4rl1	0.461322	6.59878	9.84132	0.00170635	0.451257
Lct	1.11025	1.98837	9.83237	0.00171467	0.451257
Lsm11	0.519807	5.49243	9.82023	0.00172603	0.451257
Efhd2	0.585638	8.59398	9.78247	0.00176183	0.451927
Spns2	0.564837	5.71471	9.73513	0.00180779	0.455128
Foxp2	-0.535634	4.44472	9.68229	0.00186053	0.45986
Aff1	0.700661	3.49979	9.6493	0.00189424	0.45986
Nrsn2	-0.526887	6.47347	9.574	0.00197353	0.46315
Relb	0.771514	2.77496	9.57177	0.00197593	0.46315
Dcdc2a	0.633817	3.10877	9.50986	0.00204371	0.470919
Rimbp2	0.648642	6.34646	9.39379	0.00217722	0.484698
Tnfrsf12a	1.07458	2.75928	9.37545	0.00219911	0.484698
Ntsr1	0.774799	3.62986	9.36601	0.00221047	0.484698
Zfpm1	0.763368	6.09741	9.32756	0.00225733	0.487118
Smoc2	0.490829	4.02724	9.26468	0.00233616	0.488581
AI414108	0.549252	4.94865	9.24481	0.00236164	0.488581
Ehd3	0.497744	6.48491	9.19753	0.00242341	0.488581
Fam129b	0.640939	5.38958	9.15106	0.00248573	0.488581
C030019I05Rik	1.49244	3.23763	9.12605	0.00251995	0.488581
Hbegf	0.927473	3.86432	9.12535	0.00252092	0.488581
Kremen1	0.506038	4.77881	9.06988	0.00259855	0.488581
Hmox1	0.956516	2.86321	9.05027	0.00262656	0.488581
Crb2	0.543183	2.91734	9.01694	0.00267489	0.488581
Dusp4	0.619597	2.94801	9.00753	0.00268869	0.488581
Ninl	0.691844	2.39787	9.00361	0.00269447	0.488581
Kcnj6	0.716977	3.81165	9.003	0.00269537	0.488581
Rara	0.807228	4.21944	8.83741	0.00295118	0.527911
Egr3	0.790047	5.24232	8.72378	0.00314086	0.550804
Mybpc3	1.37986	0.959948	8.70566	0.00317224	0.550804
Iqsec3	0.362452	7.58453	8.68938	0.0032007	0.550804
Tbc1d24	0.566691	6.27928	8.61595	0.00333233	0.562838
Prex1	0.433286	7.13924	8.5873	0.00338515	0.562838
Tac1	-0.668163	5.76333	8.5821	0.00339483	0.562838
Jsrp1	1.02592	3.49788	8.50719	0.00353745	0.567006
Hcfc2	0.584577	3.89575	8.49595	0.00355939	0.567006
Ipo5	0.461564	7.45037	8.45705	0.00363632	0.567006
Trim47	0.913243	2.89082	8.44565	0.00365917	0.567006
Cmtm5	-0.451141	5.53029	8.4426	0.00366531	0.567006
Fam126b	0.621777	6.13093	8.43598	0.00367869	0.567006
Ctla2a	1.0559	2.68886	8.41963	0.00371192	0.567006
Nptxr	0.438115	6.34961	8.39602	0.00376044	0.567154
Tnfrsf25	0.768479	1.25324	8.36329	0.00382877	0.567154
Gucy2e	1.03611	1.44817	8.35889	0.00383804	0.567154
Vstm2b	0.574433	5.57537	8.25411	0.00406597	0.579115
Rab37	-1.75221	2.61719	8.23584	0.00410711	0.579115
Rrad	1.18058	0.874672	8.2116	0.00416235	0.579115
Lrrc14b	0.662775	1.61814	8.21113	0.00416343	0.579115
Junb	-0.391272	6.81836	8.19707	0.00419581	0.579115
Serpina9	-0.813699	3.54413	8.18938	0.00421362	0.579115
Nrn1	0.51273	7.77673	8.1871	0.00421893	0.579115
Slc25a42	0.471933	4.91062	8.16686	0.00426626	0.579115
Zfp467	-0.476786	4.47519	8.15158	0.00430236	0.579115
Man1c1	0.405555	5.60083	8.0562	0.00453481	0.595771
Car10	0.437474	7.1895	8.04439	0.00456448	0.595771
Efna3	0.612655	5.69282	8.03885	0.00457845	0.595771
Fam20c	-0.530487	6.01918	8.02925	0.0046028	0.595771
Adamts1	0.766198	2.8638	8.01263	0.00464522	0.595771
E130309F12Rik	-0.510867	3.99506	7.96325	0.00477366	0.596916
Mthfd1l	0.599084	4.33612	7.95938	0.00478389	0.596916
Lrrc48	0.596987	3.26131	7.9447	0.00482283	0.596916
Evc2	0.441628	4.44615	7.8963	0.00495361	0.596916
Trib2	0.371408	5.88722	7.8898	0.00497144	0.596916
Gm1337	-0.586653	5.8164	7.8895	0.00497225	0.596916
Flnc	1.4249	1.89736	7.88065	0.00499666	0.596916
Gng7	-0.518325	8.33389	7.87179	0.0050212	0.596916
Osmr	0.909998	1.59347	7.86169	0.00504931	0.596916
Fam71e1	-0.702854	1.43883	7.83896	0.00511319	0.599257
D430041D05Rik	0.457929	7.32476	7.79933	0.00522657	0.602462
Col4a2	0.418361	5.32592	7.79843	0.00522917	0.602462
Lyzl4	1.12066	0.831078	7.69586	0.00553477	0.632313
Nes	0.686092	3.58554	7.60356	0.0058253	0.657802
Rapgef5	0.596674	5.20891	7.59353	0.00585782	0.657802
Egr4	-0.338009	6.24255	7.54768	0.00600874	0.657802
Penk	-0.585471	7.96249	7.54724	0.0060102	0.657802
Calml4	1.56832	0.624974	7.54614	0.00601388	0.657802
Gsg1l	0.392802	6.98631	7.52688	0.00607849	0.657802
Wisp1	0.815473	2.42283	7.5151	0.00611838	0.657802
Skil	0.449513	5.85103	7.50729	0.00614497	0.657802
Ccdc3	0.506159	4.78669	7.46996	0.00627369	0.666334
Plk3	0.658817	4.00897	7.39924	0.00652515	0.684007
6330406I15Rik	0.63899	4.40607	7.39088	0.00655556	0.684007
Hes1	0.514672	3.59665	7.37202	0.00662464	0.684007
Ssbp3	0.394301	7.46455	7.36138	0.00666398	0.684007
Fhod3	0.416617	6.23161	7.35393	0.00669164	0.684007
Sertad1	0.78558	4.13351	7.30195	0.00688798	0.695228
Fam53b	0.439225	5.63619	7.29785	0.0069037	0.695228
Catsper2	0.91736	0.74281	7.27261	0.00700141	0.699487
Etv3	0.565399	4.51311	7.26047	0.00704889	0.699487
Bcor	0.539904	4.66977	7.23374	0.0071546	0.700414
Acer2	0.60394	2.76071	7.22643	0.00718379	0.700414
Rasgrp2	-0.562776	5.3545	7.21529	0.00722852	0.700414
Rassf5	0.567637	4.86264	7.19768	0.0072998	0.700414
Trh	-2.08749	3.8322	7.18891	0.00733554	0.700414
Bace2	-0.61246	2.50113	7.18115	0.00736736	0.700414
Ier5	0.462118	6.91603	7.13216	0.00757133	0.714703
Il17rb	1.1785	1.14901	7.10346	0.00769353	0.714703
Fos	-0.579848	5.3891	7.10285	0.00769616	0.714703
Igsf9b	0.929147	1.75801	7.09546	0.00772794	0.714703
Kptn	-0.408348	5.19814	7.00376	0.00813388	0.746275
Cnr1	0.417563	6.86619	6.99338	0.00818117	0.746275
Kbtbd5	1.00856	3.89685	6.98186	0.008234	0.746275
Pcp4l1	-0.680786	7.88265	6.96635	0.00830568	0.747786
Zbtb1	0.694987	2.82657	6.87795	0.00872657	0.775275
Carhsp1	-0.389939	5.97336	6.86923	0.00876922	0.775275
Fabp7	-1.06417	4.85699	6.86324	0.00879869	0.775275
Slc20a2	0.360336	5.70232	6.82766	0.00897569	0.775275
Cyr61	-0.722502	3.31642	6.81518	0.00903863	0.775275
Rgs12	-0.51513	6.12432	6.81046	0.00906254	0.775275
A2m	1.05966	1.04304	6.80708	0.00907973	0.775275
Vegfa	0.400217	5.45503	6.78049	0.00921596	0.775275
Actn1	0.373842	6.59792	6.77251	0.00925727	0.775275
Rab36	0.430629	4.42567	6.76182	0.00931288	0.775275
Slc24a4	0.60858	3.72582	6.75291	0.00935949	0.775275
Efna1	0.958208	1.9164	6.74787	0.00938599	0.775275
Tlr7	0.630855	2.20989	6.74587	0.0093965	0.775275
Clca1	-2.06356	0.991361	6.74343	0.00940938	0.775275
Gabbr2	0.499695	7.96626	6.70033	0.00963951	0.78659
Zfp367	0.503671	3.75933	6.6808	0.00974568	0.78659
Slc7a8	0.37139	6.19298	6.67249	0.00979124	0.78659
Kcnj12	0.388126	4.17553	6.65554	0.00988483	0.78659
Slc25a37	0.397974	4.24368	6.65221	0.0099033	0.78659
Sfrp2	0.911698	1.37123	6.64955	0.00991807	0.78659
Chrd	0.430327	4.4277	6.64352	0.00995171	0.78659
Tmem200a	0.419123	3.80987	6.61164	0.0101315	0.796168
Slc22a8	-0.461371	4.54376	6.57901	0.0103188	0.799458
Nt5e	-0.804537	2.45144	6.56302	0.0104119	0.799458
Rasl10b	-0.371744	9.00432	6.55601	0.010453	0.799458
2310015A10Rik	-0.45877	3.25534	6.54762	0.0105025	0.799458
Etnk2	0.969016	1.98066	6.54121	0.0105404	0.799458
Kcnc3	0.375485	7.21788	6.53193	0.0105955	0.799458
Zcchc12	-0.462723	5.8597	6.52891	0.0106135	0.799458
Kcna5	-0.741334	3.43407	6.50142	0.0107788	0.799458
Sec24d	0.446585	3.49591	6.50113	0.0107806	0.799458
Nmb	-1.77276	2.64148	6.49706	0.0108053	0.799458
Grem2	0.410058	5.12585	6.49461	0.0108202	0.799458
Tmem132e	-0.43978	4.11513	6.44814	0.0111069	0.80326
Cdkn1a	1.05795	5.23711	6.44709	0.0111134	0.80326
Scx	0.907635	2.03612	6.43879	0.0111655	0.80326
4933407C03Rik	0.356605	8.4603	6.43783	0.0111715	0.80326
Nptx1	0.402272	8.91476	6.42629	0.0112443	0.80326
Myrip	0.402397	6.46899	6.42246	0.0112686	0.80326
Wnt7a	-0.556544	3.94237	6.41984	0.0112852	0.80326
Dot1l	0.409168	5.05824	6.40684	0.0113681	0.803885
Paqr6	-0.73126	3.03727	6.39126	0.0114684	0.803885
Setd8	0.407567	5.86825	6.39079	0.0114714	0.803885
Nfix	0.505304	6.06637	6.35472	0.0117069	0.811426
Pnrc1	-0.310016	5.42232	6.34674	0.0117598	0.811426
Slc10a4	-0.835031	2.03987	6.32713	0.0118905	0.811426
Trhr	-0.762774	1.50863	6.31406	0.0119784	0.811426
Map4k3	0.426083	5.69699	6.31382	0.0119801	0.811426
Pcdh1	0.440301	6.41324	6.31311	0.0119849	0.811426
BC064078	-0.733593	1.18566	6.30179	0.0120616	0.811426
Adora2a	-0.689706	5.72354	6.26709	0.0123001	0.811426
Pbx3	-1.04485	4.34199	6.26067	0.0123447	0.811426
Tmem116	0.713048	1.2181	6.23633	0.0125155	0.811426
Flrt1	0.348989	4.90779	6.23482	0.0125262	0.811426
Vasn	0.468857	3.51343	6.22343	0.0126071	0.811426
Maged2	-0.325856	5.65209	6.20431	0.0127439	0.811426
AI848285	-1.67896	4.183	6.20235	0.0127581	0.811426
Col5a1	0.648152	2.66299	6.19784	0.0127906	0.811426
Slc5a3	0.500221	4.59321	6.18802	0.0128618	0.811426
Klhl2	0.398028	7.15724	6.18678	0.0128709	0.811426
Frmd6	0.37205	4.8991	6.17677	0.0129438	0.811426
Gadd45b	0.873965	4.24364	6.16896	0.0130011	0.811426
Sorbs2	0.336984	6.97229	6.16873	0.0130028	0.811426
Pwwp2b	-0.407082	4.36652	6.16872	0.0130029	0.811426
Slc44a5	0.54673	2.33227	6.1647	0.0130325	0.811426
Nxph4	-0.837211	3.79684	6.16282	0.0130463	0.811426
Il12rb1	0.723037	1.05686	6.15959	0.0130701	0.811426
Sp8	-1.37786	3.11684	6.15794	0.0130824	0.811426
Prkch	-0.531369	3.25867	6.1514	0.0131308	0.811426
Tmem90a	-0.562843	5.85363	6.13595	0.0132461	0.812412
Fibcd1	-0.567083	4.52372	6.1231	0.0133427	0.812412
Ptprj	0.351288	6.99072	6.11798	0.0133814	0.812412
Heyl	-0.847785	2.27583	6.11651	0.0133925	0.812412
Gpr3	0.620546	3.75596	6.10952	0.0134456	0.812412
Rxrg	-0.564998	4.76242	6.08296	0.0136492	0.819671
Nt5dc3	0.310032	6.44112	6.07816	0.0136863	0.819671
Pde1b	-0.382452	8.52869	6.06388	0.0137974	0.82015
Eef2k	0.405726	5.16945	6.06164	0.013815	0.82015
Coro2a	0.391822	5.32302	6.0308	0.0140583	0.83097
Drd2	-0.640914	4.95874	6.00662	0.0142523	0.838787
Slc6a17	0.41265	9.70433	5.99327	0.0143606	0.841518
Sfrp5	-0.873048	1.15513	5.98347	0.0144406	0.842512
Angpt2	0.862576	0.644633	5.96673	0.0145783	0.842512
Isoc1	-0.646983	4.1882	5.95585	0.0146686	0.842512
Stk40	0.341553	5.73943	5.94597	0.0147509	0.842512
Ifrd1	0.387006	5.25496	5.93598	0.0148348	0.842512
Srxn1	0.412695	7.11145	5.93078	0.0148786	0.842512
Bhlhe40	0.405673	6.46994	5.92069	0.0149641	0.842512
Hapln4	0.49088	7.786	5.91795	0.0149874	0.842512
Rab3b	-0.498935	5.99488	5.91211	0.0150371	0.842512
Cd14	0.681713	1.74454	5.91027	0.0150529	0.842512
Lrrc55	-0.569407	4.68731	5.90952	0.0150592	0.842512
Th	-1.62341	4.47998	5.90013	0.0151398	0.843548
Camk1d	0.354391	6.99679	5.88739	0.0152497	0.846201
Sntb2	0.847017	2.12432	5.86639	0.0154326	0.852873
Cdca7	-0.616403	2.59902	5.85199	0.0155595	0.85635
Jph1	0.441555	3.90719	5.84498	0.0156215	0.85635
Creg2	0.355286	7.0842	5.83418	0.0157177	0.85762
Serpinb8	0.616908	2.90593	5.82658	0.0157858	0.85762
Hs3st2	0.513913	6.73714	5.82114	0.0158347	0.85762
Mafk	0.536016	3.37614	5.81342	0.0159044	0.85762
1700019G17Rik	-0.497172	3.1208	5.80215	0.0160066	0.85762
B3gnt7	1.21702	0.924015	5.80033	0.0160232	0.85762
Gfod1	0.356432	7.21848	5.78961	0.0161211	0.859478
Shisa3	-1.95662	2.36513	5.77833	0.016225	0.861636
Usp47	0.325882	6.49687	5.7645	0.0163532	0.864576
Map2k3	0.410658	3.7904	5.75866	0.0164075	0.864576
Doc2g	-2.20803	5.60095	5.73495	0.0166305	0.872942
Limd2	-0.430601	7.01514	5.72516	0.0167235	0.873695
Uhrf1bp1l	0.299486	6.29097	5.71993	0.0167734	0.873695
Ankrd13c	0.39293	5.1738	5.68672	0.0170938	0.873968
Fancd2	0.61611	2.82769	5.68583	0.0171025	0.873968
Clec18a	0.673019	2.14774	5.68323	0.0171278	0.873968
Col9a2	-0.481442	3.9379	5.67674	0.0171913	0.873968
Ankrd52	0.368329	5.83754	5.67364	0.0172217	0.873968
Aif1l	-0.50665	2.8791	5.65931	0.0173629	0.873968
Spred2	0.566356	5.30448	5.65622	0.0173935	0.873968
Sh3bp5	0.332032	5.62661	5.65524	0.0174032	0.873968
Plekha4	-0.903925	1.11338	5.63982	0.017557	0.873968
Rgs9	-0.565937	6.48547	5.63816	0.0175737	0.873968
B3gnt8	1.33079	0.737555	5.63773	0.017578	0.873968
Gcnt1	-1.17853	1.49889	5.63513	0.017604	0.873968
Rcor1	0.645434	2.72293	5.62893	0.0176664	0.873968
Ccdc103	-0.575466	2.13404	5.62772	0.0176786	0.873968
Gpr133	0.645577	2.6644	5.61024	0.0178558	0.879526
Il17rd	0.530283	2.44618	5.60308	0.0179289	0.879942
Kcnh1	0.419601	6.89434	5.56996	0.0182712	0.892002
Arl4d	-0.308057	4.94079	5.5664	0.0183084	0.892002
Crhbp	0.365634	4.83199	5.55765	0.0184001	0.892002
Cebpb	0.674138	4.00816	5.55413	0.0184371	0.892002
Rasl10a	0.331135	5.72092	5.53839	0.0186037	0.896869
Ajap1	0.323889	5.9627	5.51868	0.0188144	0.902928
Ankrd33b	0.404735	6.48165	5.51425	0.0188622	0.902928
Gnb4	-0.347469	4.87353	5.50424	0.0189705	0.904924
Zfp703	0.347428	6.27514	5.49539	0.0190667	0.905469
Mthfr	0.381787	4.76608	5.48921	0.0191342	0.905469
Tmem35	-0.344709	5.8856	5.48488	0.0191817	0.905469
Rbpj	0.321635	4.95216	5.47236	0.0193195	0.905895
Dagla	0.407859	7.13868	5.45783	0.0194809	0.905895
Insc	-0.668393	1.75316	5.44181	0.0196603	0.905895
D830031N03Rik	0.932091	1.15673	5.43608	0.0197249	0.905895
Nol7	-0.301718	5.03611	5.41947	0.0199133	0.905895
Lrrc9	-0.769157	0.644776	5.41868	0.0199224	0.905895
S1pr3	0.575088	3.3112	5.41601	0.0199529	0.905895
Tmem232	0.813176	0.703354	5.41285	0.0199891	0.905895
Ptprf	0.306548	7.00167	5.41171	0.0200022	0.905895
Kif17	0.420184	4.94032	5.40475	0.020082	0.905895
Dhx33	0.324535	4.69079	5.39936	0.0201441	0.905895
Gramd2	0.642661	1.7708	5.39728	0.0201682	0.905895
Ms4a15	-2.59301	2.79564	5.39038	0.0202481	0.905895
Nppa	-1.42913	0.630682	5.37189	0.0204638	0.905895
Hkdc1	0.546314	4.5196	5.36774	0.0205126	0.905895
Sorl1	0.55196	6.87083	5.36546	0.0205393	0.905895
Wnt4	0.653795	5.31123	5.35757	0.0206325	0.905895
Gm12070	-0.36932	5.79689	5.35402	0.0206746	0.905895
Hspa1b	0.358223	3.89403	5.35184	0.0207004	0.905895
Fhl2	0.342182	5.43145	5.35159	0.0207033	0.905895
Klf2	-0.399722	3.86227	5.35072	0.0207137	0.905895
Cacna1g	0.345658	6.53459	5.34946	0.0207287	0.905895
Ccnt2	0.391657	4.22606	5.33989	0.0208428	0.905895
Dlx6as1	-0.613185	4.33296	5.32629	0.0210061	0.905895
Cd209c	-0.56596	2.02834	5.3255	0.0210155	0.905895
Ranbp17	-0.493648	2.18533	5.31599	0.0211306	0.905895
Phgdh	-0.318226	6.57129	5.31016	0.0212014	0.905895
Pxdn	0.378719	5.05379	5.30753	0.0212334	0.905895
Zbtb16	0.508864	4.51806	5.30329	0.0212852	0.905895
Cst6	-0.655665	3.0127	5.28795	0.0214735	0.905895
Npr3	0.407871	3.51387	5.28728	0.0214817	0.905895
Lingo1	0.382237	9.02022	5.28102	0.0215592	0.905895
Slc41a2	0.332435	4.42489	5.27092	0.0216846	0.905895
Fhad1	0.486197	3.26666	5.26902	0.0217082	0.905895
Rnf165	0.377415	6.13458	5.26819	0.0217186	0.905895
Ptger3	0.92924	1.37656	5.26389	0.0217723	0.905895
Prss56	-1.09871	1.72246	5.26048	0.021815	0.905895
Myt1	-0.623965	2.95337	5.2474	0.0219796	0.905895
Klf16	-0.257692	6.30254	5.24019	0.0220709	0.905895
Nav2	0.391192	5.31534	5.23606	0.0221233	0.905895
2610034M16Rik	-0.4474	2.57882	5.23554	0.0221299	0.905895
Pla2g4a	-0.6119	1.40828	5.23129	0.022184	0.905895
Myh9	0.337321	6.36812	5.22745	0.0222332	0.905895
D930015E06Rik	-0.342025	4.14836	5.22338	0.0222852	0.905895
Rgs3	-0.364558	4.98725	5.22086	0.0223175	0.905895
Zdhhc24	0.337832	4.65047	5.21847	0.0223483	0.905895
Tanc1	0.384056	4.2596	5.21651	0.0223734	0.905895
Zfp72	0.642082	1.05134	5.21529	0.0223892	0.905895
Gkn3	-0.567266	1.91527	5.20584	0.0225112	0.908129
Slc25a32	0.524034	2.50022	5.17001	0.0229801	0.91991
Rnf39	0.682831	3.15411	5.15734	0.0231484	0.91991
Trim2	0.476101	7.06583	5.15535	0.0231749	0.91991
2310067B10Rik	0.310484	6.42147	5.155	0.0231796	0.91991
Srgap3	0.265641	8.17684	5.15126	0.0232295	0.91991
Thsd7b	-0.529054	2.29912	5.14855	0.0232658	0.91991
Plec	0.323919	7.7231	5.14123	0.0233641	0.91991
Cacng5	-0.924406	4.79294	5.14002	0.0233803	0.91991
Mapk6	0.344652	6.22724	5.12993	0.0235166	0.91991
Ttc7b	0.330882	7.46705	5.12895	0.0235299	0.91991
Ssh3	0.316433	4.41786	5.12351	0.0236038	0.91991
Pla2g16	-0.3692	4.6655	5.12268	0.0236152	0.91991
Klhl13	-0.497323	5.23006	5.11524	0.0237165	0.921218
Ccnf	0.513174	3.03554	5.10181	0.0239009	0.925197
Tagln2	0.644307	3.58446	5.09788	0.0239551	0.925197
Slc2a12	0.576547	2.04355	5.07626	0.0242556	0.925765
Cstb	0.404381	4.29334	5.0747	0.0242775	0.925765
Kcne1l	-0.582242	2.52617	5.06876	0.0243608	0.925765
Klhl30	-1.74373	0.569617	5.05655	0.024533	0.925765
Mvk	-0.333143	4.87433	5.04986	0.0246279	0.925765
2210013O21Rik	-0.396157	4.49045	5.04733	0.0246639	0.925765
Nos1ap	0.443467	5.63081	5.04554	0.0246894	0.925765
Cxxc5	0.299205	6.96875	5.04478	0.0247002	0.925765
Tmem163	-0.427734	4.50367	5.04306	0.0247248	0.925765
Icam1	0.611703	1.75669	5.03729	0.0248072	0.925765
Sp9	-0.658637	4.0262	5.03056	0.0249038	0.925765
Gamt	-0.335605	4.39026	5.02966	0.0249168	0.925765
Relt	0.459874	4.545	5.02512	0.0249822	0.925765
Kctd6	0.34999	4.76605	5.01594	0.0251151	0.925765
Prokr2	-1.13447	1.51193	5.01567	0.0251188	0.925765
2310010J17Rik	-0.555319	1.49733	5.01322	0.0251544	0.925765
Cox15	0.346581	4.87753	5.0122	0.0251693	0.925765
Ifi30	0.766255	1.99989	5.0104	0.0251955	0.925765
Erlin1	0.35401	4.46426	4.99006	0.0254933	0.934183
Rarb	-0.517152	4.3192	4.98258	0.0256038	0.93508
Ccdc88b	0.494293	2.72291	4.96624	0.0258467	0.93508
Tle3	0.270861	5.87862	4.96305	0.0258945	0.93508
Pcdh7	0.437572	6.44318	4.9497	0.0260952	0.93508
Rassf4	-0.723768	3.13283	4.94766	0.026126	0.93508
Slc32a1	-0.294574	7.65726	4.94487	0.0261682	0.93508
Bex4	-0.455752	3.22097	4.94371	0.0261857	0.93508
Stard5	-0.529273	2.95912	4.94254	0.0262036	0.93508
Bag3	0.538751	3.32544	4.94115	0.0262246	0.93508
Elfn2	0.346142	6.6158	4.94078	0.0262302	0.93508
Adora1	0.358096	7.90183	4.93787	0.0262744	0.93508
Ptpn3	0.35846	5.78695	4.92064	0.0265376	0.938479
Socs3	0.98907	1.7523	4.91378	0.0266433	0.938479
Tgfb1i1	0.577909	4.39742	4.91055	0.0266932	0.938479
Slc36a1	0.301215	6.66347	4.9102	0.0266985	0.938479
Cyb5r1	0.426722	4.3834	4.89972	0.026861	0.938479
Rgs7	0.305592	6.25856	4.8982	0.0268847	0.938479
Spa17	-0.629857	1.68112	4.8899	0.0270143	0.938479
Plekhf1	-0.468348	2.66665	4.88846	0.0270368	0.938479
Pmepa1	0.507366	6.93111	4.88207	0.0271371	0.938479
Syna	0.480836	2.07224	4.87911	0.0271836	0.938479
Atf5	-0.596474	5.09962	4.86973	0.0273318	0.938479
Dnahc5	0.773418	0.909932	4.86854	0.0273507	0.938479
Inpp5j	-0.524815	6.68794	4.86774	0.0273633	0.938479
Mkrn3	-0.97978	0.460415	4.86765	0.0273648	0.938479
Use1	-0.379451	6.10396	4.86509	0.0274054	0.938479
Lgr5	-1.29787	2.88324	4.85884	0.0275049	0.939519
Myc	0.588895	1.91967	4.84594	0.0277113	0.941729
Gstm7	-0.408782	4.20056	4.84518	0.0277235	0.941729
Tekt2	0.749501	0.469714	4.84183	0.0277774	0.941729
1700029F09Rik	0.652486	1.73589	4.83717	0.0278526	0.94193
Ppp4r4	0.321966	4.88454	4.80832	0.0283226	0.949579
Gstt2	-0.617309	1.2279	4.80526	0.028373	0.949579
Sbno2	0.449509	3.85877	4.80174	0.028431	0.949579
Pou3f1	0.345029	5.73731	4.79243	0.028585	0.949579
Thrb	0.366091	5.47159	4.79123	0.028605	0.949579
Nkain1	0.475027	6.50272	4.79114	0.0286065	0.949579
Alkbh5	0.32077	6.06172	4.78892	0.0286434	0.949579
Txnrd2	-0.3746	4.04822	4.78639	0.0286855	0.949579
Gpr126	-0.570672	1.27981	4.77904	0.0288082	0.949579
Mapk4	0.295826	5.9775	4.77246	0.0289185	0.949579
Map3k9	0.306916	6.14668	4.77219	0.028923	0.949579
Pum2	0.295202	7.32205	4.74847	0.0293244	0.949579
Atp8a1	0.367467	7.32521	4.74765	0.0293384	0.949579
Baiap3	-0.456484	3.80077	4.74262	0.0294242	0.949579
Dlx2	-0.642578	3.89719	4.74077	0.0294558	0.949579
Slc35d3	-0.682031	3.03785	4.73345	0.0295815	0.949579
Anxa11	0.412731	5.52846	4.73283	0.0295922	0.949579
Robo3	0.552087	4.46653	4.73274	0.0295936	0.949579
Stk32a	-0.488243	2.85112	4.73272	0.0295941	0.949579
Ahdc1	0.318558	6.5787	4.73138	0.0296171	0.949579
A230065H16Rik	-0.873757	2.42075	4.72815	0.0296728	0.949579
Abca8a	-0.780181	2.4584	4.71721	0.0298622	0.949579
Gm5088	0.473382	2.4989	4.71696	0.0298666	0.949579
Col4a1	0.299251	4.99381	4.7163	0.029878	0.949579
Gmpr	-0.281615	5.89151	4.71178	0.0299566	0.949579
D630045J12Rik	0.300645	5.8479	4.70874	0.0300097	0.949579
Btg1	-0.447344	5.16334	4.7035	0.0301012	0.949579
Gm4980	-0.662378	3.45412	4.70278	0.0301139	0.949579
Hmgcs2	-0.700274	3.78754	4.69718	0.0302121	0.949579
Etfb	-0.382513	5.50875	4.68644	0.0304016	0.949579
Zfp949	-0.286417	4.73313	4.68596	0.0304101	0.949579
Trpc6	0.448215	2.83488	4.68387	0.0304471	0.949579
Sdf2l1	0.36846	3.8089	4.68363	0.0304514	0.949579
Cstf2	0.275055	6.01418	4.6835	0.0304536	0.949579
Akr1c18	-0.787272	0.736259	4.6666	0.0307548	0.952174
Cebpa	0.540628	4.10139	4.66516	0.0307806	0.952174
Wnt6	-0.846655	1.9382	4.66413	0.030799	0.952174
E030030I06Rik	-0.719738	0.888503	4.6609	0.030857	0.952174
Trim54	-0.966107	0.273018	4.65824	0.0309048	0.952174
Hsd17b7	0.366368	3.93445	4.65534	0.030957	0.952174
Aim1l	1.04649	0.528162	4.6514	0.0310283	0.952211
Pgbd5	0.288091	7.59094	4.64667	0.0311139	0.952441
Gse1	0.350897	6.07376	4.64325	0.0311759	0.952441
Osbpl10	0.40043	5.10224	4.63925	0.0312487	0.952525
Vgf	0.368814	8.79614	4.62501	0.031509	0.95674
Srebf1	-0.311833	6.02229	4.61373	0.0317169	0.95674
Gjc2	-0.359807	4.42239	4.61186	0.0317515	0.95674
Neurod2	0.328185	6.83443	4.6053	0.0318732	0.95674
Atp10d	0.47836	1.88419	4.60043	0.031964	0.95674
Hhipl1	0.511149	2.20163	4.59973	0.031977	0.95674
Fam175a	-0.50621	1.52277	4.59429	0.0320787	0.95674
Lrrc17	-0.40284	7.56672	4.59209	0.0321198	0.95674
Islr	-0.496966	5.12839	4.58914	0.0321752	0.95674
Tspan18	-0.685433	2.15308	4.5853	0.0322474	0.95674
Sox1	-0.398086	4.73582	4.58373	0.0322769	0.95674
Clock	0.428729	5.10285	4.57548	0.0324326	0.95674
Numbl	0.289877	7.16509	4.57057	0.0325258	0.95674
Synm	0.290304	5.57077	4.5691	0.0325537	0.95674
Snapc4	0.293695	4.98027	4.56475	0.0326364	0.95674
Hist3h2ba	-0.400639	4.74595	4.56351	0.03266	0.95674
Armcx6	-0.443609	2.76196	4.56198	0.0326893	0.95674
Per2	0.488985	5.09735	4.56083	0.0327113	0.95674
Phkg1	-0.348506	3.56124	4.56016	0.0327241	0.95674
Ctif	0.274993	6.52783	4.55383	0.0328452	0.95822
Ptprv	-0.727017	2.38162	4.54933	0.0329317	0.958305
B9d2	-0.375162	4.51953	4.54585	0.0329987	0.958305
Trp53i11	0.363261	7.026	4.54138	0.033085	0.958305
Gm6654	-0.639931	1.43852	4.53589	0.0331913	0.958305
Cit	0.448896	5.84699	4.53122	0.0332818	0.958305
1600020E01Rik	-0.489322	2.13039	4.53117	0.0332828	0.958305
Pth1r	-0.449891	3.11519	4.52816	0.0333415	0.958305
Dyrk3	0.427895	3.5234	4.52266	0.0334488	0.959361
Herc6	0.514708	3.5459	4.51578	0.0335835	0.960025
Hap1	-0.439943	7.10043	4.51427	0.0336132	0.960025
6330403A02Rik	0.288055	8.58699	4.50706	0.0337552	0.962058
Cacna1a	0.317921	7.38533	4.49055	0.0340827	0.967542
Metap1d	-0.565337	2.19003	4.48617	0.0341701	0.967542
Gzmm	-0.675489	0.618944	4.48505	0.0341925	0.967542
Gm9899	0.378303	4.95897	4.48235	0.0342467	0.967542
Gjc1	0.531614	1.69379	4.47952	0.0343034	0.967542
Zdhhc22	0.331678	4.03355	4.46204	0.0346561	0.975147
Dcx	-0.809695	4.79703	4.45906	0.0347165	0.975147
Acsl5	0.309393	6.33642	4.45299	0.0348402	0.976604
Pdlim4	0.625405	3.7117	4.44545	0.0349944	0.978907
Kcna4	-0.34114	4.54134	4.43276	0.0352555	0.981658
Cdhr1	-1.77342	5.28204	4.43236	0.0352636	0.981658
Sil1	-0.355102	4.96644	4.42838	0.0353461	0.981658
Cyp26b1	0.415432	3.67036	4.42459	0.0354245	0.981658
Eno3	-0.539831	2.26283	4.42319	0.0354538	0.981658
Rilp	0.648658	1.27527	4.41076	0.0357129	0.986033
Tubb6	0.766228	2.80191	4.40866	0.0357568	0.986033
Fam101b	-0.317895	4.10609	4.38706	0.0362128	0.995981
Tnc	0.614326	2.62707	4.37503	0.0364691	0.995981
Hspe1	-0.275698	6.0557	4.37154	0.036544	0.995981
BC046331	0.347623	4.62854	4.36824	0.0366148	0.995981
Htr5a	0.349544	4.38596	4.36113	0.0367679	0.995981
Golm1	0.321504	5.28169	4.355	0.0369004	0.995981
Cdt1	0.636689	1.43161	4.35363	0.0369302	0.995981
Egr2	-0.620208	3.43365	4.35226	0.03696	0.995981
Prr15	0.752911	0.888406	4.34639	0.0370875	0.995981
Trio	0.344267	7.13638	4.34476	0.0371229	0.995981
Metrn	-0.334146	6.34657	4.339	0.0372489	0.995981
Epor	0.400396	3.77907	4.32391	0.0375805	0.995981
Amph	0.274127	8.02477	4.32351	0.0375893	0.995981
Slc35f3	0.327445	5.05839	4.31943	0.0376795	0.995981
Dusp14	0.292898	5.96591	4.31531	0.0377709	0.995981
Calb2	-1.35308	5.84898	4.31277	0.0378273	0.995981
Plxna4	0.401718	6.39271	4.30952	0.0378996	0.995981
Gpr153	0.401218	5.60846	4.30723	0.0379507	0.995981
Nfic	0.3608	7.10662	4.28058	0.0385502	0.995981
Med13l	0.377914	5.86443	4.27865	0.038594	0.995981
F2rl2	0.618424	0.991214	4.27776	0.0386142	0.995981
Ccdc141	0.596382	2.9736	4.27744	0.0386216	0.995981
Ptpro	-0.675714	5.76476	4.27714	0.0386282	0.995981
Sh3bp1	0.4517	4.15103	4.27337	0.038714	0.995981
Cpxm1	-0.417079	3.31772	4.27158	0.0387548	0.995981
Coro6	0.316018	3.7233	4.2713	0.0387614	0.995981
Ccdc28b	-0.349735	4.27238	4.27048	0.0387801	0.995981
Pi4ka	0.27775	8.48862	4.27041	0.0387815	0.995981
Spint1	-0.812899	0.651236	4.26787	0.0388396	0.995981
Gm11549	0.358038	5.25413	4.2663	0.0388755	0.995981
Crabp1	-0.914867	1.03548	4.26416	0.0389245	0.995981
Rbmx	-0.294179	5.24101	4.26285	0.0389546	0.995981
Galnt10	-0.46444	3.91595	4.25956	0.0390299	0.995981
Syt9	-0.582754	3.62169	4.2558	0.0391165	0.995981
Myg1	-0.334743	4.82299	4.25308	0.0391791	0.995981
Selm	-0.382427	6.77653	4.24599	0.0393431	0.995981
6430571L13Rik	-0.657846	2.88017	4.24326	0.0394064	0.995981
Serpinb1a	-0.429187	2.93308	4.24164	0.039444	0.995981
Efnb3	-0.31284	6.72089	4.24161	0.0394448	0.995981
Drd1a	-0.439653	5.24522	4.23651	0.0395634	0.995981
Rps6ka6	-0.47255	2.00726	4.2365	0.0395637	0.995981
H2afv	-0.280818	5.13602	4.22126	0.0399204	0.995981
Jhdm1d	0.400424	5.08394	4.21844	0.0399868	0.995981
Dok4	-0.274414	4.39052	4.21405	0.0400904	0.995981
Isl1	-0.73505	1.51511	4.21087	0.0401658	0.995981
Gfra2	0.293231	6.56915	4.20584	0.0402851	0.995981
3830431G21Rik	-0.511602	1.99463	4.20517	0.040301	0.995981
3110039M20Rik	-0.560871	1.78758	4.19614	0.0405161	0.995981
Ccdc22	-0.291738	4.6104	4.19325	0.0405853	0.995981
Ptk2	0.235283	7.02505	4.18366	0.0408156	0.995981
Arsj	0.676848	0.946787	4.18341	0.0408214	0.995981
Unc5a	0.312332	7.10284	4.18149	0.0408679	0.995981
Mylk	0.386209	3.82712	4.17731	0.0409688	0.995981
Larp1b	0.400041	3.75113	4.17158	0.0411074	0.995981
Mical3	0.446522	3.55607	4.17024	0.0411401	0.995981
Map3k6	0.540534	2.00778	4.15878	0.0414193	0.995981
Col23a1	-0.583236	3.56051	4.15798	0.0414388	0.995981
Hivep3	0.592122	4.84111	4.15588	0.0414903	0.995981
Slc16a6	0.507128	2.57583	4.15428	0.0415293	0.995981
Fam70a	-0.488168	3.84106	4.15018	0.0416302	0.995981
Epha10	0.266568	5.56631	4.14822	0.0416784	0.995981
Ezr	0.329273	5.98544	4.13858	0.0419164	0.995981
Kl	1.14366	2.57898	4.13635	0.0419716	0.995981
Casp8ap2	0.448832	2.99063	4.13484	0.0420091	0.995981
2010002N04Rik	0.524994	3.6067	4.12825	0.042173	0.995981
1810014B01Rik	-0.539984	1.2813	4.12487	0.0422572	0.995981
Dlx5	-0.593343	3.32019	4.12304	0.042303	0.995981
Mtmr12	0.356262	5.071	4.12156	0.0423399	0.995981
Tfdp1	0.336516	4.77396	4.12031	0.0423714	0.995981
Des	0.940891	1.6713	4.11504	0.0425034	0.995981
Mmd2	-0.260301	7.25963	4.10932	0.0426476	0.995981
Efs	-0.429497	3.47618	4.10746	0.0426945	0.995981
Pam	0.23606	7.6177	4.10307	0.0428055	0.995981
Dnase1l1	-0.653798	0.465454	4.10302	0.0428067	0.995981
Irf7	0.672218	1.27908	4.10289	0.0428099	0.995981
C77080	0.384606	5.05281	4.0849	0.043268	0.995981
Itgb1bp1	-0.269542	4.66232	4.0827	0.0433244	0.995981
Rspo2	0.384553	4.07067	4.08024	0.0433876	0.995981
Smad1	0.317431	4.21588	4.07859	0.04343	0.995981
Vwa1	0.396698	5.57502	4.07286	0.0435774	0.995981
Kirrel3	-0.333167	6.02644	4.07121	0.0436201	0.995981
Frmd7	-1.68636	2.81398	4.06786	0.0437067	0.995981
Mef2d	0.300203	6.65944	4.06189	0.0438615	0.995981
Uvrag	0.278027	5.17011	4.06111	0.0438817	0.995981
Il6ra	0.53709	1.62253	4.05821	0.0439571	0.995981
Ccl19	-0.621069	1.08399	4.05036	0.0441618	0.995981
Nr4a1	-0.408373	6.54307	4.048	0.0442237	0.995981
Iigp1	-0.770013	0.600951	4.04777	0.0442297	0.995981
Rab4a	-0.289003	5.75741	4.04123	0.0444014	0.995981
Chn2	-0.307379	4.71945	4.03854	0.0444722	0.995981
Ccdc62	-0.688129	0.626939	4.03343	0.0446072	0.995981
Stat3	0.262976	5.63939	4.0301	0.0446953	0.995981
Lrrk1	-0.421178	2.4418	4.02828	0.0447435	0.995981
Ttc39b	0.367649	5.56894	4.02484	0.044835	0.995981
Fam111a	0.583122	1.11854	4.02398	0.0448577	0.995981
Eomes	-1.90682	3.22476	4.02297	0.0448845	0.995981
Vipr2	-1.47119	1.53756	4.0119	0.0451803	0.995981
Adm	0.591392	1.67313	4.00971	0.0452391	0.995981
Mpst	-0.303432	5.32617	4.0071	0.0453091	0.995981
Flywch2	-0.371448	3.79605	4.0018	0.0454516	0.995981
0610009L18Rik	-0.581961	1.70445	4.0003	0.0454921	0.995981
Plekha6	0.272981	6.36593	3.99954	0.0455127	0.995981
Slc2a3	0.251714	7.48776	3.99774	0.0455613	0.995981
Sox5	0.312872	4.82346	3.99632	0.0455998	0.995981
Pold4	-0.362954	3.86483	3.99613	0.0456049	0.995981
Agbl5	-0.399475	3.51661	3.98982	0.045776	0.995981
Ece2	-0.325811	4.46697	3.98776	0.0458319	0.995981
Gpank1	-0.391814	3.89554	3.98667	0.0458616	0.995981
Bdp1	0.426828	4.27106	3.98421	0.0459287	0.995981
Ptrf	0.422138	4.75749	3.98195	0.0459902	0.995981
Clint1	0.304713	5.46707	3.98168	0.0459978	0.995981
Stk10	0.452509	2.56365	3.97972	0.0460511	0.995981
Adam19	0.312715	4.76442	3.97443	0.0461962	0.995981
E2f4	0.32377	5.32004	3.97318	0.0462305	0.995981
Gpsm1	-0.55949	6.13416	3.96916	0.0463409	0.995981
Hnrpll	0.333209	5.37236	3.96715	0.0463963	0.995981
Panx1	-0.296453	4.63003	3.96504	0.0464543	0.995981
Cage1	0.698546	0.559147	3.95985	0.0465978	0.995981
Pdgfb	0.291702	4.8517	3.95959	0.0466051	0.995981
Hspa1a	0.378993	2.78314	3.95865	0.0466311	0.995981
Eltd1	0.349991	3.70535	3.95718	0.0466719	0.995981
Ralgapa1	0.287996	6.65098	3.95607	0.0467026	0.995981
Slc6a9	-0.344202	5.73924	3.95434	0.0467507	0.995981
Klhl3	0.520358	3.36202	3.95331	0.0467793	0.995981
Cand2	-0.474937	2.42417	3.95198	0.0468163	0.995981
Tbx21	-1.97637	1.45067	3.947	0.0469551	0.995981
Sec61a2	0.26537	5.89373	3.94675	0.046962	0.995981
Prpsap1	-0.276676	5.71416	3.94652	0.0469683	0.995981
Idua	-0.364923	3.13729	3.94024	0.0471442	0.995981
Sipa1l3	0.328409	5.85228	3.93612	0.0472597	0.995981
Slc13a3	-0.568028	4.93495	3.93575	0.0472699	0.995981
Ppfia4	-0.238509	6.27623	3.93563	0.0472735	0.995981
Muted	-0.306569	4.27305	3.9346	0.0473025	0.995981
Trim62	-0.35035	4.99274	3.92718	0.0475114	0.995981
Slc7a14	0.375661	6.45045	3.92699	0.047517	0.995981
Klk6	-0.540471	2.28419	3.92658	0.0475285	0.995981
Enho	-0.331076	6.33682	3.92527	0.0475656	0.995981
Gpr88	-0.418467	7.28708	3.92327	0.0476222	0.995981
Mical1	-0.333258	3.40393	3.91855	0.0477562	0.995981
Lonrf3	0.391766	3.75605	3.91741	0.0477885	0.995981
St8sia5	0.265217	6.21544	3.91554	0.0478418	0.995981
Shb	-0.352616	4.28896	3.90779	0.0480627	0.995981
Ext1	0.252756	5.40634	3.90465	0.0481526	0.995981
Nacad	-0.264987	6.00307	3.90324	0.0481932	0.995981
Hcn1	0.333244	5.46207	3.90273	0.0482078	0.995981
Fam135a	0.407378	4.32598	3.89825	0.0483364	0.995981
Comtd1	-0.387325	4.47663	3.89739	0.0483611	0.995981
Dkk3	0.328471	8.65319	3.89247	0.0485031	0.995981
Pcif1	-0.256966	5.80628	3.89145	0.0485324	0.995981
Htr1d	-0.744348	1.23781	3.88952	0.0485883	0.995981
Mtf1	0.318879	4.73911	3.88885	0.0486076	0.995981
Itgb4	-0.394283	4.23278	3.88769	0.0486414	0.995981
Rbp1	-0.530269	3.32185	3.88318	0.048772	0.995981
Slc14a1	0.474534	3.06773	3.88138	0.0488244	0.995981
Cul7	-0.272624	5.4226	3.88073	0.0488432	0.995981
Celf3	-0.290209	7.32674	3.87647	0.0489675	0.995981
2310061C15Rik	0.316889	3.84155	3.87529	0.049002	0.995981
Prrt3	0.274171	6.48694	3.87374	0.0490471	0.995981
Spry2	0.259148	5.70262	3.87319	0.0490632	0.995981
Apold1	-0.667702	2.81925	3.87185	0.0491023	0.995981
Rnd2	-0.317523	6.57059	3.86705	0.0492431	0.995981
Msn	0.382158	3.982	3.85919	0.0494741	0.995981
Gpr12	-0.309415	4.13987	3.85149	0.049702	0.995981
Shank2	0.458885	6.51448	3.84714	0.0498309	0.995981
Coch	0.296468	5.26449	3.84676	0.0498422	0.995981
Fmnl1	0.33453	7.39343	3.84555	0.0498782	0.995981
Egfl8	-0.815985	1.80198	3.84468	0.049904	0.995981
Sall2	-0.272442	5.95293	3.84293	0.0499561	0.995981
6030405A18Rik	0.286282	5.3075	3.84202	0.0499833	0.995981
Ttc38	-0.336961	3.38321	3.84086	0.050018	0.995981
Ablim3	-0.423782	5.12131	3.83953	0.0500576	0.995981
Jmjd4	0.252238	5.34404	3.836	0.0501632	0.995981
Tead1	0.396355	3.2495	3.82963	0.050354	0.995981
Matn4	-0.464543	3.97454	3.82777	0.05041	0.995981
Gng2	0.241777	7.50704	3.82226	0.0505759	0.995981
Dok6	0.738901	1.39431	3.82195	0.0505853	0.995981
Hsd17b11	-0.301982	5.20515	3.81886	0.0506786	0.995981
4831440E17Rik	-0.631129	0.861529	3.81373	0.0508342	0.995981
Homer1	0.305126	6.85959	3.80819	0.0510025	0.995981
Fhit	-0.501691	1.70227	3.80277	0.0511678	0.995981
Cdc7	0.474395	2.4284	3.80046	0.0512385	0.995981
Bcl6	0.259109	5.10495	3.79948	0.0512686	0.995981
Sh2d5	0.280112	6.6924	3.79854	0.0512973	0.995981
2010001M06Rik	-0.490315	1.64741	3.78954	0.0515739	0.995981
Cbln1	-0.79157	3.61126	3.78796	0.0516226	0.995981
Itpkc	0.410749	3.78871	3.78645	0.0516691	0.995981
Eea1	0.32948	5.12198	3.78431	0.0517352	0.995981
Serinc2	0.520223	2.58081	3.78165	0.0518177	0.995981
Dtx1	0.379953	7.04467	3.77807	0.0519285	0.995981
6430573F11Rik	-0.504415	2.77564	3.77707	0.0519595	0.995981
Fndc5	-0.260514	6.91945	3.77698	0.0519622	0.995981
Baiap2l2	-0.550668	2.52773	3.77461	0.052036	0.995981
Ube2g1	0.245146	5.81915	3.77298	0.0520866	0.995981
Col8a1	0.600639	0.864173	3.77137	0.0521368	0.995981
Polr2i	-0.324384	4.51844	3.77071	0.0521576	0.995981
Gng4	-0.868582	6.61443	3.76907	0.0522088	0.995981
Fadd	-0.510688	1.79673	3.7652	0.0523296	0.995981
Fyb	0.698311	0.335197	3.7636	0.0523796	0.995981
Mylk3	0.678725	0.985462	3.76299	0.0523988	0.995981
Oprd1	0.470754	3.68102	3.76128	0.0524525	0.995981
Plxna1	0.288638	6.67108	3.75954	0.0525071	0.995981
C1ql2	0.756769	1.79315	3.75877	0.0525311	0.995981
Ccdc157	0.249053	4.8841	3.75684	0.052592	0.995981
Slc6a8	0.259225	7.0715	3.75227	0.0527359	0.995981
Plat	0.347231	4.80641	3.75033	0.0527971	0.995981
Vtn	-0.424723	6.43431	3.74363	0.0530092	0.995981
Inf2	-0.265335	7.97935	3.74088	0.0530965	0.995981
Rnf19b	0.295961	5.8646	3.73429	0.0533064	0.995981
Lphn3	0.408246	5.34478	3.73324	0.05334	0.995981
Hmgn2	-0.250909	6.48565	3.73069	0.0534215	0.995981
D15Ertd621e	0.264469	5.81564	3.72392	0.0536384	0.995981
Ccnd1	0.28563	5.10076	3.72372	0.0536447	0.995981
Chadl	-0.270262	4.5227	3.72148	0.0537167	0.995981
Dnajb5	0.237802	7.30012	3.71353	0.0539733	0.995981
Tacr1	-0.442633	3.07113	3.71287	0.0539944	0.995981
Myl9	-0.368737	3.79771	3.70805	0.0541506	0.995981
Gpr135	0.437153	2.55203	3.70795	0.0541539	0.995981
Rprm	-0.246463	6.10331	3.70504	0.0542484	0.995981
Ociad2	0.27157	6.64872	3.69971	0.054422	0.995981
Kcnip2	-0.247011	6.14427	3.69969	0.0544226	0.995981
Meis1	-0.927792	2.4458	3.69831	0.0544676	0.995981
Naglu	-0.333939	3.49703	3.69774	0.0544863	0.995981
Mbd3	-0.286312	7.32696	3.694	0.0546084	0.995981
Ogfod1	0.283134	6.72881	3.69201	0.0546736	0.995981
Prss53	0.610391	1.15485	3.69132	0.0546962	0.995981
Ephx1	-0.287556	4.63045	3.68997	0.0547404	0.995981
Mxd3	-0.64999	0.797725	3.68909	0.0547695	0.995981
Pitpnm3	0.253305	6.76644	3.68576	0.054879	0.995981
Slc38a3	-0.295797	6.62366	3.68562	0.0548837	0.995981
Dlx6	-0.436503	2.74612	3.67574	0.0552097	0.995981
Fhod1	0.429533	1.90177	3.67126	0.0553582	0.995981
Mgat3	0.240437	7.42739	3.67061	0.05538	0.995981
1110034G24Rik	-0.377971	2.95322	3.67041	0.0553867	0.995981
Pax6	-0.699947	3.02897	3.66337	0.0556211	0.995981
Synpr	-0.486217	6.77924	3.66065	0.0557117	0.995981
AI854517	0.309144	5.21718	3.65898	0.0557676	0.995981
Hagh	0.302054	6.38707	3.65737	0.0558216	0.995981
Cox4i2	-0.536604	1.18908	3.65687	0.0558384	0.995981
Adcy1	0.427303	9.33066	3.65327	0.0559592	0.995981
Orai2	0.260288	6.61604	3.65162	0.0560148	0.995981
Arhgap11a	0.612295	0.818831	3.65162	0.0560148	0.995981
Gcnt2	0.289134	5.26267	3.65135	0.0560237	0.995981
Ctxn2	-0.407691	2.99374	3.6499	0.0560725	0.995981
Poll	-0.308985	4.0063	3.64835	0.0561248	0.995981
Fam181b	-0.31631	4.65135	3.6446	0.0562514	0.995981
Serpine2	-0.228766	7.56465	3.64382	0.0562776	0.995981
Il12a	0.686067	0.81241	3.64154	0.0563546	0.995981
Mlxip	0.283307	4.60199	3.6388	0.0564478	0.995981
Bcl10	0.357684	3.16098	3.63522	0.056569	0.995981
Hook1	0.441319	4.14824	3.63182	0.0566846	0.995981
Slc7a1	0.258903	5.55916	3.63172	0.0566883	0.995981
Myh4	-0.7144	0.576598	3.62958	0.0567611	0.995981
Rasd2	-0.297464	7.56931	3.62941	0.056767	0.995981
Fmo1	-0.457809	3.15708	3.62748	0.0568328	0.995981
Xpo1	0.239066	5.74841	3.62747	0.0568332	0.995981
Arhgef26	0.265953	4.43931	3.62064	0.0570669	0.995981
Actn2	-0.376703	4.89508	3.61874	0.0571321	0.995981
Edn3	-0.361404	2.93083	3.61167	0.0573753	0.995981
Adamts9	0.743431	0.507552	3.61014	0.0574284	0.995981
5330417C22Rik	0.287714	4.31211	3.60894	0.0574696	0.995981
BC022687	0.392287	4.7371	3.60814	0.0574975	0.995981
Rnf26	-0.242815	5.722	3.60724	0.0575286	0.995981
Anapc2	-0.22951	6.92486	3.6029	0.0576788	0.995981
Cbx2	-0.492766	1.48555	3.59233	0.0580466	0.995981
Lrrk2	0.340331	4.93901	3.59173	0.0580677	0.995981
1500009C09Rik	-0.267283	7.26474	3.59094	0.0580953	0.995981
Tshz1	-0.579085	5.13335	3.59021	0.0581209	0.995981
Mir3061	-0.686465	0.838702	3.58926	0.058154	0.995981
Itpripl2	0.457899	2.06908	3.58782	0.0582045	0.995981
Pcbd1	-0.436353	2.20489	3.58648	0.0582515	0.995981
Sox18	0.428544	2.66	3.58108	0.0584413	0.995981
Hecw1	0.342455	5.66815	3.57614	0.0586152	0.995981
Peli2	-0.372742	4.37767	3.57386	0.0586957	0.995981
Myh14	-0.323677	5.22287	3.56925	0.0588589	0.995981
Nrp1	0.298219	4.69107	3.55524	0.0593579	0.995981
Chia	-0.648829	0.459793	3.55173	0.0594834	0.995981
Pde9a	-0.312637	3.89345	3.54655	0.0596692	0.995981
Syt13	0.248862	8.05582	3.54188	0.0598376	0.995981
Slc38a5	-0.55811	1.82057	3.53925	0.0599326	0.995981
Dkc1	0.293317	4.33197	3.53728	0.0600039	0.995981
Nfatc2	-0.335966	3.58095	3.53182	0.0602016	0.995981
Kcnq2	0.226919	7.50195	3.53015	0.0602624	0.995981
Dab2ip	0.289027	7.33868	3.5233	0.0605117	0.995981
Abhd2	0.376726	4.70187	3.51941	0.0606542	0.995981
Csrnp1	0.467065	3.68689	3.51757	0.0607214	0.995981
Tspan5	0.272078	8.29934	3.51525	0.0608064	0.995981
Xylb	0.40013	3.01044	3.51158	0.0609415	0.995981
Vsig10	0.586238	0.697587	3.50999	0.0609999	0.995981
Nxph3	-0.380736	6.22192	3.50671	0.0611208	0.995981
AI314976	-0.342148	3.28673	3.50569	0.0611584	0.995981
Arhgef7	0.216211	7.13338	3.49936	0.0613925	0.995981
Ift46	-0.253017	5.9008	3.49581	0.0615243	0.995981
Slc18a3	-0.637219	1.59024	3.49532	0.0615427	0.995981
Mcc	0.352735	3.49077	3.495	0.0615543	0.995981
Pkig	-0.267956	6.53466	3.4877	0.0618264	0.995981
Racgap1	0.376802	4.25564	3.4873	0.0618412	0.995981
Rrp36	0.381805	3.98106	3.48643	0.0618739	0.995981
Trak1	0.233403	7.58464	3.48621	0.0618821	0.995981
Dchs1	-0.374915	4.31642	3.4788	0.0621597	0.995981
Dpysl5	-0.349508	5.6117	3.47508	0.0622997	0.995981
1700025K23Rik	-0.361037	3.22855	3.47499	0.062303	0.995981
Wnt10a	0.427206	4.01426	3.47352	0.0623584	0.995981
Hn1	-0.26647	7.03334	3.47294	0.0623805	0.995981
Trappc6a	-0.399939	3.247	3.47	0.0624913	0.995981
5330434G04Rik	0.590183	1.20601	3.46798	0.0625676	0.995981
Smarcc1	0.217922	5.9723	3.46663	0.0626187	0.995981
Magi2	0.304714	6.6276	3.46474	0.0626902	0.995981
Nphp4	0.318224	3.88311	3.46098	0.062833	0.995981
Gpc1	0.326555	7.28739	3.45705	0.0629827	0.995981
2310035K24Rik	-0.289882	4.5424	3.45078	0.063222	0.995981
Mtap7d2	0.245346	7.02075	3.4506	0.0632289	0.995981
Inadl	-0.599372	3.36078	3.44691	0.0633702	0.995981
9830147E19Rik	-0.512283	1.01614	3.44547	0.0634255	0.995981
Meis2	-0.431775	6.96067	3.44412	0.0634774	0.995981
Dstyk	0.230159	5.62597	3.44405	0.0634798	0.995981
Cpeb1	0.258221	5.69381	3.43898	0.0636749	0.995981
Spred1	0.366515	6.05743	3.43644	0.063773	0.995981
Syt3	-0.255554	6.50421	3.43435	0.0638537	0.995981
Dnalc4	-0.237667	5.5176	3.43321	0.063898	0.995981
Eya2	-0.859912	2.30508	3.43275	0.0639155	0.995981
Elavl4	0.292356	6.28344	3.42405	0.0642531	0.995981
Elk1	0.252916	5.99806	3.42345	0.0642767	0.995981
Rnaseh2b	-0.330208	2.88124	3.42038	0.064396	0.995981
Utp15	0.266877	4.34879	3.41938	0.0644351	0.995981
Cacna1b	0.351673	5.9371	3.41706	0.0645259	0.995981
Wnk4	-0.633497	2.66065	3.41538	0.0645916	0.995981
Hsph1	0.227331	8.46011	3.41489	0.0646107	0.995981
St6galnac4	0.32543	5.48322	3.41318	0.0646776	0.995981
Bhlhe41	0.35249	4.02669	3.40684	0.0649266	0.995981
Ercc6	0.386955	4.15745	3.40199	0.065118	0.995981
Fgf10	-0.478652	2.25254	3.39937	0.0652212	0.995981
Syt6	-0.332852	5.53405	3.39822	0.0652669	0.995981
Phf16	0.690361	1.44038	3.39729	0.0653036	0.995981
S100a4	-0.775798	0.322014	3.39448	0.0654149	0.995981
Myt1l	0.306398	7.35546	3.38716	0.065706	0.995981
Epn3	0.696458	1.03231	3.38546	0.0657739	0.995981
Ap1g2	-0.487479	1.79751	3.38333	0.0658589	0.995981
Trappc2l	-0.298294	5.37818	3.3809	0.0659562	0.995981
Slc39a10	0.34989	7.31988	3.37846	0.0660537	0.995981
Traip	-0.379565	2.631	3.37622	0.0661435	0.995981
Cited2	-0.271823	5.62001	3.37469	0.0662049	0.995981
Eif2c3	0.521366	1.8223	3.37172	0.0663245	0.995981
Tmem125	-0.35558	3.1464	3.37147	0.0663347	0.995981
Prss35	0.415734	2.77407	3.37067	0.0663667	0.995981
Foxo3	0.391008	4.20408	3.37043	0.0663764	0.995981
Gstm6	-0.682231	0.885983	3.36651	0.0665344	0.995981
Myoc	-0.495348	2.52095	3.36366	0.0666498	0.995981
Ski	0.224496	7.51357	3.35744	0.0669019	0.995981
Dock9	0.288091	6.26254	3.35583	0.0669676	0.995981
Aldh2	-0.241858	6.79914	3.35023	0.0671955	0.995981
Lhfp	0.36276	5.07529	3.34139	0.0675577	0.995981
Sv2b	0.269727	9.04242	3.33905	0.0676536	0.995981
Fam188b	-0.351791	2.99077	3.33651	0.0677581	0.995981
Sdk2	0.470145	3.84229	3.33463	0.0678357	0.995981
Nnat	-0.411022	7.28988	3.33133	0.067972	0.995981
Fam163a	-0.76525	2.35449	3.32783	0.0681167	0.995981
Vps37a	0.227504	5.14025	3.32597	0.0681939	0.995981
Golga5	0.254406	4.5098	3.32423	0.0682661	0.995981
Zdhhc13	0.286912	4.1454	3.32203	0.0683573	0.995981
Grik2	-0.256402	5.10105	3.32202	0.0683577	0.995981
Pom121	0.277959	6.0028	3.3173	0.0685543	0.995981
Bccip	0.260677	4.8101	3.31263	0.0687493	0.995981
Hspb6	0.628123	2.71899	3.31213	0.0687702	0.995981
Tmem98	-0.386865	3.2487	3.30969	0.0688724	0.995981
Ptpn7	-0.655992	0.908291	3.30913	0.0688961	0.995981
Daglb	0.263032	5.61602	3.30252	0.0691738	0.995981
Lipg	0.464063	2.83958	3.30029	0.0692676	0.995981
Mrpl33	-0.257617	4.42526	3.29909	0.0693183	0.995981
Serpine1	0.897183	0.700382	3.29777	0.069374	0.995981
Mpped2	-0.221453	5.35733	3.29456	0.0695096	0.995981
Lxn	-0.284358	5.08137	3.29444	0.0695148	0.995981
Bex1	-0.290467	5.26265	3.28822	0.0697785	0.995981
AI464131	-0.278784	5.61073	3.28809	0.0697841	0.995981
2810410L24Rik	-0.559213	1.79011	3.28595	0.0698751	0.995981
Prosc	0.265158	5.99653	3.28389	0.0699627	0.995981
Scyl3	0.292721	4.17446	3.28208	0.07004	0.995981
Tmem205	-0.284409	4.52684	3.27603	0.0702986	0.995981
Zfp219	-0.301358	5.4524	3.27593	0.070303	0.995981
Usp31	0.307153	6.40075	3.27505	0.0703407	0.995981
Fbxo27	0.347071	3.45407	3.27461	0.0703596	0.995981
Igfbp4	0.309624	6.82921	3.26748	0.0706662	0.995981
Rock2	0.282244	7.21201	3.26743	0.0706682	0.995981
Apod	-0.453878	7.40984	3.26728	0.0706746	0.995981
Mon1a	-0.27213	5.0118	3.26584	0.0707369	0.995981
Higd1b	-0.539606	1.06437	3.26548	0.0707521	0.995981
Lin54	0.327216	3.40081	3.26469	0.0707865	0.995981
Bloc1s1	-0.293432	5.36577	3.26163	0.0709185	0.995981
Acaa2	-0.287523	4.71592	3.2597	0.0710021	0.995981
Plaur	0.762073	0.622216	3.258	0.0710759	0.995981
Dclk2	-0.262986	6.43841	3.25776	0.0710861	0.995981
Mbnl2	0.291378	7.22813	3.25771	0.0710885	0.995981
Nat9	-0.316911	4.41952	3.25557	0.0711812	0.995981
Rapgef3	-0.322113	5.21289	3.25506	0.0712033	0.995981
Gm2061	-0.468987	1.43395	3.25491	0.0712099	0.995981
Syncrip	0.230712	6.18422	3.25364	0.071265	0.995981
Cntn4	0.261228	5.17485	3.25285	0.0712993	0.995981
6430704M03Rik	0.503205	6.24792	3.24894	0.0714695	0.995981
Kcnma1	0.368408	5.46379	3.24752	0.0715315	0.995981
Tnnt1	-0.496597	2.37467	3.24716	0.0715475	0.995981
Ush1g	-1.22027	1.50435	3.24458	0.0716599	0.995981
Slc6a11	-0.371975	7.51651	3.24233	0.0717586	0.995981
Rcn1	-0.305836	4.42287	3.2396	0.0718784	0.995981
Aebp2	0.243145	5.67576	3.23717	0.0719848	0.995981
Nuak1	0.334022	6.23106	3.23419	0.072116	0.995981
Ttll11	0.302116	5.83694	3.23403	0.072123	0.995981
1700008O03Rik	-0.385091	3.67668	3.23351	0.072146	0.995981
Rhoj	0.61294	0.969472	3.23234	0.0721976	0.995981
Gpr149	-0.708299	1.47732	3.23051	0.0722781	0.995981
Trp53i13	-0.396336	2.70092	3.22947	0.0723241	0.995981
C1ql3	0.39519	5.86169	3.22946	0.0723246	0.995981
Apeh	-0.299605	4.49009	3.22299	0.0726108	0.995981
Fam69c	-0.454069	2.19054	3.221	0.0726993	0.995981
Zfp503	-0.509724	2.5651	3.21916	0.072781	0.995981
Tubgcp6	0.250514	4.95454	3.21903	0.0727868	0.995981
Far2	0.345058	3.53086	3.21733	0.0728622	0.995981
Ifit2	-0.37259	2.64362	3.21535	0.0729505	0.995981
Prkag2	0.213171	6.3795	3.2152	0.0729572	0.995981
A030009H04Rik	0.251126	7.22519	3.21474	0.0729776	0.995981
Sel1l3	0.283418	6.29796	3.20622	0.0733586	0.995981
Tbc1d17	-0.254473	6.17726	3.19976	0.0736489	0.995981
Trmt12	-0.297834	3.42972	3.19755	0.0737488	0.995981
Dmkn	0.543536	2.25768	3.19358	0.0739278	0.995981
Mdga1	-0.625917	5.10487	3.19318	0.0739462	0.995981
Abr	0.2374	9.2678	3.19011	0.0740851	0.995981
U2af1l4	-0.290629	5.27887	3.18259	0.0744267	0.995981
Xrcc3	-0.520259	3.18731	3.18225	0.074442	0.995981
Naa25	0.309132	4.51359	3.18064	0.0745153	0.995981
Ppp1ca	-0.229641	8.05994	3.18061	0.0745168	0.995981
Plagl1	0.345643	3.86951	3.17813	0.0746303	0.995981
Mkl2	0.239499	7.66185	3.17801	0.0746357	0.995981
Aig1	-0.243268	5.13231	3.17593	0.0747307	0.995981
Cd82	-0.284653	4.82233	3.17558	0.0747469	0.995981
Cdh23	0.69702	0.96341	3.17503	0.074772	0.995981
Aak1	0.256433	8.24648	3.17477	0.0747835	0.995981
Ptpn23	0.216292	5.99945	3.17356	0.074839	0.995981
Abtb2	0.250103	4.06515	3.17293	0.0748679	0.995981
Il18	-0.292139	3.99837	3.17083	0.0749643	0.995981
Eif4g3	0.251097	7.65139	3.16936	0.0750317	0.995981
Tspan15	-0.294997	4.42655	3.16778	0.0751046	0.995981
Slc1a4	0.201031	6.38072	3.16701	0.0751398	0.995981
Fastkd3	0.326472	3.10603	3.16521	0.075223	0.995981
Nxn	-0.333821	4.51276	3.16458	0.0752516	0.995981
4933432B09Rik	-0.428874	1.91639	3.16071	0.0754304	0.995981
Dfna5	-0.306721	3.12008	3.15997	0.0754647	0.995981
Igfbp7	0.333311	4.81652	3.15948	0.0754871	0.995981
H2-DMa	-0.269381	3.61415	3.15816	0.0755483	0.995981
0610007N19Rik	-0.619931	1.16395	3.15804	0.0755539	0.995981
Fndc3a	0.258403	5.24584	3.15585	0.0756554	0.995981
Bgn	-0.460189	4.16606	3.15491	0.0756989	0.995981
2610100L16Rik	-0.331327	2.88505	3.15358	0.0757608	0.995981
Klhl28	0.606773	2.00182	3.15221	0.0758241	0.995981
Exoc6	0.224497	4.99621	3.15137	0.0758634	0.995981
Gm11762	0.54924	1.01771	3.1444	0.0761882	0.995981
Slc25a14	-0.218962	5.75693	3.14118	0.0763384	0.995981
S100a5	-1.81892	2.57001	3.14112	0.0763412	0.995981
Aurka	-0.520541	0.823681	3.14039	0.0763755	0.995981
Npr1	-0.9667	2.68727	3.13954	0.0764156	0.995981
2810468N07Rik	-0.270966	4.94342	3.13517	0.0766202	0.995981
Tarbp2	-0.293512	4.53913	3.11551	0.0775502	0.995981
Grm7	0.265333	5.34447	3.11261	0.0776883	0.995981
Fxn	-0.328406	2.99763	3.11062	0.0777833	0.995981
Tpm1	0.246319	7.72289	3.11054	0.0777871	0.995981
Pdzrn3	0.274924	5.16688	3.11015	0.077806	0.995981
Rasgef1b	-0.2376	5.77883	3.10933	0.0778447	0.995981
Csnk1a1	0.22171	7.15876	3.10603	0.0780028	0.995981
Tekt5	-0.4243	3.21832	3.10573	0.078017	0.995981
Bcl7a	0.207866	6.67304	3.10535	0.0780356	0.995981
Elovl7	-0.300615	3.80992	3.10303	0.0781466	0.995981
Ccbe1	0.434265	2.44998	3.10268	0.0781636	0.995981
Ngf	0.56038	1.47052	3.09923	0.0783292	0.995981
Gramd4	0.244415	5.37928	3.09791	0.0783927	0.995981
Lat2	0.431155	1.62337	3.09783	0.0783966	0.995981
Vim	0.405941	5.23808	3.09779	0.0783987	0.995981
AU021092	-0.411469	2.51448	3.09744	0.0784157	0.995981
Nhlrc3	0.485248	1.18221	3.09743	0.0784162	0.995981
Rbck1	-0.231573	6.95444	3.09689	0.0784422	0.995981
Mfsd12	0.291192	4.30823	3.09664	0.0784541	0.995981
Itch	0.282106	5.56232	3.09091	0.0787308	0.995981
Mrgpre	-0.254601	4.1385	3.08647	0.0789461	0.995981
Cry1	0.248167	4.47939	3.08556	0.0789899	0.995981
Hist1h4i	-0.583326	1.27096	3.08527	0.0790043	0.995981
Myh7	-0.420313	2.54458	3.0825	0.079139	0.995981
Arap3	0.31249	3.17509	3.07815	0.0793509	0.995981
Wdr6	-0.265897	7.04871	3.07717	0.0793986	0.995981
Nkd1	-0.299399	3.74777	3.07689	0.079412	0.995981
Synj1	0.309413	8.19379	3.07067	0.0797168	0.995981
1500015O10Rik	1.17215	1.62258	3.06984	0.0797572	0.995981
Pigx	-0.306393	3.69754	3.06878	0.0798095	0.995981
Rab26	-0.27009	5.51744	3.06596	0.0799479	0.995981
B430212C06Rik	-0.638003	0.595548	3.06474	0.0800081	0.995981
Arhgap6	-0.410544	3.8743	3.06314	0.0800866	0.995981
Gm14204	-0.519045	3.23032	3.06124	0.0801806	0.995981
Dusp1	-0.339789	5.62963	3.05931	0.0802759	0.995981
Ly6h	-0.27946	8.25959	3.05611	0.0804338	0.995981
Pmaip1	0.413753	2.74524	3.05526	0.080476	0.995981
Cacnb4	0.341592	7.14102	3.05494	0.0804921	0.995981
Zfp280d	0.379669	4.51244	3.05279	0.0805988	0.995981
Trex1	-0.374643	2.89621	3.05039	0.0807177	0.995981
Ttll7	0.310558	7.11857	3.04825	0.0808244	0.995981
Cd24a	-0.451386	3.98725	3.0482	0.0808268	0.995981
Ak5	0.200169	7.61086	3.04494	0.0809892	0.995981
Rnf216	0.244858	5.51468	3.04436	0.081018	0.995981
Stk35	0.254982	4.72517	3.04356	0.081058	0.995981
Pisd-ps1	0.225209	6.5278	3.04211	0.0811305	0.995981
Klf9	0.368263	7.02166	3.04097	0.0811876	0.995981
Tollip	0.210549	7.41461	3.03715	0.0813787	0.995981
B4galt3	-0.228287	5.59498	3.03409	0.0815321	0.995981
Ppp1cc	-0.23558	7.688	3.03327	0.0815734	0.995981
Gm15760	0.483459	1.58956	3.03218	0.0816284	0.995981
Slc4a5	1.39469	0.250181	3.03152	0.0816615	0.995981
Gdpd3	-0.370717	4.00273	3.02895	0.081791	0.995981
Adcy9	0.472741	5.25713	3.02803	0.0818372	0.995981
Usp32	0.228626	7.0349	3.0272	0.0818793	0.995981
Ankrd12	0.355382	5.24048	3.02648	0.0819157	0.995981
Pcgf3	0.29063	4.93426	3.02523	0.0819787	0.995981
Ncs1	0.241944	8.82302	3.02267	0.0821082	0.995981
1700020I14Rik	0.562269	4.77867	3.0221	0.0821372	0.995981
Hrh2	0.476406	1.82597	3.01771	0.0823596	0.995981
Csdc2	-0.377822	7.37071	3.01714	0.0823886	0.995981
Gm5148	-0.372265	2.48392	3.01578	0.0824578	0.995981
Ankrd34c	-0.491399	1.98383	3.01524	0.0824851	0.995981
Alox5	0.642938	0.51609	3.01016	0.082744	0.995981
Lrrc10b	-0.436849	5.68828	3.00609	0.0829522	0.995981
Kcnj13	0.862946	0.859762	3.0057	0.0829721	0.995981
Pars2	-0.282307	3.7003	3.00544	0.0829857	0.995981
Tpp2	0.287104	5.3772	3.00418	0.0830501	0.995981
Six3os1	-0.781325	0.633939	3.00334	0.0830931	0.995981
Usp3	-0.294935	4.24523	3.0027	0.0831259	0.995981
6330403K07Rik	-0.262665	7.64659	3.0026	0.0831311	0.995981
Nefl	0.263158	8.05822	2.99764	0.083386	0.995981
Banp	0.234307	5.11644	2.99644	0.0834478	0.995981
Lamtor2	-0.227287	5.30787	2.99469	0.083538	0.995981
Sfxn4	-0.253893	4.13899	2.99459	0.0835433	0.995981
Arhgdib	-0.392483	3.65185	2.9934	0.0836045	0.995981
Armcx5	0.287983	4.06077	2.99293	0.0836287	0.995981
Foxk1	0.299873	5.6767	2.99289	0.083631	0.995981
Cntn3	0.355964	4.10281	2.99148	0.0837036	0.995981
Cited4	-0.368625	3.95762	2.99127	0.0837147	0.995981
Tmem159	0.36803	3.69996	2.99121	0.0837178	0.995981
Prkci	0.268425	5.553	2.99107	0.0837247	0.995981
Tob1	-0.300053	5.06235	2.98763	0.0839031	0.995981
2610018G03Rik	-0.59254	1.10794	2.98755	0.0839071	0.995981
Lrrfip1	0.221716	5.53039	2.98716	0.0839272	0.995981
Smyd4	0.321039	3.53683	2.98699	0.0839361	0.995981
Wnt2	0.480957	2.90955	2.985	0.0840393	0.995981
Mpv17	0.223531	5.43002	2.98282	0.0841525	0.995981
Trmt2b	-0.324328	3.44908	2.9814	0.0842265	0.995981
Card10	-0.337067	3.27429	2.98092	0.0842514	0.995981
Galnt11	0.249665	5.17002	2.98029	0.0842844	0.995981
Alg1	-0.297248	3.37961	2.98028	0.0842847	0.995981
Cflar	0.270121	3.86671	2.97981	0.0843092	0.995981
Lpin2	0.207171	6.24936	2.97929	0.0843362	0.995981
Xpnpep3	0.4257	2.38472	2.97877	0.0843632	0.995981
Tmem223	-0.33485	5.49248	2.97782	0.0844131	0.995981
Fars2	-0.250263	4.38851	2.97767	0.0844208	0.995981
Rrs1	0.238135	4.35004	2.97633	0.0844909	0.995981
Rims1	0.415415	6.47944	2.97546	0.0845361	0.995981
Map3k1	-0.71179	2.93174	2.97336	0.0846457	0.995981
Ikzf2	-0.55767	0.665969	2.97324	0.0846522	0.995981
Cox16	-0.2873	3.49199	2.97159	0.0847385	0.995981
Emb	0.277203	4.383	2.97136	0.0847506	0.995981
Slc7a10	-0.245753	4.96375	2.97049	0.0847962	0.995981
Brdt	0.25619	4.02327	2.96139	0.0852745	0.995981
Adcyap1	0.263118	4.34373	2.96093	0.0852986	0.995981
Esyt3	-0.626963	0.669613	2.96022	0.0853362	0.995981
Rpsa	-0.304361	9.43872	2.95676	0.0855193	0.995981
Grin2a	0.484375	3.42039	2.9566	0.0855273	0.995981
Gpr123	0.21761	6.26834	2.95445	0.0856414	0.995981
Lrrc8b	0.554223	4.71388	2.95415	0.0856572	0.995981
Sh3gl3	-0.226781	5.51991	2.95172	0.0857864	0.995981
Dnajc6	0.268928	8.02079	2.95152	0.0857968	0.995981
Rcc1	0.28571	3.47874	2.95	0.0858776	0.995981
Mical2	0.278117	8.40172	2.94854	0.0859549	0.995981
Gsn	-0.236863	6.76736	2.94772	0.0859987	0.995981
Nrg3	0.286117	5.15821	2.94681	0.0860475	0.995981
Tmem44	-0.241537	5.57191	2.94623	0.086078	0.995981
Enpp2	0.39721	8.29268	2.94563	0.0861104	0.995981
Pitpnm2	0.200342	8.49934	2.94495	0.0861466	0.995981
Prss12	-0.235082	5.61847	2.94455	0.0861675	0.995981
Atxn7	0.396855	3.33265	2.94253	0.0862754	0.995981
Abcb9	-0.228572	6.58805	2.93953	0.0864361	0.995981
Ube2c	-0.50466	0.818252	2.93606	0.086622	0.995981
Il1rap	0.279291	4.76761	2.93138	0.086873	0.995981
Ryr2	0.34901	6.65076	2.93115	0.0868857	0.995981
Pnck	-0.28634	6.13121	2.93079	0.0869052	0.995981
Rps23	-0.224523	7.16121	2.93021	0.086936	0.995981
Whsc1l1	0.218426	5.84816	2.9295	0.0869744	0.995981
Slc4a10	0.340142	7.18509	2.92895	0.0870043	0.995981
Hmga1	0.525234	0.50052	2.92228	0.0873644	0.995981
Cnpy2	-0.232515	4.78622	2.91942	0.0875191	0.995981
Ppm1l	0.413006	4.90507	2.91901	0.0875414	0.995981
Snap91	0.238609	8.57818	2.91611	0.0876991	0.995981
Ipo13	-0.23056	7.05865	2.91214	0.087915	0.995981
Arhgap18	0.371076	2.35915	2.91152	0.0879488	0.995981
Traf4	-0.339148	3.50365	2.90879	0.0880982	0.995981
Nebl	0.511546	3.58597	2.90812	0.0881348	0.995981
Tgfa	-0.34056	4.79037	2.90799	0.0881415	0.995981
Ikbkap	0.204055	5.90417	2.90779	0.0881525	0.995981
Ak4	0.256819	5.58117	2.90554	0.0882756	0.995981
Prkaa2	0.30543	5.30753	2.90394	0.0883636	0.995981
Atp2c1	0.200335	6.96078	2.90383	0.0883691	0.995981
Adamts17	0.421655	1.94317	2.90104	0.0885222	0.995981
Filip1	-0.535692	3.1028	2.90101	0.0885242	0.995981
Omp	-1.6176	4.30272	2.90004	0.0885773	0.995981
Hddc3	-0.286375	5.56494	2.89795	0.0886921	0.995981
Malt1	0.445562	1.47946	2.89317	0.0889557	0.995981
2610507I01Rik	0.537766	0.911919	2.89291	0.0889701	0.995981
Ssfa2	0.262853	4.69844	2.89289	0.0889714	0.995981
Rb1cc1	0.28858	6.13422	2.88996	0.0891329	0.995981
Efr3a	0.250897	6.70221	2.8899	0.0891366	0.995981
Sulf2	0.255044	7.24102	2.88937	0.0891659	0.995981
BC051226	-0.414364	1.85882	2.88848	0.089215	0.995981
2700023E23Rik	-0.514072	0.837403	2.88465	0.0894273	0.995981
Med15	0.255362	6.10909	2.8812	0.089619	0.995981
Gm7120	0.243061	4.91735	2.88087	0.0896375	0.995981
Dcxr	-0.475231	2.73771	2.88043	0.0896621	0.995981
Dvl3	0.325919	4.92448	2.87779	0.089809	0.995981
2310022B05Rik	-0.215053	5.95973	2.87169	0.09015	0.995981
1700048O20Rik	-0.28534	3.5174	2.87017	0.0902352	0.995981
Slc16a9	0.431268	1.5628	2.86961	0.0902668	0.995981
Vamp3	-0.2355	4.69422	2.86677	0.0904262	0.995981
Syn2	0.23728	9.14683	2.86516	0.0905168	0.995981
1300014I06Rik	0.37433	2.38839	2.86365	0.0906014	0.995981
Acot3	0.535377	1.10027	2.86107	0.0907473	0.995981
Lrp8	0.25064	5.86039	2.85811	0.0909143	0.995981
Maff	0.647171	1.43617	2.85654	0.0910031	0.995981
Tet3	0.346813	5.32611	2.85653	0.0910037	0.995981
Prkce	0.212767	8.70957	2.85633	0.0910148	0.995981
Zfp131	0.217553	4.8916	2.84675	0.091559	0.995981
Atf6	0.232942	6.45419	2.84591	0.0916067	0.995981
Rps9	-0.244887	7.97561	2.84167	0.0918485	0.995981
Zfp512	-0.216138	5.53787	2.83845	0.0920328	0.995981
Ctxn3	-0.759711	1.89791	2.83819	0.0920477	0.995981
Scgn	-1.49785	2.17295	2.83783	0.0920687	0.995981
Vgll4	0.298525	3.43756	2.83721	0.0921039	0.995981
Adra2a	-0.344686	4.90037	2.8336	0.0923111	0.995981
Slc7a4	0.285634	6.91638	2.83241	0.0923798	0.995981
Zfp647	-0.486694	1.2437	2.82244	0.092955	0.995981
A130040M12Rik	0.282981	4.06167	2.81999	0.0930971	0.995981
Sec14l5	0.537261	1.5217	2.81845	0.0931864	0.995981
Pop1	0.400245	2.13318	2.81568	0.0933473	0.995981
Postn	-0.392444	1.96925	2.81182	0.0935723	0.995981
BC018242	0.247119	8.19308	2.80955	0.0937046	0.995981
1810049H13Rik	-0.322957	2.80533	2.8083	0.0937777	0.995981
Kcnj8	0.42415	1.5089	2.80612	0.0939052	0.995981
Gclc	0.26308	5.51704	2.80482	0.0939813	0.995981
Ddhd1	0.215179	5.50439	2.80254	0.0941152	0.995981
Cyp2j12	-0.615526	0.696406	2.80253	0.0941158	0.995981
Cep290	0.361887	2.96553	2.7968	0.0944525	0.995981
Pomc	-0.508422	1.23101	2.79274	0.0946921	0.995981
Smpd4	0.218172	5.01164	2.79259	0.0947009	0.995981
Ido1	-0.610616	0.769907	2.79064	0.0948161	0.995981
Iars	0.24119	5.51168	2.78986	0.0948623	0.995981
Qpct	-0.406237	3.04402	2.7849	0.0951567	0.995981
Gadd45a	0.424791	2.24335	2.78355	0.0952368	0.995981
Cpne6	-0.297976	7.61933	2.78107	0.0953844	0.995981
Ccr5	0.385244	2.15765	2.78064	0.0954102	0.995981
Rnft1	0.30643	3.33293	2.78015	0.0954391	0.995981
Plekho2	-0.258534	4.59309	2.7746	0.0957704	0.995981
1810006K21Rik	-0.249994	4.37861	2.77442	0.0957816	0.995981
Tcerg1	0.240935	5.5889	2.7732	0.0958544	0.995981
Doc2b	-0.329861	5.06651	2.77219	0.0959146	0.995981
Ggnbp1	-0.507347	0.986965	2.77153	0.0959543	0.995981
Rims3	0.321559	4.81081	2.76776	0.0961807	0.995981
Bicd2	0.19895	5.88993	2.76536	0.096325	0.995981
Fcho2	0.289866	4.2872	2.76373	0.0964233	0.995981
Frs2	0.253624	5.3011	2.76263	0.0964895	0.995981
Foxo1	-0.265174	5.0636	2.76185	0.0965365	0.995981
Whsc1	0.22958	6.02887	2.7604	0.0966238	0.995981
5330413P13Rik	0.533307	0.871797	2.76025	0.0966333	0.995981
Nfs1	-0.201088	5.24066	2.75807	0.096765	0.995981
Ccdc12	-0.237597	5.22671	2.75754	0.0967968	0.995981
Pdcd6ip	0.207063	6.16994	2.75635	0.0968687	0.995981
Psd3	0.291335	8.54444	2.75399	0.0970123	0.995981
Zfp791	0.382725	1.85829	2.75281	0.0970834	0.995981
Rpl3	-0.240512	9.23462	2.75005	0.0972517	0.995981
2410002F23Rik	-0.222145	6.1617	2.74707	0.097433	0.995981
Stxbp5	0.219961	6.69592	2.74657	0.0974635	0.995981
Spire1	0.212951	7.17295	2.73964	0.0978865	0.995981
Gabrd	-0.243015	6.68217	2.73935	0.0979045	0.995981
Gpr22	0.238074	5.39694	2.73903	0.0979241	0.995981
4930579G24Rik	0.554506	0.74865	2.7384	0.0979625	0.995981
Ttbk1	0.199437	7.24001	2.73772	0.0980048	0.995981
Pcdh8	0.271898	5.27696	2.73714	0.0980401	0.995981
Pde1c	-0.472473	3.05652	2.73681	0.0980605	0.995981
Gpr6	-0.507921	3.65779	2.73603	0.0981085	0.995981
Myadm	0.278412	6.03963	2.73466	0.0981924	0.995981
Glra2	-0.310424	3.80218	2.73339	0.0982702	0.995981
Hes6	-0.300037	4.24162	2.73335	0.0982729	0.995981
Zbtb7a	0.228897	7.13729	2.73145	0.0983899	0.995981
Neu4	-0.273754	3.49597	2.73134	0.0983966	0.995981
Baz1a	0.54172	1.26202	2.73041	0.0984539	0.995981
Gmnn	-0.418471	1.79296	2.73003	0.0984776	0.995981
Taf4b	0.421862	1.8785	2.7293	0.0985226	0.995981
Mapk3	-0.221763	7.69654	2.72892	0.0985457	0.995981
Ppp2r1b	0.273633	4.05737	2.7285	0.098572	0.995981
G6pdx	-0.24305	5.12176	2.72774	0.0986186	0.995981
Filip1l	-0.568264	1.59802	2.72748	0.0986351	0.995981
Rlbp1	-0.293692	4.59625	2.7254	0.0987634	0.995981
Rnh1	0.226866	5.3327	2.72524	0.0987732	0.995981
Ndufb11	-0.236455	7.07739	2.72431	0.0988307	0.995981
Pcbp3	-0.464955	6.41572	2.72334	0.0988909	0.995981
Sesn2	0.322209	3.62427	2.72198	0.0989753	0.995981
Nvl	0.303497	3.62879	2.7197	0.0991164	0.995981
Agfg1	0.241658	5.28441	2.71898	0.0991615	0.995981
Pabpc1	0.269453	7.03871	2.71068	0.0996785	0.995981
Scn8a	0.253799	8.31699	2.70927	0.0997666	0.995981
Nudt1	-0.420848	2.29502	2.70867	0.0998042	0.995981
Iffo2	0.226508	4.73	2.7063	0.0999524	0.995981
C1ra	0.530767	0.525267	2.70402	0.100096	0.995981
Pag1	0.306384	4.39566	2.70387	0.100105	0.995981
Pnpla7	-0.256902	3.71181	2.70211	0.100216	0.995981
Nat14	-0.237575	6.61594	2.70155	0.100251	0.995981
Eepd1	-0.243008	4.65418	2.70123	0.100271	0.995981
A430078G23Rik	-0.444186	1.9791	2.69828	0.100456	0.995981
Rbbp8	0.398789	1.9031	2.69798	0.100476	0.995981
Ndst3	0.250071	4.42211	2.69786	0.100483	0.995981
Dbp	-0.235087	6.43946	2.69685	0.100546	0.995981
Cnp	-0.259911	8.72731	2.69565	0.100623	0.995981
Hexim2	-0.272347	3.43042	2.69363	0.10075	0.995981
Aspscr1	-0.281561	5.86802	2.69039	0.100955	0.995981
Setd7	0.287929	7.30964	2.68916	0.101033	0.995981
Iffo1	0.276635	6.05088	2.6856	0.101259	0.995981
Tmem107	-0.339588	2.85753	2.68494	0.101301	0.995981
Ngfr	-0.541279	1.05789	2.68302	0.101423	0.995981
Pnmal2	-0.219889	8.98165	2.68051	0.101583	0.995981
Acsbg1	-0.18614	7.34148	2.6789	0.101686	0.995981
Prrt4	-0.437277	1.91244	2.67633	0.10185	0.995981
Sp7	-1.03756	1.98404	2.67594	0.101875	0.995981
Caskin2	-0.242975	4.97269	2.67282	0.102075	0.995981
Shank1	0.320202	8.27801	2.67119	0.10218	0.995981
Snap23	0.375363	2.45034	2.67047	0.102226	0.995981
1810029B16Rik	0.349607	2.79751	2.66875	0.102336	0.995981
Katnal1	0.198614	6.19906	2.66491	0.102583	0.995981
Sobp	0.184523	6.7794	2.66449	0.102611	0.995981
Rnaseh2a	-0.248856	4.62754	2.66432	0.102622	0.995981
Itpr1	0.322858	8.82695	2.66338	0.102682	0.995981
Pygb	-0.198634	7.56299	2.66307	0.102702	0.995981
Chrm4	-0.184796	5.98366	2.66297	0.102709	0.995981
Cdc14a	0.468696	1.2603	2.66266	0.102729	0.995981
Zfp365	0.262696	9.37024	2.66253	0.102737	0.995981
Khdrbs1	-0.199851	6.69952	2.6619	0.102778	0.995981
Naa50	0.246568	6.12533	2.66119	0.102823	0.995981
Apoe	-0.35163	11.2298	2.65862	0.10299	0.995981
G6pc3	-0.243037	6.0168	2.65392	0.103295	0.995981
Dync1i1	-0.207244	7.09163	2.65297	0.103357	0.995981
Thap3	-0.306881	3.77905	2.6521	0.103413	0.995981
Car7	0.258815	4.31516	2.64682	0.103757	0.995981
Hk2	0.493566	1.41066	2.6463	0.103791	0.995981
Ulk1	0.211949	6.70425	2.64529	0.103857	0.995981
Dhps	0.339851	5.5893	2.64465	0.103899	0.995981
Adra1d	0.248739	5.89879	2.64346	0.103977	0.995981
Ndufs8	-0.247646	6.58239	2.6424	0.104046	0.995981
Zfp652	0.340145	2.52387	2.64026	0.104187	0.995981
Hgsnat	0.226882	5.74753	2.64021	0.10419	0.995981
Caly	-0.275581	7.88764	2.6395	0.104237	0.995981
2810013P06Rik	-0.238894	3.98391	2.63451	0.104564	0.995981
LOC100642166	0.604637	0.570211	2.63403	0.104596	0.995981
8430429K09Rik	-0.329606	2.47808	2.63345	0.104634	0.995981
Usp53	0.423916	2.86063	2.62878	0.104942	0.995981
Smpd2	-0.32581	3.82071	2.62797	0.104996	0.995981
Ttyh2	-0.262366	5.27239	2.62787	0.105003	0.995981
Sec24b	0.221239	5.58245	2.627	0.10506	0.995981
Slc35e2	0.250027	5.28924	2.62695	0.105063	0.995981
H2-Aa	0.613615	1.08371	2.62191	0.105398	0.995981
Acsf3	-0.284562	4.62644	2.62165	0.105415	0.995981
Cbr3	-0.243553	3.68817	2.62133	0.105436	0.995981
Rufy2	0.234671	4.9579	2.61835	0.105634	0.995981
Ctdspl	-0.213936	5.32401	2.61733	0.105702	0.995981
Aim1	-0.678978	0.998216	2.61625	0.105774	0.995981
B4galt5	0.19692	5.91034	2.61585	0.105801	0.995981
Plcd1	0.325179	3.43634	2.6137	0.105944	0.995981
Zfp874a	0.325459	2.68653	2.61335	0.105968	0.995981
Col19a1	0.363205	3.59408	2.61065	0.106148	0.995981
Lhfpl3	-0.399339	3.93733	2.60939	0.106233	0.995981
Cdh7	0.375956	3.11701	2.60922	0.106244	0.995981
Vcpip1	0.255932	4.97232	2.60785	0.106336	0.995981
Adrb3	0.513545	0.852902	2.60745	0.106362	0.995981
Sod1	-0.242914	7.99517	2.60728	0.106374	0.995981
Arhgef19	-0.306517	2.97922	2.60708	0.106388	0.995981
Pick1	-0.210201	6.03657	2.60522	0.106512	0.995981
Wdr90	0.273762	3.66231	2.60226	0.106711	0.995981
Zfp109	0.439425	1.51238	2.60117	0.106785	0.995981
St13	0.21108	6.03543	2.59897	0.106933	0.995981
Spock1	0.2398	8.17946	2.59774	0.107016	0.995981
Senp5	0.243864	5.57389	2.59574	0.107151	0.995981
Slk	0.231731	6.23205	2.59533	0.107179	0.995981
Exosc5	-0.319508	4.43074	2.59304	0.107334	0.995981
Hs3st1	-0.277857	4.28643	2.58955	0.107571	0.995981
Plcl1	0.229222	4.61203	2.58916	0.107598	0.995981
Lims2	-0.265915	3.62906	2.58802	0.107675	0.995981
Adam9	0.282921	5.39711	2.58615	0.107802	0.995981
Nlrx1	-0.323429	3.42074	2.58225	0.108068	0.995981
Ubiad1	-0.250486	3.45426	2.58132	0.108131	0.995981
Tacc1	0.25137	7.47657	2.58125	0.108136	0.995981
Gtf2ird2	-0.244412	4.4928	2.58017	0.10821	0.995981
Chrna7	0.485997	2.21349	2.57985	0.108232	0.995981
Ankrd17	0.227367	6.74981	2.57982	0.108234	0.995981
Ppp1r12a	0.372045	5.18411	2.57922	0.108275	0.995981
Ankrd34a	-0.21945	6.59609	2.57778	0.108374	0.995981
Cul3	0.199871	6.40039	2.57716	0.108416	0.995981
4930420K17Rik	0.339655	2.83932	2.57622	0.10848	0.995981
Lamb2	-0.257316	5.15793	2.57309	0.108695	0.995981
9230110C19Rik	0.290244	2.94242	2.57258	0.108731	0.995981
Col5a3	0.654838	0.620444	2.57183	0.108782	0.995981
Pim2	0.218313	5.79823	2.57052	0.108872	0.995981
Gemin7	-0.242368	4.9342	2.56949	0.108943	0.995981
Alg9	-0.209649	4.4631	2.56947	0.108944	0.995981
Prex2	0.395774	4.54494	2.5689	0.108984	0.995981
Gnb5	-0.174087	7.29072	2.56628	0.109164	0.995981
Mtmr6	0.218573	6.74374	2.56435	0.109297	0.995981
Unc13b	0.241456	4.95409	2.56072	0.109549	0.995981
Met	0.364353	2.93807	2.55745	0.109775	0.995981
Dnajc30	-0.222798	5.06692	2.55646	0.109844	0.995981
Tprkb	-0.20991	5.82465	2.5564	0.109848	0.995981
Sdr39u1	-0.197128	6.33034	2.55428	0.109996	0.995981
Pnma3	-0.251603	3.92808	2.55399	0.110016	0.995981
Hspa5	0.196829	8.14752	2.55262	0.110111	0.995981
Tmem91	-0.298114	4.48597	2.55146	0.110193	0.995981
Enox1	0.215879	4.81192	2.55037	0.110268	0.995981
Pgm2l1	0.274158	8.30934	2.55034	0.110271	0.995981
Six5	-0.482073	1.13827	2.54958	0.110324	0.995981
Sun2	-0.1851	6.06458	2.54957	0.110324	0.995981
Rg9mtd2	0.305483	2.62652	2.54922	0.110349	0.995981
Gstt1	-0.341788	3.34431	2.54676	0.11052	0.995981
Prmt1	-0.234898	6.40435	2.54626	0.110555	0.995981
Myo19	0.449811	1.87214	2.54542	0.110615	0.995981
Ahi1	-0.202578	6.88329	2.54428	0.110694	0.995981
2410015M20Rik	-0.223053	5.9402	2.54415	0.110704	0.995981
Arl2	-0.251902	6.36646	2.54386	0.110724	0.995981
Fads3	0.265247	5.56119	2.54292	0.11079	0.995981
Zswim4	0.272153	4.71948	2.54129	0.110904	0.995981
Isyna1	-0.263166	5.74014	2.53827	0.111116	0.995981
Mmp9	0.517036	0.73898	2.53703	0.111204	0.995981
Chchd2	-0.220663	7.71732	2.53691	0.111212	0.995981
Itga9	-0.299468	3.27256	2.53673	0.111225	0.995981
Actl6b	-0.205161	6.60251	2.53536	0.111322	0.995981
Cdk8	0.255458	4.36536	2.53526	0.111329	0.995981
Kif1b	0.256369	9.29567	2.53484	0.111358	0.995981
Plcxd2	0.288584	6.43823	2.53337	0.111462	0.995981
Gnaz	0.206061	6.10298	2.52919	0.111758	0.995981
Prx	0.475817	0.717299	2.52918	0.111758	0.995981
Ccm2	-0.181347	6.15743	2.52842	0.111812	0.995981
Tada2b	0.274551	4.69904	2.52822	0.111826	0.995981
Sez6	-0.227906	8.31424	2.52808	0.111836	0.995981
Bcs1l	-0.229539	4.61663	2.5272	0.111899	0.995981
Arfgef2	0.238471	5.98436	2.52702	0.111911	0.995981
Rhoq	0.249555	4.86766	2.52434	0.112102	0.995981
Myo5a	0.247081	8.85394	2.52389	0.112133	0.995981
Pltp	-0.239334	5.66355	2.52331	0.112175	0.995981
Golph3	0.222697	6.24676	2.52221	0.112253	0.995981
Lyplal1	-0.270773	3.22153	2.52198	0.112269	0.995981
A230051G13Rik	-0.303272	3.50148	2.52151	0.112303	0.995981
Adi1	-0.199224	5.77249	2.52075	0.112357	0.995981
Farp2	0.314116	2.49624	2.52066	0.112364	0.995981
Ikzf4	0.392902	2.70191	2.51972	0.11243	0.995981
Mnt	0.225474	5.57792	2.51972	0.112431	0.995981
Rnf121	-0.217059	4.75961	2.51845	0.112521	0.995981
Rab11fip4	0.217876	7.09006	2.5184	0.112525	0.995981
Tnxb	0.38959	1.87184	2.51718	0.112612	0.995981
Golga4	0.219823	6.30262	2.51527	0.112748	0.995981
Dlx1	-0.550993	4.4352	2.51488	0.112776	0.995981
Plekho1	-0.253487	6.0498	2.51125	0.113036	0.995981
Ogfr	-0.220216	5.86073	2.51116	0.113042	0.995981
1700025N23Rik	-0.494133	0.813837	2.50918	0.113185	0.995981
Sema4g	-0.260262	4.96469	2.50532	0.113463	0.995981
Gcnt4	0.344996	3.73436	2.50494	0.11349	0.995981
Urm1	-0.214943	6.03058	2.50492	0.113492	0.995981
Zfp821	-0.218518	5.3625	2.50474	0.113504	0.995981
Zfp41	-0.30787	3.05029	2.50469	0.113508	0.995981
6230409E13Rik	0.224962	6.36358	2.50327	0.11361	0.995981
Dennd3	0.371246	2.30842	2.50192	0.113707	0.995981
Dmxl1	0.346904	4.96524	2.50167	0.113726	0.995981
Prune2	-0.288604	6.1471	2.50123	0.113758	0.995981
Slc35a5	0.285191	4.53853	2.50017	0.113834	0.995981
Sox10	-0.238753	5.58962	2.49861	0.113947	0.995981
Ppp1r3c	0.229171	5.01425	2.49743	0.114032	0.995981
Dnajc3	0.236996	5.506	2.49639	0.114108	0.995981
Nek6	0.216895	4.81962	2.49539	0.11418	0.995981
Tfr2	0.363539	2.34505	2.49512	0.1142	0.995981
Esrrb	0.432289	1.59075	2.49367	0.114305	0.995981
BC051142	-0.509054	0.492807	2.49158	0.114457	0.995981
Ano4	-0.275311	3.93686	2.49154	0.11446	0.995981
Rgnef	0.243976	4.74295	2.48842	0.114687	0.995981
Fads2	-0.21134	6.55317	2.48589	0.114872	0.995981
A830080D01Rik	0.307094	2.56899	2.48503	0.114934	0.995981
Tmem132d	0.307011	5.03035	2.48432	0.114986	0.995981
Slc16a14	0.493566	1.76072	2.48357	0.115041	0.995981
Atrnl1	0.242368	6.95218	2.47843	0.115417	0.995981
Csmd1	0.345593	5.29414	2.47804	0.115446	0.995981
Plk5	-0.253771	4.20785	2.47778	0.115465	0.995981
Zfr	0.188698	8.18914	2.47601	0.115595	0.995981
Dapk2	-0.391311	1.35414	2.4759	0.115603	0.995981
Mfge8	-0.214691	7.79825	2.4741	0.115735	0.995981
Npnt	0.310099	4.38124	2.47163	0.115918	0.995981
Bcas3	-0.19473	6.17328	2.47159	0.115921	0.995981
Rims4	0.247403	4.60323	2.47068	0.115988	0.995981
Toe1	0.253977	3.32419	2.47062	0.115992	0.995981
Gabra1	0.246671	8.15266	2.47058	0.115995	0.995981
Atp6ap1l	-0.473004	4.02752	2.47034	0.116013	0.995981
Ccar1	0.225183	5.03252	2.46829	0.116165	0.995981
Fkbp14	-0.327968	2.81611	2.46823	0.116169	0.995981
2610008E11Rik	-0.228384	4.40176	2.46729	0.116238	0.995981
C030030A07Rik	-0.436165	1.46912	2.46553	0.116368	0.995981
Gm8234	0.277592	2.9023	2.46545	0.116374	0.995981
Fbln2	-0.586786	2.85312	2.46402	0.11648	0.995981
Ccdc106	-0.211342	5.28773	2.46274	0.116575	0.995981
Plin3	-0.234873	4.25845	2.46261	0.116585	0.995981
Mrc1	0.424573	1.72605	2.46179	0.116646	0.995981
Snx4	0.187948	5.05406	2.46093	0.116709	0.995981
Efnb1	0.225946	4.30527	2.45934	0.116828	0.995981
Galm	0.426067	1.48092	2.45906	0.116849	0.995981
Creb3l2	0.400277	2.13558	2.45757	0.11696	0.995981
Spsb1	0.288954	4.46463	2.45711	0.116994	0.995981
Lrp5	0.283897	3.54117	2.45679	0.117018	0.995981
Ahctf1	0.257368	5.0792	2.45661	0.117031	0.995981
Prr16	0.363218	2.89671	2.45605	0.117073	0.995981
Psme1	-0.272314	5.03024	2.45583	0.117089	0.995981
P4ha1	0.202137	5.79626	2.45583	0.117089	0.995981
Atoh8	-0.500541	1.03806	2.4558	0.117091	0.995981
Ids	0.259119	8.54326	2.45333	0.117276	0.995981
Cep68	0.216712	4.8455	2.45326	0.117281	0.995981
Tmem179b	-0.376049	2.11933	2.45264	0.117327	0.995981
Tshz3	0.254427	4.84468	2.45195	0.117379	0.995981
Eya4	0.548624	0.689675	2.45083	0.117463	0.995981
Hmgcs1	0.189875	7.85571	2.45025	0.117506	0.995981
Golga3	0.229841	5.31262	2.4501	0.117517	0.995981
Adamts5	-0.77554	1.44342	2.44995	0.117529	0.995981
Gm10845	-0.279031	4.36785	2.44952	0.117561	0.995981
Lor	-0.365886	3.82913	2.44938	0.117571	0.995981
Ccdc41	0.253083	4.77174	2.44702	0.117748	0.995981
Ilvbl	-0.258134	4.62466	2.44495	0.117903	0.995981
Prickle2	0.185137	7.53636	2.44471	0.117922	0.995981
Ndn	-0.186011	8.3095	2.44322	0.118034	0.995981
2310061J03Rik	-0.395501	1.48906	2.4425	0.118088	0.995981
Ddit4	-0.247942	5.41735	2.44189	0.118134	0.995981
Slc22a4	0.384318	2.00959	2.44115	0.118189	0.995981
Gpr81	-0.534186	0.797935	2.43851	0.118388	0.995981
Cnot6l	0.369069	3.25956	2.43764	0.118454	0.995981
Entpd1	-0.260456	3.56641	2.43709	0.118496	0.995981
Scnm1	-0.303244	4.29872	2.43695	0.118506	0.995981
Paqr8	0.218556	6.27148	2.43654	0.118537	0.995981
2310069G16Rik	-0.530059	0.905808	2.43619	0.118564	0.995981
Klhl29	0.219869	6.08923	2.4357	0.118601	0.995981
Ing4	-0.209435	5.30238	2.43383	0.118742	0.995981
Ano2	-0.509946	2.46218	2.43381	0.118744	0.995981
Rps5	-0.2352	7.68648	2.43305	0.118802	0.995981
Ephb3	0.25715	5.19198	2.43295	0.118809	0.995981
Gm9079	-0.465209	0.826149	2.43265	0.118832	0.995981
Fkbpl	-0.296114	3.79828	2.42815	0.119173	0.995981
Prox1	0.440053	1.75284	2.42498	0.119414	0.995981
Phpt1	-0.229539	5.67046	2.42442	0.119458	0.995981
Ccbp2	0.326111	2.62588	2.42429	0.119467	0.995981
Pde1a	0.222122	7.60065	2.41988	0.119804	0.995981
Abhd11	-0.244925	4.88697	2.41964	0.119822	0.995981
Pxk	0.250449	4.8543	2.41887	0.119882	0.995981
Arhgap5	0.374615	5.14564	2.41873	0.119892	0.995981
Arhgap31	0.209678	4.74075	2.4175	0.119986	0.995981
Mtmr11	0.400165	2.82214	2.41612	0.120092	0.995981
Ddrgk1	-0.250306	6.19674	2.41432	0.12023	0.995981
1110046J04Rik	-0.47406	1.67005	2.4137	0.120278	0.995981
Ndufv3	-0.253997	6.46209	2.41142	0.120453	0.995981
Hspb1	0.453853	3.61806	2.40988	0.120572	0.995981
Gm16515	-0.233275	4.29262	2.40979	0.120578	0.995981
Ppp2r2c	0.2335	9.618	2.40963	0.120591	0.995981
Tbc1d9	0.193284	6.77221	2.40871	0.120662	0.995981
Tbk1	0.243558	5.18184	2.4064	0.12084	0.995981
Jak1	0.186552	7.32512	2.40588	0.12088	0.995981
Pttg1ip	-0.215443	5.92278	2.40512	0.120939	0.995981
Pdcd7	0.21617	4.61857	2.40499	0.120949	0.995981
Grin2c	-0.218303	5.86041	2.40442	0.120993	0.995981
Ppm1j	-1.31195	1.78963	2.40358	0.121058	0.995981
Rnf149	0.256213	4.68456	2.40253	0.121139	0.995981
Taf2	0.25687	4.51966	2.40024	0.121316	0.995981
Lyrm2	-0.210697	4.21085	2.39978	0.121352	0.995981
Gm9962	0.415932	1.26224	2.39942	0.12138	0.995981
Cdkl5	0.591891	3.83981	2.39897	0.121415	0.995981
Cwh43	-0.482004	1.61996	2.39885	0.121425	0.995981
Cap2	0.194478	8.07111	2.39857	0.121446	0.995981
Grm4	-0.276756	4.79148	2.39772	0.121512	0.995981
Irf5	0.341791	1.84669	2.3973	0.121545	0.995981
Kcnk4	0.362938	4.31873	2.39632	0.121621	0.995981
Scrn3	0.229185	4.3954	2.39598	0.121647	0.995981
Arhgap26	0.217925	6.88965	2.39574	0.121666	0.995981
Smad7	0.233032	4.47538	2.39573	0.121667	0.995981
Trak2	0.21157	7.23948	2.3945	0.121763	0.995981
Elf1	0.406977	1.9875	2.39419	0.121787	0.995981
Txndc12	-0.229249	5.03438	2.39379	0.121818	0.995981
Leng9	-0.298254	3.30829	2.39315	0.121868	0.995981
Paqr9	0.209946	4.52408	2.39083	0.122049	0.995981
Twist2	0.552957	0.891206	2.39042	0.122081	0.995981
Pex5l	0.266048	6.58562	2.38994	0.122118	0.995981
Amotl2	-0.281316	3.90848	2.38913	0.122182	0.995981
Serpind1	-0.453569	1.90537	2.38878	0.122209	0.995981
1700023F06Rik	-0.437011	1.5743	2.38877	0.12221	0.995981
Sema7a	0.258779	7.85133	2.38792	0.122276	0.995981
Sox2ot	-0.296433	2.98028	2.38706	0.122343	0.995981
Mbd5	0.331845	5.17349	2.38491	0.122512	0.995981
Adra2c	-0.224977	5.19004	2.38458	0.122538	0.995981
Gm5607	-0.372784	3.61811	2.38369	0.122607	0.995981
Ergic3	-0.206334	6.77568	2.38261	0.122692	0.995981
Bcar1	0.219294	5.8722	2.38231	0.122716	0.995981
Efr3b	0.186132	7.48456	2.3823	0.122716	0.995981
Chid1	-0.208407	6.10727	2.38149	0.122781	0.995981
Spag7	-0.195543	5.71508	2.38059	0.122851	0.995981
E2f3	0.286471	4.62915	2.38002	0.122896	0.995981
Mtss1	-0.24676	4.91566	2.37908	0.12297	0.995981
Fcgrt	-0.271726	4.56416	2.37548	0.123254	0.995981
A430033K04Rik	-0.233552	4.01016	2.37541	0.123259	0.995981
Bsn	0.230504	8.91177	2.37432	0.123345	0.995981
Rwdd3	-0.338437	1.84009	2.3737	0.123394	0.995981
Dyrk2	0.452828	3.39694	2.37252	0.123487	0.995981
Hmgcl	-0.232359	4.30328	2.37056	0.123643	0.995981
Rbfox2	0.167282	8.01534	2.3704	0.123655	0.995981
Cpa2	-0.477016	0.702171	2.36932	0.123741	0.995981
Ubtd1	0.440514	4.23147	2.36894	0.123771	0.995981
Pdp1	0.265526	6.65108	2.36872	0.123789	0.995981
Ndufa5	-0.241812	6.53644	2.36455	0.124119	0.995981
Lsm4	-0.257492	5.2789	2.36297	0.124245	0.995981
Kcnk9	0.56219	2.39973	2.36209	0.124316	0.995981
Raph1	0.235882	5.65047	2.36042	0.124449	0.995981
Xpo6	0.190645	6.45925	2.36035	0.124455	0.995981
Vat1	-0.23068	6.15818	2.35963	0.124512	0.995981
Lad1	-0.469637	1.05097	2.35904	0.124559	0.995981
Dtna	0.227091	6.32696	2.35835	0.124614	0.995981
Eno4	0.372143	1.83023	2.35525	0.124862	0.995981
Krit1	0.234628	4.57566	2.35459	0.124914	0.995981
Acer3	0.327591	2.80708	2.35328	0.125019	0.995981
Arhgap22	-0.364743	3.08988	2.35148	0.125164	0.995981
Srsf5	0.207772	6.00801	2.35071	0.125226	0.995981
Hmgn1	-0.228409	5.72519	2.35038	0.125253	0.995981
Doc2a	0.232993	6.22268	2.35016	0.12527	0.995981
Rps8	-0.244903	8.41729	2.3501	0.125275	0.995981
Gsr	0.201527	4.85118	2.34901	0.125363	0.995981
Abce1	0.179437	6.19036	2.34864	0.125393	0.995981
Cnnm1	0.196566	6.85729	2.34723	0.125506	0.995981
Tmc6	-0.341552	2.36936	2.34664	0.125553	0.995981
C4b	-0.412318	3.7264	2.34652	0.125563	0.995981
Lmo3	-0.262306	6.19139	2.34645	0.125569	0.995981
Flad1	-0.224444	5.0949	2.3458	0.125621	0.995981
Gpr124	0.290449	4.15502	2.34481	0.125701	0.995981
Zmynd10	-0.338039	2.5369	2.34431	0.125741	0.995981
Syde2	-0.486904	1.39708	2.3434	0.125815	0.995981
Slc25a22	0.193461	8.17986	2.34288	0.125857	0.995981
Fgf13	0.258297	6.72466	2.34259	0.12588	0.995981
Cdkn2c	-0.51885	0.455892	2.34098	0.12601	0.995981
Usp29	-0.210198	4.50584	2.33986	0.126101	0.995981
Lrrc61	-0.219494	4.35191	2.33944	0.126135	0.995981
Crlf2	-0.237416	3.91801	2.33844	0.126216	0.995981
Mgat5	0.289659	4.51313	2.33666	0.12636	0.995981
Dand5	-0.314088	3.8235	2.33638	0.126383	0.995981
Slc25a40	0.293457	2.97956	2.33579	0.126431	0.995981
Timeless	0.366167	2.03	2.33526	0.126474	0.995981
Mus81	-0.248111	4.81755	2.33316	0.126644	0.995981
Kcnh7	0.511071	3.03877	2.33299	0.126659	0.995981
Fam117a	-0.392619	1.91142	2.33175	0.126759	0.995981
Appbp2	0.283579	4.13456	2.33124	0.126801	0.995981
Zfp711	0.356802	2.78565	2.33099	0.126821	0.995981
Lnp	0.29887	6.01428	2.33088	0.12683	0.995981
Trf	-0.254559	7.75816	2.32923	0.126964	0.995981
Anxa1	0.490663	0.907012	2.32907	0.126978	0.995981
Bmp7	-0.32825	3.99806	2.329	0.126984	0.995981
BC025920	-0.349164	2.27691	2.32867	0.12701	0.995981
Ampd2	-0.251238	5.92242	2.32866	0.127011	0.995981
Hiat1	0.237001	5.65067	2.32763	0.127095	0.995981
Riiad1	-0.500102	0.821973	2.32691	0.127154	0.995981
Fbxl21	0.423934	0.994543	2.32575	0.127249	0.995981
Brsk2	0.195191	7.92489	2.32457	0.127345	0.995981
Smad3	0.20606	6.08728	2.32402	0.12739	0.995981
Kctd11	-0.459299	1.07268	2.32368	0.127418	0.995981
Fgd6	0.349948	3.1901	2.32327	0.127452	0.995981
Jam2	-0.251614	5.42133	2.32312	0.127464	0.995981
Ggps1	0.208816	4.60969	2.32224	0.127536	0.995981
Fem1b	0.172066	7.20534	2.32224	0.127536	0.995981
Fbll1	-0.219925	5.86103	2.32159	0.127589	0.995981
Tst	-0.231309	4.95666	2.32155	0.127593	0.995981
E130203B14Rik	-0.499271	2.16368	2.3214	0.127605	0.995981
Slit3	0.327871	4.42594	2.32027	0.127698	0.995981
Dck	0.385515	3.96822	2.31819	0.127869	0.995981
Rhbdf2	0.561839	0.324545	2.31716	0.127953	0.995981
Hs6st2	-0.259347	5.3533	2.31622	0.128031	0.995981
Pphln1	0.196377	4.93587	2.31543	0.128096	0.995981
Gopc	0.227609	5.54207	2.31398	0.128215	0.995981
Pemt	-0.486098	1.51406	2.31166	0.128407	0.995981
C1galt1	0.39044	2.18956	2.30529	0.128935	0.995981
Nrn1l	-0.602906	0.931778	2.3037	0.129066	0.995981
Galns	-0.274752	3.28087	2.30278	0.129143	0.995981
Ocm	-0.74063	0.191062	2.30234	0.129179	0.995981
Nrip3	-0.280415	7.32896	2.30215	0.129195	0.995981
D930014E17Rik	-0.401279	1.30878	2.30119	0.129275	0.995981
Mrvi1	0.463201	1.18363	2.30055	0.129328	0.995981
Prdm1	-0.740775	0.51235	2.29932	0.129431	0.995981
Urod	-0.209644	5.70369	2.29814	0.129529	0.995981
Islr2	0.195648	7.38154	2.29762	0.129572	0.995981
Fbrsl1	0.204149	5.41997	2.29747	0.129585	0.995981
Dpyd	-0.455682	1.14047	2.29716	0.129611	0.995981
Sh3gl2	0.194064	8.28827	2.29456	0.129828	0.995981
Ggta1	0.441151	1.32354	2.29441	0.12984	0.995981
Phldb1	-0.237055	6.51571	2.29326	0.129937	0.995981
Alox8	0.3731	1.7943	2.29272	0.129982	0.995981
Hist3h2a	-0.186672	5.52574	2.29258	0.129993	0.995981
Slitrk4	0.368626	3.66788	2.29055	0.130164	0.995981
Pdlim2	-0.287647	3.81242	2.28924	0.130274	0.995981
Dsn1	-0.3842	1.38282	2.28852	0.130334	0.995981
Rbfox3	0.215151	8.55812	2.28817	0.130364	0.995981
Hpdl	0.664236	0.716868	2.28731	0.130436	0.995981
Pamr1	0.276459	5.13868	2.2863	0.13052	0.995981
Rhpn1	0.271016	3.74203	2.28562	0.130578	0.995981
Slc25a11	-0.167782	7.11457	2.28559	0.13058	0.995981
Tuba1c	-0.215041	6.61205	2.28467	0.130658	0.995981
Atat1	-0.247335	5.71186	2.28421	0.130697	0.995981
Prodh	-0.225389	5.11663	2.28341	0.130764	0.995981
Cox7a1	-0.505342	0.561235	2.28208	0.130876	0.995981
Smoc1	-0.431667	4.17196	2.28113	0.130956	0.995981
Numb	0.305178	4.38949	2.28109	0.13096	0.995981
Chrdl1	0.256502	4.18558	2.28041	0.131017	0.995981
Rgag4	-0.233214	4.63481	2.28033	0.131024	0.995981
Aqp1	-0.991945	2.31043	2.27999	0.131052	0.995981
Srbd1	-0.259201	3.28989	2.27947	0.131097	0.995981
C530005A16Rik	-0.44131	1.7111	2.27923	0.131117	0.995981
Ptprn2	0.213359	8.80772	2.27914	0.131124	0.995981
2210403K04Rik	0.33038	4.04628	2.27804	0.131218	0.995981
Xylt1	0.469199	2.88366	2.27766	0.13125	0.995981
1810032O08Rik	-0.547279	0.92448	2.27591	0.131398	0.995981
1110005A03Rik	-0.28019	3.65475	2.27354	0.131599	0.995981
Chrnb2	-0.173056	6.20186	2.2723	0.131704	0.995981
Deptor	0.554059	1.87141	2.27142	0.131779	0.995981
Prdx6	-0.191292	7.7056	2.27077	0.131834	0.995981
Ppil4	0.188871	5.11536	2.26911	0.131976	0.995981
Ppfia1	-0.263912	4.99359	2.26875	0.132006	0.995981
Dnajc17	-0.303818	3.28915	2.26792	0.132077	0.995981
Fam13c	0.325114	4.83082	2.26784	0.132084	0.995981
Pknox1	0.269102	3.83394	2.26772	0.132094	0.995981
Pacsin2	-0.272717	5.88506	2.26747	0.132115	0.995981
Ier2	-0.285938	4.46238	2.26633	0.132213	0.995981
AA387883	-0.459833	1.13761	2.26617	0.132226	0.995981
Trpv2	0.221952	4.22198	2.26589	0.13225	0.995981
AI504432	0.25688	4.8974	2.26409	0.132404	0.995981
Mtdh	0.237305	5.37972	2.26319	0.132481	0.995981
Sbno1	0.190225	6.86986	2.26319	0.132481	0.995981
Mrps24	-0.25293	5.21477	2.26219	0.132567	0.995981
Scand1	-0.285721	6.08888	2.26177	0.132603	0.995981
Osbpl6	0.256218	5.40429	2.26121	0.13265	0.995981
AI854703	-0.223142	5.33919	2.26041	0.132719	0.995981
Aff2	0.463739	1.93518	2.25759	0.132961	0.995981
Erlin2	-0.191155	5.43943	2.25707	0.133006	0.995981
Nt5dc2	-0.43244	2.81635	2.25658	0.133048	0.995981
Fam188a	0.197751	5.06994	2.25384	0.133283	0.995981
Heatr5b	0.261174	5.34696	2.25183	0.133457	0.995981
Hist1h1c	-0.325521	3.75167	2.25173	0.133465	0.995981
Tmed9	0.2009	6.7898	2.25138	0.133495	0.995981
Cbx8	-0.260891	3.04822	2.24983	0.133629	0.995981
Uqcr10	-0.2206	6.74484	2.24964	0.133646	0.995981
Slc25a44	0.184509	6.91065	2.24953	0.133655	0.995981
Nradd	-0.608379	0.586133	2.24923	0.133681	0.995981
Dmxl2	0.270511	7.11141	2.24841	0.133752	0.995981
Mrps33	-0.189775	5.79499	2.24662	0.133907	0.995981
Zfp13	-0.256644	4.56579	2.24615	0.133947	0.995981
Slc27a3	0.416709	1.66407	2.24532	0.134019	0.995981
Aifm2	-0.318431	2.94442	2.24496	0.13405	0.995981
Six3	-0.46417	3.30342	2.24369	0.134161	0.995981
Setd4	-0.327449	2.23704	2.24261	0.134254	0.995981
Ctsz	-0.237616	5.34202	2.2426	0.134255	0.995981
Col13a1	-0.483786	0.678215	2.24202	0.134305	0.995981
Gnb2l1	-0.213491	7.81514	2.24149	0.134352	0.995981
Rgs4	0.246171	9.03092	2.24112	0.134384	0.995981
Ubc	-0.373247	7.20742	2.24009	0.134473	0.995981
Sc5d	0.216807	4.75697	2.2398	0.134499	0.995981
2010-09-08	0.173008	6.59273	2.23924	0.134547	0.995981
Msto1	-0.24512	4.40724	2.23659	0.134778	0.995981
Gp5	0.481874	0.991522	2.23636	0.134798	0.995981
Bzw1	0.215434	7.04362	2.23581	0.134846	0.995981
Vkorc1l1	0.306718	3.92236	2.23372	0.135029	0.995981
Tmem128	0.249929	4.20279	2.23176	0.1352	0.995981
2310044G17Rik	0.196576	6.25637	2.22914	0.135429	0.995981
Sulf1	0.211336	4.53216	2.22905	0.135437	0.995981
Fam195b	-0.234128	6.74608	2.22657	0.135655	0.995981
1700012A16Rik	-0.46421	0.651961	2.22555	0.135744	0.995981
Tmf1	0.240929	5.05689	2.22454	0.135833	0.995981
Ccdc21	0.274642	3.75458	2.2237	0.135907	0.995981
Slc10a7	0.327601	2.15092	2.22269	0.135996	0.995981
Clgn	0.312003	2.59826	2.22262	0.136002	0.995981
Fam149a	0.198179	4.58039	2.21907	0.136315	0.995981
Plekhb1	-0.23037	7.78722	2.21907	0.136315	0.995981
Fam78b	0.210689	5.19139	2.21903	0.136318	0.995981
Mrps11	-0.227556	4.66194	2.21886	0.136334	0.995981
Marcks	-0.255151	7.87147	2.2186	0.136356	0.995981
Shank3	0.248543	8.16403	2.21818	0.136394	0.995981
Wipf3	0.228275	7.71453	2.21768	0.136438	0.995981
6030446N20Rik	0.360147	2.19288	2.21659	0.136534	0.995981
Sos1	0.224815	5.26781	2.21624	0.136565	0.995981
Zfp37	0.227565	3.84119	2.21601	0.136586	0.995981
Pld4	-0.267642	3.84151	2.21582	0.136603	0.995981
Sgsm1	0.18262	6.94593	2.21455	0.136715	0.995981
Fam105a	0.269353	4.26128	2.214	0.136764	0.995981
Dhx40	-0.226566	4.49188	2.2135	0.136808	0.995981
Tsc22d2	0.216196	4.9589	2.21238	0.136907	0.995981
Mylip	0.260667	3.86683	2.21095	0.137034	0.995981
Mcrs1	-0.189108	6.62882	2.20993	0.137125	0.995981
Slc9a8	-0.199418	5.4809	2.20976	0.13714	0.995981
Dlgap1	0.18887	8.80867	2.20789	0.137306	0.995981
2900079G21Rik	-0.260922	3.86731	2.20546	0.137523	0.995981
Txndc15	-0.211295	6.36077	2.20307	0.137736	0.995981
Atp6v0e	-0.250452	4.27058	2.20257	0.137781	0.995981
Cap1	0.213214	8.52865	2.2024	0.137796	0.995981
Cbl	0.490067	2.99029	2.20218	0.137815	0.995981
Lig1	-0.238249	3.79519	2.20166	0.137863	0.995981
2010204K13Rik	-0.242168	3.80735	2.20162	0.137866	0.995981
Enc1	0.256195	9.51594	2.20006	0.138005	0.995981
Pgam2	-0.314269	2.85817	2.19868	0.138129	0.995981
Col5a2	-0.692413	1.70729	2.19768	0.138219	0.995981
Fam179a	-0.562695	1.7729	2.19704	0.138276	0.995981
Rps6ka3	0.434581	3.21541	2.19689	0.13829	0.995981
Pou3f4	-0.473748	1.46077	2.19594	0.138374	0.995981
Xpo4	0.534281	0.934692	2.1947	0.138486	0.995981
Rap2a	0.193142	6.92367	2.19458	0.138497	0.995981
Yipf1	-0.219232	5.04261	2.19273	0.138663	0.995981
Mtpn	0.226729	8.35603	2.19266	0.13867	0.995981
Krt73	0.448269	1.20549	2.18862	0.139034	0.995981
Sh2d7	-0.438781	2.44798	2.188	0.13909	0.995981
Spata9	0.477327	0.786846	2.18757	0.139129	0.995981
Mast4	0.299512	5.26195	2.18725	0.139157	0.995981
Zfp488	-0.205949	4.80093	2.18616	0.139256	0.995981
Snx13	0.254538	5.75267	2.18521	0.139342	0.995981
Blmh	-0.195866	6.263	2.18444	0.139412	0.995981
Mrps6	0.288539	4.24519	2.18371	0.139478	0.995981
Krt9	-0.285868	2.75265	2.18292	0.13955	0.995981
Dcps	-0.220893	4.17173	2.18266	0.139573	0.995981
Rasgrp1	0.237262	8.74156	2.18147	0.139681	0.995981
Hrh1	0.256247	3.99887	2.18109	0.139716	0.995981
9130019O22Rik	-0.359405	1.90636	2.18106	0.139718	0.995981
Tfdp2	0.216202	4.70372	2.18064	0.139757	0.995981
Siah3	0.502625	0.459965	2.18026	0.139791	0.995981
H1fx	-0.287173	6.80202	2.18017	0.139799	0.995981
Chat	-0.498175	1.50155	2.18003	0.139812	0.995981
Lpgat1	0.249972	7.72946	2.17979	0.139833	0.995981
Olfml1	-0.242101	3.89795	2.17573	0.140203	0.995981
Hsd17b12	-0.162336	6.14584	2.17039	0.140691	0.995981
Tll1	-0.588775	0.913747	2.17036	0.140694	0.995981
Nmt1	0.164865	6.74125	2.1697	0.140753	0.995981
Trappc1	-0.233562	5.28308	2.16826	0.140886	0.995981
Trp53	0.229501	4.17514	2.16814	0.140897	0.995981
Alox12b	0.413112	2.04981	2.16693	0.141007	0.995981
BC088983	0.335927	2.11464	2.16674	0.141025	0.995981
Zmym2	0.179578	6.07906	2.16576	0.141115	0.995981
Tspan14	0.212844	5.37147	2.16557	0.141132	0.995981
Fam43b	0.222499	5.99028	2.16537	0.141151	0.995981
Slc36a4	0.320392	3.53076	2.16511	0.141174	0.995981
Nkd2	-0.499944	1.523	2.16466	0.141216	0.995981
Rasl11a	0.397998	1.34587	2.16389	0.141287	0.995981
Cd4	-0.394773	3.59124	2.16364	0.14131	0.995981
Gm15706	-0.318977	2.65109	2.16325	0.141345	0.995981
Rad51c	0.360037	1.88957	2.16255	0.14141	0.995981
Senp6	0.162092	5.92526	2.16248	0.141416	0.995981
Smpdl3b	-0.652517	0.433287	2.16047	0.141601	0.995981
Fam173a	-0.269254	5.77083	2.15987	0.141657	0.995981
Pou6f1	0.201942	7.19786	2.15967	0.141675	0.995981
Arhgap17	0.338192	2.90604	2.15863	0.141771	0.995981
Stk32b	0.422402	0.730992	2.15777	0.14185	0.995981
2810021J22Rik	-0.276336	3.12168	2.15769	0.141857	0.995981
Cav2	0.328132	3.81088	2.15725	0.141899	0.995981
Trdmt1	0.422024	1.03244	2.15609	0.142006	0.995981
Lemd3	0.272404	5.03714	2.15566	0.142045	0.995981
Dusp18	0.243935	4.94383	2.15514	0.142094	0.995981
Ret	0.500784	2.81276	2.15506	0.142101	0.995981
Twsg1	0.228132	4.69325	2.15074	0.142502	0.995981
D4Bwg0951e	0.239242	3.67971	2.1506	0.142514	0.995981
2010-03-02	0.454779	0.961169	2.14839	0.14272	0.995981
Mbd1	0.212815	4.30922	2.14838	0.142721	0.995981
Dnase2a	-0.355897	2.15854	2.14526	0.143011	0.995981
Shisa2	-0.511333	2.06039	2.14435	0.143096	0.995981
Agtpbp1	0.204893	7.11671	2.14343	0.143181	0.995981
Bcan	-0.204773	8.30766	2.14278	0.143242	0.995981
Mad1l1	-0.238418	4.81773	2.1408	0.143427	0.995981
Mepce	-0.188397	6.00466	2.14062	0.143444	0.995981
Nme6	-0.421247	1.65252	2.13933	0.143564	0.995981
Mfap1a	-0.189032	4.9322	2.13911	0.143585	0.995981
Slc30a10	-0.276737	3.89202	2.13845	0.143647	0.995981
Tnfrsf1a	0.409449	3.71688	2.13744	0.143742	0.995981
Epha4	0.310126	6.99088	2.13712	0.143771	0.995981
Pgd	-0.208521	5.62135	2.13571	0.143904	0.995981
Mpnd	-0.215454	6.99158	2.13539	0.143934	0.995981
Akap6	0.240221	7.2175	2.13494	0.143976	0.995981
Lrig3	-0.463873	0.931251	2.13398	0.144066	0.995981
Ldha	0.215324	8.72714	2.12901	0.144534	0.995981
Adcy5	-0.270471	8.04894	2.12823	0.144608	0.995981
Lrrc57	0.245652	4.55498	2.12694	0.144729	0.995981
St8sia4	-0.297924	3.48637	2.12681	0.144742	0.995981
1110034B05Rik	0.268258	2.83141	2.12401	0.145006	0.995981
Hes5	-0.319634	4.77694	2.12353	0.145052	0.995981
Actr5	-0.281732	2.79068	2.12289	0.145113	0.995981
Nav3	0.409423	5.38557	2.12012	0.145375	0.995981
4931408A02Rik	-0.476222	1.40911	2.11984	0.145402	0.995981
Rps11	-0.212604	7.44896	2.11979	0.145407	0.995981
[truncated: 11,808 more rows]

## Sheet: SvsNSinMUvsS_NSinWT_DEG.txt
	logFC	logCPM	LR	PValue	FDR
[truncated: 13,595 more rows]
