# Supplementary material for: Effects of a social stimulus on gene expression in a mouse model of fragile X syndrome
Source: Mol Autism. 2017 Jun 23;8:30. doi: 10.1186/s13229-017-0148-6 (PMC5481916; doi:10.1186/s13229-017-0148-6)
Supplement: Supplementary file 5 — Overlapping genes of comparisons in each brain region. The differentially expressed genes (DEGs) that overlapped in specific comparisons are listed. The first column indicates DEGs significantly regulated in both the mutant versus wildtype comparison in the non-social condition (MUvsWTinNS) and in the social versus non-social conditions in the wildtype animals (SvsNSinWT). The second column indicates DEGs significantly regulated in both the MUvsWTinNS condition and in the interaction between genotype and stimulus exposure. The third column indicates DEGs significantly regulated in both the SvsNSinWT condition and in the interaction between genotype and stimulus exposure. Overlap in all three comparisons indicates DEGs that were significantly regulated in the MUvsWTinNS, SvsNSinWT, and interaction analyses. Analyses from each brain region are shown on separate sheets, accessed by the tabs at the bottom. (XLSX 37 kb) [file 13229_2017_148_MOESM5_ESM.xlsx]

## Sheet: LA
Lateral Amygdala
Overlap in MUvsWTinNS	Overlap in MUvsWTinNS and Interaction	Overlap in SvsNSinWT and Interaction	Overlap in All Three Comparisons
Tns1	Pou3f1	Gpr3	Pdzd2
Ppp1r16b	Adra2c	Nts	Xdh
Zfpm1	Kcnj16	Nr4a2	Wnt2
Prkcd	Necab2	Col4a4	Mchr1
Inpp5j	Clec12a	Cdkn1a	Tmprss6
Rgs10	Cbr3	Adamts2	Pomc
Miat	Mctp1	Sbk1	Dlx6
9930013L23Rik	Aqp4	Islr	Fabp7
Sytl4	Optn	Skil	Ier5l
Gda	Ntng1	Bcor	Pbx3
Ldb2	Epha8	Bmp6	Srgap1
Fxyd7	Tac1	Trib2	Syt6
Syt2	Lmo2	Dtna	Pou3f4
Ccdc74a	Kcnc4	Sema3b	Slc4a11
Dcaf12l1	Pard3	Gpx8	Shb
Kcnj9	Slc25a18	Sv2c	Cbln1
Ephx1	Lrrk2	Rdh5	Rgs8
Klhdc8b	Tmem90b	Dot1l	Col23a1
Acer2	Slc35d3	Igsf21	Mapk4
Fam185a	Slitrk1	Sorcs1	Egr3
Rragd	Arhgap10	Gpr174	Mgat5b
Ntrk1	Grm4	Grasp	Scrt2
Slc16a2	Klf5	Slc13a4	Dcn
Ankrd13a	Efna5	Th	Rasgrf2
Slc10a4	Mn1	Gad1	Reln
Hmbox1	Tmem158	9130024F11Rik	D630023F18Rik
Spint2	Sertad4	Gm16701	Six3
Ptgs1	Ccdc136	Frat2	B3galt2
Cideb	Efr3a	Ubtd1	Kremen1
Plekha7	Coro7	Mical3	Trnp1
Chat	Tbc1d8	Alg6	Plcxd1
Slc9a1	Tmod1	Glb1	Kazn
	Fancb	Msx1	Itga4
	Btbd11	Pcsk9	Pde8b
	Tesc	Satb2	Dclk3
	Lingo3	Ntng2	Pdyn
	Ptpn5	Lrriq1	Igsf11
	Parp3	Prelp	Eps8l2
	BC002230	Anxa7	Vmp1
	Zfp503	Tyro3	Abca4
	Polr3gl	St6galnac2	Itga8
	Atg14	F5	Pmepa1
	Rims1	C130074G19Rik	Dpy19l3
	Chst15	Lxn	Flot1
	Npr3	Ccdc113	Olfm3
	Rps6ka4	Myoc	42795
	Dpysl3	B3gat1	Cadps2
	6030419C18Rik	Pdrg1	Pde5a
	Cpne5	Tceal1	5330417C22Rik
	Col1a2	Fam13a	Tspan33
	Kcnj4	Col8a2	Rsph9
	Adrbk2	Wdr96	1700003D09Rik
	Sh2d5	Als2cr4	Hdc
	2410066E13Rik	Clec3b	Gdpd5
	Csgalnact1	Pltp	Dgki
	Ppp1r1b	Tmem72	Taf4a
	Gabrb1	Rgag4	Slc9a5
	Chl1	4932425I24Rik	Tacr1
	Oxtr	Sfrp1	Col8a1
	Serac1	Sulf1	Rem2
	Chst8	Rspo3	Inhba
	Ccdc88c	Ung	Antxr1
	Zfp180	Fgf13	Ypel1
	Homer2	Stra6	Maml3
	Kcnc2	Cd55	AI414108
	Tmem108	6530402F18Rik	Lypd6
	Galnt9	Nxph3	Slc32a1
	Fgfrl1		Igfbp2
	Prima1		BC048546
	Smg5		Slc35f3
	Znfx1		2310067B10Rik
	Rgs20		42805
	Gm1337		Dsp
	Itpka		Sgms2
	Slc8a1		Fbn1
	Spry2		Brd9
	Tiam2		Dhrs13
	Ptpn3		Cntfr
	Ifngr2		Rhbdl3
	Agpat4		Enpp2
	Me1		Chrna4
	Rxfp3		Sh3d19
	Prr13		Igf2
	Syt17
	A2ld1
	Fkbp1b
	Lrrtm3
	Ramp1
	2610018G03Rik
	Foxo3
	Bcr
	Fgf3
	1700040I03Rik
	Itgbl1
	Sdk1
	Sox5
	Gsta4
	Kcnj3
	Cacng4
	Emb
	Rap2a
	Nnat
	Phactr2
	Capn5
	Bag2
	Decr2
	Neurod1
	Grb7
	Dlx5
	Slit2
	Ptprk
	Met
	Ppp2r5d
	Unc5c
	Napepld
	Hapln4
	BC057022
	Ano10
	Ppm1e
	Serf1
	C530008M17Rik
	Myo1e
	6030405A18Rik
	Lhx9
	Chrd
	Nfix
	Smarcd3
	Cib2
	Dapk1
	Doc2b
	Rap1gap
	Pxdn
	Zfp710
	Nrg3
	Dgat2
	3110047P20Rik
	Ysk4
	Sema5a
	Zeb2
	Slc22a4
	Rcc2
	Gpc4
	Nhsl1
	Fam155a
	Thsd7b
	Tmem215
	Klf9
	Nav3
	Spata6
	Ptprg
	Ak4
	Tmprss7
	Gpr22
	Cgnl1
	Zfp367
	Synm
	Hdac9
	Idh1
	Clstn2
	Pld5
	Kcnj6
	Evc2
	Nrip3
	Shisa6
	Perp
	Greb1l
	Ly6e
	Frzb
	Gab2
	Spata13
	42987
	Cort
	Vasn
	Hmgcs1
	Dmkn
	Crim1
	Cd24a
	Aph1b
	Nfib
	Cpne7
	Serpini1
	Adra1d
	Rxfp1
	H1f0
	Slit1
	Adam11
	Hopx
	Kndc1
	Neb
	Dbi
	Ccng1
	Gnai1
	Gm2115
	1700084C01Rik
	Kcns3
	Slc4a7
	Arhgef26
	Hes1
	Idi1
	Eps15
	Ptpru
	Col4a5
	Tnxb
	Slc9a4
	Htr1a
	Fras1
	Clmn
	Fibin
	Rgs2
	Pkdcc
	Pls3
	Arhgef6
	Sp9
	Shroom3
	Bhlhe41
	Pcdh20
	Cry1
	Fmod
	Ctbp2
	Grik4
	B3gat2
	Tcf4
	Itgb3
	Trhde
	Icosl
	Krt73
	Igfbp3
	Bbx
	3632451O06Rik
	Prr7
	Lzts1
	3110035E14Rik
	Pmm2
	Serpina3n
	Col18a1
	Mettl7a1
	Gyg
	Nkd2
	Il16
	Neurod2
	Tmem178
	Pck2
	Cecr2
	Nbl1
	Hmgn5
	Kcnmb2
	Serinc2
	Akap13
	Neurod6
	Vit
	Lhfpl2
	Atp2b3
	Ccbe1
	Gabra5
	Slc2a12
	Tgfb2
	Fap
	Aebp1
	Dnahc7b
	Tanc1
	Mr1
	Dock9
	Olfml2b
	Plekhg1
	Lmo1
	Slc4a2
	Pex5l
	Gpr161

## Sheet: MA
Medial Amygdala
Overlap in MUvsWTinNS	Overlap in MUvsWTinNS and Interaction	Overlap in SvsNSinWT and Interaction	Overlap in All Three Comparisons
Adra1d	Lars2	Myh11	Pomc
Cdh19	Papln	Acta2	Umodl1
Dnahc7a	Grxcr2	Tagln	Serpina12
Fmo2	Trh	Vwf	Bc1
	Mir5109	Eln	Postn
	Prss35	Cga	Itpripl2
	Itga4	Bgn	Ctgf
	Tshr	Prl	Cyp26b1
	Ace2	Slc17a7	Casp12
		Loxl2	Hr
		Gh	Syt2
		Zfhx4	Fibcd1
		Ptprb	Aldh1a1
		Kcns1	Inadl
		Rbms1	Sim1
		Cckbr	Fam19a1
		Hspg2	Ptgfr
		Capsl	Cd24a
		Lamb3	2610316D01Rik
		Col4a6	Gpr150
		Adamts4	Pappa
		Col3a1	Cort
		Ak5	Sgpp2
		Atp6v1c2	Plin4
		Glt8d2	Map3k6
		Hhip	4632428C04Rik
		Dgkk	Aloxe3
		Angptl2	Ctxn3
		Des	Nphs2
		Uaca	Zbtb7b
		Ubc	H2-M3
		Gm11549	Cacna2d2
		Col1a2	Chst14
		Klhdc7a	Cpne7
		Flna
		Cyp1b1
		Reck
		Filip1l
		Crhbp
		Krt9
		Lox
		Gprin1
		Igfbp2
		Mrvi1
		Itga9
		Zic1
		Hrk
		Enpp1
		Col1a1
		Stx1a
		Fbln5
		Lrg1
		Ahnak
		Cp
		Nid1
		Man1a
		Cpne6
		Ypel1
		Tenc1
		Cfh
		9430020K01Rik
		Col4a5
		Siglec1
		Ly6h
		Hs6st3
		Icam5
		Igf2
		Tns1
		Dgkh
		Emx1
		Dbpht2
		Dock6
		Erg
		Emilin1
		Timp3
		Cnn1
		Kctd4
		Mfap4
		Slc22a2
		Lrrc32
		Rasal1
		Cbln1
		Antxr2
		Smtn
		Tinagl1
		Sfrp1
		Ctsk
		Mtfp1
		Arhgap29
		Sema3c
		Mme
		Rprml
		Mpp7
		Colec12
		Chrm2
		Gda
		Loxl1
		Lct
		Sema7a
		Dmrt2
		Osmr
		Mybpc1
		Scn1a
		Bicc1
		Wnt6
		Ntn4
		C2cd4c
		Fbxo32
		Sec14l3
		Vtn
		Cd33
		Nid2
		Lamc3
		Cald1
		Flnc
		Lpp
		Sema6d
		Fam131a
		Neurl1b
		Aldh3b2
		Rgs14
		Wnk4
		Ctxn1
		Crym
		Serpinh1
		Sned1
		Cck
		Tpm2
		Slc16a6
		Mgp
		Slc7a2
		E030019B13Rik
		Fmod
		Gjb2
		Phldb2
		Tfap2b
		Asah2
		Foxd1
		Tmco5
		Mab21l2
		Aldh1a2
		Itih5
		Gpr139
		Kbtbd5
		Ptrf
		Pln
		Rspo4
		Igfn1
		Syt5
		Clec3b
		Itpka
		Gucy2g
		Extl1
		Pecam1
		Plcb4
		Stard13
		Prdm6
		Ttc9b
		Nell2
		Fzd6
		Ptk2b
		Fads6
		Sod3
		Kcnh3
		Cgnl1
		Srgap1
		Col4a1
		Ccdc42
		Foxc2
		Myl9
		Lrrk2
		Smpdl3b
		Myh7
		Tgfbr2
		Lama4
		Dab2
		Aox3
		Spink8
		Tbata
		Nfe2l2
		Steap3
		Nptx1
		Stat6
		Tmem132a
		2010204K13Rik
		Krt12
		Cd163
		Spint2
		Chst8
		Fbn2
		Rasl11b
		Lbp
		Ccl19
		Ramp3
		Pgm5
		Lrrc17
		St8sia1
		Mas1
		Ttn
		Ccdc141
		Adamts10
		Shc1
		Slco4c1
		Lhx2
		Sv2b
		Fank1
		Grhl1
		Olfm1
		Gm16532
		Adamtsl5
		Hpcal4
		Cdkl4
		Aoc3
		Prdm12
		Ttc9
		Kcna2
		Samd5
		Ngb
		Zfp804b
		Chodl
		Notch3
		Slfn5
		Col8a1
		Ptgis
		Itga5
		Itih2
		Pld5
		Npnt
		Lrrc55
		Baiap2l1
		Myom1
		Ank1
		P2rx1
		Lgi2
		Neto2
		Ets2
		Plch1
		Clec14a
		Rtn4rl2
		Fxyd7
		Igfbp7
		Cnr1
		Rassf4
		Pnck
		Hrh2
		Deptor
		Hspb1
		Neurod2
		Hn1
		Cgn
		Tbc1d4
		Bag3
		Trhr
		Ifitm1
		Emp1
		Sult2b1
		Dio3
		Wisp2
		Cav1
		BC018242
		Marcksl1
		Ubxn2a
		Angpt2
		Eomes
		Prima1
		Islr2
		Pth2r
		Msi2
		Serping1
		Cldn3
		Fam81a
		Dgkg
		Rapgefl1
		Itga10
		Nrn1
		Cnih3
		Ccdc153
		Ccdc164
		D430019H16Rik
		Krt77
		Rin1
		Gpr81
		H2-DMa
		Alox12b
		Hspa2
		Robo3
		Th
		Ctsh
		Tmem215
		Cachd1
		Snca
		Hcn3
		Nol4
		Rsph9
		Hspb8
		Ccdc19
		Lingo1
		Srgn
		Kcnv1
		Steap2
		Fstl1
		6330403K07Rik
		Slc36a1
		Cyyr1
		Hcn4
		Fign
		Mxd3
		Pim1
		Atp10a
		Pcdh10
		Luzp1
		Car12
		Wasf1
		Thra
		Vwc2l
		Mapk3
		Doc2b
		Alox8
		Fam84b
		Bdnf
		Runx1t1
		Nr2f1
		Zmynd10
		Ndst4
		Angptl7
		Zbtb4
		Adam23
		Aspg
		Rxfp2
		Plcxd2
		Acvrl1
		Galntl6
		Vip
		Slc16a2
		S100a11
		Ifit1
		Slc7a4
		Slc1a5
		Htr3a
		Pdgfrl
		Serpinb1b
		Cpne2
		Bmp4
		Nacc2
		Dynll1
		D630023F18Rik
		Tox3
		Esrrg
		Myo1c
		Mapk12
		Fam196a
		Rab26
		Thbs1
		Nelf
		Arsj
		Cytl1
		Ccnjl
		Tspan33
		Ankrd34b
		Abat
		Macrod1
		Il31ra
		Sh3bp4
		Syt16
		AI646023
		Rasgrp1
		Retnla
		E030013I19Rik
		Kcnc3
		Flt3
		Gpr50
		Crmp1
		Arpc5
		Nefm
		Calb1
		LOC626082
		Pitpnc1
		Maml3
		Nptxr
		Rnf152
		Vit
		Sh3bgrl2
		Cacng2
		Cd74
		Bhlha9
		Abhd3
		Cyp2s1
		Ube2cbp
		Shroom4
		Tcf7l2
		Sst
		Gm2115
		H2-Ab1
		Fam78a
		Acta1
		Grm1
		Gas7
		Akap2
		Nefl
		Sdc1
		Cbln2
		Scnn1a
		Wwp1
		Kremen1
		Fam124a
		Neurod1
		Dach1
		Igfbpl1
		Slc9a4
		Eif5a2
		Prss12
		Tppp3
		Slc22a23
		Kcng2
		Gm13629
		Trmt2b
		Myl1
		Vipr1
		Rgl1
		Ipcef1
		Tacr3
		Mycl1
		Icam1
		Trpc3
		Sncg
		Hes7
		Cdh20
		Drd5
		Mcc
		Tmem20
		Vwa3a
		1700016K19Rik
		Pou3f1
		Oprk1
		Rfx3
		Klf2
		Nppc
		Scrt1
		Ak4
		Arhgap6

## Sheet: PFC
Prefrontal Cortex
Overlap in MUvsWTinNS	Overlap in MUvsWTinNS and Interaction	Overlap in SvsNSinWT and Interaction	Overlap in All Three Comparisons
2310061C15Rik	Pcdha6	Efcab6	Rn45s
Mef2d	Ntn4	Nptx2	Il12rb1
Cdr1	Igdcc3	Gucy2c	Tmem232
Bcor	Spint2	Itga11	Srebf1
6030405A18Rik	Cntnap5c	Bdnf	Heyl
Ankrd52	Ablim3	Sorcs3	Vasn
Pcdh1	Sall1	Xkrx	Fam70a
Rimbp2	Nfs1	Slc4a11	Isoc1
Mical3	Pcdh20	Ppm1h	Dlx2
Mybpc3	B230217O12Rik	Zmiz1	Lars2
Klhl3	Tshz1	Cux2	Relt
Ccnt2	Meis2	Kctd4	Ccdc88b
Rapgef5	Epn3	Sema4a	Mir5109
Epha10	Park2	Herc3	Metrnl
Ccdc3	Filip1l	Gldn	Calml4
Shank2	Cenpa	Camkk1	Clca1
Clock	Tmem28	Otub2	Abca8a
Inhba	Aurka	Cyp39a1	Dcx
Egr3		Blnk	Tmem116
Rnf165		Pfkfb3	Zfpm1
Dusp4		Klf10	Pbx3
Lrrc9		Glt8d2	Sp9
Nt5e		Cd44	Fabp7
Trim2		Pik3r6	Tnfrsf25
Rnd2		Car12	1700029F09Rik
Dot1l		Trip10	Prokr2
Spred2		Syn3
Cpxm1		Vipr1
Nav2		Ptgs1
Rcor1		Igfbpl1
Phgdh		Cartpt
Sorl1		Grasp
Tnc		Megf11
D830031N03Rik		Lsm11
Comtd1		Efhd2
Enho		Spns2
Kcna4		Relb
Elfn2		Dcdc2a
Col4a1		Ntsr1
Trio		Fam129b
Slc5a3		C030019I05Rik
Pth1r		Hbegf
Gcnt1		Kremen1
Etfb		Hmox1
Pold4		Crb2
Kcnj12		Jsrp1
Gamt		Ipo5
Myg1		Ctla2a
Flywch2		Gucy2e
Mpst		Rab37
Skil		Rrad
Il17rd		Fam20c
Cit		Adamts1
Hivep3		Mthfd1l
Mafk		Lrrc48
Adam19		Lyzl4
Pou3f1		Wisp1
Kptn		Hes1
Etv3		Ssbp3
Slc25a42		Sertad1
Nfix		Trh
Serpinb1a		Kbtbd5
		A2m
		Efna1
		Tlr7
		Slc25a37
		Sfrp2
		Slc22a8
		Etnk2
		Sec24d
		Nmb
		Scx
		BC064078
		AI848285
		Gadd45b
		Nxph4
		Sp8
		Gpr3
		Ifrd1
		Rab3b
		Cd14
		Lrrc55
		Th
		Shisa3
		Doc2g
		Plekha4
		Cebpb
		Ms4a15
		Dlx6as1
		Ranbp17
		Pxdn
		Prss56
		D930015E06Rik
		Zfp72
		Thsd7b
		Cacng5
		Slc2a12
		Kcne1l
		Klhl30
		Tmem163
		Icam1
		Rassf4
		Inpp5j
		Lgr5
		Gm4980
		Akr1c18
		Islr
		Tspan18
		Snapc4
		Cdhr1
		Rilp
		Calb2
		Ptpro
		3830431G21Rik
		Larp1b
		Kl
		2010002N04Rik
		Frmd7
		Eomes
		Vipr2
		Adm
		Tbx21
		Spry2
