# Supplementary material for: Effects of a social stimulus on gene expression in a mouse model of fragile X syndrome
Source: Mol Autism. 2017 Jun 23;8:30. doi: 10.1186/s13229-017-0148-6 (PMC5481916; doi:10.1186/s13229-017-0148-6)
Supplement: Supplementary file 7 — Canonical pathway results for RNAseq data. Canonical pathway analysis revealed pathways with significant enrichment of genes that were differentially expressed in each comparison. The genotype and stimulus condition comparison is shown on the left, with the name of the top 10 enriched pathways, the number of differentially expressed genes that overlap with each pathway, and the adjusted p value shown from left to right. Analyses from each brain region are shown on separate sheets, accessed by the tabs at the bottom. (XLSX 18 kb) [file 13229_2017_148_MOESM7_ESM.xlsx]

## Sheet: LA
		Pathway Name	Number of genes	Adjusted p value
	MvsWinNS	Axonal Guidance Signaling	92	P=2.54e-17
		cAMP-mediated Signaling	57	P=3.48e-15
		Gαi Signaling	39	P=3.40e-14
		G-Protein Coupled Receptor Signaling	60	P=1.07e-13
		Cardiac β-adrenergic Signaling	38	P=6.43e-12
		Protein Kinase A Signaling	69	P=9.22e-10
		Breast Cancer Regulation by Stathmin1	43	P=1.24e-09
		Dopamine-DARPP32 Feedback in cAMP Signaling	38	P=2.78e09
		Netrin Signaling	16	P=2.86e-08
		CREB Signaling in Neurons	37	P=5.26e-08
	MvsWinS	Hepatic Fibrosis / Hepatic Stellate Cell Activation	11	P=7.20e-05
		Gαq Signaling	9	P=2.84e-04
		VDR/RXR Activation	6	P=9.07e-04
		Phagosome Formation	7	P=1.13e-03
		Catecholamine Biosynthesis	2	P=1.21e-03
		α-Adrenergic Signaling	6	P=1.60e-03
		Virus Entry via Endocytic Pathways	6	P=1.80e-03
		Xenobiotic Metabolism Signaling	11	P=1.98e-03
		Tryptophan Degradation X (Mammalian, via Tryptamine)	3	P=2.41e-03
		Phospholipase C Signaling	10	P=2.51e-03
	SvsNSinWT	Glutamate Dependent Acid Resistance	2	P=2.12e-04
		Hepatic Fibrosis / Hepatic Stellate Cell Activation	10	P=3.67e-04
		VDR/RXR Activation	6	P=9.72e-04
		Complement System	4	P=2.00e-03
		Glutamate Degradation III (via 4-aminobutyrate)	2	P=2.06e-03
		Molecular Mechanisms of Cancer	12	P=7.59e-03
		TGF-β Signaling	5	P=8.9e-03
		PCP pathway	4	P=1.34e-02
		Human Embryonic Stem Cell Pluripotency	6	P=1.39e-02
		tRNA Splicing	3	P=1.42e-02
	SvsNSinMU	ILK Signaling	13	P=1.29e-04
		Protein Kinase A Signaling	18	P=1.12e-03
		Germ Cell-Sertoli Cell Junction Signaling	10	P=1.77e-03
		Superpathway of Inositol Phosphate Compounds	11	P=2.40e-03
		Catecholamine Biosynthesis	2	P=2.45e-03
		Agrin Interactions at Neuromuscular Junction	6	P=2.91e-03
		Caveolar-mediated Endocytosis Signaling	6	P=3.36e-03
		Semaphorin Signaling in Neurons	5	P=4.55e-03
		Hepatic Fibrosis / Hepatic Stellate Cell Activation	10	P=4.65e-03
		VDR/RXR Activation	6	P=5.34e03
	Interaction	Hepatic Fibrosis / Hepatic Stellate Cell Activation	13	P=3.60e-04
		Regulation of the Epithelial-Mesenchymal Transition Pathway	13	P=3.80e-04
		Axonal Guidance Signaling	22	P=5.40e-04
		AMPK Signaling	11	P=3.16e-03
		Human Embryonic Stem Cell Pluripotency	9	P=4.10e-03
		Wnt/β-catenin Signaling	10	P=6.22e-03
		VDR/RXR Activation	6	P=9.52e-03
		Glycoaminoglycan-protein Linkage Region Biosynthesis	2	P=1.04e-02
		Neuroprotective Role of THOP1 in Alzheimer's Disease	4	P=1.35e-02
		Role of Osteoblasts, Osteoclasts and Chondrocytes in Rheumatoid Arthritis	11	P=1.36e-02

## Sheet: MA
		Pathway Name	Number of genes	Adjusted p value
	MvsWinNS	Fatty Acid α-oxidation	2	P=7.39e-04
		Autoimmune Thyroid Disease Signaling	2	P=6.87e-03
		TR/RXR Activation	2	P=1.97e-02
		Sphingosine and Sphingosine-1-phosphate Metabolism	1	P=2.01e-02
		IGF-1 Signaling	2	P=2.52e-02
		HGF Signaling	2	P=2.91e-02
		Xenobiotic Metabolism Signaling	3	P=3.13e-02
		Histamine Degradation	1	P=3.25e-02
		Atherosclerosis Signaling	2	P=3.95e-02
		Oxidative Ethanol Degradation III	1	P=3.98e-02
	MvsWinS	Hepatic Fibrosis / Hepatic Stellate Cell Activation	29	P=1.80e-12
		Agranulocyte Adhesion and Diapedesis	22	P=2.69e-07
		Granulocyte Adhesion and Diapedesis	18	P=2.14e-05
		Inhibition of Matrix Metalloproteases	8	P=3.15e-05
		Leukocyte Extravasation Signaling	18	P=9.38e-05
		Caveolar-mediated Endocytosis Signaling	10	P=1.00e-04
		GPCR-Mediated Integration of Enteroendocrine Signaling Exemplified by an L Cell	10	P=1.00e-04
		Axonal Guidance Signaling	30	P=1.01e-04
		Basal Cell Carcinoma Signaling	10	P=1.13e-04
		Role of Osteoblasts, Osteoclasts and Chondrocytes in Rheumatoid Arthritis	19	P=1.13e-04
	SvsNSinWT	Hepatic Fibrosis / Hepatic Stellate Cell Activation	43	P=9.21e-15
		Axonal Guidance Signaling	61	P=6.98e-10
		Signaling by Rho Family GTPases	39	P=8.51e-09
		Leukocyte Extravasation Signaling	32	P=3.72e-07
		Integrin Signaling	31	P=1.58e-06
		RhoGD1 Signaling	28	P=1.90e-06
		IL-8 Signaling	29	P=2.18e-06
		Inhibition of Angiogenesis by TSP1	11	P=3.10e-06
		Caveolar-mediated Endocytosis Signaling	16	P=4.17e-06
		Glioblastoma Multiforme Signaling	24	P=7.68-06
	SvsNSinMU	Corticotroping Releasing Hormone Signaling	3	P=5.75e-03
		PI3K Signaling in B Lymphocytes	3	P=8.50e-03
		Aryl Hydrocarbon Receptor Signaling	3	P=1.08e-02
		Serotonin Degradation	2	P=1.86e-02
		Chondroitin and Dermatan Biosynthesis	1	P=1.94e-02
		Growth Hormone Signaling	2	P=2.14e-02
		JAK/Stat Signaling	2	P=2.32e-02
		Prolactin Signaling	2	P=2.38e-02
		Histamine Degradation	1	P=4.17e-02
	Interaction	Hepatic Fibrosis / Hepatic Stellate Cell Activation	18	P=1.34e-06
		Caveolar-mediated Endocytosis Signaling	11	P=1.95e-06
		Axonal Guidance Signaling	29	P=3.24e-06
		Epithelial Adherens Junction Signaling	14	P=2.65e-05
		Fatty Acid α-oxidation	5	P=3.90e-05
		Actin Cytoskeleton Signaling	17	P=5.24e-05
		Calcium Signaling	14	P=2.26e-04
		PAK Signaling	9	P=4.87e-04
		Regulation of Actin-based Motility by Rho	9	P=5.74e-04
		Role of Osteoblasts, Osteoclasts and Chondrocytes in Rheumatoid Arthritis	15	P=6.02e-04

## Sheet: PFC
		Pathway Name	Number of genes	Adjusted p value
	MvsWinNS	Mitochondrial Dysfunction	36	P=1.83e-08
		Oxidative Phosphorylation	26	P=1.27e-07
		RhoGD1 Signaling	29	P=4.64e-05
		Cardiac Hypertrophy Signaling	34	P=7.94e-05
		Phospholipase C Signaling	35	P=1.43e-04
		Dopamine-DARPP32 Feedback in cAMP Signaling	26	P=2.08e-04
		Epithelial Adherens Junction Signaling	24	P=2.74e-04
		Circadian Rhythm Signaling	9	P=6.06e-04
		Thrombin Signaling	28	P=6.20e-04
		ILK Signaling	27	P=8.95e-04
	MvsWinS	Mitochondrial Dysfunction	53	P=5.25e-13
		Oxidative Phosphorylation	38	P=1.99e-11
		EIF2 Signaling	45	P=1.26e-07
		mTOR Signaling	45	P=2.07e-07
		Regulation of eIF4 and p70S6K Signaling	34	P=1.15e-05
		ILK Signaling	40	P=1.57e-05
		Protein Ubiquitination Pathway	49	P=4.50e-05
		RhoGD1 Signaling	35	P=1.87e-04
		NRF2-mediated Oxidative Stress Response	36	P=1.93e-04
		Superpathway of D-myo-inositol (1,4,5)-trisphosphate Metabolism	9	P=5.69e-04
	SvsNSinWT	cAMP-mediated signaling	19	P=2.17e-05
		Gαi Signaling	13	P=4.47e-05
		Axonal Guidance Signaling	28	P=6.83e-05
		VDR/RXR Activation	10	P=8.12e-05
		G-Protein Coupled Receptor Signaling	19	P=1.77e-04
		Wnt/β-catenin Signaling	14	P=4.11e-04
		Role of Macrophages, Fibroblasts and Endothelial Cells in Rheumatoid Arthritis	20	P=4.53e-04
		Endothelin-1 Signaling	14	P=4.91e-04
		Growth Hormone Signaling	8	P=8.25e-04
		IL-8 Signaling	14	P=9.56e-04
	SvsNSinMU	Cell Cycle Regulation by BTG Family Proteins	2	P=5.67e-03
		IL-10 Signaling	2	P=2.03e-02
		NRF2-mediated Oxidative Stress Response	3	P=2.03e-02
		Renal Cell Carcinoma Signaling	2	P=2.20e-02
		ERK/MAPK Signaling	3	P=2.24e-02
		Prolactin Signaling	2	P=2.31e-02
		Toll-like Receptor Signaling	2	P=2.37e-02
		Superpathway of Inositol Phosphate Compounds	3	P=2.50e-02
		PPAR Signaling	2	P=3.69e-02
		IGF-1 Signaling	2	P=3.90e-02
	Interaction	Antiproliferative Role of Somatostatin Receptor 2	5	P=2.23e-04
		TR/RXR Activation	5	P=8.93e-04
		IL-6 Signaling	5	P=3.52e-03
		VDR/RXR Activation	4	P=4.84e-03
		Cellular Effects of Sidenafil (Viagra)	5	P=5.52e-03
		Relaxin Signaling	5	P=6.66e-03
		Alanine Biosynthesis III	1	P=8.73e-03
		Corticotropin Releasing Hormone Signaling	4	P=1.63e-02
		Acute Phase Response Signaling	5	P=1.65e-02
		Endothelin-1 Signaling	5	P=1.76e-02
