# Supplementary material for: Effects of a social stimulus on gene expression in a mouse model of fragile X syndrome
Source: Mol Autism. 2017 Jun 23;8:30. doi: 10.1186/s13229-017-0148-6 (PMC5481916; doi:10.1186/s13229-017-0148-6)
Supplement: Supplementary file 8 — Upstream Regulator results for RNAseq data. Upstream regulator analysis revealed regulatory molecules known to affect a certain network of molecules, overlapping with genes that were differentially expressed in each comparison. The genotype and stimulus condition comparison is shown on the left, with the name of the top 10 upstream regulators, the predicted direction of activation or inhibition based on the up/down-regulation of differentially expressed genes that overlap with the affected network, and the adjusted p value shown from left to right. Analyses from each brain region are shown on separate sheets, accessed by the tabs at the bottom. (XLSX 12 kb) [file 13229_2017_148_MOESM8_ESM.xlsx]

## Sheet: LA
		Pathway Name	Predicted Activation State	p-value of overlap
	MvsWinNS	CREB1	Activated	P=3.85e-37
		HTT	Inhibited	P=3.82e-34
		beta-estradiol		P=2.45e-18
		dopamine	Activated	P=3.05e-12
		APP		P=7.23e-12
		TGFB1		P=8.96e-12
		forskolin		P=3.54e-10
		BDNF		P=6.49e-10
		progesterone		P=1.24e-09
		tacrolimus		P=1.74e-09
	MvsWinS	CREB1		P=7.02e-10
		TGFB1	Inhibited	P=1.09e-06
		tretinoin		P=1.37e-06
		chlorpyrifos	Inhibited	P=2.11e-06
		HGF		P=3.10e-06
		BDNF	Inhibited	P=3.82e-06
		IFNG		P=4.75e-06
		AGT	Inhibited	P=6.79e-06
		lipopolysaccharide		P=7.71e-06
		forskolin	Inhibited	P=8.34e-06
	SvsNSinWT	ESR1		P=1.30e-12
		CREB1	Activated	P=4.30e-11
		tretinoin		P=1.82e-10
		FGF2		P=1.74e-09
		HTT	Inhibited	P=2.09e-09
		BDNF		P=7.33e-09
		TGFB1	Activated	P=1.51e-08
		HRAS		P=1.54e-08
		H89		P=1.93e-08
		cycloheximide		P=9.18e-08
	SvsNSinMU	CREB1		P=3.27e-13
		bicuculine	Inhibited	P=1.91e-12
		dalfampridine	Inhibited	P=7.83e-12
		2-amino-5-phosphonovaleric acid		P=2.19e-11
		AHR		P=5.23e-10
		TNF		P=8.55e-10
		beta-estradiol		P=1.41e-09
		FGF2		P=1.56e-09
		progesterone		P=4.11e-09
		AGT		P=1.49e-08
	Interaction	CREB1	Inhibited	P=1.19e-11
		beta-estradiol		P=9.19e-10
		dexamethasone		P=2.68e-09
		tretinoin		P=5.05e-09
		BDNF		P=7.58e-09
		Vegf		P=1.37e-08
		Hdac		P=7.93e-08
		TGFB1		P=8.10e-08
		ASCL1		P=8.98e-08
		HTT	Activated	P=9.98e-08
